# Supplementary material for: Hot springs viruses at Yellowstone National Park have ancient origins and are adapted to thermophilic hosts
Source: Commun Biol. 2024 Apr 9;7:312. doi: 10.1038/s42003-024-05931-1 (PMC11003980; doi:10.1038/s42003-024-05931-1)
Supplement: Supplementary file 3 — Supplementary Data 1 [file 42003_2024_5931_MOESM3_ESM.xlsx]

## Sheet: Supplementary_table_1_All_vOTU_
Metag_scaffold	Lineage	realm (viria)	kingdom (virae)	phylum (viricota)	class (viricetes)	order (virales)	family (viridae)	subfamily (virinae)	genus (virus)	species (virus)
Soil_1_scaffold_26138_c1	Viruses	Varidnaviria	Bamfordvirae	Nucleocytoviricota	Pokkesviricetes	Asfuvirales	Asfarviridae		Asfivirus	African swine fever virus
Soil_1_scaffold_48472_c1	Viruses	Varidnaviria	Bamfordvirae	Nucleocytoviricota	Pokkesviricetes	Asfuvirales	Asfarviridae		Asfivirus	African swine fever virus
Soil_1_scaffold_69183_c1	Viruses	Varidnaviria	Bamfordvirae	Nucleocytoviricota	Pokkesviricetes	Asfuvirales	Asfarviridae		Asfivirus	African swine fever virus
Soil_2_scaffold_43644_c1	Viruses	Varidnaviria	Bamfordvirae	Nucleocytoviricota	Pokkesviricetes	Asfuvirales	Asfarviridae		Asfivirus	African swine fever virus
Soil_3_scaffold_51220_c1	Viruses	Varidnaviria	Bamfordvirae	Nucleocytoviricota	Pokkesviricetes	Asfuvirales	Asfarviridae		Asfivirus	African swine fever virus
Creek_3_scaffold_9751_c1	Viruses	Varidnaviria	Bamfordvirae	Preplasmiviricota	Tectiliviricetes	Kalamavirales	Tectiviridae		Alphatectivirus	Alphatectivirus PRD1
Creek_4_scaffold_14761_c1	Viruses	Varidnaviria	Bamfordvirae	Preplasmiviricota	Tectiliviricetes	Kalamavirales	Tectiviridae		Alphatectivirus	Alphatectivirus PRD1
Endo_2_scaffold_22677_c1	Viruses	Varidnaviria	Bamfordvirae	Preplasmiviricota	Tectiliviricetes	Kalamavirales	Tectiviridae		Alphatectivirus	Alphatectivirus PRD1
Endo_3_scaffold_51259_c1	Viruses	Varidnaviria	Bamfordvirae	Preplasmiviricota	Tectiliviricetes	Kalamavirales	Tectiviridae		Alphatectivirus	Alphatectivirus PRD1
Endo_3_scaffold_5286_c1	Viruses	Varidnaviria	Bamfordvirae	Preplasmiviricota	Tectiliviricetes	Kalamavirales	Tectiviridae		Alphatectivirus	Alphatectivirus PRD1
Soil_4_scaffold_19623_c1	Viruses	Varidnaviria	Bamfordvirae	Preplasmiviricota	Tectiliviricetes	Kalamavirales	Tectiviridae		Alphatectivirus	Alphatectivirus PRD1
Endo_1_scaffold_40779_c1	Viruses	Duplodnaviria	Heunggongvirae	Uroviricota	Caudoviricetes		Herelleviridae	Bastillevirinae	Bastillevirus	Bastillevirus bastille
Soil_3_scaffold_48694_c1	Viruses	Duplodnaviria	Heunggongvirae	Uroviricota	Caudoviricetes		Herelleviridae	Bastillevirinae	Bastillevirus	Bastillevirus bastille
Soil_3_scaffold_55705_c1	Viruses	Duplodnaviria	Heunggongvirae	Uroviricota	Caudoviricetes			Ceeclamvirinae	Bixzunavirus	Bixzunavirus mangeria
Soil_4_scaffold_57127_c1	Viruses	Duplodnaviria	Heunggongvirae	Uroviricota	Caudoviricetes				Borockvirus	Borockvirus brock
Endo_3_scaffold_13969_c2	Viruses	Duplodnaviria	Heunggongvirae	Uroviricota	Caudoviricetes	Autographiviridae	Slopekvirinae		Bucovirus	Bucovirus buco
Soil_1_scaffold_41043_c1	Viruses	Varidnaviria	Bamfordvirae	Nucleocytoviricota	Megaviricetes	Imitervirales	Mimiviridae		Cafeteriavirus	Cafeteria roenbergensis virus
Soil_3_scaffold_70634_c1	Viruses	Varidnaviria	Bamfordvirae	Nucleocytoviricota	Megaviricetes	Imitervirales	Mimiviridae		Cafeteriavirus	Cafeteria roenbergensis virus
Endo_1_scaffold_43498_c1	Viruses	Varidnaviria	Bamfordvirae	Nucleocytoviricota	Megaviricetes	Imitervirales	Mimiviridae	Klosneuvirinae	unclassified Mimiviridae	Catovirus
Endo_2_scaffold_30889_c1	Viruses	Varidnaviria	Bamfordvirae	Nucleocytoviricota	Megaviricetes	Imitervirales	Mimiviridae	Klosneuvirinae	unclassified Mimiviridae	Catovirus
Endo_3_scaffold_17081_c1	Viruses	Varidnaviria	Bamfordvirae	Nucleocytoviricota	Megaviricetes	Imitervirales	Mimiviridae	Klosneuvirinae	unclassified Mimiviridae	Catovirus
Endo_3_scaffold_43504_c1	Viruses	Varidnaviria	Bamfordvirae	Nucleocytoviricota	Megaviricetes	Imitervirales	Mimiviridae	Klosneuvirinae	unclassified Mimiviridae	Catovirus
Endo_3_scaffold_50636_c1	Viruses	Varidnaviria	Bamfordvirae	Nucleocytoviricota	Megaviricetes	Imitervirales	Mimiviridae	Klosneuvirinae	unclassified Mimiviridae	Catovirus
Endo_3_scaffold_63820_c1	Viruses	Varidnaviria	Bamfordvirae	Nucleocytoviricota	Megaviricetes	Imitervirales	Mimiviridae	Klosneuvirinae	unclassified Mimiviridae	Catovirus
Soil_4_scaffold_59032_c1	Viruses	Varidnaviria	Bamfordvirae	Nucleocytoviricota	Megaviricetes	Imitervirales	Mimiviridae	Klosneuvirinae	unclassified Mimiviridae	Catovirus
Endo_1_scaffold_43071_c1	Viruses	Duplodnaviria	Heunggongvirae	Uroviricota	Caudoviricetes				Cinunavirus	Cinunavirus CN1A
Creek_4_scaffold_14058_c1	Viruses	Varidnaviria	Bamfordvirae	Preplasmiviricota	Tectiliviricetes	Kalamavirales	Tectiviridae		Deltatectivirus	Deltatectivirus wheeheim
Creek_4_scaffold_22938_c1	Viruses	Varidnaviria	Bamfordvirae	Preplasmiviricota	Tectiliviricetes	Kalamavirales	Tectiviridae		Deltatectivirus	Deltatectivirus wheeheim
Soil_1_scaffold_61951_c1	Viruses	Varidnaviria	Bamfordvirae	Preplasmiviricota	Tectiliviricetes	Kalamavirales	Tectiviridae		Epsilontectivirus	Epsilontectivirus toil
Soil_2_scaffold_19719_c1	Viruses	Duplodnaviria	Heunggongvirae	Uroviricota	Caudoviricetes				Gaiavirus	Gaiavirus gaia
Endo_2_scaffold_10909_c1	Viruses	Varidnaviria	Bamfordvirae	Preplasmiviricota	Tectiliviricetes	Kalamavirales	Tectiviridae		Gammatectivirus	Gammatectivirus GC1
Endo_3_scaffold_56619_c1	Viruses	Duplodnaviria	Heunggongvirae	Uroviricota	Caudoviricetes				Goodmanvirus	Goodmanvirus goodman
Endo_3_scaffold_38743_c1	Viruses	Varidnaviria	Bamfordvirae	Nucleocytoviricota	Megaviricetes	Imitervirales	Mimiviridae	Klosneuvirinae	unclassified Mimiviridae	Hokovirus
Endo_3_scaffold_26840_c1	Viruses	Adnaviria	Zilligvirae	Taleaviricota	Tokiviricetes	Ligamenvirales	Rudiviridae		Icerudivirus	Icerudivirus SIRV1
Soil_1_scaffold_39834_c1	Viruses	Adnaviria	Zilligvirae	Taleaviricota	Tokiviricetes	Ligamenvirales	Rudiviridae		Icerudivirus	Icerudivirus SIRV1
Soil_3_scaffold_55196_c1	Viruses	Adnaviria	Zilligvirae	Taleaviricota	Tokiviricetes	Ligamenvirales	Rudiviridae		Icerudivirus	Icerudivirus SIRV1
Soil_4_scaffold_48779_c1	Viruses	Adnaviria	Zilligvirae	Taleaviricota	Tokiviricetes	Ligamenvirales	Rudiviridae		Icerudivirus	Icerudivirus SIRV1
Soil_1_scaffold_38514_c1	Viruses	Varidnaviria	Bamfordvirae	Nucleocytoviricota	Megaviricetes	Imitervirales	Mimiviridae	Klosneuvirinae	unclassified Mimiviridae	Indivirus
Soil_3_scaffold_53580_c1	Viruses	Varidnaviria	Bamfordvirae	Nucleocytoviricota	Megaviricetes	Imitervirales	Mimiviridae	Klosneuvirinae	unclassified Mimiviridae	Indivirus
Endo_3_scaffold_65439_c1	Viruses	Duplodnaviria	Heunggongvirae	Uroviricota	Caudoviricetes		Herelleviridae	Twortvirinae		Kayvirus
Creek_3_scaffold_13710_c1	Viruses	Varidnaviria	Bamfordvirae	Nucleocytoviricota	Megaviricetes	Imitervirales	Mimiviridae	Klosneuvirinae	unclassified Mimiviridae	Klosneuvirus
Creek_3_scaffold_19941_c1	Viruses	Varidnaviria	Bamfordvirae	Nucleocytoviricota	Megaviricetes	Imitervirales	Mimiviridae	Klosneuvirinae	unclassified Mimiviridae	Klosneuvirus
Creek_4_scaffold_13271_c1	Viruses	Varidnaviria	Bamfordvirae	Nucleocytoviricota	Megaviricetes	Imitervirales	Mimiviridae	Klosneuvirinae	unclassified Mimiviridae	Klosneuvirus
Endo_1_scaffold_14845_c1	Viruses	Varidnaviria	Bamfordvirae	Nucleocytoviricota	Megaviricetes	Imitervirales	Mimiviridae	Klosneuvirinae	unclassified Mimiviridae	Klosneuvirus
Endo_1_scaffold_22846_c1	Viruses	Varidnaviria	Bamfordvirae	Nucleocytoviricota	Megaviricetes	Imitervirales	Mimiviridae	Klosneuvirinae	unclassified Mimiviridae	Klosneuvirus
Endo_2_scaffold_10278_c1	Viruses	Varidnaviria	Bamfordvirae	Nucleocytoviricota	Megaviricetes	Imitervirales	Mimiviridae	Klosneuvirinae	unclassified Mimiviridae	Klosneuvirus
Endo_2_scaffold_36563_c1	Viruses	Varidnaviria	Bamfordvirae	Nucleocytoviricota	Megaviricetes	Imitervirales	Mimiviridae	Klosneuvirinae	unclassified Mimiviridae	Klosneuvirus
Endo_3_scaffold_18755_c1	Viruses	Varidnaviria	Bamfordvirae	Nucleocytoviricota	Megaviricetes	Imitervirales	Mimiviridae	Klosneuvirinae	unclassified Mimiviridae	Klosneuvirus
Endo_3_scaffold_35321_c1	Viruses	Varidnaviria	Bamfordvirae	Nucleocytoviricota	Megaviricetes	Imitervirales	Mimiviridae	Klosneuvirinae	unclassified Mimiviridae	Klosneuvirus
Endo_3_scaffold_45526_c1	Viruses	Varidnaviria	Bamfordvirae	Nucleocytoviricota	Megaviricetes	Imitervirales	Mimiviridae	Klosneuvirinae	unclassified Mimiviridae	Klosneuvirus
Endo_3_scaffold_51322_c1	Viruses	Varidnaviria	Bamfordvirae	Nucleocytoviricota	Megaviricetes	Imitervirales	Mimiviridae	Klosneuvirinae	unclassified Mimiviridae	Klosneuvirus
Soil_1_scaffold_37847_c1	Viruses	Varidnaviria	Bamfordvirae	Nucleocytoviricota	Megaviricetes	Imitervirales	Mimiviridae	Klosneuvirinae	unclassified Mimiviridae	Klosneuvirus
Soil_1_scaffold_53619_c1	Viruses	Varidnaviria	Bamfordvirae	Nucleocytoviricota	Megaviricetes	Imitervirales	Mimiviridae	Klosneuvirinae	unclassified Mimiviridae	Klosneuvirus
Soil_1_scaffold_62334_c1	Viruses	Varidnaviria	Bamfordvirae	Nucleocytoviricota	Megaviricetes	Imitervirales	Mimiviridae	Klosneuvirinae	unclassified Mimiviridae	Klosneuvirus
Soil_1_scaffold_64094_c1	Viruses	Varidnaviria	Bamfordvirae	Nucleocytoviricota	Megaviricetes	Imitervirales	Mimiviridae	Klosneuvirinae	unclassified Mimiviridae	Klosneuvirus
Soil_1_scaffold_70380_c1	Viruses	Varidnaviria	Bamfordvirae	Nucleocytoviricota	Megaviricetes	Imitervirales	Mimiviridae	Klosneuvirinae	unclassified Mimiviridae	Klosneuvirus
Soil_2_scaffold_50526_c1	Viruses	Varidnaviria	Bamfordvirae	Nucleocytoviricota	Megaviricetes	Imitervirales	Mimiviridae	Klosneuvirinae	unclassified Mimiviridae	Klosneuvirus
Soil_2_scaffold_75465_c1	Viruses	Varidnaviria	Bamfordvirae	Nucleocytoviricota	Megaviricetes	Imitervirales	Mimiviridae	Klosneuvirinae	unclassified Mimiviridae	Klosneuvirus
Soil_3_scaffold_34124_c1	Viruses	Varidnaviria	Bamfordvirae	Nucleocytoviricota	Megaviricetes	Imitervirales	Mimiviridae	Klosneuvirinae	unclassified Mimiviridae	Klosneuvirus
Soil_3_scaffold_34854_c1	Viruses	Varidnaviria	Bamfordvirae	Nucleocytoviricota	Megaviricetes	Imitervirales	Mimiviridae	Klosneuvirinae	unclassified Mimiviridae	Klosneuvirus
Soil_3_scaffold_36486_c1	Viruses	Varidnaviria	Bamfordvirae	Nucleocytoviricota	Megaviricetes	Imitervirales	Mimiviridae	Klosneuvirinae	unclassified Mimiviridae	Klosneuvirus
Soil_4_scaffold_37931_c1	Viruses	Varidnaviria	Bamfordvirae	Nucleocytoviricota	Megaviricetes	Imitervirales	Mimiviridae	Klosneuvirinae	unclassified Mimiviridae	Klosneuvirus
Soil_4_scaffold_45736_c1	Viruses	Varidnaviria	Bamfordvirae	Nucleocytoviricota	Megaviricetes	Imitervirales	Mimiviridae	Klosneuvirinae	unclassified Mimiviridae	Klosneuvirus
Endo_3_scaffold_44470_c1	Viruses	Varidnaviria	Bamfordvirae	Nucleocytoviricota	Megaviricetes	Pimascovirales	Marseilleviridae		Marseillevirus	Marseillevirus marseillevirus
Soil_1_scaffold_60975_c1	Viruses	Varidnaviria	Bamfordvirae	Nucleocytoviricota	Megaviricetes	Imitervirales	Mimiviridae	Mimivirus	unclassified Mimivirus	Megavirus chiliensis
Soil_3_scaffold_30096_c1	Viruses	Varidnaviria	Bamfordvirae	Nucleocytoviricota	Megaviricetes	Imitervirales	Mimiviridae	Mimivirus	unclassified Mimivirus	Megavirus chiliensis
Soil_3_scaffold_68901_c1	Viruses	Varidnaviria	Bamfordvirae	Nucleocytoviricota	Megaviricetes	Imitervirales	Mimiviridae	Mimivirus	unclassified Mimivirus	Megavirus chiliensis
Endo_3_scaffold_30459_c1	Viruses	Varidnaviria	Bamfordvirae	Preplasmiviricota	Maveriviricetes	Priklausovirales	Lavidaviridae		Sputnikvirus	Mimivirus-dependent virus Sputnik
Soil_1_scaffold_47011_c1	Viruses	Varidnaviria	Bamfordvirae	Preplasmiviricota	Maveriviricetes	Priklausovirales	Lavidaviridae		Sputnikvirus	Mimivirus-dependent virus Sputnik
Soil_1_scaffold_54690_c1	Viruses	Varidnaviria	Bamfordvirae	Preplasmiviricota	Maveriviricetes	Priklausovirales	Lavidaviridae		Sputnikvirus	Mimivirus-dependent virus Sputnik
Soil_1_scaffold_55186_c1	Viruses	Varidnaviria	Bamfordvirae	Preplasmiviricota	Maveriviricetes	Priklausovirales	Lavidaviridae		Sputnikvirus	Mimivirus-dependent virus Sputnik
Soil_1_scaffold_60357_c1	Viruses	Varidnaviria	Bamfordvirae	Preplasmiviricota	Maveriviricetes	Priklausovirales	Lavidaviridae		Sputnikvirus	Mimivirus-dependent virus Sputnik
Soil_1_scaffold_62336_c1	Viruses	Varidnaviria	Bamfordvirae	Preplasmiviricota	Maveriviricetes	Priklausovirales	Lavidaviridae		Sputnikvirus	Mimivirus-dependent virus Sputnik
Soil_3_scaffold_40737_c1	Viruses	Varidnaviria	Bamfordvirae	Preplasmiviricota	Maveriviricetes	Priklausovirales	Lavidaviridae		Sputnikvirus	Mimivirus-dependent virus Sputnik
Soil_3_scaffold_63689_c1	Viruses	Varidnaviria	Bamfordvirae	Preplasmiviricota	Maveriviricetes	Priklausovirales	Lavidaviridae		Sputnikvirus	Mimivirus-dependent virus Sputnik
Soil_1_scaffold_29090_c1	Viruses	Varidnaviria	Bamfordvirae	Preplasmiviricota	Maveriviricetes	Priklausovirales	Lavidaviridae		Sputnikvirus	Mimivirus-dependent virus Zamilon
Soil_1_scaffold_33065_c1	Viruses	Varidnaviria	Bamfordvirae	Preplasmiviricota	Maveriviricetes	Priklausovirales	Lavidaviridae		Sputnikvirus	Mimivirus-dependent virus Zamilon
Soil_1_scaffold_38062_c1	Viruses	Varidnaviria	Bamfordvirae	Preplasmiviricota	Maveriviricetes	Priklausovirales	Lavidaviridae		Sputnikvirus	Mimivirus-dependent virus Zamilon
Soil_1_scaffold_41683_c1	Viruses	Varidnaviria	Bamfordvirae	Preplasmiviricota	Maveriviricetes	Priklausovirales	Lavidaviridae		Sputnikvirus	Mimivirus-dependent virus Zamilon
Soil_1_scaffold_53943_c1	Viruses	Varidnaviria	Bamfordvirae	Preplasmiviricota	Maveriviricetes	Priklausovirales	Lavidaviridae		Sputnikvirus	Mimivirus-dependent virus Zamilon
Soil_1_scaffold_54235_c1	Viruses	Varidnaviria	Bamfordvirae	Preplasmiviricota	Maveriviricetes	Priklausovirales	Lavidaviridae		Sputnikvirus	Mimivirus-dependent virus Zamilon
Soil_3_scaffold_45669_c1	Viruses	Duplodnaviria	Heunggongvirae	Uroviricota	Caudoviricetes				Obolenskvirus	Obolenskvirus AbC62
Soil_4_scaffold_45215_c1	Viruses	Duplodnaviria	Heunggongvirae	Uroviricota	Caudoviricetes				Sourvirus	Sourvirus sour
Endo_1_scaffold_20800_c1	Viruses	Duplodnaviria	Heunggongvirae	Uroviricota	Caudoviricetes	Portogloboviridae			Alphaportoglobovirus	Sulfolobus alphaportoglobovirus1
Endo_1_scaffold_31353_c1	Viruses	Duplodnaviria	Heunggongvirae	Uroviricota	Caudoviricetes		Herelleviridae	Twortvirinae		Twortvirus
Soil_1_scaffold_49642_c1	Viruses	Duplodnaviria	Heunggongvirae	Uroviricota	Caudoviricetes				Annadreamyvirus	unclassified Annadreamyvirus
Soil_2_scaffold_66814_c1	Viruses	Duplodnaviria	Heunggongvirae	Uroviricota	Caudoviricetes				Annadreamyvirus	unclassified Annadreamyvirus
Soil_4_scaffold_39321_c1	Viruses	Duplodnaviria	Heunggongvirae	Uroviricota	Caudoviricetes				Annadreamyvirus	unclassified Annadreamyvirus
Soil_1_scaffold_63324_c1	Viruses	Duplodnaviria	Heunggongvirae	Uroviricota	Caudoviricetes			Ceeclamvirinae	Bixzunavirus	unclassified Bixzunavirus
Creek_4_scaffold_18862_c1	Viruses	Varidnaviria	Bamfordvirae	Nucleocytoviricota	Megaviricetes	Pimascovirales	Iridoviridae	Betairidovirinae	Chloriridovirus	unclassified Chloriridovirus
Endo_3_scaffold_33962_c1	Viruses	Varidnaviria	Bamfordvirae	Nucleocytoviricota	Megaviricetes	Algavirales	Phycodnaviridae		Chlorovirus	unclassified Chlorovirus
Soil_1_scaffold_35825_c1	Viruses	Varidnaviria	Bamfordvirae	Nucleocytoviricota	Megaviricetes	Algavirales	Phycodnaviridae		Chlorovirus	unclassified Chlorovirus
Soil_1_scaffold_71372_c1	Viruses	Varidnaviria	Bamfordvirae	Nucleocytoviricota	Megaviricetes	Algavirales	Phycodnaviridae		Chlorovirus	unclassified Chlorovirus
Soil_3_scaffold_12059_c1	Viruses	Varidnaviria	Bamfordvirae	Nucleocytoviricota	Megaviricetes	Algavirales	Phycodnaviridae		Chlorovirus	unclassified Chlorovirus
Endo_1_scaffold_26363_c1	Viruses	Monodnaviria	Shotokuvirae	Cressdnaviricota	Arfiviricetes	Cirlivirales	Circoviridae		Circovirus	unclassified Circovirus
Endo_4_scaffold_22152_c1	Viruses	Monodnaviria	Shotokuvirae	Cressdnaviricota	Arfiviricetes	Cirlivirales	Circoviridae		Circovirus	unclassified Circovirus
Endo_4_scaffold_9677_c1	Viruses	Monodnaviria	Shotokuvirae	Cressdnaviricota	Arfiviricetes	Cirlivirales	Circoviridae		Circovirus	unclassified Circovirus
Endo_1_scaffold_11033_c1	Viruses	Varidnaviria	Bamfordvirae	Nucleocytoviricota	Megaviricetes	Algavirales	Phycodnaviridae		Coccolithovirus	unclassified Coccolithovirus
Creek_1_scaffold_15757_c1	Viruses	Duplodnaviria	Heunggongvirae	Uroviricota	Caudoviricetes				Fromanvirus	unclassified Fromanvirus
Creek_3_scaffold_11789_c1	Viruses	Duplodnaviria	Heunggongvirae	Uroviricota	Caudoviricetes				Fromanvirus	unclassified Fromanvirus
Soil_2_scaffold_36015_c1	Viruses	Duplodnaviria	Heunggongvirae	Uroviricota	Caudoviricetes				Fromanvirus	unclassified Fromanvirus
Soil_1_scaffold_37174_c1	Viruses	Duplodnaviria	Heunggongvirae	Uroviricota	Caudoviricetes		Schitoviridae	Enquatrovirinae	Gamaleyavirus	unclassified Gamaleyavirus
Soil_4_scaffold_31820_c1	Viruses	Duplodnaviria	Heunggongvirae	Uroviricota	Caudoviricetes				Gillianvirus	unclassified Gillianvirus
Soil_1_scaffold_22921_c1	Viruses	Varidnaviria	Bamfordvirae	Nucleocytoviricota	Megaviricetes	Pimascovirales	Iridoviridae	Betairidovirinae	Iridovirus	unclassified Iridovirus
Soil_3_scaffold_53917_c1	Viruses	Duplodnaviria	Heunggongvirae	Uroviricota	Caudoviricetes				Kostyavirus	unclassified Kostyavirus
Soil_3_scaffold_57480_c1	Viruses	Duplodnaviria	Heunggongvirae	Uroviricota	Caudoviricetes				Kostyavirus	unclassified Kostyavirus
Endo_1_scaffold_42016_c1	Viruses	Duplodnaviria	Heunggongvirae	Uroviricota	Caudoviricetes				Mardecavirus	unclassified Mardecavirus
Endo_1_scaffold_9854_c1	Viruses	Varidnaviria	Bamfordvirae	Nucleocytoviricota	Megaviricetes	Pimascovirales	Marseilleviridae		Marseillevirus	unclassified Marseillevirus
Endo_2_scaffold_28942_c1	Viruses	Varidnaviria	Bamfordvirae	Nucleocytoviricota	Megaviricetes	Pimascovirales	Marseilleviridae		Marseillevirus	unclassified Marseillevirus
Endo_3_scaffold_20355_c1	Viruses	Varidnaviria	Bamfordvirae	Nucleocytoviricota	Megaviricetes	Pimascovirales	Marseilleviridae		Marseillevirus	unclassified Marseillevirus
Endo_3_scaffold_23837_c1	Viruses	Varidnaviria	Bamfordvirae	Nucleocytoviricota	Megaviricetes	Pimascovirales	Marseilleviridae		Marseillevirus	unclassified Marseillevirus
Endo_3_scaffold_30598_c1	Viruses	Varidnaviria	Bamfordvirae	Nucleocytoviricota	Megaviricetes	Pimascovirales	Marseilleviridae		Marseillevirus	unclassified Marseillevirus
Endo_3_scaffold_52931_c1	Viruses	Varidnaviria	Bamfordvirae	Nucleocytoviricota	Megaviricetes	Pimascovirales	Marseilleviridae		Marseillevirus	unclassified Marseillevirus
Endo_3_scaffold_63932_c1	Viruses	Varidnaviria	Bamfordvirae	Nucleocytoviricota	Megaviricetes	Pimascovirales	Marseilleviridae		Marseillevirus	unclassified Marseillevirus
Endo_3_scaffold_7683_c1	Viruses	Varidnaviria	Bamfordvirae	Nucleocytoviricota	Megaviricetes	Pimascovirales	Marseilleviridae		Marseillevirus	unclassified Marseillevirus
Endo_4_scaffold_12765_c2	Viruses	Varidnaviria	Bamfordvirae	Nucleocytoviricota	Megaviricetes	Pimascovirales	Marseilleviridae		Marseillevirus	unclassified Marseillevirus
Endo_4_scaffold_21173_c1	Viruses	Varidnaviria	Bamfordvirae	Nucleocytoviricota	Megaviricetes	Pimascovirales	Marseilleviridae		Marseillevirus	unclassified Marseillevirus
Endo_4_scaffold_29131_c1	Viruses	Varidnaviria	Bamfordvirae	Nucleocytoviricota	Megaviricetes	Pimascovirales	Marseilleviridae		Marseillevirus	unclassified Marseillevirus
Endo_4_scaffold_31004_c1	Viruses	Varidnaviria	Bamfordvirae	Nucleocytoviricota	Megaviricetes	Pimascovirales	Marseilleviridae		Marseillevirus	unclassified Marseillevirus
Endo_4_scaffold_5411_c1	Viruses	Varidnaviria	Bamfordvirae	Nucleocytoviricota	Megaviricetes	Pimascovirales	Marseilleviridae		Marseillevirus	unclassified Marseillevirus
Endo_4_scaffold_9394_c1	Viruses	Varidnaviria	Bamfordvirae	Nucleocytoviricota	Megaviricetes	Pimascovirales	Marseilleviridae		Marseillevirus	unclassified Marseillevirus
Soil_1_scaffold_10375_c1	Viruses	Varidnaviria	Bamfordvirae	Nucleocytoviricota	Megaviricetes	Pimascovirales	Marseilleviridae		Marseillevirus	unclassified Marseillevirus
Soil_1_scaffold_10375_c2	Viruses	Varidnaviria	Bamfordvirae	Nucleocytoviricota	Megaviricetes	Pimascovirales	Marseilleviridae		Marseillevirus	unclassified Marseillevirus
Soil_1_scaffold_14540_c1	Viruses	Varidnaviria	Bamfordvirae	Nucleocytoviricota	Megaviricetes	Pimascovirales	Marseilleviridae		Marseillevirus	unclassified Marseillevirus
Soil_1_scaffold_14589_c1	Viruses	Varidnaviria	Bamfordvirae	Nucleocytoviricota	Megaviricetes	Pimascovirales	Marseilleviridae		Marseillevirus	unclassified Marseillevirus
Soil_1_scaffold_15399_c1	Viruses	Varidnaviria	Bamfordvirae	Nucleocytoviricota	Megaviricetes	Pimascovirales	Marseilleviridae		Marseillevirus	unclassified Marseillevirus
Soil_1_scaffold_17286_c1	Viruses	Varidnaviria	Bamfordvirae	Nucleocytoviricota	Megaviricetes	Pimascovirales	Marseilleviridae		Marseillevirus	unclassified Marseillevirus
Soil_1_scaffold_18207_c1	Viruses	Varidnaviria	Bamfordvirae	Nucleocytoviricota	Megaviricetes	Pimascovirales	Marseilleviridae		Marseillevirus	unclassified Marseillevirus
Soil_1_scaffold_20538_c1	Viruses	Varidnaviria	Bamfordvirae	Nucleocytoviricota	Megaviricetes	Pimascovirales	Marseilleviridae		Marseillevirus	unclassified Marseillevirus
Soil_1_scaffold_21005_c1	Viruses	Varidnaviria	Bamfordvirae	Nucleocytoviricota	Megaviricetes	Pimascovirales	Marseilleviridae		Marseillevirus	unclassified Marseillevirus
Soil_1_scaffold_21678_c1	Viruses	Varidnaviria	Bamfordvirae	Nucleocytoviricota	Megaviricetes	Pimascovirales	Marseilleviridae		Marseillevirus	unclassified Marseillevirus
Soil_1_scaffold_23014_c1	Viruses	Varidnaviria	Bamfordvirae	Nucleocytoviricota	Megaviricetes	Pimascovirales	Marseilleviridae		Marseillevirus	unclassified Marseillevirus
Soil_1_scaffold_23015_c1	Viruses	Varidnaviria	Bamfordvirae	Nucleocytoviricota	Megaviricetes	Pimascovirales	Marseilleviridae		Marseillevirus	unclassified Marseillevirus
Soil_1_scaffold_25098_c1	Viruses	Varidnaviria	Bamfordvirae	Nucleocytoviricota	Megaviricetes	Pimascovirales	Marseilleviridae		Marseillevirus	unclassified Marseillevirus
Soil_1_scaffold_25156_c1	Viruses	Varidnaviria	Bamfordvirae	Nucleocytoviricota	Megaviricetes	Pimascovirales	Marseilleviridae		Marseillevirus	unclassified Marseillevirus
Soil_1_scaffold_25501_c1	Viruses	Varidnaviria	Bamfordvirae	Nucleocytoviricota	Megaviricetes	Pimascovirales	Marseilleviridae		Marseillevirus	unclassified Marseillevirus
Soil_1_scaffold_27181_c1	Viruses	Varidnaviria	Bamfordvirae	Nucleocytoviricota	Megaviricetes	Pimascovirales	Marseilleviridae		Marseillevirus	unclassified Marseillevirus
Soil_1_scaffold_27213_c1	Viruses	Varidnaviria	Bamfordvirae	Nucleocytoviricota	Megaviricetes	Pimascovirales	Marseilleviridae		Marseillevirus	unclassified Marseillevirus
Soil_1_scaffold_27691_c1	Viruses	Varidnaviria	Bamfordvirae	Nucleocytoviricota	Megaviricetes	Pimascovirales	Marseilleviridae		Marseillevirus	unclassified Marseillevirus
Soil_1_scaffold_32208_c1	Viruses	Varidnaviria	Bamfordvirae	Nucleocytoviricota	Megaviricetes	Pimascovirales	Marseilleviridae		Marseillevirus	unclassified Marseillevirus
Soil_1_scaffold_32525_c1	Viruses	Varidnaviria	Bamfordvirae	Nucleocytoviricota	Megaviricetes	Pimascovirales	Marseilleviridae		Marseillevirus	unclassified Marseillevirus
Soil_1_scaffold_32717_c1	Viruses	Varidnaviria	Bamfordvirae	Nucleocytoviricota	Megaviricetes	Pimascovirales	Marseilleviridae		Marseillevirus	unclassified Marseillevirus
Soil_1_scaffold_32862_c1	Viruses	Varidnaviria	Bamfordvirae	Nucleocytoviricota	Megaviricetes	Pimascovirales	Marseilleviridae		Marseillevirus	unclassified Marseillevirus
Soil_1_scaffold_32912_c1	Viruses	Varidnaviria	Bamfordvirae	Nucleocytoviricota	Megaviricetes	Pimascovirales	Marseilleviridae		Marseillevirus	unclassified Marseillevirus
Soil_1_scaffold_34495_c1	Viruses	Varidnaviria	Bamfordvirae	Nucleocytoviricota	Megaviricetes	Pimascovirales	Marseilleviridae		Marseillevirus	unclassified Marseillevirus
Soil_1_scaffold_34545_c1	Viruses	Varidnaviria	Bamfordvirae	Nucleocytoviricota	Megaviricetes	Pimascovirales	Marseilleviridae		Marseillevirus	unclassified Marseillevirus
Soil_1_scaffold_34676_c1	Viruses	Varidnaviria	Bamfordvirae	Nucleocytoviricota	Megaviricetes	Pimascovirales	Marseilleviridae		Marseillevirus	unclassified Marseillevirus
Soil_1_scaffold_34753_c1	Viruses	Varidnaviria	Bamfordvirae	Nucleocytoviricota	Megaviricetes	Pimascovirales	Marseilleviridae		Marseillevirus	unclassified Marseillevirus
Soil_1_scaffold_34822_c2	Viruses	Varidnaviria	Bamfordvirae	Nucleocytoviricota	Megaviricetes	Pimascovirales	Marseilleviridae		Marseillevirus	unclassified Marseillevirus
Soil_1_scaffold_34906_c1	Viruses	Varidnaviria	Bamfordvirae	Nucleocytoviricota	Megaviricetes	Pimascovirales	Marseilleviridae		Marseillevirus	unclassified Marseillevirus
Soil_1_scaffold_35021_c1	Viruses	Varidnaviria	Bamfordvirae	Nucleocytoviricota	Megaviricetes	Pimascovirales	Marseilleviridae		Marseillevirus	unclassified Marseillevirus
Soil_1_scaffold_35596_c1	Viruses	Varidnaviria	Bamfordvirae	Nucleocytoviricota	Megaviricetes	Pimascovirales	Marseilleviridae		Marseillevirus	unclassified Marseillevirus
Soil_1_scaffold_36288_c1	Viruses	Varidnaviria	Bamfordvirae	Nucleocytoviricota	Megaviricetes	Pimascovirales	Marseilleviridae		Marseillevirus	unclassified Marseillevirus
Soil_1_scaffold_37316_c1	Viruses	Varidnaviria	Bamfordvirae	Nucleocytoviricota	Megaviricetes	Pimascovirales	Marseilleviridae		Marseillevirus	unclassified Marseillevirus
Soil_1_scaffold_37376_c1	Viruses	Varidnaviria	Bamfordvirae	Nucleocytoviricota	Megaviricetes	Pimascovirales	Marseilleviridae		Marseillevirus	unclassified Marseillevirus
Soil_1_scaffold_37821_c1	Viruses	Varidnaviria	Bamfordvirae	Nucleocytoviricota	Megaviricetes	Pimascovirales	Marseilleviridae		Marseillevirus	unclassified Marseillevirus
Soil_1_scaffold_38061_c1	Viruses	Varidnaviria	Bamfordvirae	Nucleocytoviricota	Megaviricetes	Pimascovirales	Marseilleviridae		Marseillevirus	unclassified Marseillevirus
Soil_1_scaffold_39865_c1	Viruses	Varidnaviria	Bamfordvirae	Nucleocytoviricota	Megaviricetes	Pimascovirales	Marseilleviridae		Marseillevirus	unclassified Marseillevirus
Soil_1_scaffold_39961_c1	Viruses	Varidnaviria	Bamfordvirae	Nucleocytoviricota	Megaviricetes	Pimascovirales	Marseilleviridae		Marseillevirus	unclassified Marseillevirus
Soil_1_scaffold_39970_c1	Viruses	Varidnaviria	Bamfordvirae	Nucleocytoviricota	Megaviricetes	Pimascovirales	Marseilleviridae		Marseillevirus	unclassified Marseillevirus
Soil_1_scaffold_40293_c1	Viruses	Varidnaviria	Bamfordvirae	Nucleocytoviricota	Megaviricetes	Pimascovirales	Marseilleviridae		Marseillevirus	unclassified Marseillevirus
Soil_1_scaffold_40410_c1	Viruses	Varidnaviria	Bamfordvirae	Nucleocytoviricota	Megaviricetes	Pimascovirales	Marseilleviridae		Marseillevirus	unclassified Marseillevirus
Soil_1_scaffold_40453_c1	Viruses	Varidnaviria	Bamfordvirae	Nucleocytoviricota	Megaviricetes	Pimascovirales	Marseilleviridae		Marseillevirus	unclassified Marseillevirus
Soil_1_scaffold_40969_c1	Viruses	Varidnaviria	Bamfordvirae	Nucleocytoviricota	Megaviricetes	Pimascovirales	Marseilleviridae		Marseillevirus	unclassified Marseillevirus
Soil_1_scaffold_41134_c1	Viruses	Varidnaviria	Bamfordvirae	Nucleocytoviricota	Megaviricetes	Pimascovirales	Marseilleviridae		Marseillevirus	unclassified Marseillevirus
Soil_1_scaffold_41161_c1	Viruses	Varidnaviria	Bamfordvirae	Nucleocytoviricota	Megaviricetes	Pimascovirales	Marseilleviridae		Marseillevirus	unclassified Marseillevirus
Soil_1_scaffold_41181_c2	Viruses	Varidnaviria	Bamfordvirae	Nucleocytoviricota	Megaviricetes	Pimascovirales	Marseilleviridae		Marseillevirus	unclassified Marseillevirus
Soil_1_scaffold_41327_c1	Viruses	Varidnaviria	Bamfordvirae	Nucleocytoviricota	Megaviricetes	Pimascovirales	Marseilleviridae		Marseillevirus	unclassified Marseillevirus
Soil_1_scaffold_41485_c1	Viruses	Varidnaviria	Bamfordvirae	Nucleocytoviricota	Megaviricetes	Pimascovirales	Marseilleviridae		Marseillevirus	unclassified Marseillevirus
Soil_1_scaffold_41930_c1	Viruses	Varidnaviria	Bamfordvirae	Nucleocytoviricota	Megaviricetes	Pimascovirales	Marseilleviridae		Marseillevirus	unclassified Marseillevirus
Soil_1_scaffold_42538_c1	Viruses	Varidnaviria	Bamfordvirae	Nucleocytoviricota	Megaviricetes	Pimascovirales	Marseilleviridae		Marseillevirus	unclassified Marseillevirus
Soil_1_scaffold_42744_c1	Viruses	Varidnaviria	Bamfordvirae	Nucleocytoviricota	Megaviricetes	Pimascovirales	Marseilleviridae		Marseillevirus	unclassified Marseillevirus
Soil_1_scaffold_43479_c1	Viruses	Varidnaviria	Bamfordvirae	Nucleocytoviricota	Megaviricetes	Pimascovirales	Marseilleviridae		Marseillevirus	unclassified Marseillevirus
Soil_1_scaffold_43525_c1	Viruses	Varidnaviria	Bamfordvirae	Nucleocytoviricota	Megaviricetes	Pimascovirales	Marseilleviridae		Marseillevirus	unclassified Marseillevirus
Soil_1_scaffold_43763_c1	Viruses	Varidnaviria	Bamfordvirae	Nucleocytoviricota	Megaviricetes	Pimascovirales	Marseilleviridae		Marseillevirus	unclassified Marseillevirus
Soil_1_scaffold_44119_c1	Viruses	Varidnaviria	Bamfordvirae	Nucleocytoviricota	Megaviricetes	Pimascovirales	Marseilleviridae		Marseillevirus	unclassified Marseillevirus
Soil_1_scaffold_44408_c1	Viruses	Varidnaviria	Bamfordvirae	Nucleocytoviricota	Megaviricetes	Pimascovirales	Marseilleviridae		Marseillevirus	unclassified Marseillevirus
Soil_1_scaffold_44743_c1	Viruses	Varidnaviria	Bamfordvirae	Nucleocytoviricota	Megaviricetes	Pimascovirales	Marseilleviridae		Marseillevirus	unclassified Marseillevirus
Soil_1_scaffold_44821_c1	Viruses	Varidnaviria	Bamfordvirae	Nucleocytoviricota	Megaviricetes	Pimascovirales	Marseilleviridae		Marseillevirus	unclassified Marseillevirus
Soil_1_scaffold_45311_c1	Viruses	Varidnaviria	Bamfordvirae	Nucleocytoviricota	Megaviricetes	Pimascovirales	Marseilleviridae		Marseillevirus	unclassified Marseillevirus
Soil_1_scaffold_45555_c1	Viruses	Varidnaviria	Bamfordvirae	Nucleocytoviricota	Megaviricetes	Pimascovirales	Marseilleviridae		Marseillevirus	unclassified Marseillevirus
Soil_1_scaffold_45565_c1	Viruses	Varidnaviria	Bamfordvirae	Nucleocytoviricota	Megaviricetes	Pimascovirales	Marseilleviridae		Marseillevirus	unclassified Marseillevirus
Soil_1_scaffold_45572_c1	Viruses	Varidnaviria	Bamfordvirae	Nucleocytoviricota	Megaviricetes	Pimascovirales	Marseilleviridae		Marseillevirus	unclassified Marseillevirus
Soil_1_scaffold_46484_c1	Viruses	Varidnaviria	Bamfordvirae	Nucleocytoviricota	Megaviricetes	Pimascovirales	Marseilleviridae		Marseillevirus	unclassified Marseillevirus
Soil_1_scaffold_46735_c1	Viruses	Varidnaviria	Bamfordvirae	Nucleocytoviricota	Megaviricetes	Pimascovirales	Marseilleviridae		Marseillevirus	unclassified Marseillevirus
Soil_1_scaffold_47306_c1	Viruses	Varidnaviria	Bamfordvirae	Nucleocytoviricota	Megaviricetes	Pimascovirales	Marseilleviridae		Marseillevirus	unclassified Marseillevirus
Soil_1_scaffold_47747_c1	Viruses	Varidnaviria	Bamfordvirae	Nucleocytoviricota	Megaviricetes	Pimascovirales	Marseilleviridae		Marseillevirus	unclassified Marseillevirus
Soil_1_scaffold_47763_c1	Viruses	Varidnaviria	Bamfordvirae	Nucleocytoviricota	Megaviricetes	Pimascovirales	Marseilleviridae		Marseillevirus	unclassified Marseillevirus
Soil_1_scaffold_47819_c1	Viruses	Varidnaviria	Bamfordvirae	Nucleocytoviricota	Megaviricetes	Pimascovirales	Marseilleviridae		Marseillevirus	unclassified Marseillevirus
Soil_1_scaffold_47959_c1	Viruses	Varidnaviria	Bamfordvirae	Nucleocytoviricota	Megaviricetes	Pimascovirales	Marseilleviridae		Marseillevirus	unclassified Marseillevirus
Soil_1_scaffold_48775_c1	Viruses	Varidnaviria	Bamfordvirae	Nucleocytoviricota	Megaviricetes	Pimascovirales	Marseilleviridae		Marseillevirus	unclassified Marseillevirus
Soil_1_scaffold_48810_c1	Viruses	Varidnaviria	Bamfordvirae	Nucleocytoviricota	Megaviricetes	Pimascovirales	Marseilleviridae		Marseillevirus	unclassified Marseillevirus
Soil_1_scaffold_49211_c1	Viruses	Varidnaviria	Bamfordvirae	Nucleocytoviricota	Megaviricetes	Pimascovirales	Marseilleviridae		Marseillevirus	unclassified Marseillevirus
Soil_1_scaffold_49376_c1	Viruses	Varidnaviria	Bamfordvirae	Nucleocytoviricota	Megaviricetes	Pimascovirales	Marseilleviridae		Marseillevirus	unclassified Marseillevirus
Soil_1_scaffold_49893_c1	Viruses	Varidnaviria	Bamfordvirae	Nucleocytoviricota	Megaviricetes	Pimascovirales	Marseilleviridae		Marseillevirus	unclassified Marseillevirus
Soil_1_scaffold_50171_c1	Viruses	Varidnaviria	Bamfordvirae	Nucleocytoviricota	Megaviricetes	Pimascovirales	Marseilleviridae		Marseillevirus	unclassified Marseillevirus
Soil_1_scaffold_50241_c1	Viruses	Varidnaviria	Bamfordvirae	Nucleocytoviricota	Megaviricetes	Pimascovirales	Marseilleviridae		Marseillevirus	unclassified Marseillevirus
Soil_1_scaffold_50305_c1	Viruses	Varidnaviria	Bamfordvirae	Nucleocytoviricota	Megaviricetes	Pimascovirales	Marseilleviridae		Marseillevirus	unclassified Marseillevirus
Soil_1_scaffold_51556_c1	Viruses	Varidnaviria	Bamfordvirae	Nucleocytoviricota	Megaviricetes	Pimascovirales	Marseilleviridae		Marseillevirus	unclassified Marseillevirus
Soil_1_scaffold_51726_c1	Viruses	Varidnaviria	Bamfordvirae	Nucleocytoviricota	Megaviricetes	Pimascovirales	Marseilleviridae		Marseillevirus	unclassified Marseillevirus
Soil_1_scaffold_51898_c1	Viruses	Varidnaviria	Bamfordvirae	Nucleocytoviricota	Megaviricetes	Pimascovirales	Marseilleviridae		Marseillevirus	unclassified Marseillevirus
Soil_1_scaffold_51923_c1	Viruses	Varidnaviria	Bamfordvirae	Nucleocytoviricota	Megaviricetes	Pimascovirales	Marseilleviridae		Marseillevirus	unclassified Marseillevirus
Soil_1_scaffold_51984_c1	Viruses	Varidnaviria	Bamfordvirae	Nucleocytoviricota	Megaviricetes	Pimascovirales	Marseilleviridae		Marseillevirus	unclassified Marseillevirus
Soil_1_scaffold_52503_c1	Viruses	Varidnaviria	Bamfordvirae	Nucleocytoviricota	Megaviricetes	Pimascovirales	Marseilleviridae		Marseillevirus	unclassified Marseillevirus
Soil_1_scaffold_52674_c1	Viruses	Varidnaviria	Bamfordvirae	Nucleocytoviricota	Megaviricetes	Pimascovirales	Marseilleviridae		Marseillevirus	unclassified Marseillevirus
Soil_1_scaffold_53020_c1	Viruses	Varidnaviria	Bamfordvirae	Nucleocytoviricota	Megaviricetes	Pimascovirales	Marseilleviridae		Marseillevirus	unclassified Marseillevirus
Soil_1_scaffold_53039_c1	Viruses	Varidnaviria	Bamfordvirae	Nucleocytoviricota	Megaviricetes	Pimascovirales	Marseilleviridae		Marseillevirus	unclassified Marseillevirus
Soil_1_scaffold_53099_c1	Viruses	Varidnaviria	Bamfordvirae	Nucleocytoviricota	Megaviricetes	Pimascovirales	Marseilleviridae		Marseillevirus	unclassified Marseillevirus
Soil_1_scaffold_53468_c1	Viruses	Varidnaviria	Bamfordvirae	Nucleocytoviricota	Megaviricetes	Pimascovirales	Marseilleviridae		Marseillevirus	unclassified Marseillevirus
Soil_1_scaffold_53611_c1	Viruses	Varidnaviria	Bamfordvirae	Nucleocytoviricota	Megaviricetes	Pimascovirales	Marseilleviridae		Marseillevirus	unclassified Marseillevirus
Soil_1_scaffold_53644_c1	Viruses	Varidnaviria	Bamfordvirae	Nucleocytoviricota	Megaviricetes	Pimascovirales	Marseilleviridae		Marseillevirus	unclassified Marseillevirus
Soil_1_scaffold_53893_c1	Viruses	Varidnaviria	Bamfordvirae	Nucleocytoviricota	Megaviricetes	Pimascovirales	Marseilleviridae		Marseillevirus	unclassified Marseillevirus
Soil_1_scaffold_54176_c1	Viruses	Varidnaviria	Bamfordvirae	Nucleocytoviricota	Megaviricetes	Pimascovirales	Marseilleviridae		Marseillevirus	unclassified Marseillevirus
Soil_1_scaffold_54390_c1	Viruses	Varidnaviria	Bamfordvirae	Nucleocytoviricota	Megaviricetes	Pimascovirales	Marseilleviridae		Marseillevirus	unclassified Marseillevirus
Soil_1_scaffold_54431_c1	Viruses	Varidnaviria	Bamfordvirae	Nucleocytoviricota	Megaviricetes	Pimascovirales	Marseilleviridae		Marseillevirus	unclassified Marseillevirus
Soil_1_scaffold_54512_c1	Viruses	Varidnaviria	Bamfordvirae	Nucleocytoviricota	Megaviricetes	Pimascovirales	Marseilleviridae		Marseillevirus	unclassified Marseillevirus
Soil_1_scaffold_54787_c1	Viruses	Varidnaviria	Bamfordvirae	Nucleocytoviricota	Megaviricetes	Pimascovirales	Marseilleviridae		Marseillevirus	unclassified Marseillevirus
Soil_1_scaffold_54985_c1	Viruses	Varidnaviria	Bamfordvirae	Nucleocytoviricota	Megaviricetes	Pimascovirales	Marseilleviridae		Marseillevirus	unclassified Marseillevirus
Soil_1_scaffold_55367_c1	Viruses	Varidnaviria	Bamfordvirae	Nucleocytoviricota	Megaviricetes	Pimascovirales	Marseilleviridae		Marseillevirus	unclassified Marseillevirus
Soil_1_scaffold_55396_c1	Viruses	Varidnaviria	Bamfordvirae	Nucleocytoviricota	Megaviricetes	Pimascovirales	Marseilleviridae		Marseillevirus	unclassified Marseillevirus
Soil_1_scaffold_55989_c1	Viruses	Varidnaviria	Bamfordvirae	Nucleocytoviricota	Megaviricetes	Pimascovirales	Marseilleviridae		Marseillevirus	unclassified Marseillevirus
Soil_1_scaffold_56489_c1	Viruses	Varidnaviria	Bamfordvirae	Nucleocytoviricota	Megaviricetes	Pimascovirales	Marseilleviridae		Marseillevirus	unclassified Marseillevirus
Soil_1_scaffold_56730_c1	Viruses	Varidnaviria	Bamfordvirae	Nucleocytoviricota	Megaviricetes	Pimascovirales	Marseilleviridae		Marseillevirus	unclassified Marseillevirus
Soil_1_scaffold_56807_c1	Viruses	Varidnaviria	Bamfordvirae	Nucleocytoviricota	Megaviricetes	Pimascovirales	Marseilleviridae		Marseillevirus	unclassified Marseillevirus
Soil_1_scaffold_58083_c1	Viruses	Varidnaviria	Bamfordvirae	Nucleocytoviricota	Megaviricetes	Pimascovirales	Marseilleviridae		Marseillevirus	unclassified Marseillevirus
Soil_1_scaffold_58679_c1	Viruses	Varidnaviria	Bamfordvirae	Nucleocytoviricota	Megaviricetes	Pimascovirales	Marseilleviridae		Marseillevirus	unclassified Marseillevirus
Soil_1_scaffold_59147_c1	Viruses	Varidnaviria	Bamfordvirae	Nucleocytoviricota	Megaviricetes	Pimascovirales	Marseilleviridae		Marseillevirus	unclassified Marseillevirus
Soil_1_scaffold_59284_c1	Viruses	Varidnaviria	Bamfordvirae	Nucleocytoviricota	Megaviricetes	Pimascovirales	Marseilleviridae		Marseillevirus	unclassified Marseillevirus
Soil_1_scaffold_59324_c1	Viruses	Varidnaviria	Bamfordvirae	Nucleocytoviricota	Megaviricetes	Pimascovirales	Marseilleviridae		Marseillevirus	unclassified Marseillevirus
Soil_1_scaffold_59369_c1	Viruses	Varidnaviria	Bamfordvirae	Nucleocytoviricota	Megaviricetes	Pimascovirales	Marseilleviridae		Marseillevirus	unclassified Marseillevirus
Soil_1_scaffold_59915_c1	Viruses	Varidnaviria	Bamfordvirae	Nucleocytoviricota	Megaviricetes	Pimascovirales	Marseilleviridae		Marseillevirus	unclassified Marseillevirus
Soil_1_scaffold_60195_c1	Viruses	Varidnaviria	Bamfordvirae	Nucleocytoviricota	Megaviricetes	Pimascovirales	Marseilleviridae		Marseillevirus	unclassified Marseillevirus
Soil_1_scaffold_60312_c1	Viruses	Varidnaviria	Bamfordvirae	Nucleocytoviricota	Megaviricetes	Pimascovirales	Marseilleviridae		Marseillevirus	unclassified Marseillevirus
Soil_1_scaffold_60349_c1	Viruses	Varidnaviria	Bamfordvirae	Nucleocytoviricota	Megaviricetes	Pimascovirales	Marseilleviridae		Marseillevirus	unclassified Marseillevirus
Soil_1_scaffold_60557_c1	Viruses	Varidnaviria	Bamfordvirae	Nucleocytoviricota	Megaviricetes	Pimascovirales	Marseilleviridae		Marseillevirus	unclassified Marseillevirus
Soil_1_scaffold_60747_c1	Viruses	Varidnaviria	Bamfordvirae	Nucleocytoviricota	Megaviricetes	Pimascovirales	Marseilleviridae		Marseillevirus	unclassified Marseillevirus
Soil_1_scaffold_60780_c1	Viruses	Varidnaviria	Bamfordvirae	Nucleocytoviricota	Megaviricetes	Pimascovirales	Marseilleviridae		Marseillevirus	unclassified Marseillevirus
Soil_1_scaffold_61035_c1	Viruses	Varidnaviria	Bamfordvirae	Nucleocytoviricota	Megaviricetes	Pimascovirales	Marseilleviridae		Marseillevirus	unclassified Marseillevirus
Soil_1_scaffold_61665_c1	Viruses	Varidnaviria	Bamfordvirae	Nucleocytoviricota	Megaviricetes	Pimascovirales	Marseilleviridae		Marseillevirus	unclassified Marseillevirus
Soil_1_scaffold_61830_c1	Viruses	Varidnaviria	Bamfordvirae	Nucleocytoviricota	Megaviricetes	Pimascovirales	Marseilleviridae		Marseillevirus	unclassified Marseillevirus
Soil_1_scaffold_62489_c1	Viruses	Varidnaviria	Bamfordvirae	Nucleocytoviricota	Megaviricetes	Pimascovirales	Marseilleviridae		Marseillevirus	unclassified Marseillevirus
Soil_1_scaffold_62502_c1	Viruses	Varidnaviria	Bamfordvirae	Nucleocytoviricota	Megaviricetes	Pimascovirales	Marseilleviridae		Marseillevirus	unclassified Marseillevirus
Soil_1_scaffold_62915_c1	Viruses	Varidnaviria	Bamfordvirae	Nucleocytoviricota	Megaviricetes	Pimascovirales	Marseilleviridae		Marseillevirus	unclassified Marseillevirus
Soil_1_scaffold_62917_c1	Viruses	Varidnaviria	Bamfordvirae	Nucleocytoviricota	Megaviricetes	Pimascovirales	Marseilleviridae		Marseillevirus	unclassified Marseillevirus
Soil_1_scaffold_62958_c1	Viruses	Varidnaviria	Bamfordvirae	Nucleocytoviricota	Megaviricetes	Pimascovirales	Marseilleviridae		Marseillevirus	unclassified Marseillevirus
Soil_1_scaffold_63030_c1	Viruses	Varidnaviria	Bamfordvirae	Nucleocytoviricota	Megaviricetes	Pimascovirales	Marseilleviridae		Marseillevirus	unclassified Marseillevirus
Soil_1_scaffold_63500_c1	Viruses	Varidnaviria	Bamfordvirae	Nucleocytoviricota	Megaviricetes	Pimascovirales	Marseilleviridae		Marseillevirus	unclassified Marseillevirus
Soil_1_scaffold_63697_c1	Viruses	Varidnaviria	Bamfordvirae	Nucleocytoviricota	Megaviricetes	Pimascovirales	Marseilleviridae		Marseillevirus	unclassified Marseillevirus
Soil_1_scaffold_63847_c1	Viruses	Varidnaviria	Bamfordvirae	Nucleocytoviricota	Megaviricetes	Pimascovirales	Marseilleviridae		Marseillevirus	unclassified Marseillevirus
Soil_1_scaffold_64000_c1	Viruses	Varidnaviria	Bamfordvirae	Nucleocytoviricota	Megaviricetes	Pimascovirales	Marseilleviridae		Marseillevirus	unclassified Marseillevirus
Soil_1_scaffold_64092_c1	Viruses	Varidnaviria	Bamfordvirae	Nucleocytoviricota	Megaviricetes	Pimascovirales	Marseilleviridae		Marseillevirus	unclassified Marseillevirus
Soil_1_scaffold_64146_c1	Viruses	Varidnaviria	Bamfordvirae	Nucleocytoviricota	Megaviricetes	Pimascovirales	Marseilleviridae		Marseillevirus	unclassified Marseillevirus
Soil_1_scaffold_64668_c1	Viruses	Varidnaviria	Bamfordvirae	Nucleocytoviricota	Megaviricetes	Pimascovirales	Marseilleviridae		Marseillevirus	unclassified Marseillevirus
Soil_1_scaffold_65026_c1	Viruses	Varidnaviria	Bamfordvirae	Nucleocytoviricota	Megaviricetes	Pimascovirales	Marseilleviridae		Marseillevirus	unclassified Marseillevirus
Soil_1_scaffold_65634_c1	Viruses	Varidnaviria	Bamfordvirae	Nucleocytoviricota	Megaviricetes	Pimascovirales	Marseilleviridae		Marseillevirus	unclassified Marseillevirus
Soil_1_scaffold_65853_c1	Viruses	Varidnaviria	Bamfordvirae	Nucleocytoviricota	Megaviricetes	Pimascovirales	Marseilleviridae		Marseillevirus	unclassified Marseillevirus
Soil_1_scaffold_65955_c1	Viruses	Varidnaviria	Bamfordvirae	Nucleocytoviricota	Megaviricetes	Pimascovirales	Marseilleviridae		Marseillevirus	unclassified Marseillevirus
Soil_1_scaffold_66953_c1	Viruses	Varidnaviria	Bamfordvirae	Nucleocytoviricota	Megaviricetes	Pimascovirales	Marseilleviridae		Marseillevirus	unclassified Marseillevirus
Soil_1_scaffold_67013_c1	Viruses	Varidnaviria	Bamfordvirae	Nucleocytoviricota	Megaviricetes	Pimascovirales	Marseilleviridae		Marseillevirus	unclassified Marseillevirus
Soil_1_scaffold_67066_c1	Viruses	Varidnaviria	Bamfordvirae	Nucleocytoviricota	Megaviricetes	Pimascovirales	Marseilleviridae		Marseillevirus	unclassified Marseillevirus
Soil_1_scaffold_68112_c1	Viruses	Varidnaviria	Bamfordvirae	Nucleocytoviricota	Megaviricetes	Pimascovirales	Marseilleviridae		Marseillevirus	unclassified Marseillevirus
Soil_1_scaffold_68243_c1	Viruses	Varidnaviria	Bamfordvirae	Nucleocytoviricota	Megaviricetes	Pimascovirales	Marseilleviridae		Marseillevirus	unclassified Marseillevirus
Soil_1_scaffold_68607_c1	Viruses	Varidnaviria	Bamfordvirae	Nucleocytoviricota	Megaviricetes	Pimascovirales	Marseilleviridae		Marseillevirus	unclassified Marseillevirus
Soil_1_scaffold_69316_c1	Viruses	Varidnaviria	Bamfordvirae	Nucleocytoviricota	Megaviricetes	Pimascovirales	Marseilleviridae		Marseillevirus	unclassified Marseillevirus
Soil_1_scaffold_69664_c1	Viruses	Varidnaviria	Bamfordvirae	Nucleocytoviricota	Megaviricetes	Pimascovirales	Marseilleviridae		Marseillevirus	unclassified Marseillevirus
Soil_1_scaffold_69735_c1	Viruses	Varidnaviria	Bamfordvirae	Nucleocytoviricota	Megaviricetes	Pimascovirales	Marseilleviridae		Marseillevirus	unclassified Marseillevirus
Soil_1_scaffold_70001_c1	Viruses	Varidnaviria	Bamfordvirae	Nucleocytoviricota	Megaviricetes	Pimascovirales	Marseilleviridae		Marseillevirus	unclassified Marseillevirus
Soil_1_scaffold_70544_c1	Viruses	Varidnaviria	Bamfordvirae	Nucleocytoviricota	Megaviricetes	Pimascovirales	Marseilleviridae		Marseillevirus	unclassified Marseillevirus
Soil_1_scaffold_70710_c1	Viruses	Varidnaviria	Bamfordvirae	Nucleocytoviricota	Megaviricetes	Pimascovirales	Marseilleviridae		Marseillevirus	unclassified Marseillevirus
Soil_1_scaffold_71580_c1	Viruses	Varidnaviria	Bamfordvirae	Nucleocytoviricota	Megaviricetes	Pimascovirales	Marseilleviridae		Marseillevirus	unclassified Marseillevirus
Soil_1_scaffold_71960_c1	Viruses	Varidnaviria	Bamfordvirae	Nucleocytoviricota	Megaviricetes	Pimascovirales	Marseilleviridae		Marseillevirus	unclassified Marseillevirus
Soil_1_scaffold_72142_c1	Viruses	Varidnaviria	Bamfordvirae	Nucleocytoviricota	Megaviricetes	Pimascovirales	Marseilleviridae		Marseillevirus	unclassified Marseillevirus
Soil_1_scaffold_72707_c1	Viruses	Varidnaviria	Bamfordvirae	Nucleocytoviricota	Megaviricetes	Pimascovirales	Marseilleviridae		Marseillevirus	unclassified Marseillevirus
Soil_1_scaffold_72907_c1	Viruses	Varidnaviria	Bamfordvirae	Nucleocytoviricota	Megaviricetes	Pimascovirales	Marseilleviridae		Marseillevirus	unclassified Marseillevirus
Soil_1_scaffold_73597_c1	Viruses	Varidnaviria	Bamfordvirae	Nucleocytoviricota	Megaviricetes	Pimascovirales	Marseilleviridae		Marseillevirus	unclassified Marseillevirus
Soil_1_scaffold_73746_c1	Viruses	Varidnaviria	Bamfordvirae	Nucleocytoviricota	Megaviricetes	Pimascovirales	Marseilleviridae		Marseillevirus	unclassified Marseillevirus
Soil_1_scaffold_73954_c1	Viruses	Varidnaviria	Bamfordvirae	Nucleocytoviricota	Megaviricetes	Pimascovirales	Marseilleviridae		Marseillevirus	unclassified Marseillevirus
Soil_1_scaffold_74274_c1	Viruses	Varidnaviria	Bamfordvirae	Nucleocytoviricota	Megaviricetes	Pimascovirales	Marseilleviridae		Marseillevirus	unclassified Marseillevirus
Soil_1_scaffold_74382_c1	Viruses	Varidnaviria	Bamfordvirae	Nucleocytoviricota	Megaviricetes	Pimascovirales	Marseilleviridae		Marseillevirus	unclassified Marseillevirus
Soil_1_scaffold_74460_c1	Viruses	Varidnaviria	Bamfordvirae	Nucleocytoviricota	Megaviricetes	Pimascovirales	Marseilleviridae		Marseillevirus	unclassified Marseillevirus
Soil_1_scaffold_74462_c1	Viruses	Varidnaviria	Bamfordvirae	Nucleocytoviricota	Megaviricetes	Pimascovirales	Marseilleviridae		Marseillevirus	unclassified Marseillevirus
Soil_1_scaffold_74846_c1	Viruses	Varidnaviria	Bamfordvirae	Nucleocytoviricota	Megaviricetes	Pimascovirales	Marseilleviridae		Marseillevirus	unclassified Marseillevirus
Soil_1_scaffold_74950_c1	Viruses	Varidnaviria	Bamfordvirae	Nucleocytoviricota	Megaviricetes	Pimascovirales	Marseilleviridae		Marseillevirus	unclassified Marseillevirus
Soil_1_scaffold_74979_c1	Viruses	Varidnaviria	Bamfordvirae	Nucleocytoviricota	Megaviricetes	Pimascovirales	Marseilleviridae		Marseillevirus	unclassified Marseillevirus
Soil_1_scaffold_75064_c1	Viruses	Varidnaviria	Bamfordvirae	Nucleocytoviricota	Megaviricetes	Pimascovirales	Marseilleviridae		Marseillevirus	unclassified Marseillevirus
Soil_1_scaffold_75348_c1	Viruses	Varidnaviria	Bamfordvirae	Nucleocytoviricota	Megaviricetes	Pimascovirales	Marseilleviridae		Marseillevirus	unclassified Marseillevirus
Soil_1_scaffold_75364_c1	Viruses	Varidnaviria	Bamfordvirae	Nucleocytoviricota	Megaviricetes	Pimascovirales	Marseilleviridae		Marseillevirus	unclassified Marseillevirus
Soil_1_scaffold_8383_c1	Viruses	Varidnaviria	Bamfordvirae	Nucleocytoviricota	Megaviricetes	Pimascovirales	Marseilleviridae		Marseillevirus	unclassified Marseillevirus
Soil_1_scaffold_8677_c1	Viruses	Varidnaviria	Bamfordvirae	Nucleocytoviricota	Megaviricetes	Pimascovirales	Marseilleviridae		Marseillevirus	unclassified Marseillevirus
Soil_2_scaffold_23183_c1	Viruses	Varidnaviria	Bamfordvirae	Nucleocytoviricota	Megaviricetes	Pimascovirales	Marseilleviridae		Marseillevirus	unclassified Marseillevirus
Soil_2_scaffold_26098_c1	Viruses	Varidnaviria	Bamfordvirae	Nucleocytoviricota	Megaviricetes	Pimascovirales	Marseilleviridae		Marseillevirus	unclassified Marseillevirus
Soil_2_scaffold_43728_c1	Viruses	Varidnaviria	Bamfordvirae	Nucleocytoviricota	Megaviricetes	Pimascovirales	Marseilleviridae		Marseillevirus	unclassified Marseillevirus
Soil_2_scaffold_47755_c1	Viruses	Varidnaviria	Bamfordvirae	Nucleocytoviricota	Megaviricetes	Pimascovirales	Marseilleviridae		Marseillevirus	unclassified Marseillevirus
Soil_2_scaffold_62508_c1	Viruses	Varidnaviria	Bamfordvirae	Nucleocytoviricota	Megaviricetes	Pimascovirales	Marseilleviridae		Marseillevirus	unclassified Marseillevirus
Soil_2_scaffold_64348_c1	Viruses	Varidnaviria	Bamfordvirae	Nucleocytoviricota	Megaviricetes	Pimascovirales	Marseilleviridae		Marseillevirus	unclassified Marseillevirus
Soil_2_scaffold_65455_c1	Viruses	Varidnaviria	Bamfordvirae	Nucleocytoviricota	Megaviricetes	Pimascovirales	Marseilleviridae		Marseillevirus	unclassified Marseillevirus
Soil_2_scaffold_67738_c1	Viruses	Varidnaviria	Bamfordvirae	Nucleocytoviricota	Megaviricetes	Pimascovirales	Marseilleviridae		Marseillevirus	unclassified Marseillevirus
Soil_2_scaffold_69330_c1	Viruses	Varidnaviria	Bamfordvirae	Nucleocytoviricota	Megaviricetes	Pimascovirales	Marseilleviridae		Marseillevirus	unclassified Marseillevirus
Soil_3_scaffold_20256_c1	Viruses	Varidnaviria	Bamfordvirae	Nucleocytoviricota	Megaviricetes	Pimascovirales	Marseilleviridae		Marseillevirus	unclassified Marseillevirus
Soil_3_scaffold_29581_c1	Viruses	Varidnaviria	Bamfordvirae	Nucleocytoviricota	Megaviricetes	Pimascovirales	Marseilleviridae		Marseillevirus	unclassified Marseillevirus
Soil_3_scaffold_29955_c1	Viruses	Varidnaviria	Bamfordvirae	Nucleocytoviricota	Megaviricetes	Pimascovirales	Marseilleviridae		Marseillevirus	unclassified Marseillevirus
Soil_3_scaffold_30795_c1	Viruses	Varidnaviria	Bamfordvirae	Nucleocytoviricota	Megaviricetes	Pimascovirales	Marseilleviridae		Marseillevirus	unclassified Marseillevirus
Soil_3_scaffold_31751_c1	Viruses	Varidnaviria	Bamfordvirae	Nucleocytoviricota	Megaviricetes	Pimascovirales	Marseilleviridae		Marseillevirus	unclassified Marseillevirus
Soil_3_scaffold_36049_c1	Viruses	Varidnaviria	Bamfordvirae	Nucleocytoviricota	Megaviricetes	Pimascovirales	Marseilleviridae		Marseillevirus	unclassified Marseillevirus
Soil_3_scaffold_37157_c1	Viruses	Varidnaviria	Bamfordvirae	Nucleocytoviricota	Megaviricetes	Pimascovirales	Marseilleviridae		Marseillevirus	unclassified Marseillevirus
Soil_3_scaffold_37844_c1	Viruses	Varidnaviria	Bamfordvirae	Nucleocytoviricota	Megaviricetes	Pimascovirales	Marseilleviridae		Marseillevirus	unclassified Marseillevirus
Soil_3_scaffold_38710_c1	Viruses	Varidnaviria	Bamfordvirae	Nucleocytoviricota	Megaviricetes	Pimascovirales	Marseilleviridae		Marseillevirus	unclassified Marseillevirus
Soil_3_scaffold_39686_c1	Viruses	Varidnaviria	Bamfordvirae	Nucleocytoviricota	Megaviricetes	Pimascovirales	Marseilleviridae		Marseillevirus	unclassified Marseillevirus
Soil_3_scaffold_40010_c1	Viruses	Varidnaviria	Bamfordvirae	Nucleocytoviricota	Megaviricetes	Pimascovirales	Marseilleviridae		Marseillevirus	unclassified Marseillevirus
Soil_3_scaffold_42163_c1	Viruses	Varidnaviria	Bamfordvirae	Nucleocytoviricota	Megaviricetes	Pimascovirales	Marseilleviridae		Marseillevirus	unclassified Marseillevirus
Soil_3_scaffold_50051_c1	Viruses	Varidnaviria	Bamfordvirae	Nucleocytoviricota	Megaviricetes	Pimascovirales	Marseilleviridae		Marseillevirus	unclassified Marseillevirus
Soil_3_scaffold_53470_c1	Viruses	Varidnaviria	Bamfordvirae	Nucleocytoviricota	Megaviricetes	Pimascovirales	Marseilleviridae		Marseillevirus	unclassified Marseillevirus
Soil_3_scaffold_59097_c1	Viruses	Varidnaviria	Bamfordvirae	Nucleocytoviricota	Megaviricetes	Pimascovirales	Marseilleviridae		Marseillevirus	unclassified Marseillevirus
Soil_3_scaffold_59147_c1	Viruses	Varidnaviria	Bamfordvirae	Nucleocytoviricota	Megaviricetes	Pimascovirales	Marseilleviridae		Marseillevirus	unclassified Marseillevirus
Soil_3_scaffold_64647_c1	Viruses	Varidnaviria	Bamfordvirae	Nucleocytoviricota	Megaviricetes	Pimascovirales	Marseilleviridae		Marseillevirus	unclassified Marseillevirus
Soil_3_scaffold_65729_c1	Viruses	Varidnaviria	Bamfordvirae	Nucleocytoviricota	Megaviricetes	Pimascovirales	Marseilleviridae		Marseillevirus	unclassified Marseillevirus
Soil_3_scaffold_66434_c1	Viruses	Varidnaviria	Bamfordvirae	Nucleocytoviricota	Megaviricetes	Pimascovirales	Marseilleviridae		Marseillevirus	unclassified Marseillevirus
Soil_3_scaffold_67738_c1	Viruses	Varidnaviria	Bamfordvirae	Nucleocytoviricota	Megaviricetes	Pimascovirales	Marseilleviridae		Marseillevirus	unclassified Marseillevirus
Soil_3_scaffold_67746_c1	Viruses	Varidnaviria	Bamfordvirae	Nucleocytoviricota	Megaviricetes	Pimascovirales	Marseilleviridae		Marseillevirus	unclassified Marseillevirus
Soil_3_scaffold_67825_c1	Viruses	Varidnaviria	Bamfordvirae	Nucleocytoviricota	Megaviricetes	Pimascovirales	Marseilleviridae		Marseillevirus	unclassified Marseillevirus
Soil_3_scaffold_68593_c1	Viruses	Varidnaviria	Bamfordvirae	Nucleocytoviricota	Megaviricetes	Pimascovirales	Marseilleviridae		Marseillevirus	unclassified Marseillevirus
Soil_3_scaffold_68968_c1	Viruses	Varidnaviria	Bamfordvirae	Nucleocytoviricota	Megaviricetes	Pimascovirales	Marseilleviridae		Marseillevirus	unclassified Marseillevirus
Soil_3_scaffold_69186_c1	Viruses	Varidnaviria	Bamfordvirae	Nucleocytoviricota	Megaviricetes	Pimascovirales	Marseilleviridae		Marseillevirus	unclassified Marseillevirus
Soil_3_scaffold_70216_c1	Viruses	Varidnaviria	Bamfordvirae	Nucleocytoviricota	Megaviricetes	Pimascovirales	Marseilleviridae		Marseillevirus	unclassified Marseillevirus
Soil_4_scaffold_14588_c1	Viruses	Varidnaviria	Bamfordvirae	Nucleocytoviricota	Megaviricetes	Pimascovirales	Marseilleviridae		Marseillevirus	unclassified Marseillevirus
Soil_4_scaffold_21509_c1	Viruses	Varidnaviria	Bamfordvirae	Nucleocytoviricota	Megaviricetes	Pimascovirales	Marseilleviridae		Marseillevirus	unclassified Marseillevirus
Soil_4_scaffold_35070_c1	Viruses	Varidnaviria	Bamfordvirae	Nucleocytoviricota	Megaviricetes	Pimascovirales	Marseilleviridae		Marseillevirus	unclassified Marseillevirus
Soil_4_scaffold_36019_c1	Viruses	Varidnaviria	Bamfordvirae	Nucleocytoviricota	Megaviricetes	Pimascovirales	Marseilleviridae		Marseillevirus	unclassified Marseillevirus
Soil_4_scaffold_41858_c1	Viruses	Varidnaviria	Bamfordvirae	Nucleocytoviricota	Megaviricetes	Pimascovirales	Marseilleviridae		Marseillevirus	unclassified Marseillevirus
Soil_4_scaffold_44403_c1	Viruses	Varidnaviria	Bamfordvirae	Nucleocytoviricota	Megaviricetes	Pimascovirales	Marseilleviridae		Marseillevirus	unclassified Marseillevirus
Soil_4_scaffold_46841_c1	Viruses	Varidnaviria	Bamfordvirae	Nucleocytoviricota	Megaviricetes	Pimascovirales	Marseilleviridae		Marseillevirus	unclassified Marseillevirus
Soil_4_scaffold_49206_c1	Viruses	Varidnaviria	Bamfordvirae	Nucleocytoviricota	Megaviricetes	Pimascovirales	Marseilleviridae		Marseillevirus	unclassified Marseillevirus
Endo_1_scaffold_17313_c1	Viruses	Varidnaviria	Bamfordvirae	Nucleocytoviricota	Megaviricetes	Imitervirales	Mimiviridae		Mimivirus	unclassified Mimivirus
Endo_1_scaffold_31969_c1	Viruses	Varidnaviria	Bamfordvirae	Nucleocytoviricota	Megaviricetes	Imitervirales	Mimiviridae		Mimivirus	unclassified Mimivirus
Endo_2_scaffold_11010_c1	Viruses	Duplodnaviria	Heunggongvirae	Uroviricota	Caudoviricetes				Obolenskvirus	unclassified Obolenskvirus
Endo_3_scaffold_37371_c1	Viruses	Duplodnaviria	Heunggongvirae	Uroviricota	Caudoviricetes				Obolenskvirus	unclassified Obolenskvirus
Endo_3_scaffold_53870_c1	Viruses	Duplodnaviria	Heunggongvirae	Uroviricota	Caudoviricetes				Obolenskvirus	unclassified Obolenskvirus
Soil_4_scaffold_41012_c1	Viruses	Duplodnaviria	Heunggongvirae	Uroviricota	Caudoviricetes				Obolenskvirus	unclassified Obolenskvirus
Endo_1_scaffold_32720_c1	Viruses	Duplodnaviria	Heunggongvirae	Uroviricota	Caudoviricetes				Omegavirus	unclassified Omegavirus
Soil_4_scaffold_50419_c1	Viruses	Duplodnaviria	Heunggongvirae	Uroviricota	Caudoviricetes				Omegavirus	unclassified Omegavirus
Soil_3_scaffold_51311_c1	Viruses	unclassified viruses	unclassified DNA viruses	unclassified dsDNA viruses			Pithoviridae		Pithovirus	unclassified Pithovirus
Endo_1_scaffold_29177_c1	Viruses	Varidnaviria	Bamfordvirae	Nucleocytoviricota	Megaviricetes	Algavirales	Phycodnaviridae		Prasinovirus	unclassified Prasinovirus
Endo_2_scaffold_30347_c1	Viruses	Varidnaviria	Bamfordvirae	Nucleocytoviricota	Megaviricetes	Algavirales	Phycodnaviridae		Prasinovirus	unclassified Prasinovirus
Soil_1_scaffold_18993_c1	Viruses	Varidnaviria	Bamfordvirae	Nucleocytoviricota	Megaviricetes	Algavirales	Phycodnaviridae		Prasinovirus	unclassified Prasinovirus
Soil_2_scaffold_49101_c1	Viruses	Varidnaviria	Bamfordvirae	Nucleocytoviricota	Megaviricetes	Algavirales	Phycodnaviridae		Prasinovirus	unclassified Prasinovirus
Soil_4_scaffold_49627_c1	Viruses	Varidnaviria	Bamfordvirae	Nucleocytoviricota	Megaviricetes	Algavirales	Phycodnaviridae		Prasinovirus	unclassified Prasinovirus
Soil_3_scaffold_21281_c1	Viruses	Varidnaviria	Bamfordvirae	Nucleocytoviricota	Megaviricetes	Algavirales	Phycodnaviridae		Prymnesiovirus	unclassified Prymnesiovirus
Soil_3_scaffold_63743_c1	Viruses	Varidnaviria	Bamfordvirae	Nucleocytoviricota	Megaviricetes	Algavirales	Phycodnaviridae		Prymnesiovirus	unclassified Prymnesiovirus
Endo_1_scaffold_30393_c1	Viruses	Adnaviria	Zilligvirae	Taleaviricota	Tokiviricetes	Ligamenvirales	Rudiviridae		Rudivirus	unclassified Rudivirus
Endo_3_scaffold_14416_c1	Viruses	Adnaviria	Zilligvirae	Taleaviricota	Tokiviricetes	Ligamenvirales	Rudiviridae		Rudivirus	unclassified Rudivirus
Endo_3_scaffold_16221_c1	Viruses	Adnaviria	Zilligvirae	Taleaviricota	Tokiviricetes	Ligamenvirales	Rudiviridae		Rudivirus	unclassified Rudivirus
Endo_3_scaffold_60646_c1	Viruses	Adnaviria	Zilligvirae	Taleaviricota	Tokiviricetes	Ligamenvirales	Rudiviridae		Rudivirus	unclassified Rudivirus
Endo_4_scaffold_24929_c1	Viruses	Adnaviria	Zilligvirae	Taleaviricota	Tokiviricetes	Ligamenvirales	Rudiviridae		Rudivirus	unclassified Rudivirus
Soil_3_scaffold_34043_c1	Viruses	Adnaviria	Zilligvirae	Taleaviricota	Tokiviricetes	Ligamenvirales	Rudiviridae		Rudivirus	unclassified Rudivirus
Soil_4_scaffold_55836_c1	Viruses	Adnaviria	Zilligvirae	Taleaviricota	Tokiviricetes	Ligamenvirales	Rudiviridae		Rudivirus	unclassified Rudivirus
Endo_2_scaffold_25114_c1	Viruses	Duplodnaviria	Heunggongvirae	Uroviricota	Caudoviricetes				Tankvirus	unclassified Tankvirus
Soil_2_scaffold_63953_c1	Viruses	Duplodnaviria	Heunggongvirae	Uroviricota	Caudoviricetes				Veracruzvirus	unclassified Veracruzvirus
Endo_1_scaffold_37052_c1	Viruses	Adnaviria	Zilligvirae	Taleaviricota	Tokiviricetes	Ligamenvirales	Rudiviridae		Usarudivirus	Usarudivirus SIRV10
Endo_3_scaffold_35717_c1	Viruses	Adnaviria	Zilligvirae	Taleaviricota	Tokiviricetes	Ligamenvirales	Rudiviridae		Usarudivirus	Usarudivirus SIRV10
Endo_1_scaffold_32539_c1	Viruses	Adnaviria	Zilligvirae	Taleaviricota	Tokiviricetes	Ligamenvirales	Rudiviridae		Usarudivirus	Usarudivirus SIRV11
Endo_1_scaffold_4414_c1	Viruses	Adnaviria	Zilligvirae	Taleaviricota	Tokiviricetes	Ligamenvirales	Rudiviridae		Usarudivirus	Usarudivirus SIRV11
Endo_3_scaffold_34132_c1	Viruses	Adnaviria	Zilligvirae	Taleaviricota	Tokiviricetes	Ligamenvirales	Rudiviridae		Usarudivirus	Usarudivirus SIRV11
Endo_3_scaffold_52162_c1	Viruses	Adnaviria	Zilligvirae	Taleaviricota	Tokiviricetes	Ligamenvirales	Rudiviridae		Usarudivirus	Usarudivirus SIRV11
Soil_2_scaffold_74406_c1	Viruses	Adnaviria	Zilligvirae	Taleaviricota	Tokiviricetes	Ligamenvirales	Rudiviridae		Usarudivirus	Usarudivirus SIRV4
Endo_1_scaffold_19156_c1	Viruses	Adnaviria	Zilligvirae	Taleaviricota	Tokiviricetes	Ligamenvirales	Rudiviridae		Usarudivirus	Usarudivirus SIRV9
Soil_4_scaffold_56303_c1	Viruses	Duplodnaviria	Heunggongvirae	Uroviricota	Caudoviricetes				Wizardvirus	Wizardvirus rogerdodger
Creek_1_scaffold_10021_c1	Viruses	unclassified viruses	unclassified DNA viruses	unclassified dsDNA viruses			Pithoviridae		Pithovirus
Creek_1_scaffold_10495_c1	Viruses	Varidnaviria	Bamfordvirae	Nucleocytoviricota	Megaviricetes	Pimascovirales	Marseilleviridae		unclassified Marseilleviridae
Creek_1_scaffold_11038_c1	Viruses	unclassified viruses	unclassified DNA viruses	unclassified dsDNA viruses			Pithoviridae
Creek_1_scaffold_11244_c1	Viruses	Duplodnaviria	Heunggongvirae	Uroviricota	Caudoviricetes	unclassified Caudoviricetes
Creek_1_scaffold_11312_c1	Viruses	unclassified viruses	unclassified DNA viruses	unclassified dsDNA viruses			Pithoviridae
Creek_1_scaffold_11425_c1	Viruses	environmental samples
Creek_1_scaffold_11546_c1	Viruses	Duplodnaviria	Heunggongvirae	Uroviricota	Caudoviricetes
Creek_1_scaffold_11639_c1	Viruses	Varidnaviria	Bamfordvirae	Nucleocytoviricota	Megaviricetes	Imitervirales	Mimiviridae		unclassified Mimiviridae
Creek_1_scaffold_12029_c1	Viruses
Creek_1_scaffold_12363_c1	Viruses	Varidnaviria	Bamfordvirae	Nucleocytoviricota	Megaviricetes	Pimascovirales	Marseilleviridae		unclassified Marseilleviridae
Creek_1_scaffold_12770_c1	Viruses	Duplodnaviria	Heunggongvirae	Uroviricota	Caudoviricetes	unclassified Caudoviricetes
Creek_1_scaffold_13125_c1	Viruses	Monodnaviria	Shotokuvirae	Cressdnaviricota	unclassified Cressdnaviricota
Creek_1_scaffold_13187_c1	Viruses	Varidnaviria	Bamfordvirae	Nucleocytoviricota	Megaviricetes
Creek_1_scaffold_13403_c1	Viruses	Monodnaviria	Sangervirae	Phixviricota	Malgrandaviricetes	Petitvirales	Microviridae
Creek_1_scaffold_13478_c1	Viruses	unclassified viruses	unclassified DNA viruses	unclassified dsDNA viruses			Pithoviridae		Pithovirus
Creek_1_scaffold_13864_c1	Viruses	Duplodnaviria	Heunggongvirae	Uroviricota	Caudoviricetes
Creek_1_scaffold_14004_c1	Viruses	unclassified bacterial viruses	environmental samples
Creek_1_scaffold_14088_c1	Viruses	Duplodnaviria	Heunggongvirae	Uroviricota	Caudoviricetes
Creek_1_scaffold_14281_c1	Viruses	Varidnaviria	Bamfordvirae	Nucleocytoviricota	Megaviricetes	Imitervirales	Mimiviridae
Creek_1_scaffold_14439_c1	Viruses	Varidnaviria	Bamfordvirae	Nucleocytoviricota
Creek_1_scaffold_14531_c1	Viruses	Duplodnaviria	Heunggongvirae	Uroviricota	Caudoviricetes
Creek_1_scaffold_14643_c1	Viruses	Duplodnaviria	Heunggongvirae	Uroviricota	Caudoviricetes
Creek_1_scaffold_14742_c1	Viruses	Duplodnaviria	Heunggongvirae	Uroviricota	Caudoviricetes
Creek_1_scaffold_15307_c1	Viruses	Varidnaviria	Bamfordvirae	Preplasmiviricota	Maveriviricetes	Priklausovirales	Lavidaviridae
Creek_1_scaffold_15884_c1	Viruses	Varidnaviria	Bamfordvirae	Nucleocytoviricota	Megaviricetes	Imitervirales	Mimiviridae
Creek_1_scaffold_1876_c1	Viruses	Varidnaviria	Bamfordvirae	Nucleocytoviricota	Megaviricetes	Imitervirales	Mimiviridae
Creek_1_scaffold_5040_c1	Viruses	Varidnaviria	Bamfordvirae	Nucleocytoviricota
Creek_1_scaffold_5381_c1	Viruses	Varidnaviria	Bamfordvirae	Nucleocytoviricota
Creek_1_scaffold_5543_c1	Viruses	Varidnaviria	Bamfordvirae	Nucleocytoviricota	Megaviricetes
Creek_1_scaffold_5964_c1	Viruses
Creek_1_scaffold_6250_c1	Viruses	unclassified viruses	unclassified DNA viruses	unclassified dsDNA viruses			Pithoviridae		Pithovirus
Creek_1_scaffold_6404_c1	Viruses	unclassified viruses	unclassified DNA viruses	unclassified dsDNA viruses			Pithoviridae
Creek_1_scaffold_6725_c1	Viruses	unclassified viruses	unclassified DNA viruses	unclassified dsDNA viruses			Pithoviridae
Creek_1_scaffold_7552_c1	Viruses	unclassified viruses	unclassified DNA viruses	unclassified dsDNA viruses			Pithoviridae
Creek_1_scaffold_8101_c1	Viruses	Varidnaviria	Bamfordvirae	Nucleocytoviricota	Megaviricetes
Creek_1_scaffold_8143_c1	Viruses	Duplodnaviria	Heunggongvirae	Uroviricota	Caudoviricetes	environmental samples
Creek_1_scaffold_8820_c1	Viruses	Varidnaviria	Bamfordvirae	Nucleocytoviricota
Creek_1_scaffold_8890_c1	Viruses	unclassified viruses	unclassified DNA viruses	unclassified dsDNA viruses			Pithoviridae		Pithovirus
Creek_1_scaffold_9048_c1	Viruses	Varidnaviria	Bamfordvirae	Preplasmiviricota	Maveriviricetes	Priklausovirales	Lavidaviridae
Creek_1_scaffold_9217_c1	Viruses	Duplodnaviria	Heunggongvirae	Uroviricota	Caudoviricetes
Creek_1_scaffold_9269_c2	Viruses	Duplodnaviria	Heunggongvirae	Uroviricota	Caudoviricetes
Creek_1_scaffold_9301_c1	Viruses	Varidnaviria	Bamfordvirae	Nucleocytoviricota	Megaviricetes	Imitervirales	Mimiviridae		unclassified Mimiviridae
Creek_1_scaffold_9567_c1	Viruses	unclassified viruses	unclassified DNA viruses	unclassified dsDNA viruses			Pithoviridae
Creek_2_scaffold_10425_c1	Viruses	Varidnaviria	Bamfordvirae	Nucleocytoviricota	Megaviricetes	Imitervirales	Mimiviridae
Creek_2_scaffold_10653_c1	Viruses
Creek_2_scaffold_10708_c1	Viruses	Duplodnaviria	Heunggongvirae	Uroviricota	Caudoviricetes
Creek_2_scaffold_11238_c1	Viruses	Duplodnaviria	Heunggongvirae	Uroviricota	Caudoviricetes
Creek_2_scaffold_11487_c1	Viruses	environmental samples
Creek_2_scaffold_12003_c1	Viruses	Varidnaviria	Bamfordvirae	Nucleocytoviricota
Creek_2_scaffold_12289_c2	Viruses	Varidnaviria	Bamfordvirae	Preplasmiviricota	Maveriviricetes	Priklausovirales	Lavidaviridae
Creek_2_scaffold_12384_c1	Viruses	unclassified viruses	unclassified DNA viruses	unclassified dsDNA viruses			Pithoviridae
Creek_2_scaffold_12570_c1	Viruses	Duplodnaviria	Heunggongvirae	Uroviricota	Caudoviricetes
Creek_2_scaffold_12629_c1	Viruses	unclassified viruses	unclassified DNA viruses	unclassified dsDNA viruses			Pithoviridae
Creek_2_scaffold_12634_c1	Viruses	unclassified viruses	unclassified DNA viruses	unclassified dsDNA viruses			Pithoviridae		Pithovirus
Creek_2_scaffold_12701_c1	Viruses	environmental samples
Creek_2_scaffold_1275_c1	Viruses	Varidnaviria	Bamfordvirae	Nucleocytoviricota	Megaviricetes	Imitervirales	Mimiviridae	unclassified Mimiviridae	Tupanvirus
Creek_2_scaffold_12856_c1	Viruses	unclassified viruses	unclassified DNA viruses	unclassified dsDNA viruses			Pithoviridae
Creek_2_scaffold_12882_c1	Viruses	Varidnaviria	Bamfordvirae
Creek_2_scaffold_13219_c1	Viruses	Duplodnaviria	Heunggongvirae	Uroviricota	Caudoviricetes
Creek_2_scaffold_13347_c1	Viruses	unclassified archaeal viruses
Creek_2_scaffold_13727_c1	Viruses	Varidnaviria	Bamfordvirae	Nucleocytoviricota	Megaviricetes
Creek_2_scaffold_13748_c1	Viruses	Duplodnaviria	Heunggongvirae	Uroviricota	Caudoviricetes
Creek_2_scaffold_13862_c1	Viruses	Varidnaviria	Bamfordvirae	Nucleocytoviricota
Creek_2_scaffold_13907_c1	Viruses	Varidnaviria	Bamfordvirae	Preplasmiviricota	Maveriviricetes	Priklausovirales	Lavidaviridae
Creek_2_scaffold_13932_c1	Viruses	unclassified viruses	unclassified DNA viruses	unclassified dsDNA viruses			Pithoviridae		Pithovirus
Creek_2_scaffold_14259_c1	Viruses	unclassified viruses	unclassified DNA viruses	unclassified dsDNA viruses			Pithoviridae
Creek_2_scaffold_14285_c1	Viruses	unclassified viruses	unclassified DNA viruses	unclassified dsDNA viruses			Pithoviridae
Creek_2_scaffold_14571_c1	Viruses	Varidnaviria	Bamfordvirae	Nucleocytoviricota	Megaviricetes	Imitervirales	Mimiviridae
Creek_2_scaffold_14622_c1	Viruses	Varidnaviria	Bamfordvirae	Nucleocytoviricota	Megaviricetes	Imitervirales	Mimiviridae
Creek_2_scaffold_14756_c1	Viruses	Varidnaviria	Bamfordvirae	Nucleocytoviricota	Megaviricetes
Creek_2_scaffold_14760_c1	Viruses	Duplodnaviria	Heunggongvirae	Uroviricota	Caudoviricetes
Creek_2_scaffold_14888_c1	Viruses	environmental samples
Creek_2_scaffold_14992_c1	Viruses	unclassified viruses	unclassified DNA viruses	unclassified dsDNA viruses			Pithoviridae		Pithovirus
Creek_2_scaffold_15086_c1	Viruses
Creek_2_scaffold_15093_c1	Viruses	Duplodnaviria	Heunggongvirae	Uroviricota	Caudoviricetes
Creek_2_scaffold_15137_c1	Viruses	unclassified viruses	unclassified DNA viruses	unclassified dsDNA viruses			Pithoviridae
Creek_2_scaffold_15162_c1	Viruses	unclassified viruses	unclassified DNA viruses	unclassified dsDNA viruses			Pithoviridae
Creek_2_scaffold_15235_c1	Viruses	Varidnaviria	Bamfordvirae	Nucleocytoviricota	Megaviricetes	Pimascovirales	Marseilleviridae		unclassified Marseilleviridae
Creek_2_scaffold_15376_c1	Viruses	Varidnaviria	Bamfordvirae	Nucleocytoviricota
Creek_2_scaffold_15460_c1	Viruses	Varidnaviria	Bamfordvirae	Nucleocytoviricota
Creek_2_scaffold_15560_c1	Viruses	Varidnaviria	Bamfordvirae	Nucleocytoviricota	Megaviricetes	Pimascovirales	Marseilleviridae		unclassified Marseilleviridae
Creek_2_scaffold_15661_c1	Viruses	Varidnaviria	Bamfordvirae	Nucleocytoviricota	Megaviricetes	Pimascovirales	Marseilleviridae		unclassified Marseilleviridae
Creek_2_scaffold_15785_c1	Viruses	environmental samples
Creek_2_scaffold_15917_c1	Viruses	Duplodnaviria	Heunggongvirae	Uroviricota	Caudoviricetes
Creek_2_scaffold_16064_c1	Viruses	Varidnaviria	Bamfordvirae	Preplasmiviricota	Maveriviricetes	Priklausovirales	Lavidaviridae
Creek_2_scaffold_16135_c1	Viruses	Varidnaviria	Bamfordvirae	Nucleocytoviricota	Megaviricetes	Imitervirales	Mimiviridae
Creek_2_scaffold_16151_c1	Viruses	Duplodnaviria	Heunggongvirae	Uroviricota	Caudoviricetes
Creek_2_scaffold_16508_c1	Viruses	unclassified viruses	unclassified DNA viruses	unclassified dsDNA viruses			Pithoviridae		Pithovirus
Creek_2_scaffold_16555_c1	Viruses	Varidnaviria	Bamfordvirae	Nucleocytoviricota	Megaviricetes	Pimascovirales
Creek_2_scaffold_16627_c1	Viruses	unclassified viruses	unclassified DNA viruses	unclassified dsDNA viruses			Pithoviridae
Creek_2_scaffold_16741_c1	Viruses	Varidnaviria	Bamfordvirae	Nucleocytoviricota	Megaviricetes	Imitervirales	Mimiviridae
Creek_2_scaffold_16910_c1	Viruses	Duplodnaviria	Heunggongvirae	Uroviricota	Caudoviricetes
Creek_2_scaffold_16980_c1	Viruses	Duplodnaviria	Heunggongvirae	Uroviricota	Caudoviricetes	environmental samples
Creek_2_scaffold_1706_c1	Viruses	Varidnaviria	Bamfordvirae	Nucleocytoviricota	Megaviricetes	Imitervirales	Mimiviridae	unclassified Mimiviridae	Moumouvirus
Creek_2_scaffold_17305_c1	Viruses	unclassified viruses	unclassified DNA viruses	unclassified dsDNA viruses			Pithoviridae		Pithovirus
Creek_2_scaffold_17361_c1	Viruses	Duplodnaviria	Heunggongvirae	Uroviricota	Caudoviricetes
Creek_2_scaffold_17485_c1	Viruses	Duplodnaviria	Heunggongvirae	Uroviricota	Caudoviricetes
Creek_2_scaffold_17489_c1	Viruses	Varidnaviria	Bamfordvirae	Nucleocytoviricota	Megaviricetes
Creek_2_scaffold_17590_c1	Viruses	Varidnaviria	Bamfordvirae	Nucleocytoviricota	Megaviricetes
Creek_2_scaffold_17667_c1	Viruses	Varidnaviria	Bamfordvirae	Nucleocytoviricota
Creek_2_scaffold_17969_c1	Viruses	Varidnaviria	Bamfordvirae	Nucleocytoviricota	Megaviricetes	Imitervirales	Mimiviridae	unclassified Mimiviridae
Creek_2_scaffold_18093_c1	Viruses	unclassified viruses	unclassified DNA viruses	unclassified dsDNA viruses			Pithoviridae
Creek_2_scaffold_18116_c1	Viruses	unclassified viruses	unclassified DNA viruses	unclassified dsDNA viruses			Pithoviridae
Creek_2_scaffold_18161_c1	Viruses	unclassified archaeal viruses
Creek_2_scaffold_18164_c1	Viruses	unclassified viruses	unclassified DNA viruses	unclassified dsDNA viruses			Pithoviridae		Pithovirus
Creek_2_scaffold_18182_c1	Viruses	Duplodnaviria	Heunggongvirae	Uroviricota	Caudoviricetes
Creek_2_scaffold_18210_c1	Viruses	Varidnaviria	Bamfordvirae	Preplasmiviricota	Maveriviricetes	Priklausovirales	Lavidaviridae
Creek_2_scaffold_18382_c1	Viruses	Duplodnaviria	Heunggongvirae	Uroviricota	Caudoviricetes
Creek_2_scaffold_18788_c1	Viruses	Duplodnaviria	Heunggongvirae	Uroviricota	Caudoviricetes
Creek_2_scaffold_18834_c1	Viruses	unclassified viruses
Creek_2_scaffold_18871_c1	Viruses	Varidnaviria	Bamfordvirae	Preplasmiviricota	Maveriviricetes	Priklausovirales	Lavidaviridae
Creek_2_scaffold_19360_c1	Viruses	unclassified viruses	unclassified DNA viruses	unclassified dsDNA viruses			Pithoviridae
Creek_2_scaffold_2126_c1	Viruses	Varidnaviria	Bamfordvirae	Nucleocytoviricota	Megaviricetes	Imitervirales	Mimiviridae	unclassified Mimiviridae	Moumouvirus
Creek_2_scaffold_2127_c1	Viruses	Varidnaviria	Bamfordvirae	Nucleocytoviricota	Megaviricetes	Imitervirales	Mimiviridae	unclassified Mimiviridae
Creek_2_scaffold_2369_c1	Viruses	Varidnaviria	Bamfordvirae	Nucleocytoviricota	Megaviricetes	Imitervirales	Mimiviridae	unclassified Mimiviridae	Tupanvirus
Creek_2_scaffold_2830_c1	Viruses	Varidnaviria	Bamfordvirae	Nucleocytoviricota	Megaviricetes	Imitervirales	Mimiviridae	unclassified Mimiviridae	Tupanvirus
Creek_2_scaffold_2917_c2	Viruses	Varidnaviria	Bamfordvirae	Nucleocytoviricota	Megaviricetes	Imitervirales	Mimiviridae	unclassified Mimiviridae
Creek_2_scaffold_3160_c1	Viruses	Varidnaviria	Bamfordvirae	Nucleocytoviricota	Megaviricetes	Imitervirales	Mimiviridae	unclassified Mimiviridae	Tupanvirus
Creek_2_scaffold_3243_c1	Viruses	Varidnaviria	Bamfordvirae	Nucleocytoviricota	Megaviricetes	Imitervirales	Mimiviridae	unclassified Mimiviridae
Creek_2_scaffold_3590_c1	Viruses	Varidnaviria	Bamfordvirae	Nucleocytoviricota	Megaviricetes	Imitervirales	Mimiviridae	unclassified Mimiviridae	Tupanvirus
Creek_2_scaffold_3786_c1	Viruses	unclassified viruses	unclassified DNA viruses	unclassified dsDNA viruses			Pithoviridae		Pithovirus
Creek_2_scaffold_4301_c1	Viruses	unclassified viruses	unclassified DNA viruses	unclassified dsDNA viruses			Pithoviridae
Creek_2_scaffold_4504_c1	Viruses	unclassified viruses	unclassified DNA viruses	unclassified dsDNA viruses			Pithoviridae
Creek_2_scaffold_4956_c1	Viruses	Varidnaviria	Bamfordvirae	Nucleocytoviricota	Megaviricetes	Imitervirales	Mimiviridae	unclassified Mimiviridae	Tupanvirus
Creek_2_scaffold_5003_c1	Viruses	unclassified viruses	unclassified DNA viruses	unclassified dsDNA viruses			Pithoviridae
Creek_2_scaffold_5205_c1	Viruses	Varidnaviria	Bamfordvirae	Nucleocytoviricota	Megaviricetes	Imitervirales	Mimiviridae
Creek_2_scaffold_5240_c1	Viruses
Creek_2_scaffold_5401_c1	Viruses	Varidnaviria	Bamfordvirae	Nucleocytoviricota	Megaviricetes
Creek_2_scaffold_5603_c1	Viruses
Creek_2_scaffold_5748_c1	Viruses	unclassified viruses	unclassified DNA viruses	unclassified dsDNA viruses			Pithoviridae
Creek_2_scaffold_5957_c1	Viruses	Duplodnaviria	Heunggongvirae	Uroviricota	Caudoviricetes	unclassified Caudoviricetes
Creek_2_scaffold_5966_c1	Viruses	Duplodnaviria	Heunggongvirae	Uroviricota	Caudoviricetes	environmental samples
Creek_2_scaffold_6650_c1	Viruses	unclassified viruses	unclassified DNA viruses	unclassified dsDNA viruses			Pithoviridae		Pithovirus
Creek_2_scaffold_7076_c1	Viruses	Duplodnaviria	Heunggongvirae	Uroviricota	Caudoviricetes
Creek_2_scaffold_7735_c1	Viruses	unclassified viruses	unclassified DNA viruses	unclassified dsDNA viruses			Pithoviridae
Creek_2_scaffold_7787_c1	Viruses	Varidnaviria	Bamfordvirae	Nucleocytoviricota	Megaviricetes	Imitervirales	Mimiviridae
Creek_2_scaffold_8303_c1	Viruses	Duplodnaviria	Heunggongvirae	Uroviricota	Caudoviricetes
Creek_2_scaffold_8378_c1	Viruses	unclassified viruses	unclassified DNA viruses	unclassified dsDNA viruses			Pithoviridae		Pithovirus
Creek_2_scaffold_8647_c1	Viruses	Varidnaviria	Bamfordvirae	Nucleocytoviricota	Megaviricetes	Imitervirales	Mimiviridae
Creek_2_scaffold_8662_c1	Viruses	Varidnaviria	Bamfordvirae	Nucleocytoviricota
Creek_2_scaffold_883_c1	Viruses	Varidnaviria	Bamfordvirae	Nucleocytoviricota	Megaviricetes	Imitervirales	Mimiviridae
Creek_2_scaffold_9079_c1	Viruses	unclassified viruses	unclassified DNA viruses	unclassified dsDNA phages
Creek_2_scaffold_9202_c1	Viruses	Varidnaviria	Bamfordvirae	Nucleocytoviricota	Megaviricetes	Imitervirales	Mimiviridae	unclassified Mimiviridae
Creek_2_scaffold_9811_c1	Viruses	unclassified viruses	unclassified DNA viruses	unclassified dsDNA viruses			Pithoviridae
Creek_2_scaffold_9923_c1	Viruses	Varidnaviria	Bamfordvirae	Nucleocytoviricota	Megaviricetes
Creek_3_scaffold_10126_c1	Viruses	Duplodnaviria	Heunggongvirae	Uroviricota	Caudoviricetes
Creek_3_scaffold_10216_c1	Viruses	unclassified viruses	unclassified DNA viruses	unclassified dsDNA viruses			Pithoviridae
Creek_3_scaffold_10291_c1	Viruses	unclassified viruses	unclassified DNA viruses	unclassified dsDNA viruses			Pithoviridae
Creek_3_scaffold_10307_c1	Viruses	Varidnaviria	Bamfordvirae	Nucleocytoviricota	Megaviricetes
Creek_3_scaffold_10366_c1	Viruses	unclassified viruses	unclassified DNA viruses	unclassified dsDNA viruses			Pithoviridae
Creek_3_scaffold_105_c1	Viruses	Varidnaviria	Bamfordvirae	Nucleocytoviricota	Megaviricetes	Imitervirales	Mimiviridae	unclassified Mimiviridae	Tupanvirus
Creek_3_scaffold_10573_c1	Viruses	unclassified viruses	unclassified DNA viruses	unclassified dsDNA viruses			Pithoviridae
Creek_3_scaffold_10629_c1	Viruses	Varidnaviria	Bamfordvirae	Preplasmiviricota	Maveriviricetes	Priklausovirales	Lavidaviridae
Creek_3_scaffold_10833_c1	Viruses	Varidnaviria	Bamfordvirae	Nucleocytoviricota	Megaviricetes	Imitervirales	Mimiviridae	unclassified Mimiviridae	Tupanvirus
Creek_3_scaffold_10875_c1	Viruses	unclassified viruses	unclassified DNA viruses	unclassified dsDNA viruses			Pithoviridae
Creek_3_scaffold_1098_c1	Viruses	Varidnaviria	Bamfordvirae	Nucleocytoviricota	Megaviricetes	Imitervirales	Mimiviridae	unclassified Mimiviridae	Tupanvirus
Creek_3_scaffold_11226_c1	Viruses	unclassified viruses	unclassified DNA viruses	unclassified dsDNA viruses			Pithoviridae
Creek_3_scaffold_11402_c1	Viruses	unclassified viruses	unclassified DNA viruses	unclassified dsDNA viruses			Pithoviridae
Creek_3_scaffold_11429_c1	Viruses	Duplodnaviria	Heunggongvirae	Uroviricota	Caudoviricetes
Creek_3_scaffold_11454_c1	Viruses	Duplodnaviria	Heunggongvirae	Uroviricota	Caudoviricetes	environmental samples
Creek_3_scaffold_11769_c1	Viruses	Varidnaviria	Bamfordvirae	Nucleocytoviricota	Megaviricetes
Creek_3_scaffold_11825_c1	Viruses	Varidnaviria	Bamfordvirae	Nucleocytoviricota	Megaviricetes
Creek_3_scaffold_12086_c1	Viruses
Creek_3_scaffold_12105_c1	Viruses	Varidnaviria	Bamfordvirae	Nucleocytoviricota	Megaviricetes	Imitervirales	Mimiviridae
Creek_3_scaffold_12125_c1	Viruses	unclassified viruses	unclassified DNA viruses	unclassified dsDNA viruses			Pithoviridae
Creek_3_scaffold_12126_c1	Viruses	unclassified viruses	unclassified DNA viruses	unclassified dsDNA viruses			Pithoviridae
Creek_3_scaffold_1223_c1	Viruses	Varidnaviria	Bamfordvirae	Nucleocytoviricota	Megaviricetes	Imitervirales	Mimiviridae
Creek_3_scaffold_12273_c1	Viruses	unclassified viruses	unclassified DNA viruses	unclassified dsDNA viruses			Pithoviridae
Creek_3_scaffold_12375_c1	Viruses	unclassified viruses	unclassified DNA viruses	unclassified dsDNA viruses			Pithoviridae
Creek_3_scaffold_12514_c1	Viruses	unclassified viruses	unclassified DNA viruses	unclassified dsDNA viruses			Pithoviridae
Creek_3_scaffold_12782_c1	Viruses
Creek_3_scaffold_12786_c1	Viruses	unclassified viruses	unclassified DNA viruses	unclassified dsDNA viruses			Pithoviridae
Creek_3_scaffold_12896_c1	Viruses	unclassified viruses	unclassified DNA viruses	unclassified dsDNA viruses			Pithoviridae
Creek_3_scaffold_13062_c1	Viruses	unclassified viruses	unclassified DNA viruses	unclassified dsDNA viruses			Pithoviridae
Creek_3_scaffold_13098_c1	Viruses	unclassified archaeal viruses
Creek_3_scaffold_1312_c1	Viruses	Varidnaviria	Bamfordvirae	Nucleocytoviricota	Megaviricetes	Imitervirales	Mimiviridae	unclassified Mimiviridae
Creek_3_scaffold_13313_c1	Viruses	unclassified viruses
Creek_3_scaffold_13567_c1	Viruses
Creek_3_scaffold_13587_c1	Viruses
Creek_3_scaffold_13648_c1	Viruses	Varidnaviria	Bamfordvirae	Nucleocytoviricota	Megaviricetes	Imitervirales	Mimiviridae
Creek_3_scaffold_13668_c1	Viruses	unclassified viruses	unclassified DNA viruses	unclassified dsDNA viruses			Pithoviridae
Creek_3_scaffold_13808_c1	Viruses	Varidnaviria	Bamfordvirae	Nucleocytoviricota	Megaviricetes	Imitervirales	Mimiviridae
Creek_3_scaffold_13830_c1	Viruses	unclassified viruses	unclassified DNA viruses	unclassified dsDNA viruses			Pithoviridae
Creek_3_scaffold_13853_c1	Viruses	Duplodnaviria	Heunggongvirae	Uroviricota	Caudoviricetes
Creek_3_scaffold_14357_c1	Viruses	Duplodnaviria	Heunggongvirae	Uroviricota	Caudoviricetes
Creek_3_scaffold_1504_c1	Viruses	Varidnaviria	Bamfordvirae	Nucleocytoviricota	Megaviricetes	Imitervirales	Mimiviridae
Creek_3_scaffold_15056_c1	Viruses	Varidnaviria	Bamfordvirae	Nucleocytoviricota	Megaviricetes	Imitervirales	Mimiviridae
Creek_3_scaffold_1542_c1	Viruses	Varidnaviria	Bamfordvirae	Nucleocytoviricota	Megaviricetes	Imitervirales	Mimiviridae	unclassified Mimiviridae
Creek_3_scaffold_1612_c1	Viruses	Varidnaviria	Bamfordvirae	Nucleocytoviricota	Megaviricetes	Imitervirales	Mimiviridae	unclassified Mimiviridae	Tupanvirus
Creek_3_scaffold_16183_c1	Viruses	Varidnaviria	Bamfordvirae	Nucleocytoviricota	Megaviricetes	Pimascovirales
Creek_3_scaffold_16208_c1	Viruses	Varidnaviria	Bamfordvirae	Nucleocytoviricota	Megaviricetes	Pimascovirales
Creek_3_scaffold_16288_c1	Viruses	unclassified viruses	unclassified DNA viruses	unclassified dsDNA viruses			Pithoviridae
Creek_3_scaffold_16349_c1	Viruses	Duplodnaviria	Heunggongvirae	Uroviricota	Caudoviricetes
Creek_3_scaffold_16438_c1	Viruses	unclassified viruses	unclassified DNA viruses	unclassified dsDNA viruses			Pithoviridae
Creek_3_scaffold_16561_c1	Viruses	unclassified viruses	unclassified DNA viruses	unclassified dsDNA viruses			Pithoviridae
Creek_3_scaffold_16765_c1	Viruses	Duplodnaviria	Heunggongvirae	Uroviricota	Caudoviricetes	environmental samples
Creek_3_scaffold_16871_c1	Viruses	Varidnaviria	Bamfordvirae	Nucleocytoviricota	Megaviricetes	Pimascovirales	Marseilleviridae		unclassified Marseilleviridae
Creek_3_scaffold_16873_c1	Viruses	Duplodnaviria	Heunggongvirae	Uroviricota	Caudoviricetes
Creek_3_scaffold_17160_c1	Viruses	unclassified viruses	unclassified DNA viruses	unclassified dsDNA viruses			Pithoviridae		Pithovirus
Creek_3_scaffold_17171_c1	Viruses	environmental samples
Creek_3_scaffold_1725_c1	Viruses	Varidnaviria	Bamfordvirae	Nucleocytoviricota	Megaviricetes	Imitervirales	Mimiviridae	unclassified Mimiviridae	Tupanvirus
Creek_3_scaffold_17662_c1	Viruses	unclassified viruses	unclassified DNA viruses	unclassified dsDNA viruses			Pithoviridae
Creek_3_scaffold_17702_c1	Viruses	Varidnaviria	Bamfordvirae	Nucleocytoviricota	Megaviricetes	Pimascovirales	Iridoviridae	Betairidovirinae	Chloriridovirus
Creek_3_scaffold_17739_c1	Viruses	Varidnaviria	Bamfordvirae	Preplasmiviricota	Maveriviricetes	Priklausovirales	Lavidaviridae
Creek_3_scaffold_18236_c1	Viruses	Varidnaviria	Bamfordvirae	Nucleocytoviricota
Creek_3_scaffold_18291_c1	Viruses	Duplodnaviria	Heunggongvirae	Uroviricota	Caudoviricetes
Creek_3_scaffold_18310_c1	Viruses	unclassified viruses	unclassified DNA viruses	unclassified dsDNA viruses			Pithoviridae
Creek_3_scaffold_18413_c1	Viruses	unclassified viruses	unclassified DNA viruses	unclassified dsDNA viruses			Pithoviridae		Pithovirus
Creek_3_scaffold_18433_c1	Viruses
Creek_3_scaffold_18525_c1	Viruses	unclassified viruses	unclassified DNA viruses	unclassified dsDNA viruses			Pithoviridae
Creek_3_scaffold_18573_c1	Viruses	Duplodnaviria	Heunggongvirae	Uroviricota	Caudoviricetes
Creek_3_scaffold_18581_c1	Viruses	unclassified viruses	unclassified DNA viruses	unclassified dsDNA viruses			Pithoviridae
Creek_3_scaffold_18706_c1	Viruses	Duplodnaviria	Heunggongvirae	Uroviricota	Caudoviricetes
Creek_3_scaffold_18757_c1	Viruses	environmental samples
Creek_3_scaffold_18764_c1	Viruses	Duplodnaviria	Heunggongvirae	Uroviricota	Caudoviricetes	environmental samples
Creek_3_scaffold_18803_c1	Viruses	unclassified archaeal viruses
Creek_3_scaffold_18849_c1	Viruses	unclassified viruses	unclassified DNA viruses	unclassified dsDNA viruses			Pithoviridae
Creek_3_scaffold_19026_c1	Viruses	unclassified viruses	unclassified DNA viruses	unclassified dsDNA viruses			Pithoviridae
Creek_3_scaffold_19041_c1	Viruses	unclassified archaeal viruses
Creek_3_scaffold_19248_c1	Viruses	unclassified viruses	unclassified DNA viruses	unclassified dsDNA viruses			Pithoviridae
Creek_3_scaffold_19563_c1	Viruses	Duplodnaviria	Heunggongvirae	Uroviricota	Caudoviricetes
Creek_3_scaffold_19620_c1	Viruses	Varidnaviria	Bamfordvirae	Nucleocytoviricota
Creek_3_scaffold_19841_c1	Viruses	unclassified viruses	unclassified DNA viruses	unclassified dsDNA viruses			Pithoviridae
Creek_3_scaffold_19965_c1	Viruses	Duplodnaviria	Heunggongvirae	Uroviricota	Caudoviricetes
Creek_3_scaffold_20062_c1	Viruses	unclassified archaeal viruses
Creek_3_scaffold_20288_c1	Viruses	Varidnaviria	Bamfordvirae	Preplasmiviricota	Maveriviricetes	Priklausovirales	Lavidaviridae
Creek_3_scaffold_20394_c1	Viruses	Duplodnaviria	Heunggongvirae	Uroviricota	Caudoviricetes	environmental samples
Creek_3_scaffold_20721_c1	Viruses	Varidnaviria	Bamfordvirae	Nucleocytoviricota
Creek_3_scaffold_20831_c1	Viruses
Creek_3_scaffold_20953_c1	Viruses	Varidnaviria	Bamfordvirae	Nucleocytoviricota	Megaviricetes	Imitervirales	Mimiviridae
Creek_3_scaffold_20971_c1	Viruses	unclassified viruses	unclassified DNA viruses	unclassified dsDNA viruses			Pithoviridae
Creek_3_scaffold_21071_c1	Viruses	Varidnaviria	Bamfordvirae	Nucleocytoviricota	Megaviricetes
Creek_3_scaffold_21159_c1	Viruses	environmental samples
Creek_3_scaffold_21200_c1	Viruses	Monodnaviria	Shotokuvirae	Cressdnaviricota	unclassified Cressdnaviricota	CRESS viruses
Creek_3_scaffold_21255_c1	Viruses	Varidnaviria	Bamfordvirae	Preplasmiviricota	Maveriviricetes	Priklausovirales	Lavidaviridae
Creek_3_scaffold_21308_c1	Viruses	Varidnaviria	Bamfordvirae	Preplasmiviricota	Maveriviricetes	Priklausovirales	Lavidaviridae
Creek_3_scaffold_21447_c1	Viruses	Duplodnaviria	Heunggongvirae	Uroviricota	Caudoviricetes
Creek_3_scaffold_21478_c1	Viruses	environmental samples
Creek_3_scaffold_21525_c1	Viruses	unclassified viruses	unclassified DNA viruses	unclassified dsDNA viruses			Pithoviridae
Creek_3_scaffold_21843_c1	Viruses	Duplodnaviria	Heunggongvirae	Uroviricota	Caudoviricetes
Creek_3_scaffold_21876_c1	Viruses	Duplodnaviria	Heunggongvirae	Uroviricota	Caudoviricetes
Creek_3_scaffold_21931_c1	Viruses	environmental samples
Creek_3_scaffold_21935_c1	Viruses	Duplodnaviria	Heunggongvirae	Uroviricota	Caudoviricetes
Creek_3_scaffold_21994_c1	Viruses	Duplodnaviria	Heunggongvirae	Uroviricota	Caudoviricetes
Creek_3_scaffold_22376_c1	Viruses	Duplodnaviria	Heunggongvirae	Uroviricota	Caudoviricetes
Creek_3_scaffold_22407_c1	Viruses	unclassified viruses	unclassified DNA viruses	unclassified dsDNA viruses			Pithoviridae		Pithovirus
Creek_3_scaffold_22414_c1	Viruses	Duplodnaviria	Heunggongvirae	Uroviricota	Caudoviricetes
Creek_3_scaffold_22569_c1	Viruses	Duplodnaviria	Heunggongvirae	Uroviricota	Caudoviricetes
Creek_3_scaffold_22643_c1	Viruses	unclassified viruses	unclassified DNA viruses	unclassified dsDNA viruses			Pithoviridae
Creek_3_scaffold_22695_c1	Viruses	Duplodnaviria	Heunggongvirae	Uroviricota	Caudoviricetes
Creek_3_scaffold_2280_c1	Viruses	Varidnaviria	Bamfordvirae	Nucleocytoviricota	Megaviricetes	Imitervirales	Mimiviridae	unclassified Mimiviridae	Tupanvirus
Creek_3_scaffold_22934_c1	Viruses	Varidnaviria	Bamfordvirae	Nucleocytoviricota
Creek_3_scaffold_23025_c1	Viruses	Varidnaviria	Bamfordvirae	Nucleocytoviricota	Megaviricetes	Imitervirales	Mimiviridae
Creek_3_scaffold_23080_c1	Viruses	unclassified viruses	unclassified DNA viruses	unclassified dsDNA viruses			Pithoviridae
Creek_3_scaffold_23101_c1	Viruses	Varidnaviria	Bamfordvirae	Nucleocytoviricota
Creek_3_scaffold_23121_c1	Viruses	Varidnaviria	Bamfordvirae	Nucleocytoviricota
Creek_3_scaffold_23207_c1	Viruses
Creek_3_scaffold_23209_c1	Viruses	Varidnaviria	Bamfordvirae	Nucleocytoviricota
Creek_3_scaffold_23237_c1	Viruses	Varidnaviria	Bamfordvirae	Nucleocytoviricota	Megaviricetes	Imitervirales	Mimiviridae	unclassified Mimiviridae
Creek_3_scaffold_23293_c1	Viruses	unclassified viruses	unclassified DNA viruses	unclassified dsDNA viruses			Pithoviridae
Creek_3_scaffold_23349_c1	Viruses	Duplodnaviria	Heunggongvirae	Uroviricota	Caudoviricetes
Creek_3_scaffold_23380_c1	Viruses	unclassified viruses	unclassified DNA viruses	unclassified dsDNA viruses			Pithoviridae
Creek_3_scaffold_23463_c1	Viruses	unclassified viruses	unclassified DNA viruses	unclassified dsDNA viruses			Pithoviridae		Pithovirus
Creek_3_scaffold_23588_c1	Viruses	Varidnaviria	Bamfordvirae	Preplasmiviricota	Maveriviricetes	Priklausovirales	Lavidaviridae
Creek_3_scaffold_23823_c1	Viruses	Duplodnaviria	Heunggongvirae	Uroviricota	Caudoviricetes
Creek_3_scaffold_24069_c1	Viruses	Varidnaviria	Bamfordvirae	Nucleocytoviricota	Megaviricetes	Pimascovirales
Creek_3_scaffold_3347_c1	Viruses	Varidnaviria	Bamfordvirae	Nucleocytoviricota	Megaviricetes	Imitervirales	Mimiviridae
Creek_3_scaffold_3403_c1	Viruses	Varidnaviria	Bamfordvirae	Nucleocytoviricota	Megaviricetes	Imitervirales	Mimiviridae	unclassified Mimiviridae	Tupanvirus
Creek_3_scaffold_3486_c1	Viruses	Varidnaviria	Bamfordvirae	Nucleocytoviricota	Megaviricetes	Imitervirales	Mimiviridae	Mimivirus
Creek_3_scaffold_3750_c1	Viruses	Varidnaviria	Bamfordvirae	Nucleocytoviricota	Megaviricetes	Imitervirales	Mimiviridae	unclassified Mimiviridae	Tupanvirus
Creek_3_scaffold_4064_c1	Viruses	unclassified archaeal viruses
Creek_3_scaffold_4419_c1	Viruses	unclassified archaeal viruses
Creek_3_scaffold_4461_c1	Viruses	Varidnaviria	Bamfordvirae	Nucleocytoviricota	Megaviricetes	Imitervirales	Mimiviridae	unclassified Mimiviridae	Tupanvirus
Creek_3_scaffold_4859_c1	Viruses	Varidnaviria	Bamfordvirae	Nucleocytoviricota	Megaviricetes	Imitervirales	Mimiviridae	unclassified Mimiviridae	Moumouvirus
Creek_3_scaffold_487_c1	Viruses	Varidnaviria	Bamfordvirae	Nucleocytoviricota	Megaviricetes	Imitervirales	Mimiviridae	unclassified Mimiviridae	Tupanvirus
Creek_3_scaffold_4874_c1	Viruses
Creek_3_scaffold_4920_c1	Viruses	unclassified viruses	unclassified DNA viruses	unclassified dsDNA viruses			Pithoviridae
Creek_3_scaffold_5175_c1	Viruses	Varidnaviria	Bamfordvirae	Nucleocytoviricota	Megaviricetes	Imitervirales	Mimiviridae
Creek_3_scaffold_5394_c1	Viruses	unclassified viruses	unclassified DNA viruses	unclassified dsDNA viruses			Pithoviridae
Creek_3_scaffold_5734_c1	Viruses	Varidnaviria	Bamfordvirae	Nucleocytoviricota	Megaviricetes
Creek_3_scaffold_6149_c1	Viruses	Monodnaviria	Shotokuvirae	Cressdnaviricota	Arfiviricetes	Cirlivirales	Circoviridae		unclassified Circoviridae
Creek_3_scaffold_6267_c1	Viruses	Varidnaviria	Bamfordvirae	Nucleocytoviricota	Megaviricetes	Imitervirales	Mimiviridae	unclassified Mimiviridae	Tupanvirus
Creek_3_scaffold_6305_c1	Viruses	unclassified archaeal viruses
Creek_3_scaffold_6370_c1	Viruses	Varidnaviria	Bamfordvirae	Nucleocytoviricota	Megaviricetes	Imitervirales	Mimiviridae	unclassified Mimiviridae	Moumouvirus
Creek_3_scaffold_6454_c1	Viruses	Varidnaviria	Bamfordvirae	Nucleocytoviricota	Megaviricetes	Imitervirales	Mimiviridae	unclassified Mimiviridae	Tupanvirus
Creek_3_scaffold_6917_c1	Viruses	Duplodnaviria	Heunggongvirae	Uroviricota	Caudoviricetes
Creek_3_scaffold_7078_c1	Viruses	Varidnaviria	Bamfordvirae	Nucleocytoviricota	Megaviricetes	Imitervirales	Mimiviridae	environmental samples
Creek_3_scaffold_7630_c1	Viruses	unclassified viruses	unclassified DNA viruses	unclassified dsDNA viruses			Pithoviridae
Creek_3_scaffold_7675_c1	Viruses	unclassified viruses	unclassified DNA viruses	unclassified dsDNA viruses			Pithoviridae
Creek_3_scaffold_7836_c1	Viruses	Varidnaviria	Bamfordvirae	Nucleocytoviricota
Creek_3_scaffold_8130_c1	Viruses	Varidnaviria	Bamfordvirae	Nucleocytoviricota
Creek_3_scaffold_8165_c1	Viruses	unclassified viruses	unclassified DNA viruses	unclassified dsDNA viruses			Pithoviridae
Creek_3_scaffold_8276_c1	Viruses	unclassified viruses	unclassified DNA viruses	unclassified dsDNA viruses			Pithoviridae		Pithovirus
Creek_3_scaffold_8581_c1	Viruses	unclassified viruses	unclassified DNA viruses	unclassified dsDNA viruses			Pithoviridae
Creek_3_scaffold_8812_c1	Viruses	environmental samples
Creek_3_scaffold_8814_c1	Viruses	environmental samples
Creek_3_scaffold_8946_c1	Viruses	unclassified viruses	unclassified DNA viruses	unclassified dsDNA viruses			Pithoviridae
Creek_3_scaffold_8968_c1	Viruses	Monodnaviria	Shotokuvirae	Cressdnaviricota	unclassified Cressdnaviricota	CRESS viruses
Creek_3_scaffold_8974_c1	Viruses	unclassified viruses	unclassified DNA viruses	unclassified dsDNA viruses			Pithoviridae
Creek_3_scaffold_9288_c1	Viruses	Varidnaviria	Bamfordvirae	Nucleocytoviricota	Megaviricetes	Imitervirales	Mimiviridae
Creek_3_scaffold_9398_c1	Viruses	unclassified archaeal viruses
Creek_3_scaffold_9538_c1	Viruses	Varidnaviria	Bamfordvirae	Nucleocytoviricota
Creek_3_scaffold_9695_c1	Viruses	Duplodnaviria	Heunggongvirae	Uroviricota	Caudoviricetes
Creek_3_scaffold_9720_c1	Viruses	Varidnaviria	Bamfordvirae	Nucleocytoviricota	Megaviricetes
Creek_3_scaffold_9734_c1	Viruses	unclassified viruses	unclassified DNA viruses	unclassified dsDNA viruses			Pithoviridae
Creek_3_scaffold_981_c1	Viruses	Varidnaviria	Bamfordvirae	Nucleocytoviricota	Megaviricetes	Imitervirales	Mimiviridae	unclassified Mimiviridae	Tupanvirus
Creek_3_scaffold_9872_c1	Viruses	Duplodnaviria	Heunggongvirae	Uroviricota	Caudoviricetes
Creek_4_scaffold_10235_c1	Viruses	unclassified viruses	unclassified DNA viruses	unclassified dsDNA viruses			Pithoviridae
Creek_4_scaffold_10361_c1	Viruses	Varidnaviria	Bamfordvirae	Nucleocytoviricota	Megaviricetes
Creek_4_scaffold_10531_c1	Viruses	Duplodnaviria	Heunggongvirae	Uroviricota	Caudoviricetes	environmental samples
Creek_4_scaffold_10536_c1	Viruses	Inoviridae
Creek_4_scaffold_10913_c1	Viruses	Varidnaviria	Bamfordvirae	Nucleocytoviricota	Megaviricetes	Imitervirales	Mimiviridae	unclassified Mimiviridae
Creek_4_scaffold_10956_c1	Viruses	Varidnaviria	Bamfordvirae	Nucleocytoviricota
Creek_4_scaffold_11049_c1	Viruses	unclassified viruses	unclassified DNA viruses	unclassified dsDNA viruses			Pithoviridae
Creek_4_scaffold_1125_c1	Viruses	Varidnaviria	Bamfordvirae	Nucleocytoviricota	Megaviricetes	Imitervirales	Mimiviridae	unclassified Mimiviridae
Creek_4_scaffold_11699_c1	Viruses	Varidnaviria	Bamfordvirae	Nucleocytoviricota	Megaviricetes	Algavirales	Phycodnaviridae		unclassified Phycodnaviridae
Creek_4_scaffold_11968_c1	Viruses	unclassified viruses	unclassified DNA viruses	unclassified dsDNA viruses			Pithoviridae
Creek_4_scaffold_12028_c1	Viruses	environmental samples
Creek_4_scaffold_12221_c1	Viruses	unclassified viruses	unclassified DNA viruses	unclassified dsDNA viruses			Pithoviridae
Creek_4_scaffold_12299_c1	Viruses	Duplodnaviria	Heunggongvirae	Uroviricota	Caudoviricetes
Creek_4_scaffold_12345_c1	Viruses	unclassified viruses	unclassified DNA viruses	unclassified dsDNA viruses			Pithoviridae
Creek_4_scaffold_12589_c1	Viruses	unclassified viruses	unclassified DNA viruses	unclassified dsDNA viruses			Pithoviridae
Creek_4_scaffold_12739_c1	Viruses	Duplodnaviria	Heunggongvirae	Uroviricota	Caudoviricetes	environmental samples
Creek_4_scaffold_12742_c1	Viruses	unclassified viruses	unclassified DNA viruses	unclassified dsDNA viruses			Pithoviridae		Pithovirus
Creek_4_scaffold_1313_c1	Viruses	Varidnaviria	Bamfordvirae	Nucleocytoviricota	Megaviricetes	Imitervirales	Mimiviridae	unclassified Mimiviridae	Moumouvirus
Creek_4_scaffold_13297_c1	Viruses	Varidnaviria	Bamfordvirae	Nucleocytoviricota	Megaviricetes	Imitervirales	Mimiviridae	unclassified Mimiviridae	Tupanvirus
Creek_4_scaffold_13616_c1	Viruses	unclassified viruses	unclassified DNA viruses	unclassified dsDNA viruses			Pithoviridae		Pithovirus
Creek_4_scaffold_13649_c1	Viruses	unclassified viruses
Creek_4_scaffold_1366_c3	Viruses	Varidnaviria	Bamfordvirae	Nucleocytoviricota	Megaviricetes	Pimascovirales	Marseilleviridae		unclassified Marseilleviridae
Creek_4_scaffold_13697_c1	Viruses	unclassified viruses	unclassified DNA viruses	unclassified dsDNA viruses			Pithoviridae
Creek_4_scaffold_13814_c1	Viruses	unclassified viruses	unclassified DNA viruses	unclassified dsDNA viruses			Pithoviridae
Creek_4_scaffold_13906_c1	Viruses	Varidnaviria	Bamfordvirae	Preplasmiviricota	Maveriviricetes	Priklausovirales	Lavidaviridae
Creek_4_scaffold_14505_c1	Viruses	Duplodnaviria	Heunggongvirae	Uroviricota	Caudoviricetes
Creek_4_scaffold_15106_c1	Viruses	Varidnaviria	Bamfordvirae
Creek_4_scaffold_15278_c1	Viruses	Duplodnaviria	Heunggongvirae	Uroviricota	Caudoviricetes
Creek_4_scaffold_15557_c1	Viruses	Varidnaviria	Bamfordvirae	Nucleocytoviricota	Megaviricetes
Creek_4_scaffold_16171_c1	Viruses	Varidnaviria	Bamfordvirae	Nucleocytoviricota	Megaviricetes	Imitervirales	Mimiviridae
Creek_4_scaffold_16259_c1	Viruses	Varidnaviria	Bamfordvirae	Nucleocytoviricota	Megaviricetes	Imitervirales	Mimiviridae	unclassified Mimiviridae
Creek_4_scaffold_16301_c1	Viruses	unclassified archaeal viruses
Creek_4_scaffold_16326_c1	Viruses	unclassified viruses	unclassified DNA viruses	unclassified dsDNA viruses			Pithoviridae
Creek_4_scaffold_16359_c1	Viruses	unclassified viruses	unclassified DNA viruses	unclassified dsDNA viruses			Pithoviridae
Creek_4_scaffold_16526_c1	Viruses	Varidnaviria	Bamfordvirae	Nucleocytoviricota	Megaviricetes	Imitervirales	Mimiviridae	unclassified Mimiviridae	Tupanvirus
Creek_4_scaffold_16658_c1	Viruses	Duplodnaviria	Heunggongvirae	Uroviricota	Caudoviricetes
Creek_4_scaffold_16942_c1	Viruses	Duplodnaviria	Heunggongvirae	Uroviricota	Caudoviricetes
Creek_4_scaffold_17547_c1	Viruses	Varidnaviria	Bamfordvirae	Nucleocytoviricota	Megaviricetes	Imitervirales	Mimiviridae	unclassified Mimiviridae
Creek_4_scaffold_17689_c1	Viruses	Varidnaviria	Bamfordvirae	Nucleocytoviricota	Megaviricetes
Creek_4_scaffold_17907_c1	Viruses	Varidnaviria	Bamfordvirae	Preplasmiviricota	Maveriviricetes	Priklausovirales	Lavidaviridae
Creek_4_scaffold_18095_c1	Viruses	unclassified viruses	unclassified DNA viruses	unclassified dsDNA viruses			Pithoviridae
Creek_4_scaffold_18323_c1	Viruses	unclassified archaeal viruses
Creek_4_scaffold_18355_c1	Viruses	Varidnaviria	Bamfordvirae	Nucleocytoviricota
Creek_4_scaffold_18427_c1	Viruses	Duplodnaviria	Heunggongvirae	Uroviricota	Caudoviricetes
Creek_4_scaffold_18454_c1	Viruses	unclassified archaeal viruses
Creek_4_scaffold_18734_c1	Viruses	Duplodnaviria	Heunggongvirae	Uroviricota	Caudoviricetes
Creek_4_scaffold_19206_c1	Viruses	Varidnaviria	Bamfordvirae	Preplasmiviricota	Tectiliviricetes	Kalamavirales	Tectiviridae
Creek_4_scaffold_19501_c1	Viruses	unclassified viruses	unclassified DNA viruses	unclassified dsDNA viruses			Pithoviridae
Creek_4_scaffold_19783_c1	Viruses	unclassified viruses	unclassified DNA viruses	unclassified dsDNA viruses			Pithoviridae
Creek_4_scaffold_19831_c1	Viruses	Duplodnaviria	Heunggongvirae	Uroviricota	Caudoviricetes
Creek_4_scaffold_19955_c1	Viruses	Duplodnaviria	Heunggongvirae	Uroviricota	Caudoviricetes	environmental samples
Creek_4_scaffold_20074_c1	Viruses	Varidnaviria	Bamfordvirae	Nucleocytoviricota	Megaviricetes	Imitervirales	Mimiviridae
Creek_4_scaffold_20373_c1	Viruses	Varidnaviria	Bamfordvirae	Nucleocytoviricota	Megaviricetes	Imitervirales	Mimiviridae	Mimivirus	unclassified Mimivirus
Creek_4_scaffold_20864_c1	Viruses	Varidnaviria	Bamfordvirae	Nucleocytoviricota
Creek_4_scaffold_20893_c1	Viruses	Varidnaviria	Bamfordvirae	Preplasmiviricota	Maveriviricetes	Priklausovirales	Lavidaviridae
Creek_4_scaffold_20961_c1	Viruses	Varidnaviria	Bamfordvirae	Nucleocytoviricota	Megaviricetes	Pimascovirales	Marseilleviridae		unclassified Marseilleviridae
Creek_4_scaffold_20979_c1	Viruses	Duplodnaviria	Heunggongvirae	Uroviricota	Caudoviricetes
Creek_4_scaffold_21183_c1	Viruses	unclassified archaeal viruses
Creek_4_scaffold_2143_c1	Viruses	Varidnaviria	Bamfordvirae	Nucleocytoviricota	Megaviricetes	Imitervirales	Mimiviridae
Creek_4_scaffold_21480_c1	Viruses	unclassified archaeal viruses
Creek_4_scaffold_21553_c1	Viruses	environmental samples
Creek_4_scaffold_21568_c1	Viruses	Duplodnaviria	Heunggongvirae	Uroviricota	Caudoviricetes
Creek_4_scaffold_21594_c1	Viruses	unclassified archaeal viruses
Creek_4_scaffold_21610_c1	Viruses	Duplodnaviria	Heunggongvirae	Uroviricota	Caudoviricetes
Creek_4_scaffold_21819_c1	Viruses	Varidnaviria	Bamfordvirae	Nucleocytoviricota	Megaviricetes
Creek_4_scaffold_21932_c1	Viruses	unclassified viruses	unclassified DNA viruses	unclassified dsDNA viruses			Pithoviridae
Creek_4_scaffold_22033_c1	Viruses	Varidnaviria	Bamfordvirae	Preplasmiviricota	Maveriviricetes	Priklausovirales	Lavidaviridae
Creek_4_scaffold_22411_c1	Viruses	Duplodnaviria	Heunggongvirae	Uroviricota	Caudoviricetes
Creek_4_scaffold_22427_c1	Viruses	Duplodnaviria	Heunggongvirae	Uroviricota	Caudoviricetes
Creek_4_scaffold_22633_c1	Viruses	unclassified viruses	unclassified DNA viruses	unclassified dsDNA viruses
Creek_4_scaffold_22657_c1	Viruses	Duplodnaviria	Heunggongvirae	Uroviricota	Caudoviricetes
Creek_4_scaffold_22781_c1	Viruses	Duplodnaviria	Heunggongvirae	Uroviricota	Caudoviricetes
Creek_4_scaffold_22791_c1	Viruses	Varidnaviria	Bamfordvirae	Nucleocytoviricota
Creek_4_scaffold_22822_c1	Viruses	unclassified viruses	unclassified DNA viruses	unclassified dsDNA viruses			Pithoviridae
Creek_4_scaffold_22859_c1	Viruses	Duplodnaviria	Heunggongvirae	Uroviricota	Caudoviricetes
Creek_4_scaffold_23133_c1	Viruses	Duplodnaviria	Heunggongvirae	Uroviricota	Caudoviricetes
Creek_4_scaffold_23278_c1	Viruses	unclassified viruses	unclassified DNA viruses	unclassified dsDNA viruses			Pithoviridae
Creek_4_scaffold_23678_c1	Viruses	Duplodnaviria	Heunggongvirae	Uroviricota	Caudoviricetes
Creek_4_scaffold_23837_c1	Viruses	Duplodnaviria	Heunggongvirae	Uroviricota	Caudoviricetes
Creek_4_scaffold_24199_c1	Viruses	unclassified viruses	unclassified DNA viruses	unclassified dsDNA viruses			Pithoviridae		Pithovirus
Creek_4_scaffold_24202_c1	Viruses	Varidnaviria	Bamfordvirae	Nucleocytoviricota	Megaviricetes	Imitervirales	Mimiviridae
Creek_4_scaffold_24251_c1	Viruses	Duplodnaviria	Heunggongvirae	Uroviricota	Caudoviricetes
Creek_4_scaffold_24376_c1	Viruses	Duplodnaviria	Heunggongvirae	Uroviricota	Caudoviricetes
Creek_4_scaffold_2795_c1	Viruses	Varidnaviria	Bamfordvirae	Nucleocytoviricota	Megaviricetes	Imitervirales	Mimiviridae
Creek_4_scaffold_2875_c1	Viruses	Varidnaviria	Bamfordvirae	Nucleocytoviricota	Megaviricetes	Imitervirales	Mimiviridae	Mimivirus	unclassified Mimivirus
Creek_4_scaffold_3348_c1	Viruses	unclassified viruses	unclassified DNA viruses	unclassified dsDNA viruses			Pithoviridae
Creek_4_scaffold_3367_c1	Viruses	Varidnaviria	Bamfordvirae	Nucleocytoviricota	Megaviricetes	Imitervirales	Mimiviridae	unclassified Mimiviridae	Tupanvirus
Creek_4_scaffold_391_c1	Viruses	Varidnaviria	Bamfordvirae	Nucleocytoviricota	Megaviricetes	Imitervirales	Mimiviridae	unclassified Mimiviridae	Tupanvirus
Creek_4_scaffold_3988_c1	Viruses	unclassified viruses	unclassified DNA viruses	unclassified dsDNA viruses			Pithoviridae
Creek_4_scaffold_4114_c1	Viruses	Varidnaviria	Bamfordvirae	Nucleocytoviricota	Megaviricetes	Imitervirales	Mimiviridae
Creek_4_scaffold_4193_c1	Viruses	Varidnaviria	Bamfordvirae	Nucleocytoviricota	Megaviricetes	Imitervirales	Mimiviridae	unclassified Mimiviridae
Creek_4_scaffold_5877_c1	Viruses	Varidnaviria	Bamfordvirae	Nucleocytoviricota	Megaviricetes	Imitervirales	Mimiviridae
Creek_4_scaffold_6092_c1	Viruses
Creek_4_scaffold_6276_c1	Viruses	unclassified viruses	unclassified DNA viruses	unclassified dsDNA phages
Creek_4_scaffold_6586_c1	Viruses	unclassified viruses	unclassified DNA viruses	unclassified dsDNA viruses
Creek_4_scaffold_6916_c1	Viruses	unclassified viruses	unclassified DNA viruses	unclassified dsDNA viruses			Pithoviridae
Creek_4_scaffold_7741_c1	Viruses	Varidnaviria	Bamfordvirae	Nucleocytoviricota	Megaviricetes	Imitervirales	Mimiviridae	unclassified Mimiviridae	Tupanvirus
Creek_4_scaffold_8934_c1	Viruses	unclassified viruses	unclassified DNA viruses	unclassified dsDNA viruses			Pithoviridae
Creek_4_scaffold_9068_c1	Viruses	unclassified viruses	unclassified DNA viruses	unclassified dsDNA viruses			Pithoviridae
Creek_4_scaffold_9182_c1	Viruses	Duplodnaviria	Heunggongvirae	Uroviricota	Caudoviricetes
Creek_4_scaffold_9268_c1	Viruses	unclassified viruses	unclassified DNA viruses	unclassified dsDNA viruses			Pithoviridae
Creek_4_scaffold_9272_c1	Viruses	Varidnaviria	Bamfordvirae	Nucleocytoviricota	Megaviricetes	Imitervirales	Mimiviridae
Creek_4_scaffold_9325_c1	Viruses	environmental samples
Creek_4_scaffold_9524_c1	Viruses	Varidnaviria	Bamfordvirae	Nucleocytoviricota	Megaviricetes	Imitervirales	Mimiviridae
Creek_4_scaffold_9737_c1	Viruses	Varidnaviria	Bamfordvirae	Nucleocytoviricota	Megaviricetes	Imitervirales	Mimiviridae	unclassified Mimiviridae	Tupanvirus
Creek_4_scaffold_992_c1	Viruses	Varidnaviria	Bamfordvirae	Nucleocytoviricota	Megaviricetes	Imitervirales	Mimiviridae	unclassified Mimiviridae	Tupanvirus
Endo_1_scaffold_10117_c1	Viruses	Varidnaviria	Bamfordvirae	Nucleocytoviricota
Endo_1_scaffold_10546_c1	Viruses	Duplodnaviria	Heunggongvirae	Uroviricota	Caudoviricetes
Endo_1_scaffold_10766_c1	Viruses	unclassified viruses
Endo_1_scaffold_10863_c1	Viruses	unclassified viruses	unclassified DNA viruses	unclassified dsDNA viruses			Pithoviridae
Endo_1_scaffold_11975_c1	Viruses	unclassified viruses	unclassified DNA viruses	unclassified dsDNA viruses			Pithoviridae
Endo_1_scaffold_122_c1	Viruses	environmental samples
Endo_1_scaffold_12218_c1	Viruses	environmental samples
Endo_1_scaffold_12222_c1	Viruses	unclassified viruses
Endo_1_scaffold_12285_c1	Viruses	unclassified viruses	unclassified DNA viruses	unclassified dsDNA viruses			Pithoviridae
Endo_1_scaffold_12546_c1	Viruses	environmental samples
Endo_1_scaffold_127_c1	Viruses	environmental samples
Endo_1_scaffold_13295_c1	Viruses	unclassified viruses	unclassified DNA viruses	unclassified dsDNA viruses			Pithoviridae
Endo_1_scaffold_13388_c1	Viruses	unclassified viruses	unclassified DNA viruses	unclassified dsDNA viruses			Pithoviridae
Endo_1_scaffold_1382_c1	Viruses	environmental samples
Endo_1_scaffold_1390_c1	Viruses	environmental samples
Endo_1_scaffold_14069_c1	Viruses	unclassified viruses	unclassified DNA viruses	unclassified dsDNA viruses					Pandoravirus
Endo_1_scaffold_14167_c1	Viruses	Varidnaviria	Bamfordvirae	Nucleocytoviricota	Megaviricetes	Pimascovirales	Marseilleviridae		unclassified Marseilleviridae
Endo_1_scaffold_14344_c1	Viruses	Varidnaviria	Bamfordvirae	Nucleocytoviricota	Megaviricetes	Imitervirales	Mimiviridae	unclassified Mimiviridae	Tupanvirus
Endo_1_scaffold_14520_c1	Viruses	unclassified viruses	unclassified DNA viruses	unclassified dsDNA viruses			Pithoviridae
Endo_1_scaffold_14587_c1	Viruses	unclassified viruses	unclassified DNA viruses	unclassified dsDNA viruses			Pithoviridae
Endo_1_scaffold_14668_c1	Viruses	unclassified viruses	unclassified DNA viruses	unclassified dsDNA viruses			Pithoviridae
Endo_1_scaffold_14830_c1	Viruses	unclassified viruses	unclassified DNA viruses	unclassified dsDNA viruses			Pithoviridae		Pithovirus
Endo_1_scaffold_14846_c1	Viruses	environmental samples
Endo_1_scaffold_150_c1	Viruses	environmental samples
Endo_1_scaffold_1505_c1	Viruses	environmental samples
Endo_1_scaffold_15306_c1	Viruses	unclassified viruses
Endo_1_scaffold_15352_c1	Viruses	environmental samples
Endo_1_scaffold_15728_c1	Viruses	Varidnaviria	Bamfordvirae	Nucleocytoviricota	Megaviricetes	Imitervirales	Mimiviridae	unclassified Mimiviridae	Tupanvirus
Endo_1_scaffold_15951_c1	Viruses	unclassified viruses	unclassified DNA viruses	unclassified dsDNA viruses			Pithoviridae
Endo_1_scaffold_16741_c1	Viruses	Varidnaviria	Bamfordvirae	Nucleocytoviricota	Megaviricetes	Algavirales	Phycodnaviridae		Coccolithovirus
Endo_1_scaffold_16862_c1	Viruses	Duplodnaviria	Heunggongvirae	Uroviricota	Caudoviricetes
Endo_1_scaffold_16932_c1	Viruses	unclassified viruses	unclassified DNA viruses	unclassified dsDNA viruses					Pandoravirus
Endo_1_scaffold_1718_c1	Viruses	environmental samples
Endo_1_scaffold_17370_c1	Viruses	Varidnaviria	Bamfordvirae	Nucleocytoviricota	Megaviricetes
Endo_1_scaffold_18365_c1	Viruses	unclassified viruses	unclassified DNA viruses	unclassified dsDNA viruses			Pithoviridae		Pithovirus
Endo_1_scaffold_18690_c1	Viruses	unclassified viruses	unclassified DNA viruses	unclassified dsDNA viruses			Pithoviridae
Endo_1_scaffold_18876_c1	Viruses						Ovaliviridae		unclassified Ovaliviridae
Endo_1_scaffold_18902_c1	Viruses	unclassified viruses	unclassified DNA viruses	unclassified dsDNA viruses			Pithoviridae
Endo_1_scaffold_190_c1	Viruses	environmental samples
Endo_1_scaffold_19098_c1	Viruses	unclassified viruses
Endo_1_scaffold_19100_c2	Viruses	Varidnaviria	Bamfordvirae	Nucleocytoviricota	Megaviricetes	Imitervirales	Mimiviridae	unclassified Mimiviridae	Tupanvirus
Endo_1_scaffold_19452_c1	Viruses	unclassified viruses	unclassified DNA viruses	unclassified dsDNA viruses			Pithoviridae
Endo_1_scaffold_19543_c1	Viruses	unclassified viruses	unclassified DNA viruses	unclassified dsDNA viruses			Pithoviridae
Endo_1_scaffold_19618_c1	Viruses	environmental samples
Endo_1_scaffold_19654_c1	Viruses	unclassified viruses	unclassified DNA viruses	unclassified dsDNA viruses			Pithoviridae
Endo_1_scaffold_207_c1	Viruses	environmental samples
Endo_1_scaffold_20734_c1	Viruses	Duplodnaviria	Heunggongvirae	Uroviricota	Caudoviricetes
Endo_1_scaffold_20935_c1	Viruses	Duplodnaviria	Heunggongvirae	Uroviricota	Caudoviricetes
Endo_1_scaffold_211_c1	Viruses	environmental samples
Endo_1_scaffold_21144_c1	Viruses	Duplodnaviria	Heunggongvirae	Uroviricota	Caudoviricetes
Endo_1_scaffold_213_c1	Viruses	environmental samples
Endo_1_scaffold_21508_c1	Viruses	Varidnaviria	Bamfordvirae	Nucleocytoviricota	Megaviricetes	Pimascovirales	Ascoviridae
Endo_1_scaffold_21531_c1	Viruses	unclassified viruses	unclassified DNA viruses	unclassified dsDNA viruses			Pithoviridae
Endo_1_scaffold_2156_c1	Viruses	environmental samples
Endo_1_scaffold_21630_c1	Viruses	Duplodnaviria	Heunggongvirae	Uroviricota	Caudoviricetes
Endo_1_scaffold_21958_c1	Viruses	environmental samples
Endo_1_scaffold_22333_c1	Viruses	Duplodnaviria	Heunggongvirae	Uroviricota	Caudoviricetes
Endo_1_scaffold_22363_c1	Viruses	Duplodnaviria	Heunggongvirae	Uroviricota	Caudoviricetes
Endo_1_scaffold_22454_c1	Viruses	Varidnaviria	Bamfordvirae	Nucleocytoviricota	Megaviricetes	Imitervirales	Mimiviridae
Endo_1_scaffold_22988_c1	Viruses	unclassified viruses
Endo_1_scaffold_230_c1	Viruses	environmental samples
Endo_1_scaffold_2308_c1	Viruses	environmental samples
Endo_1_scaffold_23252_c1	Viruses	unclassified viruses	unclassified DNA viruses	unclassified dsDNA viruses			Pithoviridae
Endo_1_scaffold_23625_c1	Viruses	Varidnaviria	Bamfordvirae	Nucleocytoviricota	Megaviricetes	Imitervirales	Mimiviridae	unclassified Mimiviridae	Tupanvirus
Endo_1_scaffold_23996_c1	Viruses	Varidnaviria	Bamfordvirae	Nucleocytoviricota	Pokkesviricetes	Asfuvirales	Asfarviridae		Asfivirus
Endo_1_scaffold_23999_c1	Viruses	unclassified viruses	unclassified DNA viruses	unclassified dsDNA viruses			Pithoviridae
Endo_1_scaffold_24264_c1	Viruses	Varidnaviria	Bamfordvirae	Nucleocytoviricota	Megaviricetes	Imitervirales	Mimiviridae	unclassified Mimiviridae	Moumouvirus
Endo_1_scaffold_24484_c1	Viruses	unclassified viruses
Endo_1_scaffold_24647_c1	Viruses	Varidnaviria	Bamfordvirae	Nucleocytoviricota	Megaviricetes	Algavirales
Endo_1_scaffold_25012_c1	Viruses	Monodnaviria	Shotokuvirae	Cressdnaviricota	unclassified Cressdnaviricota
Endo_1_scaffold_25207_c1	Viruses	Varidnaviria	Bamfordvirae	Nucleocytoviricota	Megaviricetes	Imitervirales	Mimiviridae
Endo_1_scaffold_254_c1	Viruses	environmental samples
Endo_1_scaffold_25626_c1	Viruses	Duplodnaviria	Heunggongvirae	Uroviricota	Caudoviricetes
Endo_1_scaffold_25674_c1	Viruses	Varidnaviria	Bamfordvirae	Nucleocytoviricota	Megaviricetes	Pimascovirales	Marseilleviridae		unclassified Marseilleviridae
Endo_1_scaffold_2591_c1	Viruses	environmental samples
Endo_1_scaffold_26066_c1	Viruses	unclassified viruses	unclassified DNA viruses	unclassified dsDNA viruses			Pithoviridae
Endo_1_scaffold_26984_c1	Viruses	Varidnaviria	Bamfordvirae	Nucleocytoviricota	Megaviricetes	Imitervirales	Mimiviridae
Endo_1_scaffold_27011_c1	Viruses	Duplodnaviria	Heunggongvirae	Uroviricota	Caudoviricetes
Endo_1_scaffold_27024_c1	Viruses	unclassified viruses
Endo_1_scaffold_27080_c1	Viruses	Duplodnaviria	Heunggongvirae	Uroviricota	Caudoviricetes
Endo_1_scaffold_27167_c1	Viruses	Varidnaviria	Bamfordvirae	Nucleocytoviricota	Megaviricetes	Imitervirales	Mimiviridae
Endo_1_scaffold_27357_c1	Viruses	Varidnaviria	Bamfordvirae	Nucleocytoviricota	Megaviricetes	Imitervirales	Mimiviridae
Endo_1_scaffold_28128_c1	Viruses	Duplodnaviria	Heunggongvirae	Uroviricota	Caudoviricetes
Endo_1_scaffold_28239_c1	Viruses	unclassified viruses	unclassified DNA viruses	unclassified dsDNA viruses			Pithoviridae
Endo_1_scaffold_28432_c1	Viruses	Varidnaviria	Bamfordvirae	Nucleocytoviricota	Megaviricetes	Imitervirales	Mimiviridae
Endo_1_scaffold_28550_c1	Viruses	Duplodnaviria	Heunggongvirae	Uroviricota	Caudoviricetes
Endo_1_scaffold_29060_c1	Viruses	unclassified viruses	unclassified DNA viruses	unclassified dsDNA viruses			Pithoviridae
Endo_1_scaffold_29106_c1	Viruses	unclassified viruses
Endo_1_scaffold_29272_c1	Viruses	Duplodnaviria	Heunggongvirae	Uroviricota	Caudoviricetes
Endo_1_scaffold_29344_c1	Viruses	unclassified viruses	unclassified DNA viruses	unclassified dsDNA viruses					Pandoravirus
Endo_1_scaffold_29380_c1	Viruses	Varidnaviria	Bamfordvirae	Nucleocytoviricota	Megaviricetes	Imitervirales	Mimiviridae	unclassified Mimiviridae	Moumouvirus
Endo_1_scaffold_29537_c1	Viruses	Duplodnaviria	Heunggongvirae	Uroviricota	Caudoviricetes
Endo_1_scaffold_29711_c1	Viruses	environmental samples
Endo_1_scaffold_29750_c1	Viruses	Varidnaviria	Bamfordvirae	Nucleocytoviricota	Megaviricetes	Imitervirales	Mimiviridae	unclassified Mimiviridae	Tupanvirus
Endo_1_scaffold_30103_c1	Viruses	unclassified viruses	unclassified DNA viruses	unclassified dsDNA viruses			Pithoviridae
Endo_1_scaffold_30205_c1	Viruses	Duplodnaviria	Heunggongvirae	Uroviricota	Caudoviricetes
Endo_1_scaffold_30211_c1	Viruses	environmental samples
Endo_1_scaffold_3052_c1	Viruses	environmental samples
Endo_1_scaffold_30984_c1	Viruses	Varidnaviria	Bamfordvirae
Endo_1_scaffold_31008_c1	Viruses	unclassified viruses	unclassified DNA viruses	unclassified dsDNA viruses			Pithoviridae
Endo_1_scaffold_31205_c1	Viruses	Duplodnaviria	Heunggongvirae	Uroviricota	Caudoviricetes
Endo_1_scaffold_31338_c1	Viruses	Duplodnaviria	Heunggongvirae	Uroviricota	Caudoviricetes
Endo_1_scaffold_31367_c1	Viruses	Duplodnaviria	Heunggongvirae	Uroviricota	Caudoviricetes
Endo_1_scaffold_31502_c1	Viruses	unclassified viruses
Endo_1_scaffold_31512_c1	Viruses	Duplodnaviria	Heunggongvirae	Uroviricota	Caudoviricetes
Endo_1_scaffold_31632_c1	Viruses	unclassified viruses	unclassified DNA viruses	unclassified dsDNA viruses			Pithoviridae		Pithovirus
Endo_1_scaffold_31786_c1	Viruses	Duplodnaviria	Heunggongvirae	Uroviricota	Caudoviricetes
Endo_1_scaffold_320_c1	Viruses	environmental samples
Endo_1_scaffold_32015_c1	Viruses	Duplodnaviria	Heunggongvirae	Uroviricota	Caudoviricetes
Endo_1_scaffold_32184_c1	Viruses	Duplodnaviria	Heunggongvirae	Uroviricota	Caudoviricetes	Autographiviridae	Pradovirus		Pradovirusprado
Endo_1_scaffold_32272_c1	Viruses	Duplodnaviria	Heunggongvirae	Uroviricota	Caudoviricetes	environmental samples
Endo_1_scaffold_32381_c1	Viruses	Duplodnaviria	Heunggongvirae	Uroviricota	Caudoviricetes
Endo_1_scaffold_32389_c1	Viruses	Varidnaviria	Bamfordvirae	Nucleocytoviricota	Megaviricetes	Imitervirales	Mimiviridae
Endo_1_scaffold_32422_c1	Viruses	Duplodnaviria	Heunggongvirae	Uroviricota	Caudoviricetes
Endo_1_scaffold_32502_c1	Viruses	Duplodnaviria	Heunggongvirae	Uroviricota	Caudoviricetes
Endo_1_scaffold_32531_c1	Viruses	Varidnaviria	Bamfordvirae	Nucleocytoviricota	Megaviricetes	Imitervirales	Mimiviridae	unclassified Mimiviridae	Tupanvirus
Endo_1_scaffold_32602_c1	Viruses	unclassified viruses	unclassified DNA viruses	unclassified dsDNA viruses			Pithoviridae
Endo_1_scaffold_32619_c1	Viruses	Varidnaviria	Bamfordvirae	Nucleocytoviricota	Megaviricetes	Imitervirales	Mimiviridae	unclassified Mimiviridae	Tupanvirus
Endo_1_scaffold_32630_c1	Viruses	environmental samples
Endo_1_scaffold_32906_c1	Viruses	Duplodnaviria	Heunggongvirae	Uroviricota	Caudoviricetes
Endo_1_scaffold_32961_c1	Viruses	Varidnaviria	Bamfordvirae	Nucleocytoviricota	Megaviricetes	Imitervirales	Mimiviridae	unclassified Mimiviridae
Endo_1_scaffold_3307_c1	Viruses	environmental samples
Endo_1_scaffold_33554_c1	Viruses	Varidnaviria	Bamfordvirae	Nucleocytoviricota	Megaviricetes	Imitervirales	Mimiviridae
Endo_1_scaffold_33770_c1	Viruses	Duplodnaviria	Heunggongvirae	Uroviricota	Caudoviricetes
Endo_1_scaffold_33861_c1	Viruses	Varidnaviria	Bamfordvirae	Nucleocytoviricota	Megaviricetes	Imitervirales	Mimiviridae	unclassified Mimiviridae	Tupanvirus
Endo_1_scaffold_33990_c1	Viruses	Varidnaviria	Bamfordvirae	Nucleocytoviricota	Megaviricetes	Imitervirales	Mimiviridae
Endo_1_scaffold_34042_c1	Viruses	Duplodnaviria	Heunggongvirae	Uroviricota	Caudoviricetes
Endo_1_scaffold_34140_c1	Viruses
Endo_1_scaffold_34443_c1	Viruses	Duplodnaviria	Heunggongvirae	Uroviricota	Caudoviricetes
Endo_1_scaffold_34531_c1	Viruses	environmental samples
Endo_1_scaffold_34737_c1	Viruses	Varidnaviria	Bamfordvirae	Nucleocytoviricota	Megaviricetes	Imitervirales	Mimiviridae
Endo_1_scaffold_35006_c1	Viruses	Duplodnaviria	Heunggongvirae	Uroviricota	Caudoviricetes
Endo_1_scaffold_35486_c1	Viruses	Varidnaviria	Bamfordvirae	Nucleocytoviricota	Megaviricetes
Endo_1_scaffold_3596_c1	Viruses	environmental samples
Endo_1_scaffold_36295_c1	Viruses	Varidnaviria	Bamfordvirae	Nucleocytoviricota	Megaviricetes	Imitervirales	Mimiviridae	unclassified Mimiviridae	Tupanvirus
Endo_1_scaffold_36379_c1	Viruses	unclassified viruses
Endo_1_scaffold_36968_c1	Viruses	Duplodnaviria	Heunggongvirae	Uroviricota	Caudoviricetes
Endo_1_scaffold_37060_c1	Viruses	Duplodnaviria	Heunggongvirae	Uroviricota	Caudoviricetes	unclassified Caudoviricetes
Endo_1_scaffold_37283_c1	Viruses	Duplodnaviria	Heunggongvirae	Uroviricota	Caudoviricetes
Endo_1_scaffold_37485_c1	Viruses	Varidnaviria	Bamfordvirae	Nucleocytoviricota	Megaviricetes
Endo_1_scaffold_37699_c1	Viruses	unclassified viruses	unclassified DNA viruses	unclassified dsDNA viruses			Pithoviridae
Endo_1_scaffold_37961_c1	Viruses	Duplodnaviria	Heunggongvirae	Uroviricota	Caudoviricetes
Endo_1_scaffold_37975_c1	Viruses	Duplodnaviria	Heunggongvirae	Uroviricota	Caudoviricetes
Endo_1_scaffold_38072_c1	Viruses	Duplodnaviria	Heunggongvirae	Uroviricota	Caudoviricetes
Endo_1_scaffold_38403_c1	Viruses	Varidnaviria	Bamfordvirae	Preplasmiviricota	Tectiliviricetes	Kalamavirales	Tectiviridae		unclassified Tectiviridae
Endo_1_scaffold_386_c1	Viruses	environmental samples
Endo_1_scaffold_38682_c1	Viruses	Duplodnaviria	Heunggongvirae	Uroviricota	Caudoviricetes
Endo_1_scaffold_38950_c1	Viruses	Monodnaviria	Shotokuvirae	Cressdnaviricota	unclassified Cressdnaviricota
Endo_1_scaffold_38969_c1	Viruses	environmental samples
Endo_1_scaffold_38976_c1	Viruses	Duplodnaviria	Heunggongvirae	Uroviricota	Caudoviricetes
Endo_1_scaffold_39150_c1	Viruses	Riboviria	Orthornavirae	Duplornaviricota	Resentoviricetes	Reovirales	unclassified Reovirales
Endo_1_scaffold_39171_c1	Viruses	unclassified viruses
Endo_1_scaffold_39314_c1	Viruses	Duplodnaviria	Heunggongvirae	Uroviricota	Caudoviricetes
Endo_1_scaffold_39404_c1	Viruses	Varidnaviria	Bamfordvirae	Preplasmiviricota	Maveriviricetes	Priklausovirales	Lavidaviridae
Endo_1_scaffold_39429_c1	Viruses	Varidnaviria	Bamfordvirae	Nucleocytoviricota	Megaviricetes	Imitervirales	Mimiviridae	unclassified Mimiviridae	Moumouvirus
Endo_1_scaffold_39482_c1	Viruses	unclassified viruses	unclassified DNA viruses	unclassified dsDNA viruses			Pithoviridae
Endo_1_scaffold_39634_c1	Viruses	Varidnaviria	Bamfordvirae	Nucleocytoviricota	Megaviricetes	Imitervirales	Mimiviridae	unclassified Mimiviridae	Tupanvirus
Endo_1_scaffold_39878_c1	Viruses	Varidnaviria	Bamfordvirae	Nucleocytoviricota	Megaviricetes	Imitervirales	Mimiviridae	unclassified Mimiviridae	Tupanvirus
Endo_1_scaffold_40414_c1	Viruses	Varidnaviria	Bamfordvirae	Preplasmiviricota	Tectiliviricetes	Kalamavirales	Tectiviridae		unclassified Tectiviridae
Endo_1_scaffold_40660_c1	Viruses
Endo_1_scaffold_40760_c1	Viruses	Varidnaviria	Bamfordvirae	Nucleocytoviricota	Megaviricetes	Imitervirales	Mimiviridae	unclassified Mimiviridae
Endo_1_scaffold_40807_c1	Viruses	Duplodnaviria	Heunggongvirae	Uroviricota	Caudoviricetes
Endo_1_scaffold_41631_c1	Viruses	Duplodnaviria	Heunggongvirae	Uroviricota	Caudoviricetes
Endo_1_scaffold_41872_c1	Viruses	Duplodnaviria	Heunggongvirae	Uroviricota	Caudoviricetes
Endo_1_scaffold_42526_c1	Viruses	Duplodnaviria	Heunggongvirae	Uroviricota	Caudoviricetes	environmental samples
Endo_1_scaffold_42686_c1	Viruses	Duplodnaviria	Heunggongvirae	Uroviricota	Caudoviricetes	environmental samples
Endo_1_scaffold_4269_c1	Viruses	unclassified viruses	unclassified DNA viruses	unclassified dsDNA viruses			Pithoviridae
Endo_1_scaffold_42894_c1	Viruses	Varidnaviria	Bamfordvirae	Nucleocytoviricota	Megaviricetes	Imitervirales	Mimiviridae	unclassified Mimiviridae	Tupanvirus
Endo_1_scaffold_42952_c1	Viruses	Duplodnaviria	Heunggongvirae	Uroviricota	Caudoviricetes
Endo_1_scaffold_42957_c1	Viruses	Duplodnaviria	Heunggongvirae	Uroviricota	Caudoviricetes	environmental samples
Endo_1_scaffold_43036_c1	Viruses	Varidnaviria	Bamfordvirae	Nucleocytoviricota	Megaviricetes	Imitervirales	Mimiviridae	unclassified Mimiviridae	Tupanvirus
Endo_1_scaffold_43555_c1	Viruses	Varidnaviria	Bamfordvirae
Endo_1_scaffold_4427_c1	Viruses	unclassified viruses	unclassified DNA viruses	unclassified dsDNA viruses			Pithoviridae
Endo_1_scaffold_486_c1	Viruses	environmental samples
Endo_1_scaffold_494_c1	Viruses	environmental samples
Endo_1_scaffold_5238_c1	Viruses
Endo_1_scaffold_531_c1	Viruses	environmental samples
Endo_1_scaffold_536_c1	Viruses	environmental samples
Endo_1_scaffold_5445_c1	Viruses	unclassified viruses
Endo_1_scaffold_5491_c1	Viruses	environmental samples
Endo_1_scaffold_5509_c1	Viruses	environmental samples
Endo_1_scaffold_5687_c1	Viruses	unclassified viruses	unclassified DNA viruses	unclassified dsDNA viruses			Pithoviridae
Endo_1_scaffold_585_c1	Viruses	environmental samples
Endo_1_scaffold_6087_c1	Viruses	unclassified viruses
Endo_1_scaffold_6221_c1	Viruses	environmental samples
Endo_1_scaffold_662_c1	Viruses	environmental samples
Endo_1_scaffold_662_c2	Viruses	environmental samples
Endo_1_scaffold_674_c1	Viruses	environmental samples
Endo_1_scaffold_71_c1	Viruses	environmental samples
Endo_1_scaffold_7409_c1	Viruses	unclassified viruses	unclassified DNA viruses	unclassified dsDNA viruses			Pithoviridae
Endo_1_scaffold_797_c1	Viruses	environmental samples
Endo_1_scaffold_802_c1	Viruses	environmental samples
Endo_1_scaffold_82_c1	Viruses	environmental samples
Endo_1_scaffold_8338_c1	Viruses	Duplodnaviria	Heunggongvirae	Uroviricota	Caudoviricetes
Endo_1_scaffold_8734_c1	Viruses	unclassified viruses	unclassified DNA viruses	unclassified dsDNA viruses			Pithoviridae
Endo_1_scaffold_8747_c2	Viruses	Duplodnaviria	Heunggongvirae	Uroviricota	Caudoviricetes
Endo_1_scaffold_875_c1	Viruses	environmental samples
Endo_1_scaffold_8930_c1	Viruses	unclassified viruses	unclassified DNA viruses	unclassified dsDNA viruses			Pithoviridae
Endo_1_scaffold_941_c1	Viruses	environmental samples
Endo_1_scaffold_9567_c1	Viruses	unclassified viruses
Endo_1_scaffold_9966_c1	Viruses	Duplodnaviria	Heunggongvirae	Uroviricota	Caudoviricetes	environmental samples
Endo_2_scaffold_10344_c1	Viruses	unclassified viruses	unclassified DNA viruses	unclassified dsDNA viruses					Pandoravirus
Endo_2_scaffold_10422_c1	Viruses	Varidnaviria	Bamfordvirae	Nucleocytoviricota	Megaviricetes	Imitervirales	Mimiviridae	Mimivirus	unclassified Mimivirus
Endo_2_scaffold_10468_c1	Viruses	unclassified viruses	unclassified DNA viruses	unclassified dsDNA viruses					Pandoravirus
Endo_2_scaffold_1072_c1	Viruses	Varidnaviria	Bamfordvirae	Nucleocytoviricota	Megaviricetes	Pimascovirales	Marseilleviridae		unclassified Marseilleviridae
Endo_2_scaffold_10736_c2	Viruses	unclassified viruses	unclassified DNA viruses	unclassified dsDNA viruses			Pithoviridae
Endo_2_scaffold_1074_c1	Viruses	environmental samples
Endo_2_scaffold_10801_c1	Viruses	unclassified viruses	unclassified DNA viruses	unclassified dsDNA viruses					Pandoravirus
Endo_2_scaffold_10871_c1	Viruses	environmental samples
Endo_2_scaffold_1096_c1	Viruses	environmental samples
Endo_2_scaffold_11002_c1	Viruses	unclassified viruses	unclassified DNA viruses	unclassified dsDNA viruses			Pithoviridae
Endo_2_scaffold_11366_c1	Viruses	environmental samples
Endo_2_scaffold_1145_c2	Viruses	environmental samples
Endo_2_scaffold_1149_c1	Viruses	environmental samples
Endo_2_scaffold_11638_c1	Viruses	unclassified viruses	unclassified DNA viruses	unclassified dsDNA viruses					Pandoravirus
Endo_2_scaffold_11890_c1	Viruses	Varidnaviria	Bamfordvirae	Preplasmiviricota	Tectiliviricetes	Kalamavirales	Tectiviridae
Endo_2_scaffold_11946_c1	Viruses	environmental samples
Endo_2_scaffold_12268_c1	Viruses	unclassified viruses	unclassified DNA viruses	unclassified dsDNA viruses					Pandoravirus
Endo_2_scaffold_1237_c1	Viruses	environmental samples
Endo_2_scaffold_12516_c1	Viruses	unclassified viruses	unclassified DNA viruses	unclassified dsDNA viruses					Pandoravirus
Endo_2_scaffold_12820_c1	Viruses	unclassified viruses
Endo_2_scaffold_12824_c1	Viruses
Endo_2_scaffold_13012_c1	Viruses	unclassified viruses
Endo_2_scaffold_1302_c1	Viruses	unclassified viruses	unclassified DNA viruses	unclassified dsDNA viruses					Pandoravirus
Endo_2_scaffold_13137_c1	Viruses	unclassified viruses	unclassified DNA viruses	unclassified dsDNA viruses					Pandoravirus
Endo_2_scaffold_13291_c1	Viruses	Duplodnaviria	Heunggongvirae	Uroviricota	Caudoviricetes
Endo_2_scaffold_13495_c1	Viruses
Endo_2_scaffold_14038_c1	Viruses	environmental samples
Endo_2_scaffold_14049_c1	Viruses	unclassified viruses	unclassified DNA viruses	unclassified dsDNA viruses			Pithoviridae
Endo_2_scaffold_14223_c1	Viruses	unclassified viruses	unclassified DNA viruses	unclassified dsDNA viruses			Pithoviridae
Endo_2_scaffold_14381_c1	Viruses	unclassified viruses	unclassified DNA viruses	unclassified dsDNA viruses					Pandoravirus
Endo_2_scaffold_14744_c1	Viruses	environmental samples
Endo_2_scaffold_15079_c1	Viruses	unclassified viruses	unclassified DNA viruses	unclassified dsDNA viruses			Pithoviridae
Endo_2_scaffold_1512_c1	Viruses	environmental samples
Endo_2_scaffold_1562_c1	Viruses
Endo_2_scaffold_15818_c1	Viruses	unclassified viruses	unclassified DNA viruses	unclassified dsDNA viruses					Pandoravirus
Endo_2_scaffold_15904_c1	Viruses	unclassified viruses	unclassified DNA viruses	unclassified dsDNA viruses					Pandoravirus
Endo_2_scaffold_16035_c1	Viruses	unclassified viruses	unclassified DNA viruses	unclassified dsDNA viruses			Pithoviridae
Endo_2_scaffold_16179_c1	Viruses	Varidnaviria	Bamfordvirae	Nucleocytoviricota	Megaviricetes	Pimascovirales
Endo_2_scaffold_16181_c1	Viruses	unclassified viruses	unclassified DNA viruses	unclassified dsDNA viruses					Pandoravirus
Endo_2_scaffold_16248_c1	Viruses
Endo_2_scaffold_16253_c1	Viruses	unclassified viruses	unclassified DNA viruses	unclassified dsDNA viruses			Pithoviridae
Endo_2_scaffold_16516_c1	Viruses	unclassified viruses	unclassified DNA viruses	unclassified dsDNA viruses			Pithoviridae
Endo_2_scaffold_16568_c1	Viruses	unclassified viruses	unclassified DNA viruses	unclassified dsDNA viruses			Pithoviridae
Endo_2_scaffold_16689_c1	Viruses	unclassified viruses	unclassified DNA viruses	unclassified dsDNA viruses			Pithoviridae
Endo_2_scaffold_16747_c1	Viruses
Endo_2_scaffold_16757_c1	Viruses
Endo_2_scaffold_16815_c1	Viruses	unclassified viruses	unclassified DNA viruses	unclassified dsDNA viruses					Pandoravirus
Endo_2_scaffold_17159_c1	Viruses
Endo_2_scaffold_17563_c1	Viruses	Varidnaviria	Bamfordvirae	Nucleocytoviricota	Megaviricetes	Pimascovirales
Endo_2_scaffold_1757_c1	Viruses	unclassified viruses	unclassified DNA viruses	unclassified dsDNA viruses					Pandoravirus
Endo_2_scaffold_17725_c1	Viruses	unclassified viruses	unclassified DNA viruses	unclassified dsDNA viruses			Pithoviridae
Endo_2_scaffold_17813_c1	Viruses	unclassified viruses	unclassified DNA viruses	unclassified dsDNA viruses			Pithoviridae
Endo_2_scaffold_17836_c1	Viruses	Varidnaviria	Bamfordvirae	Nucleocytoviricota	Megaviricetes	Imitervirales	Mimiviridae
Endo_2_scaffold_1787_c1	Viruses	unclassified viruses
Endo_2_scaffold_1788_c1	Viruses	unclassified viruses
Endo_2_scaffold_17943_c1	Viruses	unclassified viruses	unclassified DNA viruses	unclassified dsDNA viruses			Pithoviridae
Endo_2_scaffold_18201_c1	Viruses	unclassified viruses	unclassified DNA viruses	unclassified dsDNA viruses			Pithoviridae
Endo_2_scaffold_18354_c1	Viruses	Varidnaviria	Bamfordvirae	Preplasmiviricota	Maveriviricetes	Priklausovirales	Lavidaviridae
Endo_2_scaffold_18672_c1	Viruses	unclassified viruses	unclassified DNA viruses	unclassified dsDNA viruses			Pithoviridae		Pithovirus
Endo_2_scaffold_1868_c1	Viruses	unclassified viruses
Endo_2_scaffold_1892_c1	Viruses	environmental samples
Endo_2_scaffold_1900_c1	Viruses	environmental samples
Endo_2_scaffold_1903_c1	Viruses	unclassified viruses	unclassified DNA viruses	unclassified dsDNA viruses					Pandoravirus
Endo_2_scaffold_19132_c1	Viruses	Duplodnaviria	Heunggongvirae	Uroviricota	Caudoviricetes
Endo_2_scaffold_19492_c1	Viruses	unclassified viruses	unclassified DNA viruses	unclassified dsDNA viruses					Pandoravirus
Endo_2_scaffold_19551_c1	Viruses	unclassified viruses	unclassified DNA viruses	unclassified dsDNA viruses			Pithoviridae
Endo_2_scaffold_19578_c1	Viruses	Duplodnaviria	Heunggongvirae	Uroviricota	Caudoviricetes
Endo_2_scaffold_19882_c1	Viruses	unclassified viruses	unclassified DNA viruses	unclassified dsDNA viruses			Pithoviridae
Endo_2_scaffold_1995_c1	Viruses	environmental samples
Endo_2_scaffold_1995_c2	Viruses	Varidnaviria	Bamfordvirae	Nucleocytoviricota	Megaviricetes	Algavirales	Phycodnaviridae		unclassified Phycodnaviridae
Endo_2_scaffold_20147_c1	Viruses	unclassified viruses	unclassified DNA viruses	unclassified dsDNA viruses			Pithoviridae
Endo_2_scaffold_20325_c1	Viruses	Duplodnaviria	Heunggongvirae	Uroviricota	Caudoviricetes
Endo_2_scaffold_2039_c1	Viruses	unclassified viruses	unclassified DNA viruses	unclassified dsDNA viruses			Pithoviridae
Endo_2_scaffold_20692_c1	Viruses	unclassified viruses	unclassified DNA viruses	unclassified dsDNA viruses			Pithoviridae
Endo_2_scaffold_20987_c1	Viruses	Varidnaviria	Bamfordvirae	Nucleocytoviricota	Megaviricetes	Imitervirales	Mimiviridae	Mimivirus	unclassified Mimivirus
Endo_2_scaffold_211_c1	Viruses	environmental samples
Endo_2_scaffold_21140_c1	Viruses	unclassified viruses	unclassified DNA viruses	unclassified dsDNA viruses			Pithoviridae
Endo_2_scaffold_21211_c1	Viruses	unclassified viruses	unclassified DNA viruses	unclassified dsDNA viruses			Pithoviridae
Endo_2_scaffold_21216_c1	Viruses	environmental samples
Endo_2_scaffold_215_c1	Viruses	environmental samples
Endo_2_scaffold_21603_c1	Viruses	unclassified viruses	unclassified DNA viruses	unclassified dsDNA viruses			Pithoviridae
Endo_2_scaffold_21938_c1	Viruses	Duplodnaviria	Heunggongvirae	Uroviricota	Caudoviricetes
Endo_2_scaffold_21975_c1	Viruses	Duplodnaviria	Heunggongvirae	Uroviricota	Caudoviricetes
Endo_2_scaffold_22000_c2	Viruses	Duplodnaviria	Heunggongvirae	Uroviricota	Caudoviricetes
Endo_2_scaffold_2208_c1	Viruses	environmental samples
Endo_2_scaffold_22099_c1	Viruses	Duplodnaviria	Heunggongvirae	Uroviricota	Caudoviricetes
Endo_2_scaffold_22222_c1	Viruses	unclassified viruses	unclassified DNA viruses	unclassified dsDNA viruses			Pithoviridae
Endo_2_scaffold_22472_c1	Viruses	Duplodnaviria	Heunggongvirae	Uroviricota	Caudoviricetes	environmental samples
Endo_2_scaffold_2263_c1	Viruses	unclassified viruses	unclassified DNA viruses	unclassified dsDNA viruses					Pandoravirus
Endo_2_scaffold_22790_c1	Viruses	unclassified viruses	unclassified DNA viruses	unclassified dsDNA viruses			Pithoviridae
Endo_2_scaffold_23030_c2	Viruses	Varidnaviria	Bamfordvirae	Nucleocytoviricota	Megaviricetes	Imitervirales	Mimiviridae	Mimivirus
Endo_2_scaffold_23628_c1	Viruses	Duplodnaviria	Heunggongvirae	Uroviricota	Caudoviricetes
Endo_2_scaffold_23811_c1	Viruses	environmental samples
Endo_2_scaffold_23847_c1	Viruses	environmental samples
Endo_2_scaffold_24213_c1	Viruses	environmental samples
Endo_2_scaffold_24287_c1	Viruses	unclassified viruses	unclassified DNA viruses	unclassified dsDNA viruses			Pithoviridae
Endo_2_scaffold_24663_c1	Viruses	unclassified viruses	unclassified DNA viruses	unclassified dsDNA viruses			Pithoviridae
Endo_2_scaffold_24670_c1	Viruses	Duplodnaviria	Heunggongvirae	Uroviricota	Caudoviricetes
Endo_2_scaffold_24678_c1	Viruses	Varidnaviria	Bamfordvirae	Preplasmiviricota	Tectiliviricetes	Kalamavirales	Tectiviridae
Endo_2_scaffold_24741_c1	Viruses	Varidnaviria	Bamfordvirae	Nucleocytoviricota
Endo_2_scaffold_24846_c1	Viruses	Duplodnaviria	Heunggongvirae	Uroviricota	Caudoviricetes
Endo_2_scaffold_2490_c1	Viruses	unclassified viruses	unclassified DNA viruses	unclassified dsDNA viruses					Pandoravirus
Endo_2_scaffold_252_c1	Viruses	environmental samples
Endo_2_scaffold_2536_c1	Viruses	unclassified viruses	unclassified DNA viruses	unclassified dsDNA viruses					Pandoravirus
Endo_2_scaffold_25434_c1	Viruses	unclassified viruses	unclassified DNA viruses	unclassified dsDNA viruses			Pithoviridae
Endo_2_scaffold_2560_c1	Viruses	unclassified viruses	unclassified DNA viruses	unclassified dsDNA viruses			Pithoviridae
Endo_2_scaffold_25696_c1	Viruses	unclassified viruses	unclassified DNA viruses	unclassified dsDNA viruses					Pandoravirus
Endo_2_scaffold_2576_c1	Viruses	unclassified viruses	unclassified DNA viruses	unclassified dsDNA viruses					Pandoravirus
Endo_2_scaffold_25800_c1	Viruses	unclassified viruses	unclassified DNA viruses	unclassified dsDNA viruses			Pithoviridae
Endo_2_scaffold_25802_c1	Viruses	Duplodnaviria	Heunggongvirae	Uroviricota	Caudoviricetes
Endo_2_scaffold_25811_c1	Viruses	Varidnaviria	Bamfordvirae	Nucleocytoviricota	Megaviricetes	Imitervirales	Mimiviridae
Endo_2_scaffold_25819_c1	Viruses	unclassified viruses	unclassified DNA viruses	unclassified dsDNA viruses					Pandoravirus
Endo_2_scaffold_25864_c1	Viruses	unclassified viruses	unclassified DNA viruses	unclassified dsDNA viruses					Pandoravirus
Endo_2_scaffold_25948_c1	Viruses	unclassified viruses	unclassified DNA viruses	unclassified dsDNA viruses			Pithoviridae
Endo_2_scaffold_2624_c1	Viruses	unclassified viruses	unclassified DNA viruses	unclassified dsDNA viruses			Pithoviridae
Endo_2_scaffold_26424_c1	Viruses	unclassified viruses	unclassified DNA viruses	unclassified dsDNA viruses			Pithoviridae
Endo_2_scaffold_2650_c1	Viruses	environmental samples
Endo_2_scaffold_26840_c1	Viruses	Duplodnaviria	Heunggongvirae	Uroviricota	Caudoviricetes
Endo_2_scaffold_26850_c1	Viruses	unclassified viruses	unclassified DNA viruses	unclassified dsDNA viruses			Pithoviridae
Endo_2_scaffold_26896_c1	Viruses	Varidnaviria	Bamfordvirae	Nucleocytoviricota	Megaviricetes	Imitervirales	Mimiviridae	unclassified Mimiviridae
Endo_2_scaffold_26989_c1	Viruses	Duplodnaviria	Heunggongvirae	Uroviricota	Caudoviricetes
Endo_2_scaffold_27142_c1	Viruses	Duplodnaviria	Heunggongvirae	Uroviricota	Caudoviricetes
Endo_2_scaffold_27372_c1	Viruses	environmental samples
Endo_2_scaffold_27552_c1	Viruses	Varidnaviria	Bamfordvirae	Nucleocytoviricota	Megaviricetes	Algavirales	Phycodnaviridae		unclassified Phycodnaviridae
Endo_2_scaffold_2764_c1	Viruses	unclassified viruses	unclassified DNA viruses	unclassified dsDNA viruses					Pandoravirus
Endo_2_scaffold_28162_c1	Viruses	unclassified viruses	unclassified DNA viruses	unclassified dsDNA viruses					Pandoravirus
Endo_2_scaffold_28351_c1	Viruses	unclassified viruses
Endo_2_scaffold_28482_c1	Viruses	Duplodnaviria	Heunggongvirae	Uroviricota	Caudoviricetes
Endo_2_scaffold_28551_c1	Viruses	Duplodnaviria	Heunggongvirae	Uroviricota	Caudoviricetes
Endo_2_scaffold_28617_c1	Viruses	Duplodnaviria	Heunggongvirae	Uroviricota	Caudoviricetes
Endo_2_scaffold_28772_c1	Viruses	Varidnaviria	Bamfordvirae	Nucleocytoviricota	Megaviricetes	Imitervirales	Mimiviridae	unclassified Mimiviridae
Endo_2_scaffold_290_c1	Viruses	environmental samples
Endo_2_scaffold_29039_c1	Viruses	Duplodnaviria	Heunggongvirae	Uroviricota	Caudoviricetes	environmental samples
Endo_2_scaffold_29059_c1	Viruses	unclassified viruses	unclassified DNA viruses	unclassified dsDNA viruses			Pithoviridae
Endo_2_scaffold_29126_c1	Viruses	unclassified viruses	unclassified DNA viruses	unclassified dsDNA viruses			Pithoviridae
Endo_2_scaffold_2944_c1	Viruses	unclassified viruses	unclassified DNA viruses	unclassified dsDNA viruses			Pithoviridae
Endo_2_scaffold_29646_c1	Viruses	unclassified viruses	unclassified DNA viruses	unclassified dsDNA viruses			Pithoviridae
Endo_2_scaffold_29994_c1	Viruses
Endo_2_scaffold_30214_c1	Viruses	unclassified viruses	unclassified DNA viruses	unclassified dsDNA viruses					Pandoravirus
Endo_2_scaffold_30304_c1	Viruses	environmental samples
Endo_2_scaffold_30334_c1	Viruses	Varidnaviria	Bamfordvirae	Nucleocytoviricota	Megaviricetes	Pimascovirales
Endo_2_scaffold_30399_c1	Viruses	environmental samples
Endo_2_scaffold_30555_c1	Viruses	Varidnaviria	Bamfordvirae	Nucleocytoviricota	Megaviricetes	Algavirales	Phycodnaviridae		unclassified Phycodnaviridae
Endo_2_scaffold_30872_c1	Viruses	unclassified viruses	unclassified DNA viruses	unclassified dsDNA viruses			Pithoviridae
Endo_2_scaffold_31034_c1	Viruses	Duplodnaviria	Heunggongvirae	Uroviricota	Caudoviricetes
Endo_2_scaffold_31219_c1	Viruses	unclassified viruses	unclassified DNA viruses	unclassified dsDNA viruses			Pithoviridae
Endo_2_scaffold_313_c1	Viruses	environmental samples
Endo_2_scaffold_31483_c1	Viruses	Duplodnaviria	Heunggongvirae	Uroviricota	Caudoviricetes
Endo_2_scaffold_31596_c1	Viruses	unclassified viruses	unclassified DNA viruses	unclassified dsDNA viruses			Pithoviridae		Pithovirus
Endo_2_scaffold_31631_c1	Viruses	unclassified viruses	unclassified DNA viruses	unclassified dsDNA viruses			Pithoviridae
Endo_2_scaffold_3173_c1	Viruses	environmental samples
Endo_2_scaffold_3183_c1	Viruses	unclassified viruses
Endo_2_scaffold_31947_c1	Viruses	Varidnaviria	Bamfordvirae	Nucleocytoviricota	Megaviricetes	Imitervirales	Mimiviridae	unclassified Mimiviridae	Tupanvirus
Endo_2_scaffold_31996_c1	Viruses	unclassified viruses	unclassified DNA viruses	unclassified dsDNA viruses			Pithoviridae
Endo_2_scaffold_31998_c1	Viruses	unclassified viruses	unclassified DNA viruses	unclassified dsDNA viruses			Pithoviridae
Endo_2_scaffold_32121_c1	Viruses	Duplodnaviria	Heunggongvirae	Uroviricota	Caudoviricetes
Endo_2_scaffold_3215_c1	Viruses	unclassified viruses	unclassified DNA viruses	unclassified dsDNA viruses					Pandoravirus
Endo_2_scaffold_32441_c1	Viruses	unclassified viruses	unclassified DNA viruses	unclassified dsDNA viruses			Pithoviridae
Endo_2_scaffold_32526_c1	Viruses	environmental samples
Endo_2_scaffold_32539_c1	Viruses	Varidnaviria	Bamfordvirae	Nucleocytoviricota	Megaviricetes	Imitervirales	Mimiviridae	Mimivirus	unclassified Mimivirus
Endo_2_scaffold_32823_c1	Viruses	unclassified viruses	unclassified DNA viruses	unclassified dsDNA viruses					Pandoravirus
Endo_2_scaffold_330_c1	Viruses
Endo_2_scaffold_33004_c1	Viruses	Varidnaviria	Bamfordvirae	Nucleocytoviricota	Megaviricetes	Imitervirales	Mimiviridae	unclassified Mimiviridae
Endo_2_scaffold_33534_c1	Viruses	Duplodnaviria	Heunggongvirae	Uroviricota	Caudoviricetes
Endo_2_scaffold_33646_c1	Viruses	unclassified viruses	unclassified DNA viruses	unclassified dsDNA viruses			Pithoviridae
Endo_2_scaffold_3388_c1	Viruses	unclassified viruses	unclassified DNA viruses	unclassified dsDNA viruses					Pandoravirus
Endo_2_scaffold_34045_c1	Viruses	Duplodnaviria	Heunggongvirae	Uroviricota	Caudoviricetes
Endo_2_scaffold_34240_c1	Viruses	Varidnaviria	Bamfordvirae	Nucleocytoviricota	Megaviricetes	Algavirales
Endo_2_scaffold_34315_c1	Viruses	Varidnaviria	Bamfordvirae	Preplasmiviricota	Tectiliviricetes	Kalamavirales	Tectiviridae		unclassified Tectiviridae
Endo_2_scaffold_34455_c1	Viruses	unclassified viruses	unclassified DNA viruses	unclassified dsDNA viruses			Pithoviridae
Endo_2_scaffold_34549_c1	Viruses	Duplodnaviria	Heunggongvirae	Uroviricota	Caudoviricetes
Endo_2_scaffold_3474_c1	Viruses
Endo_2_scaffold_351_c1	Viruses	environmental samples
Endo_2_scaffold_35296_c1	Viruses	unclassified viruses	unclassified DNA viruses	unclassified dsDNA viruses					Pandoravirus
Endo_2_scaffold_35331_c1	Viruses	unclassified viruses	unclassified DNA viruses	unclassified dsDNA viruses			Pithoviridae
Endo_2_scaffold_35368_c1	Viruses	unclassified viruses	unclassified DNA viruses	unclassified dsDNA viruses			Pithoviridae
Endo_2_scaffold_3559_c2	Viruses	unclassified viruses	unclassified DNA viruses	unclassified dsDNA viruses			Pithoviridae
Endo_2_scaffold_35751_c1	Viruses	Varidnaviria	Bamfordvirae	Nucleocytoviricota	Megaviricetes	Pimascovirales	Ascoviridae
Endo_2_scaffold_35827_c1	Viruses	environmental samples
Endo_2_scaffold_35895_c1	Viruses	unclassified viruses	unclassified DNA viruses	unclassified dsDNA viruses			Pithoviridae
Endo_2_scaffold_3609_c1	Viruses	unclassified viruses
Endo_2_scaffold_36132_c1	Viruses	Duplodnaviria	Heunggongvirae	Uroviricota	Caudoviricetes
Endo_2_scaffold_36349_c1	Viruses	Duplodnaviria	Heunggongvirae	Uroviricota	Caudoviricetes
Endo_2_scaffold_36386_c1	Viruses	Duplodnaviria	Heunggongvirae	Uroviricota	Caudoviricetes
Endo_2_scaffold_36457_c1	Viruses	Duplodnaviria	Heunggongvirae	Uroviricota	Caudoviricetes
Endo_2_scaffold_36502_c1	Viruses	Duplodnaviria	Heunggongvirae	Uroviricota	Caudoviricetes
Endo_2_scaffold_36562_c1	Viruses	unclassified viruses	unclassified DNA viruses	unclassified dsDNA viruses			Pithoviridae
Endo_2_scaffold_36858_c1	Viruses	Duplodnaviria	Heunggongvirae	Uroviricota	Caudoviricetes
Endo_2_scaffold_37307_c1	Viruses	unclassified viruses	unclassified DNA viruses	unclassified dsDNA viruses			Pithoviridae
Endo_2_scaffold_37669_c1	Viruses	unclassified viruses	unclassified DNA viruses	unclassified dsDNA viruses			Pithoviridae
Endo_2_scaffold_3786_c1	Viruses	unclassified viruses	unclassified DNA viruses	unclassified dsDNA viruses					Pandoravirus
Endo_2_scaffold_38172_c1	Viruses	Varidnaviria	Bamfordvirae	Preplasmiviricota	Tectiliviricetes	Kalamavirales	Tectiviridae
Endo_2_scaffold_38268_c1	Viruses	unclassified viruses	unclassified DNA viruses	unclassified dsDNA viruses			Pithoviridae		Pithovirus
Endo_2_scaffold_38872_c1	Viruses	unclassified viruses	unclassified DNA viruses	unclassified dsDNA viruses			Pithoviridae
Endo_2_scaffold_3891_c1	Viruses	environmental samples
Endo_2_scaffold_39008_c1	Viruses	unclassified viruses	unclassified DNA viruses	unclassified dsDNA viruses			Pithoviridae
Endo_2_scaffold_39194_c1	Viruses	Duplodnaviria	Heunggongvirae	Uroviricota	Caudoviricetes
Endo_2_scaffold_39270_c1	Viruses	Duplodnaviria	Heunggongvirae	Uroviricota	Caudoviricetes
Endo_2_scaffold_39304_c1	Viruses	Duplodnaviria	Heunggongvirae	Uroviricota	Caudoviricetes
Endo_2_scaffold_39512_c1	Viruses	unclassified viruses	unclassified DNA viruses	unclassified dsDNA viruses			Pithoviridae
Endo_2_scaffold_39518_c1	Viruses	Duplodnaviria	Heunggongvirae	Uroviricota	Caudoviricetes
Endo_2_scaffold_39639_c1	Viruses	environmental samples
Endo_2_scaffold_39699_c1	Viruses	unclassified viruses	unclassified DNA viruses	unclassified dsDNA viruses			Pithoviridae		Pithovirus
Endo_2_scaffold_39777_c1	Viruses	unclassified viruses	unclassified DNA viruses	unclassified dsDNA viruses			Pithoviridae
Endo_2_scaffold_39916_c1	Viruses	Duplodnaviria	Heunggongvirae	Uroviricota	Caudoviricetes
Endo_2_scaffold_39982_c1	Viruses
Endo_2_scaffold_40003_c1	Viruses	unclassified viruses	unclassified DNA viruses	unclassified dsDNA viruses			Pithoviridae
Endo_2_scaffold_40291_c1	Viruses	Duplodnaviria	Heunggongvirae	Uroviricota	Caudoviricetes
Endo_2_scaffold_40398_c1	Viruses	environmental samples
Endo_2_scaffold_40751_c1	Viruses	environmental samples
Endo_2_scaffold_40899_c1	Viruses	Duplodnaviria	Heunggongvirae	Uroviricota	Caudoviricetes	Herelleviridae	Spounavirinae	unclassified Spounavirinae
Endo_2_scaffold_40951_c1	Viruses	environmental samples
Endo_2_scaffold_40968_c1	Viruses	Duplodnaviria	Heunggongvirae	Uroviricota	Caudoviricetes
Endo_2_scaffold_4108_c1	Viruses	unclassified viruses
Endo_2_scaffold_41191_c1	Viruses	unclassified viruses	unclassified DNA viruses	unclassified dsDNA viruses					Pandoravirus
Endo_2_scaffold_4121_c1	Viruses	unclassified viruses	unclassified DNA viruses	unclassified dsDNA viruses					Pandoravirus
Endo_2_scaffold_41215_c1	Viruses	unclassified viruses	unclassified DNA viruses	unclassified dsDNA viruses			Pithoviridae
Endo_2_scaffold_41253_c1	Viruses	unclassified viruses	unclassified DNA viruses	unclassified dsDNA viruses			Pithoviridae
Endo_2_scaffold_41255_c1	Viruses	Adnaviria	Zilligvirae	Taleaviricota	Tokiviricetes	Ligamenvirales
Endo_2_scaffold_41451_c1	Viruses	unclassified viruses	unclassified DNA viruses	unclassified dsDNA viruses			Pithoviridae
Endo_2_scaffold_41649_c1	Viruses	Duplodnaviria	Heunggongvirae	Uroviricota	Caudoviricetes
Endo_2_scaffold_41830_c1	Viruses	Duplodnaviria	Heunggongvirae	Uroviricota	Caudoviricetes
Endo_2_scaffold_41929_c1	Viruses	Duplodnaviria	Heunggongvirae	Uroviricota	Caudoviricetes
Endo_2_scaffold_42006_c1	Viruses	Duplodnaviria	Heunggongvirae	Uroviricota	Caudoviricetes	Crassvirales			unclassified Crassvirales
Endo_2_scaffold_42020_c1	Viruses	environmental samples
Endo_2_scaffold_4365_c1	Viruses	unclassified viruses	unclassified DNA viruses	unclassified dsDNA viruses					Pandoravirus
Endo_2_scaffold_4375_c1	Viruses	Varidnaviria	Bamfordvirae	Nucleocytoviricota	Megaviricetes	Pimascovirales	Marseilleviridae		unclassified Marseilleviridae
Endo_2_scaffold_44_c1	Viruses	environmental samples
Endo_2_scaffold_4443_c1	Viruses	unclassified viruses	unclassified DNA viruses	unclassified dsDNA viruses					Pandoravirus
Endo_2_scaffold_4604_c1	Viruses	unclassified viruses	unclassified DNA viruses	unclassified dsDNA viruses					Pandoravirus
Endo_2_scaffold_461_c1	Viruses	environmental samples
Endo_2_scaffold_4631_c1	Viruses	unclassified viruses	unclassified DNA viruses	unclassified dsDNA viruses					Pandoravirus
Endo_2_scaffold_4841_c1	Viruses	unclassified viruses	unclassified DNA viruses	unclassified dsDNA viruses					Pandoravirus
Endo_2_scaffold_4887_c1	Viruses	unclassified viruses	unclassified DNA viruses	unclassified dsDNA viruses					Pandoravirus
Endo_2_scaffold_5130_c1	Viruses	environmental samples
Endo_2_scaffold_5139_c1	Viruses	unclassified viruses	unclassified DNA viruses	unclassified dsDNA viruses					Pandoravirus
Endo_2_scaffold_5217_c1	Viruses	environmental samples
Endo_2_scaffold_5285_c1	Viruses	unclassified viruses	unclassified DNA viruses	unclassified dsDNA viruses					Pandoravirus
Endo_2_scaffold_5382_c1	Viruses	unclassified viruses	unclassified DNA viruses	unclassified dsDNA viruses			Pithoviridae
Endo_2_scaffold_5433_c1	Viruses	unclassified viruses	unclassified DNA viruses	unclassified dsDNA viruses			Pithoviridae
Endo_2_scaffold_5444_c1	Viruses	unclassified viruses	unclassified DNA viruses	unclassified dsDNA viruses			Pithoviridae
Endo_2_scaffold_5588_c1	Viruses	Varidnaviria	Bamfordvirae	Nucleocytoviricota	Megaviricetes	Algavirales	Phycodnaviridae		unclassified Phycodnaviridae
Endo_2_scaffold_576_c1	Viruses	environmental samples
Endo_2_scaffold_5865_c1	Viruses	unclassified viruses	unclassified DNA viruses	unclassified dsDNA viruses					Pandoravirus
Endo_2_scaffold_5897_c1	Viruses	unclassified viruses	unclassified DNA viruses	unclassified dsDNA viruses					Pandoravirus
Endo_2_scaffold_5931_c1	Viruses	unclassified viruses	unclassified DNA viruses	unclassified dsDNA viruses					Pandoravirus
Endo_2_scaffold_5943_c1	Viruses	unclassified viruses	unclassified DNA viruses	unclassified dsDNA viruses			Pithoviridae
Endo_2_scaffold_6156_c1	Viruses	unclassified viruses	unclassified DNA viruses	unclassified dsDNA viruses					Pandoravirus
Endo_2_scaffold_618_c1	Viruses	environmental samples
Endo_2_scaffold_623_c1	Viruses	unclassified viruses	unclassified DNA viruses	unclassified dsDNA viruses					Pandoravirus
Endo_2_scaffold_643_c1	Viruses	environmental samples
Endo_2_scaffold_645_c1	Viruses	unclassified viruses	unclassified DNA viruses	unclassified dsDNA viruses					Pandoravirus
Endo_2_scaffold_6520_c1	Viruses	Varidnaviria	Bamfordvirae	Nucleocytoviricota	Megaviricetes	Pimascovirales	Marseilleviridae		unclassified Marseilleviridae
Endo_2_scaffold_6679_c1	Viruses	unclassified viruses	unclassified DNA viruses	unclassified dsDNA viruses					Pandoravirus
Endo_2_scaffold_6904_c1	Viruses	environmental samples
Endo_2_scaffold_718_c1	Viruses	unclassified viruses	unclassified DNA viruses	unclassified dsDNA viruses					Pandoravirus
Endo_2_scaffold_7189_c1	Viruses	unclassified viruses	unclassified DNA viruses	unclassified dsDNA viruses			Pithoviridae
Endo_2_scaffold_7316_c1	Viruses	unclassified viruses	unclassified DNA viruses	unclassified dsDNA viruses					Pandoravirus
Endo_2_scaffold_7341_c1	Viruses	unclassified viruses	unclassified DNA viruses	unclassified dsDNA viruses			Pithoviridae
Endo_2_scaffold_7360_c1	Viruses	unclassified viruses
Endo_2_scaffold_7640_c1	Viruses	unclassified viruses	unclassified DNA viruses	unclassified dsDNA viruses					Pandoravirus
Endo_2_scaffold_7754_c1	Viruses	unclassified viruses	unclassified DNA viruses	unclassified dsDNA viruses			Pithoviridae
Endo_2_scaffold_7847_c1	Viruses	unclassified viruses	unclassified DNA viruses	unclassified dsDNA viruses			Pithoviridae
Endo_2_scaffold_7916_c1	Viruses	unclassified viruses	unclassified DNA viruses	unclassified dsDNA viruses					Pandoravirus
Endo_2_scaffold_7963_c1	Viruses	unclassified viruses	unclassified DNA viruses	unclassified dsDNA viruses					Pandoravirus
Endo_2_scaffold_8439_c1	Viruses	unclassified viruses	unclassified DNA viruses	unclassified dsDNA viruses					Pandoravirus
Endo_2_scaffold_8499_c1	Viruses	Duplodnaviria	Heunggongvirae	Uroviricota	Caudoviricetes
Endo_2_scaffold_8510_c1	Viruses	unclassified viruses	unclassified DNA viruses	unclassified dsDNA viruses					Pandoravirus
Endo_2_scaffold_8700_c1	Viruses	unclassified viruses	unclassified DNA viruses	unclassified dsDNA viruses					Pandoravirus
Endo_2_scaffold_873_c1	Viruses	environmental samples
Endo_2_scaffold_8730_c1	Viruses	unclassified viruses	unclassified DNA viruses	unclassified dsDNA viruses			Pithoviridae
Endo_2_scaffold_9180_c1	Viruses
Endo_2_scaffold_9627_c1	Viruses	unclassified viruses	unclassified DNA viruses	unclassified dsDNA viruses					Pandoravirus
Endo_2_scaffold_9670_c1	Viruses	unclassified viruses	unclassified DNA viruses	unclassified dsDNA viruses					Pandoravirus
Endo_2_scaffold_985_c1	Viruses	environmental samples
Endo_2_scaffold_99_c1	Viruses	environmental samples
Endo_3_scaffold_1006_c1	Viruses	environmental samples
Endo_3_scaffold_10268_c1	Viruses	environmental samples
Endo_3_scaffold_10430_c1	Viruses	unclassified viruses	unclassified DNA viruses	unclassified dsDNA viruses			Pithoviridae
Endo_3_scaffold_10505_c1	Viruses	unclassified viruses	unclassified DNA viruses	unclassified dsDNA viruses					Pandoravirus
Endo_3_scaffold_10553_c1	Viruses	environmental samples
Endo_3_scaffold_106_c1	Viruses	environmental samples
Endo_3_scaffold_10662_c1	Viruses
Endo_3_scaffold_10663_c1	Viruses	unclassified viruses	unclassified DNA viruses	unclassified dsDNA viruses					Pandoravirus
Endo_3_scaffold_10791_c1	Viruses	unclassified viruses	unclassified DNA viruses	unclassified dsDNA viruses					Pandoravirus
Endo_3_scaffold_10799_c1	Viruses	unclassified viruses
Endo_3_scaffold_10804_c1	Viruses	Duplodnaviria	Heunggongvirae	Uroviricota	Caudoviricetes
Endo_3_scaffold_10807_c1	Viruses	unclassified viruses	unclassified DNA viruses	unclassified dsDNA viruses			Pithoviridae
Endo_3_scaffold_10860_c1	Viruses	Varidnaviria	Bamfordvirae	Nucleocytoviricota	Megaviricetes
Endo_3_scaffold_11034_c1	Viruses	unclassified viruses	unclassified DNA viruses	unclassified dsDNA viruses			Pithoviridae
Endo_3_scaffold_11070_c1	Viruses	unclassified viruses	unclassified DNA viruses	unclassified dsDNA viruses			Pithoviridae
Endo_3_scaffold_1115_c2	Viruses	environmental samples
Endo_3_scaffold_11192_c1	Viruses	unclassified viruses	unclassified DNA viruses	unclassified dsDNA viruses					Pandoravirus
Endo_3_scaffold_11354_c1	Viruses	Varidnaviria	Bamfordvirae	Nucleocytoviricota	Megaviricetes	Imitervirales	Mimiviridae	unclassified Mimiviridae	Tupanvirus
Endo_3_scaffold_11464_c1	Viruses	unclassified viruses
Endo_3_scaffold_1154_c1	Viruses	unclassified viruses	unclassified DNA viruses	unclassified dsDNA viruses					Pandoravirus
Endo_3_scaffold_11688_c1	Viruses	unclassified viruses
Endo_3_scaffold_11697_c1	Viruses	unclassified viruses
Endo_3_scaffold_11977_c1	Viruses	unclassified viruses
Endo_3_scaffold_1199_c1	Viruses	environmental samples
Endo_3_scaffold_12054_c1	Viruses	unclassified viruses	unclassified DNA viruses	unclassified dsDNA viruses			Pithoviridae
Endo_3_scaffold_12272_c1	Viruses	Duplodnaviria	Heunggongvirae	Uroviricota	Caudoviricetes	Herelleviridae	Spounavirinae	unclassified Spounavirinae
Endo_3_scaffold_12394_c1	Viruses	Varidnaviria	Bamfordvirae	Nucleocytoviricota	Megaviricetes	Pimascovirales	Ascoviridae
Endo_3_scaffold_12699_c1	Viruses	environmental samples
Endo_3_scaffold_12782_c1	Viruses	unclassified viruses	unclassified DNA viruses	unclassified dsDNA viruses			Pithoviridae
Endo_3_scaffold_12797_c1	Viruses	unclassified viruses	unclassified DNA viruses	unclassified dsDNA viruses			Pithoviridae
Endo_3_scaffold_12841_c1	Viruses	unclassified viruses	unclassified DNA viruses	unclassified dsDNA viruses					Pandoravirus
Endo_3_scaffold_12852_c1	Viruses	Varidnaviria	Bamfordvirae	Preplasmiviricota	Tectiliviricetes	Kalamavirales	Tectiviridae		unclassified Tectiviridae
Endo_3_scaffold_12866_c1	Viruses	unclassified viruses	unclassified DNA viruses	unclassified dsDNA viruses			Pithoviridae
Endo_3_scaffold_1295_c1	Viruses	environmental samples
Endo_3_scaffold_13054_c1	Viruses	unclassified viruses
Endo_3_scaffold_131_c1	Viruses	Varidnaviria	Bamfordvirae	Nucleocytoviricota	Megaviricetes	Imitervirales	Mimiviridae	unclassified Mimiviridae
Endo_3_scaffold_13115_c1	Viruses	unclassified viruses	unclassified DNA viruses	unclassified dsDNA viruses			Pithoviridae
Endo_3_scaffold_13155_c1	Viruses	environmental samples
Endo_3_scaffold_13383_c1	Viruses	unclassified viruses	unclassified DNA viruses	unclassified dsDNA viruses			Pithoviridae
Endo_3_scaffold_13471_c1	Viruses	unclassified	unclassified DNA viruses
Endo_3_scaffold_1349_c1	Viruses	Varidnaviria	Bamfordvirae	Nucleocytoviricota	Megaviricetes	Imitervirales	Mimiviridae	unclassified Mimiviridae	Tupanvirus
Endo_3_scaffold_1352_c1	Viruses	unclassified viruses	unclassified DNA viruses	unclassified dsDNA viruses					Pandoravirus
Endo_3_scaffold_13613_c1	Viruses	unclassified viruses	unclassified DNA viruses	unclassified dsDNA viruses					Pandoravirus
Endo_3_scaffold_14046_c1	Viruses	unclassified viruses	unclassified DNA viruses	unclassified dsDNA viruses			Pithoviridae
Endo_3_scaffold_14340_c1	Viruses	unclassified viruses	unclassified DNA viruses	unclassified dsDNA viruses					Pandoravirus
Endo_3_scaffold_14370_c1	Viruses	unclassified viruses	unclassified DNA viruses	unclassified dsDNA viruses					Pandoravirus
Endo_3_scaffold_1449_c1	Viruses	environmental samples
Endo_3_scaffold_14498_c1	Viruses	Varidnaviria	Bamfordvirae
Endo_3_scaffold_14591_c1	Viruses	unclassified viruses	unclassified DNA viruses	unclassified dsDNA viruses			Pithoviridae
Endo_3_scaffold_14641_c1	Viruses	unclassified viruses
Endo_3_scaffold_14801_c1	Viruses	environmental samples
Endo_3_scaffold_14950_c1	Viruses	environmental samples
Endo_3_scaffold_14990_c1	Viruses	environmental samples
Endo_3_scaffold_15100_c1	Viruses	unclassified viruses	unclassified DNA viruses	unclassified dsDNA viruses			Pithoviridae
Endo_3_scaffold_15380_c1	Viruses	unclassified viruses	unclassified DNA viruses	unclassified dsDNA viruses			Pithoviridae
Endo_3_scaffold_15443_c1	Viruses	unclassified viruses
Endo_3_scaffold_15521_c1	Viruses
Endo_3_scaffold_15649_c1	Viruses
Endo_3_scaffold_161_c1	Viruses	environmental samples
Endo_3_scaffold_16213_c1	Viruses	Varidnaviria	Bamfordvirae	Nucleocytoviricota	Megaviricetes	Imitervirales	Mimiviridae	Mimivirus	unclassified Mimivirus
Endo_3_scaffold_16566_c1	Viruses	environmental samples
Endo_3_scaffold_16624_c1	Viruses	Varidnaviria	Bamfordvirae	Nucleocytoviricota	Megaviricetes	Imitervirales	Mimiviridae
Endo_3_scaffold_16701_c1	Viruses	unclassified viruses	unclassified DNA viruses	unclassified dsDNA viruses			Pithoviridae
Endo_3_scaffold_16768_c1	Viruses	unclassified viruses	unclassified DNA viruses	unclassified dsDNA viruses					Pandoravirus
Endo_3_scaffold_17007_c1	Viruses	Duplodnaviria	Heunggongvirae	Uroviricota	Caudoviricetes
Endo_3_scaffold_17030_c1	Viruses	unclassified viruses
Endo_3_scaffold_17414_c1	Viruses	unclassified viruses	unclassified DNA viruses	unclassified dsDNA viruses					Pandoravirus
Endo_3_scaffold_17415_c1	Viruses	unclassified viruses	unclassified DNA viruses	unclassified dsDNA viruses			Pithoviridae
Endo_3_scaffold_17431_c1	Viruses	Duplodnaviria	Heunggongvirae	Uroviricota	Caudoviricetes	environmental samples
Endo_3_scaffold_1755_c1	Viruses	unclassified viruses	unclassified DNA viruses	unclassified dsDNA viruses					Pandoravirus
Endo_3_scaffold_17998_c1	Viruses
Endo_3_scaffold_18117_c1	Viruses	unclassified viruses	unclassified DNA viruses	unclassified dsDNA viruses			Pithoviridae
Endo_3_scaffold_18331_c1	Viruses
Endo_3_scaffold_18573_c1	Viruses
Endo_3_scaffold_18583_c1	Viruses	unclassified viruses	unclassified DNA viruses	unclassified dsDNA viruses					Pandoravirus
Endo_3_scaffold_18614_c1	Viruses	Varidnaviria	Bamfordvirae	Preplasmiviricota	Maveriviricetes	Priklausovirales
Endo_3_scaffold_1863_c1	Viruses
Endo_3_scaffold_18643_c1	Viruses
Endo_3_scaffold_18729_c1	Viruses
Endo_3_scaffold_18908_c1	Viruses	unclassified viruses
Endo_3_scaffold_18957_c1	Viruses	unclassified viruses
Endo_3_scaffold_19003_c1	Viruses	unclassified viruses	unclassified DNA viruses	unclassified dsDNA viruses			Pithoviridae
Endo_3_scaffold_19117_c1	Viruses	environmental samples
Endo_3_scaffold_19228_c1	Viruses	unclassified bacterial viruses
Endo_3_scaffold_19254_c1	Viruses
Endo_3_scaffold_19427_c1	Viruses	unclassified viruses
Endo_3_scaffold_19454_c1	Viruses	Duplodnaviria	Heunggongvirae	Uroviricota	Caudoviricetes
Endo_3_scaffold_19459_c1	Viruses	Duplodnaviria	Heunggongvirae	Uroviricota	Caudoviricetes
Endo_3_scaffold_1961_c1	Viruses	environmental samples
Endo_3_scaffold_19715_c1	Viruses	Varidnaviria	Bamfordvirae	Preplasmiviricota	Maveriviricetes	Priklausovirales
Endo_3_scaffold_198_c2	Viruses	environmental samples
Endo_3_scaffold_19984_c1	Viruses	unclassified viruses	unclassified DNA viruses	unclassified dsDNA viruses			Pithoviridae
Endo_3_scaffold_20209_c1	Viruses	Varidnaviria	Bamfordvirae	Nucleocytoviricota	Megaviricetes	Algavirales
Endo_3_scaffold_20211_c1	Viruses	environmental samples
Endo_3_scaffold_20260_c1	Viruses	Varidnaviria	Bamfordvirae	Nucleocytoviricota	Megaviricetes	Imitervirales	Mimiviridae	environmental samples
Endo_3_scaffold_20409_c1	Viruses	Varidnaviria	Bamfordvirae	Nucleocytoviricota	Megaviricetes
Endo_3_scaffold_20605_c1	Viruses	unclassified viruses	unclassified DNA viruses	unclassified dsDNA phages
Endo_3_scaffold_21113_c1	Viruses	Duplodnaviria	Heunggongvirae	Uroviricota	Caudoviricetes
Endo_3_scaffold_21201_c1	Viruses	unclassified viruses	unclassified DNA viruses	unclassified dsDNA viruses			Pithoviridae
Endo_3_scaffold_2122_c1	Viruses	unclassified viruses	unclassified DNA viruses	unclassified dsDNA viruses					Pandoravirus
Endo_3_scaffold_21277_c1	Viruses	Varidnaviria	Bamfordvirae	Nucleocytoviricota	Megaviricetes	Imitervirales	Mimiviridae
Endo_3_scaffold_21317_c1	Viruses	unclassified viruses	unclassified DNA viruses	unclassified dsDNA viruses			Pithoviridae
Endo_3_scaffold_21412_c1	Viruses	unclassified viruses	unclassified DNA viruses	unclassified dsDNA viruses			Pithoviridae
Endo_3_scaffold_21508_c1	Viruses
Endo_3_scaffold_21682_c1	Viruses	unclassified viruses	unclassified DNA viruses	unclassified dsDNA viruses			Pithoviridae
Endo_3_scaffold_22099_c1	Viruses	environmental samples
Endo_3_scaffold_22154_c1	Viruses	unclassified viruses	unclassified DNA viruses	unclassified dsDNA viruses			Pithoviridae
Endo_3_scaffold_2226_c1	Viruses	Varidnaviria	Bamfordvirae	Nucleocytoviricota	Megaviricetes	Imitervirales	Mimiviridae
Endo_3_scaffold_22724_c1	Viruses	unclassified viruses	unclassified DNA viruses	unclassified dsDNA viruses					Pandoravirus
Endo_3_scaffold_22780_c1	Viruses	unclassified viruses	unclassified DNA viruses	unclassified dsDNA viruses			Pithoviridae		Pithovirus
Endo_3_scaffold_22816_c1	Viruses	Duplodnaviria	Heunggongvirae	Uroviricota	Caudoviricetes	environmental samples
Endo_3_scaffold_22849_c1	Viruses	Duplodnaviria	Heunggongvirae	Uroviricota	Caudoviricetes
Endo_3_scaffold_22942_c1	Viruses	Varidnaviria	Bamfordvirae	Nucleocytoviricota	Pokkesviricetes	Asfuvirales	Asfarviridae		Asfivirus
Endo_3_scaffold_2304_c1	Viruses	unclassified viruses	unclassified DNA viruses	unclassified dsDNA viruses			Pithoviridae
Endo_3_scaffold_23070_c1	Viruses	unclassified viruses	unclassified DNA viruses	unclassified dsDNA viruses			Pithoviridae
Endo_3_scaffold_23091_c1	Viruses	unclassified viruses	unclassified DNA viruses	unclassified dsDNA viruses			Pithoviridae
Endo_3_scaffold_23140_c1	Viruses	Duplodnaviria	Heunggongvirae	Uroviricota	Caudoviricetes
Endo_3_scaffold_2315_c1	Viruses	unclassified viruses	unclassified DNA viruses	unclassified dsDNA viruses					Pandoravirus
Endo_3_scaffold_23327_c1	Viruses	Varidnaviria	Bamfordvirae	Nucleocytoviricota	Megaviricetes	Imitervirales
Endo_3_scaffold_23381_c1	Viruses	unclassified viruses	unclassified DNA viruses	unclassified dsDNA viruses			Pithoviridae
Endo_3_scaffold_23423_c1	Viruses	unclassified viruses	unclassified DNA viruses	unclassified dsDNA viruses			Pithoviridae
Endo_3_scaffold_23607_c1	Viruses	unclassified viruses	unclassified DNA viruses	unclassified dsDNA viruses			Pithoviridae
Endo_3_scaffold_23650_c1	Viruses	Varidnaviria	Bamfordvirae	Nucleocytoviricota	Megaviricetes
Endo_3_scaffold_23691_c1	Viruses	Varidnaviria	Bamfordvirae	Nucleocytoviricota	Megaviricetes	Imitervirales	Mimiviridae	unclassified Mimiviridae	Tupanvirus
Endo_3_scaffold_24155_c1	Viruses	Varidnaviria	Bamfordvirae	Nucleocytoviricota	Megaviricetes	Pimascovirales
Endo_3_scaffold_24192_c1	Viruses	Duplodnaviria	Heunggongvirae	Uroviricota	Caudoviricetes
Endo_3_scaffold_24238_c1	Viruses	unclassified viruses	unclassified DNA viruses	unclassified dsDNA viruses			Pithoviridae
Endo_3_scaffold_24435_c1	Viruses	Varidnaviria	Bamfordvirae	Nucleocytoviricota	Megaviricetes	Imitervirales	Mimiviridae	unclassified Mimiviridae
Endo_3_scaffold_24511_c1	Viruses	unclassified viruses	unclassified DNA viruses	unclassified dsDNA viruses			Pithoviridae
Endo_3_scaffold_24657_c1	Viruses
Endo_3_scaffold_24783_c1	Viruses	Duplodnaviria	Heunggongvirae	Uroviricota	Caudoviricetes
Endo_3_scaffold_24791_c1	Viruses	unclassified viruses	unclassified DNA viruses	unclassified dsDNA viruses			Pithoviridae
Endo_3_scaffold_25130_c1	Viruses	unclassified viruses	unclassified DNA viruses	unclassified dsDNA viruses			Pithoviridae
Endo_3_scaffold_25140_c1	Viruses
Endo_3_scaffold_25152_c1	Viruses	Varidnaviria	Bamfordvirae	Nucleocytoviricota	Megaviricetes
Endo_3_scaffold_25343_c1	Viruses	unclassified viruses	unclassified DNA viruses	unclassified dsDNA viruses			Pithoviridae
Endo_3_scaffold_25429_c1	Viruses	Varidnaviria	Bamfordvirae	Nucleocytoviricota	Megaviricetes	Imitervirales	Mimiviridae	unclassified Mimiviridae
Endo_3_scaffold_26148_c1	Viruses	Varidnaviria	Bamfordvirae	Nucleocytoviricota	Megaviricetes	Imitervirales	Mimiviridae	unclassified Mimiviridae
Endo_3_scaffold_26173_c1	Viruses	unclassified viruses	unclassified DNA viruses	unclassified dsDNA viruses			Pithoviridae
Endo_3_scaffold_2623_c1	Viruses	unclassified viruses	unclassified DNA viruses	unclassified dsDNA viruses					Pandoravirus
Endo_3_scaffold_26369_c1	Viruses	Duplodnaviria	Heunggongvirae	Uroviricota	Caudoviricetes
Endo_3_scaffold_26649_c1	Viruses	unclassified viruses	unclassified DNA viruses	unclassified dsDNA viruses			Pithoviridae
Endo_3_scaffold_2671_c1	Viruses	unclassified viruses	unclassified DNA viruses	unclassified dsDNA viruses					Pandoravirus
Endo_3_scaffold_2675_c1	Viruses	Varidnaviria	Bamfordvirae	Nucleocytoviricota	Megaviricetes	Imitervirales	Mimiviridae	unclassified Mimiviridae
Endo_3_scaffold_26885_c1	Viruses
Endo_3_scaffold_26943_c1	Viruses	unclassified viruses	unclassified DNA viruses	unclassified dsDNA viruses			Pithoviridae
Endo_3_scaffold_26964_c1	Viruses
Endo_3_scaffold_27073_c1	Viruses
Endo_3_scaffold_27087_c1	Viruses	unclassified viruses	unclassified DNA viruses	unclassified dsDNA viruses			Pithoviridae
Endo_3_scaffold_27114_c1	Viruses
Endo_3_scaffold_27360_c1	Viruses	Varidnaviria	Bamfordvirae	Nucleocytoviricota	Megaviricetes	Imitervirales	Mimiviridae	unclassified Mimiviridae
Endo_3_scaffold_274_c2	Viruses	environmental samples
Endo_3_scaffold_27458_c1	Viruses	Duplodnaviria	Heunggongvirae	Uroviricota	Caudoviricetes
Endo_3_scaffold_28542_c1	Viruses	Varidnaviria	Bamfordvirae	Nucleocytoviricota	Megaviricetes	Imitervirales	Mimiviridae	unclassified Mimiviridae
Endo_3_scaffold_28569_c1	Viruses
Endo_3_scaffold_29232_c1	Viruses	Duplodnaviria	Heunggongvirae	Uroviricota	Caudoviricetes
Endo_3_scaffold_29250_c1	Viruses	unclassified viruses	unclassified DNA viruses	unclassified dsDNA viruses			Pithoviridae
Endo_3_scaffold_29313_c1	Viruses	Duplodnaviria	Heunggongvirae	Uroviricota	Caudoviricetes
Endo_3_scaffold_29454_c1	Viruses	unclassified viruses	unclassified DNA viruses	unclassified dsDNA viruses			Pithoviridae
Endo_3_scaffold_29471_c1	Viruses	unclassified bacterial viruses
Endo_3_scaffold_29676_c1	Viruses	Varidnaviria	Bamfordvirae	Nucleocytoviricota	Megaviricetes
Endo_3_scaffold_29706_c1	Viruses	unclassified viruses	unclassified DNA viruses	unclassified dsDNA viruses			Pithoviridae
Endo_3_scaffold_29981_c1	Viruses	unclassified viruses
Endo_3_scaffold_30204_c2	Viruses	Duplodnaviria	Heunggongvirae	Uroviricota	Caudoviricetes
Endo_3_scaffold_30318_c1	Viruses	Varidnaviria	Bamfordvirae	Nucleocytoviricota	Megaviricetes
Endo_3_scaffold_30584_c1	Viruses	environmental samples
Endo_3_scaffold_31011_c1	Viruses	Duplodnaviria	Heunggongvirae	Uroviricota	Caudoviricetes
Endo_3_scaffold_31117_c1	Viruses	unclassified viruses	unclassified DNA viruses	unclassified dsDNA viruses			Pithoviridae
Endo_3_scaffold_31175_c1	Viruses	unclassified viruses	unclassified DNA viruses	unclassified dsDNA viruses			Pithoviridae
Endo_3_scaffold_31390_c1	Viruses	Duplodnaviria	Heunggongvirae	Uroviricota	Caudoviricetes
Endo_3_scaffold_3171_c1	Viruses	unclassified viruses	unclassified DNA viruses	unclassified dsDNA viruses					Pandoravirus
Endo_3_scaffold_3220_c2	Viruses	unclassified viruses	unclassified DNA viruses	unclassified dsDNA viruses					Pandoravirus
Endo_3_scaffold_33304_c1	Viruses	environmental samples
Endo_3_scaffold_33580_c1	Viruses	Varidnaviria	Bamfordvirae	Nucleocytoviricota	Megaviricetes
Endo_3_scaffold_33582_c1	Viruses
Endo_3_scaffold_33728_c1	Viruses	unclassified viruses	unclassified DNA viruses	unclassified dsDNA viruses					Pandoravirus
Endo_3_scaffold_33842_c1	Viruses	unclassified viruses	unclassified DNA viruses	unclassified dsDNA viruses			Pithoviridae
Endo_3_scaffold_33849_c1	Viruses	unclassified viruses	unclassified DNA viruses	unclassified dsDNA viruses			Pithoviridae
Endo_3_scaffold_3403_c1	Viruses	environmental samples
Endo_3_scaffold_34042_c1	Viruses	unclassified viruses	unclassified DNA viruses	unclassified dsDNA viruses			Pithoviridae
Endo_3_scaffold_34189_c1	Viruses	unclassified viruses	unclassified DNA viruses	unclassified dsDNA viruses			Pithoviridae
Endo_3_scaffold_34266_c1	Viruses	environmental samples
Endo_3_scaffold_34283_c1	Viruses	Varidnaviria	Bamfordvirae	Nucleocytoviricota	Megaviricetes	Imitervirales	Mimiviridae
Endo_3_scaffold_34296_c1	Viruses	Varidnaviria	Bamfordvirae	Nucleocytoviricota	Megaviricetes	Imitervirales	Mimiviridae	Mimivirus	unclassified Mimivirus
Endo_3_scaffold_34323_c1	Viruses	unclassified viruses	unclassified DNA viruses	unclassified dsDNA viruses					Pandoravirus
Endo_3_scaffold_34362_c1	Viruses	Duplodnaviria	Heunggongvirae	Uroviricota	Caudoviricetes
Endo_3_scaffold_3441_c1	Viruses	unclassified viruses	unclassified DNA viruses	unclassified dsDNA viruses					Pandoravirus
Endo_3_scaffold_34755_c1	Viruses	unclassified viruses	unclassified DNA viruses	unclassified dsDNA viruses			Pithoviridae
Endo_3_scaffold_34921_c1	Viruses	Varidnaviria	Bamfordvirae	Nucleocytoviricota	Megaviricetes	Algavirales
Endo_3_scaffold_34962_c1	Viruses	Varidnaviria	Bamfordvirae	Nucleocytoviricota	Megaviricetes	Imitervirales	Mimiviridae	unclassified Mimiviridae
Endo_3_scaffold_35038_c1	Viruses	unclassified viruses	unclassified DNA viruses	unclassified dsDNA viruses			Pithoviridae
Endo_3_scaffold_35072_c1	Viruses	unclassified viruses	unclassified DNA viruses	unclassified dsDNA viruses					Pandoravirus
Endo_3_scaffold_35207_c1	Viruses	Varidnaviria	Bamfordvirae	Nucleocytoviricota	Megaviricetes	Algavirales	Phycodnaviridae		unclassified Phycodnaviridae
Endo_3_scaffold_35866_c1	Viruses	unclassified viruses	unclassified DNA viruses	unclassified dsDNA viruses			Pithoviridae
Endo_3_scaffold_36203_c1	Viruses	environmental samples
Endo_3_scaffold_36366_c1	Viruses	unclassified viruses	unclassified DNA viruses	unclassified dsDNA viruses			Pithoviridae
Endo_3_scaffold_3657_c1	Viruses	environmental samples
Endo_3_scaffold_36664_c1	Viruses	unclassified viruses	unclassified DNA viruses	unclassified dsDNA viruses			Pithoviridae
Endo_3_scaffold_36738_c1	Viruses	unclassified viruses	unclassified DNA viruses	unclassified dsDNA viruses			Pithoviridae
Endo_3_scaffold_371_c1	Viruses	environmental samples
Endo_3_scaffold_37142_c1	Viruses	Duplodnaviria	Heunggongvirae	Uroviricota	Caudoviricetes	unclassified Caudoviricetes
Endo_3_scaffold_37160_c1	Viruses	unclassified viruses	unclassified DNA viruses	unclassified dsDNA viruses					Pandoravirus
Endo_3_scaffold_37209_c1	Viruses	unclassified viruses	unclassified DNA viruses	unclassified dsDNA viruses			Pithoviridae
Endo_3_scaffold_37215_c1	Viruses	Varidnaviria	Bamfordvirae	Nucleocytoviricota	Megaviricetes	Imitervirales	Mimiviridae
Endo_3_scaffold_37217_c1	Viruses	Varidnaviria	Bamfordvirae	Nucleocytoviricota	Megaviricetes
Endo_3_scaffold_37226_c1	Viruses	Duplodnaviria	Heunggongvirae	Uroviricota	Caudoviricetes	environmental samples
Endo_3_scaffold_37269_c1	Viruses	Duplodnaviria	Heunggongvirae	Uroviricota	Caudoviricetes
Endo_3_scaffold_37468_c1	Viruses	Duplodnaviria	Heunggongvirae	Uroviricota	Caudoviricetes
Endo_3_scaffold_37591_c1	Viruses	unclassified viruses	unclassified DNA viruses	unclassified dsDNA viruses			Pithoviridae
Endo_3_scaffold_37642_c1	Viruses	environmental samples
Endo_3_scaffold_37671_c1	Viruses	unclassified viruses	unclassified DNA viruses	unclassified dsDNA viruses			Pithoviridae
Endo_3_scaffold_38078_c1	Viruses	Duplodnaviria	Heunggongvirae	Uroviricota	Caudoviricetes
Endo_3_scaffold_38147_c1	Viruses	environmental samples
Endo_3_scaffold_38323_c1	Viruses	Varidnaviria	Bamfordvirae	Nucleocytoviricota	Megaviricetes	Pimascovirales
Endo_3_scaffold_38605_c1	Viruses	Duplodnaviria	Heunggongvirae	Uroviricota	Caudoviricetes
Endo_3_scaffold_38746_c1	Viruses	unclassified archaeal viruses
Endo_3_scaffold_39226_c1	Viruses	unclassified viruses	unclassified DNA viruses	unclassified dsDNA viruses			Pithoviridae
Endo_3_scaffold_39508_c1	Viruses	Riboviria	Pararnavirae	Artverviricota	Revtraviricetes	Ortervirales	Metaviridae		Metavirus
Endo_3_scaffold_39516_c1	Viruses	unclassified viruses	unclassified DNA viruses	unclassified dsDNA viruses			Pithoviridae
Endo_3_scaffold_39536_c1	Viruses	unclassified viruses	unclassified DNA viruses	unclassified dsDNA viruses					Pandoravirus
Endo_3_scaffold_39675_c1	Viruses	Duplodnaviria	Heunggongvirae	Uroviricota	Caudoviricetes
Endo_3_scaffold_39746_c1	Viruses	Varidnaviria	Bamfordvirae
Endo_3_scaffold_39768_c1	Viruses	unclassified viruses	unclassified DNA viruses	unclassified dsDNA viruses			Pithoviridae
Endo_3_scaffold_39908_c1	Viruses	Duplodnaviria	Heunggongvirae	Uroviricota	Caudoviricetes
Endo_3_scaffold_40048_c1	Viruses	Duplodnaviria	Heunggongvirae	Uroviricota	Caudoviricetes
Endo_3_scaffold_40095_c1	Viruses	unclassified viruses	unclassified DNA viruses	unclassified dsDNA viruses			Pithoviridae
Endo_3_scaffold_40223_c1	Viruses	Duplodnaviria	Heunggongvirae	Uroviricota	Caudoviricetes
Endo_3_scaffold_40497_c1	Viruses	unclassified viruses	unclassified DNA viruses	unclassified dsDNA viruses			Pithoviridae
Endo_3_scaffold_40500_c1	Viruses	Varidnaviria	Bamfordvirae	Nucleocytoviricota	Megaviricetes
Endo_3_scaffold_40640_c1	Viruses	unclassified viruses
Endo_3_scaffold_40658_c1	Viruses	Duplodnaviria	Heunggongvirae	Uroviricota	Caudoviricetes	environmental samples
Endo_3_scaffold_40719_c1	Viruses	Duplodnaviria	Heunggongvirae	Uroviricota	Caudoviricetes
Endo_3_scaffold_40770_c1	Viruses	unclassified viruses	unclassified DNA viruses	unclassified dsDNA viruses			Pithoviridae
Endo_3_scaffold_4088_c1	Viruses	unclassified viruses	unclassified DNA viruses	unclassified dsDNA viruses					Pandoravirus
Endo_3_scaffold_40899_c1	Viruses	unclassified viruses	unclassified DNA viruses	unclassified dsDNA viruses			Pithoviridae
Endo_3_scaffold_41066_c1	Viruses	environmental samples
Endo_3_scaffold_41303_c1	Viruses	Duplodnaviria	Heunggongvirae	Uroviricota	Caudoviricetes
Endo_3_scaffold_41326_c1	Viruses	Duplodnaviria	Heunggongvirae	Uroviricota	Caudoviricetes
Endo_3_scaffold_41499_c1	Viruses	Duplodnaviria	Heunggongvirae	Uroviricota	Caudoviricetes
Endo_3_scaffold_41996_c1	Viruses	Duplodnaviria	Heunggongvirae	Uroviricota	Caudoviricetes
Endo_3_scaffold_42177_c1	Viruses	Varidnaviria	Bamfordvirae	Nucleocytoviricota	Megaviricetes	Pimascovirales
Endo_3_scaffold_42580_c1	Viruses	unclassified viruses	unclassified DNA viruses	unclassified dsDNA viruses			Pithoviridae
Endo_3_scaffold_42825_c1	Viruses	unclassified viruses	unclassified DNA viruses	unclassified dsDNA viruses			Pithoviridae		Pithovirus
Endo_3_scaffold_4285_c1	Viruses	unclassified viruses
Endo_3_scaffold_4300_c1	Viruses	unclassified viruses	unclassified DNA viruses	unclassified dsDNA viruses					Pandoravirus
Endo_3_scaffold_4314_c1	Viruses	unclassified viruses
Endo_3_scaffold_43172_c1	Viruses	Varidnaviria	Bamfordvirae	Nucleocytoviricota	Megaviricetes	Pimascovirales	Iridoviridae	Betairidovirinae	Chloriridovirus
Endo_3_scaffold_43544_c1	Viruses	Duplodnaviria	Heunggongvirae	Uroviricota	Caudoviricetes
Endo_3_scaffold_43900_c1	Viruses	unclassified viruses	unclassified DNA viruses	unclassified dsDNA viruses			Pithoviridae
Endo_3_scaffold_44014_c1	Viruses	Varidnaviria	Bamfordvirae	Nucleocytoviricota	Megaviricetes
Endo_3_scaffold_44202_c1	Viruses	Varidnaviria	Bamfordvirae	Nucleocytoviricota	Megaviricetes	Imitervirales	Mimiviridae	unclassified Mimiviridae	Tupanvirus
Endo_3_scaffold_44353_c1	Viruses	unclassified archaeal viruses
Endo_3_scaffold_4437_c1	Viruses	unclassified viruses
Endo_3_scaffold_44514_c1	Viruses	unclassified viruses	unclassified DNA viruses	unclassified dsDNA viruses			Pithoviridae
Endo_3_scaffold_44658_c1	Viruses	unclassified viruses	unclassified DNA viruses	unclassified dsDNA viruses			Pithoviridae
Endo_3_scaffold_4473_c1	Viruses	unclassified viruses	unclassified DNA viruses	unclassified dsDNA viruses			Pithoviridae
Endo_3_scaffold_4488_c1	Viruses	environmental samples
Endo_3_scaffold_45173_c1	Viruses
Endo_3_scaffold_4518_c1	Viruses	unclassified viruses	unclassified DNA viruses	unclassified dsDNA viruses					Pandoravirus
Endo_3_scaffold_45203_c1	Viruses	Varidnaviria	Bamfordvirae	Nucleocytoviricota	Megaviricetes
Endo_3_scaffold_45269_c1	Viruses	Varidnaviria	Bamfordvirae	Nucleocytoviricota	Megaviricetes
Endo_3_scaffold_45329_c1	Viruses	Varidnaviria	Bamfordvirae	Nucleocytoviricota	Megaviricetes	Imitervirales	Mimiviridae
Endo_3_scaffold_4565_c1	Viruses	environmental samples
Endo_3_scaffold_45733_c1	Viruses	unclassified viruses
Endo_3_scaffold_4611_c1	Viruses	environmental samples
Endo_3_scaffold_46224_c1	Viruses	unclassified viruses	unclassified DNA viruses	unclassified dsDNA viruses			Pithoviridae
Endo_3_scaffold_4679_c1	Viruses	environmental samples
Endo_3_scaffold_46818_c1	Viruses	unclassified viruses	unclassified DNA viruses	unclassified dsDNA viruses			Pithoviridae
Endo_3_scaffold_46896_c1	Viruses
Endo_3_scaffold_47105_c1	Viruses	Duplodnaviria	Heunggongvirae	Uroviricota	Caudoviricetes
Endo_3_scaffold_47156_c1	Viruses	unclassified viruses	unclassified DNA viruses	unclassified dsDNA viruses			Pithoviridae
Endo_3_scaffold_47385_c1	Viruses	Varidnaviria	Bamfordvirae	Nucleocytoviricota	Megaviricetes	Imitervirales
Endo_3_scaffold_47577_c1	Viruses	unclassified viruses	unclassified DNA viruses	unclassified dsDNA viruses					Pandoravirus
Endo_3_scaffold_47849_c1	Viruses	Varidnaviria	Bamfordvirae	Nucleocytoviricota	Megaviricetes
Endo_3_scaffold_47889_c1	Viruses	unclassified viruses
Endo_3_scaffold_47925_c1	Viruses	unclassified viruses	unclassified DNA viruses	unclassified dsDNA viruses			Pithoviridae
Endo_3_scaffold_48023_c1	Viruses	Duplodnaviria	Heunggongvirae	Uroviricota	Caudoviricetes
Endo_3_scaffold_48255_c1	Viruses	Duplodnaviria	Heunggongvirae	Uroviricota	Caudoviricetes
Endo_3_scaffold_48296_c1	Viruses	Duplodnaviria	Heunggongvirae	Uroviricota	Caudoviricetes			Arquatrovirinae	Likavirus
Endo_3_scaffold_483_c1	Viruses	environmental samples
Endo_3_scaffold_48313_c1	Viruses	Duplodnaviria	Heunggongvirae	Uroviricota	Caudoviricetes
Endo_3_scaffold_48325_c1	Viruses	Duplodnaviria	Heunggongvirae	Uroviricota	Caudoviricetes
Endo_3_scaffold_48358_c1	Viruses	Duplodnaviria	Heunggongvirae	Uroviricota	Caudoviricetes
Endo_3_scaffold_48362_c1	Viruses	unclassified viruses	unclassified DNA viruses	unclassified dsDNA viruses			Pithoviridae
Endo_3_scaffold_48699_c1	Viruses	Duplodnaviria	Heunggongvirae	Uroviricota	Caudoviricetes
Endo_3_scaffold_48783_c1	Viruses	environmental samples
Endo_3_scaffold_48813_c1	Viruses	Duplodnaviria	Heunggongvirae	Uroviricota	Caudoviricetes
Endo_3_scaffold_48879_c1	Viruses	unclassified viruses	unclassified DNA viruses	unclassified dsDNA viruses			Pithoviridae
Endo_3_scaffold_49013_c1	Viruses	unclassified viruses	unclassified DNA viruses	unclassified dsDNA viruses			Pithoviridae
Endo_3_scaffold_49125_c1	Viruses	unclassified viruses	unclassified DNA viruses	unclassified dsDNA viruses			Pithoviridae
Endo_3_scaffold_49230_c1	Viruses	Varidnaviria	Bamfordvirae	Nucleocytoviricota	Megaviricetes
Endo_3_scaffold_49325_c1	Viruses	Varidnaviria	Bamfordvirae	Nucleocytoviricota	Megaviricetes
Endo_3_scaffold_4947_c2	Viruses	unclassified viruses	unclassified DNA viruses	unclassified dsDNA viruses			Pithoviridae
Endo_3_scaffold_4959_c1	Viruses	unclassified viruses	unclassified DNA viruses	unclassified dsDNA viruses					Pandoravirus
Endo_3_scaffold_49640_c1	Viruses	unclassified viruses	unclassified DNA viruses	unclassified dsDNA viruses			Pithoviridae
Endo_3_scaffold_49726_c1	Viruses	Varidnaviria	Bamfordvirae	Nucleocytoviricota	Megaviricetes	Imitervirales	Mimiviridae	unclassified Mimiviridae
Endo_3_scaffold_49807_c1	Viruses	Duplodnaviria	Heunggongvirae	Uroviricota	Caudoviricetes
Endo_3_scaffold_49826_c1	Viruses	environmental samples
Endo_3_scaffold_50084_c1	Viruses	Duplodnaviria	Heunggongvirae	Uroviricota	Caudoviricetes
Endo_3_scaffold_50164_c1	Viruses	Duplodnaviria	Heunggongvirae	Uroviricota	Caudoviricetes
Endo_3_scaffold_50227_c1	Viruses	unclassified viruses	unclassified DNA viruses	unclassified dsDNA viruses			Pithoviridae
Endo_3_scaffold_5031_c1	Viruses	environmental samples
Endo_3_scaffold_50444_c1	Viruses	unclassified viruses
Endo_3_scaffold_50463_c1	Viruses	Duplodnaviria	Heunggongvirae	Uroviricota	Caudoviricetes	environmental samples
Endo_3_scaffold_5051_c1	Viruses	unclassified viruses	unclassified DNA viruses	unclassified dsDNA viruses			Pithoviridae		Pithovirus
Endo_3_scaffold_50606_c1	Viruses	Duplodnaviria	Heunggongvirae	Uroviricota	Caudoviricetes
Endo_3_scaffold_5061_c1	Viruses
Endo_3_scaffold_51191_c1	Viruses	unclassified viruses	unclassified DNA viruses	unclassified dsDNA viruses			Pithoviridae
Endo_3_scaffold_51326_c1	Viruses	unclassified viruses	unclassified DNA viruses	unclassified dsDNA viruses			Pithoviridae
Endo_3_scaffold_51354_c1	Viruses	Duplodnaviria	Heunggongvirae	Uroviricota	Caudoviricetes
Endo_3_scaffold_51543_c1	Viruses	unclassified viruses	unclassified DNA viruses	unclassified dsDNA viruses			Pithoviridae
Endo_3_scaffold_51642_c1	Viruses	Varidnaviria	Bamfordvirae	Preplasmiviricota	Tectiliviricetes	Kalamavirales	Tectiviridae		unclassified Tectiviridae
Endo_3_scaffold_51726_c1	Viruses	Duplodnaviria	Heunggongvirae	Uroviricota	Caudoviricetes
Endo_3_scaffold_51885_c1	Viruses	Duplodnaviria	Heunggongvirae	Uroviricota	Caudoviricetes
Endo_3_scaffold_52045_c1	Viruses	Varidnaviria	Bamfordvirae	Nucleocytoviricota	Megaviricetes
Endo_3_scaffold_52287_c1	Viruses	Duplodnaviria	Heunggongvirae	Uroviricota	Caudoviricetes	environmental samples
Endo_3_scaffold_52549_c1	Viruses	Duplodnaviria	Heunggongvirae	Uroviricota	Caudoviricetes
Endo_3_scaffold_5262_c1	Viruses
Endo_3_scaffold_52708_c1	Viruses	Duplodnaviria	Heunggongvirae	Uroviricota	Caudoviricetes
Endo_3_scaffold_52781_c1	Viruses	Varidnaviria	Bamfordvirae	Preplasmiviricota	Tectiliviricetes	Kalamavirales	Tectiviridae
Endo_3_scaffold_52998_c1	Viruses	Duplodnaviria	Heunggongvirae	Uroviricota	Caudoviricetes
Endo_3_scaffold_5320_c1	Viruses	unclassified viruses
Endo_3_scaffold_53424_c1	Viruses	Varidnaviria	Bamfordvirae	Nucleocytoviricota	Megaviricetes	Imitervirales	Mimiviridae	unclassified Mimiviridae	Tupanvirus
Endo_3_scaffold_53489_c1	Viruses	Varidnaviria	Bamfordvirae	Preplasmiviricota	Maveriviricetes	Priklausovirales	Lavidaviridae		unclassified Lavidaviridae
Endo_3_scaffold_53598_c1	Viruses	Duplodnaviria	Heunggongvirae	Uroviricota	Caudoviricetes
Endo_3_scaffold_53649_c1	Viruses	Duplodnaviria	Heunggongvirae	Uroviricota	Caudoviricetes
Endo_3_scaffold_53810_c1	Viruses	unclassified viruses	unclassified DNA viruses	unclassified dsDNA viruses			Pithoviridae
Endo_3_scaffold_53934_c1	Viruses	environmental samples
Endo_3_scaffold_54256_c1	Viruses	environmental samples
Endo_3_scaffold_5427_c1	Viruses	unclassified viruses
Endo_3_scaffold_54288_c1	Viruses	unclassified viruses	unclassified DNA viruses	unclassified dsDNA viruses			Pithoviridae
Endo_3_scaffold_5462_c1	Viruses	Varidnaviria	Bamfordvirae	Nucleocytoviricota	Megaviricetes	Imitervirales	Mimiviridae	unclassified Mimiviridae	Tupanvirus
Endo_3_scaffold_54719_c1	Viruses	unclassified archaeal viruses
Endo_3_scaffold_55160_c1	Viruses	unclassified viruses	unclassified DNA viruses	unclassified dsDNA viruses			Pithoviridae
Endo_3_scaffold_55175_c1	Viruses	Duplodnaviria	Heunggongvirae	Uroviricota	Caudoviricetes
Endo_3_scaffold_55236_c1	Viruses	Varidnaviria	Bamfordvirae	Nucleocytoviricota	Megaviricetes
Endo_3_scaffold_55348_c1	Viruses	Varidnaviria	Bamfordvirae	Nucleocytoviricota	Megaviricetes	Pimascovirales	Marseilleviridae		unclassified Marseilleviridae
Endo_3_scaffold_55400_c1	Viruses	Duplodnaviria	Heunggongvirae	Uroviricota	Caudoviricetes
Endo_3_scaffold_55730_c1	Viruses	Duplodnaviria	Heunggongvirae	Uroviricota	Caudoviricetes
Endo_3_scaffold_55801_c1	Viruses	Duplodnaviria	Heunggongvirae	Uroviricota	Caudoviricetes
Endo_3_scaffold_55842_c1	Viruses	unclassified	unclassified DNA viruses
Endo_3_scaffold_5626_c1	Viruses	unclassified viruses	unclassified DNA viruses	unclassified dsDNA viruses			Pithoviridae
Endo_3_scaffold_56357_c1	Viruses	unclassified viruses	unclassified DNA viruses	unclassified dsDNA viruses			Pithoviridae
Endo_3_scaffold_56486_c1	Viruses	Duplodnaviria	Heunggongvirae	Uroviricota	Caudoviricetes
Endo_3_scaffold_565_c1	Viruses	environmental samples
Endo_3_scaffold_56516_c1	Viruses	Duplodnaviria	Heunggongvirae	Uroviricota	Caudoviricetes
Endo_3_scaffold_56581_c1	Viruses	unclassified viruses	unclassified DNA viruses	unclassified dsDNA viruses			Pithoviridae		Pithovirus
Endo_3_scaffold_56791_c1	Viruses	unclassified viruses	unclassified DNA viruses	unclassified dsDNA viruses			Pithoviridae
Endo_3_scaffold_56910_c1	Viruses	unclassified viruses	unclassified DNA viruses	unclassified dsDNA viruses			Pithoviridae
Endo_3_scaffold_56984_c1	Viruses	unclassified viruses	unclassified DNA viruses	unclassified dsDNA viruses			Pithoviridae
Endo_3_scaffold_57018_c1	Viruses	Duplodnaviria	Heunggongvirae	Uroviricota	Caudoviricetes
Endo_3_scaffold_57024_c1	Viruses	Duplodnaviria	Heunggongvirae	Uroviricota	Caudoviricetes
Endo_3_scaffold_57050_c1	Viruses	Varidnaviria	Bamfordvirae	Nucleocytoviricota	Megaviricetes	Imitervirales	Mimiviridae	unclassified Mimiviridae
Endo_3_scaffold_57230_c1	Viruses	Duplodnaviria	Heunggongvirae	Uroviricota	Caudoviricetes
Endo_3_scaffold_5731_c1	Viruses	environmental samples
Endo_3_scaffold_5748_c1	Viruses	environmental samples
Endo_3_scaffold_57482_c1	Viruses	Varidnaviria	Bamfordvirae	Nucleocytoviricota	Megaviricetes	Imitervirales	Mimiviridae	Mimivirus
Endo_3_scaffold_577_c1	Viruses
Endo_3_scaffold_57963_c1	Viruses	Duplodnaviria	Heunggongvirae	Uroviricota	Caudoviricetes
Endo_3_scaffold_58157_c1	Viruses	unclassified viruses	unclassified DNA viruses	unclassified dsDNA viruses			Pithoviridae
Endo_3_scaffold_58691_c1	Viruses	Varidnaviria	Bamfordvirae	Nucleocytoviricota	Megaviricetes	Algavirales	Phycodnaviridae
Endo_3_scaffold_5879_c1	Viruses	unclassified viruses	unclassified DNA viruses	unclassified dsDNA viruses			Pithoviridae
Endo_3_scaffold_58988_c1	Viruses	Varidnaviria	Bamfordvirae	Nucleocytoviricota	Megaviricetes	Imitervirales	Mimiviridae	unclassified Mimiviridae
Endo_3_scaffold_5900_c1	Viruses	unclassified viruses	unclassified DNA viruses	unclassified dsDNA viruses					Pandoravirus
Endo_3_scaffold_5906_c1	Viruses	unclassified viruses	unclassified DNA viruses	unclassified dsDNA viruses					Pandoravirus
Endo_3_scaffold_59359_c1	Viruses	Duplodnaviria	Heunggongvirae	Uroviricota	Caudoviricetes	environmental samples
Endo_3_scaffold_59643_c1	Viruses	Duplodnaviria	Heunggongvirae	Uroviricota	Caudoviricetes
Endo_3_scaffold_59786_c1	Viruses	Varidnaviria	Bamfordvirae	Nucleocytoviricota	Megaviricetes	Pimascovirales	Iridoviridae	unclassified Iridoviridae
Endo_3_scaffold_6016_c1	Viruses	Varidnaviria	Bamfordvirae	Nucleocytoviricota	Megaviricetes	Imitervirales	Mimiviridae	unclassified Mimiviridae	Moumouvirus
Endo_3_scaffold_60423_c1	Viruses	Varidnaviria	Bamfordvirae	Nucleocytoviricota	Megaviricetes
Endo_3_scaffold_60426_c1	Viruses	Duplodnaviria	Heunggongvirae	Uroviricota	Caudoviricetes	unclassified Caudoviricetes
Endo_3_scaffold_60569_c1	Viruses	unclassified viruses	unclassified DNA viruses	unclassified dsDNA viruses			Pithoviridae
Endo_3_scaffold_60713_c1	Viruses	Varidnaviria	Bamfordvirae	Nucleocytoviricota	Pokkesviricetes	Asfuvirales	Asfarviridae		unclassified Asfarviridae
Endo_3_scaffold_60730_c1	Viruses	Duplodnaviria	Heunggongvirae	Uroviricota	Caudoviricetes
Endo_3_scaffold_60880_c1	Viruses	Duplodnaviria	Heunggongvirae	Uroviricota	Caudoviricetes
Endo_3_scaffold_60913_c1	Viruses	Varidnaviria	Bamfordvirae	Nucleocytoviricota	Megaviricetes	Imitervirales	Mimiviridae	Mimivirus	unclassified Mimivirus
Endo_3_scaffold_6096_c1	Viruses	unclassified viruses	unclassified DNA viruses	unclassified dsDNA viruses					Pandoravirus
Endo_3_scaffold_61140_c1	Viruses	environmental samples
Endo_3_scaffold_61235_c1	Viruses	unclassified viruses	unclassified DNA viruses	unclassified dsDNA viruses			Pithoviridae
Endo_3_scaffold_61328_c1	Viruses	Duplodnaviria	Heunggongvirae	Uroviricota	Caudoviricetes
Endo_3_scaffold_61361_c1	Viruses	Duplodnaviria	Heunggongvirae	Uroviricota	Caudoviricetes		Ackermannviridae	unclassified Ackermannviridae
Endo_3_scaffold_615_c1	Viruses	Varidnaviria	Bamfordvirae	Nucleocytoviricota	Megaviricetes	Imitervirales	Mimiviridae	unclassified Mimiviridae	Tupanvirus
Endo_3_scaffold_61532_c1	Viruses	Duplodnaviria	Heunggongvirae	Uroviricota	Caudoviricetes
Endo_3_scaffold_61566_c1	Viruses	Duplodnaviria	Heunggongvirae	Uroviricota	Caudoviricetes
Endo_3_scaffold_61577_c1	Viruses	Duplodnaviria	Heunggongvirae	Uroviricota	Caudoviricetes
Endo_3_scaffold_61732_c1	Viruses	Varidnaviria	Bamfordvirae	Nucleocytoviricota	Megaviricetes	Pimascovirales
Endo_3_scaffold_61785_c1	Viruses	Varidnaviria	Bamfordvirae	Preplasmiviricota	Maveriviricetes	Priklausovirales	Lavidaviridae
Endo_3_scaffold_620_c1	Viruses	environmental samples
Endo_3_scaffold_6200_c1	Viruses	unclassified viruses	unclassified DNA viruses	unclassified dsDNA viruses			Pithoviridae
Endo_3_scaffold_62335_c1	Viruses	Duplodnaviria	Heunggongvirae	Uroviricota	Caudoviricetes
Endo_3_scaffold_62377_c1	Viruses	Varidnaviria	Bamfordvirae	Nucleocytoviricota	Megaviricetes	Imitervirales	Mimiviridae	unclassified Mimiviridae	Tupanvirus
Endo_3_scaffold_62401_c1	Viruses	Varidnaviria	Bamfordvirae	Preplasmiviricota	Tectiliviricetes	Kalamavirales	Tectiviridae
Endo_3_scaffold_62556_c1	Viruses	unclassified viruses	unclassified DNA viruses	unclassified dsDNA viruses			Pithoviridae
Endo_3_scaffold_62589_c1	Viruses	Duplodnaviria	Heunggongvirae	Uroviricota	Caudoviricetes
Endo_3_scaffold_62594_c1	Viruses	Duplodnaviria	Heunggongvirae	Uroviricota	Caudoviricetes
Endo_3_scaffold_62655_c1	Viruses	Varidnaviria	Bamfordvirae	Nucleocytoviricota	Megaviricetes
Endo_3_scaffold_62882_c1	Viruses	Duplodnaviria	Heunggongvirae	Uroviricota	Caudoviricetes	unclassified Caudoviricetes
Endo_3_scaffold_63299_c1	Viruses	Duplodnaviria	Heunggongvirae	Uroviricota	Caudoviricetes
Endo_3_scaffold_6361_c1	Viruses	unclassified viruses
Endo_3_scaffold_63798_c1	Viruses	Varidnaviria	Bamfordvirae	Nucleocytoviricota	Megaviricetes	Imitervirales	Mimiviridae	environmental samples
Endo_3_scaffold_63805_c1	Viruses	unclassified viruses	unclassified DNA viruses	unclassified dsDNA viruses			Pithoviridae
Endo_3_scaffold_63874_c1	Viruses	Duplodnaviria	Heunggongvirae	Uroviricota	Caudoviricetes
Endo_3_scaffold_63923_c1	Viruses	Duplodnaviria	Heunggongvirae	Uroviricota	Caudoviricetes
Endo_3_scaffold_64033_c1	Viruses	Varidnaviria	Bamfordvirae	Nucleocytoviricota	Megaviricetes	Imitervirales	Mimiviridae
Endo_3_scaffold_64512_c1	Viruses	unclassified viruses	unclassified DNA viruses	unclassified dsDNA viruses			Pithoviridae
Endo_3_scaffold_6455_c1	Viruses	unclassified viruses	unclassified DNA viruses	unclassified dsDNA viruses					Pandoravirus
Endo_3_scaffold_64621_c1	Viruses	Varidnaviria	Bamfordvirae	Nucleocytoviricota	Megaviricetes	Pimascovirales
Endo_3_scaffold_6463_c1	Viruses	unclassified viruses
Endo_3_scaffold_64753_c1	Viruses	Duplodnaviria	Heunggongvirae	Uroviricota	Caudoviricetes
Endo_3_scaffold_64786_c1	Viruses	Duplodnaviria	Heunggongvirae	Uroviricota	Caudoviricetes
Endo_3_scaffold_64797_c1	Viruses	environmental samples
Endo_3_scaffold_64799_c1	Viruses	environmental samples
Endo_3_scaffold_64835_c1	Viruses	Varidnaviria	Bamfordvirae	Preplasmiviricota	Tectiliviricetes	Kalamavirales	Tectiviridae
Endo_3_scaffold_64852_c1	Viruses	unclassified viruses	unclassified DNA viruses	unclassified dsDNA viruses			Pithoviridae
Endo_3_scaffold_64856_c1	Viruses	unclassified viruses	unclassified DNA viruses	unclassified dsDNA viruses			Pithoviridae
Endo_3_scaffold_65016_c1	Viruses
Endo_3_scaffold_65082_c1	Viruses	unclassified	unclassified DNA viruses
Endo_3_scaffold_65084_c1	Viruses	environmental samples
Endo_3_scaffold_65180_c1	Viruses	Varidnaviria	Bamfordvirae	Nucleocytoviricota	Megaviricetes	Imitervirales	Mimiviridae
Endo_3_scaffold_65390_c1	Viruses	unclassified viruses	unclassified DNA viruses	unclassified dsDNA viruses			Pithoviridae
Endo_3_scaffold_65443_c1	Viruses	Varidnaviria	Bamfordvirae	Nucleocytoviricota	Megaviricetes
Endo_3_scaffold_65838_c1	Viruses	unclassified viruses	unclassified DNA viruses	unclassified dsDNA viruses			Pithoviridae
Endo_3_scaffold_6584_c1	Viruses	unclassified viruses	unclassified DNA viruses	unclassified dsDNA viruses			Pithoviridae
Endo_3_scaffold_6724_c1	Viruses	unclassified viruses	unclassified DNA viruses	unclassified dsDNA viruses					Pandoravirus
Endo_3_scaffold_6817_c1	Viruses	unclassified viruses	unclassified DNA viruses	unclassified dsDNA viruses			Pithoviridae
Endo_3_scaffold_7173_c1	Viruses	unclassified viruses
Endo_3_scaffold_7268_c1	Viruses	unclassified viruses	unclassified DNA viruses	unclassified dsDNA viruses					Pandoravirus
Endo_3_scaffold_7298_c1	Viruses	unclassified viruses	unclassified DNA viruses	unclassified dsDNA viruses					Pandoravirus
Endo_3_scaffold_7328_c1	Viruses	unclassified viruses	unclassified DNA viruses	unclassified dsDNA viruses					Pandoravirus
Endo_3_scaffold_7364_c1	Viruses	environmental samples
Endo_3_scaffold_7468_c1	Viruses	unclassified viruses
Endo_3_scaffold_7694_c1	Viruses	unclassified viruses	unclassified DNA viruses	unclassified dsDNA viruses					Pandoravirus
Endo_3_scaffold_8072_c1	Viruses
Endo_3_scaffold_8362_c1	Viruses	unclassified viruses	unclassified DNA viruses	unclassified dsDNA viruses			Pithoviridae
Endo_3_scaffold_8405_c1	Viruses	unclassified viruses	unclassified DNA viruses	unclassified dsDNA viruses			Pithoviridae
Endo_3_scaffold_8506_c1	Viruses	unclassified viruses	unclassified DNA viruses	unclassified dsDNA viruses			Pithoviridae
Endo_3_scaffold_8570_c1	Viruses	environmental samples
Endo_3_scaffold_9136_c1	Viruses	unclassified viruses
Endo_3_scaffold_9241_c1	Viruses	Varidnaviria	Bamfordvirae	Nucleocytoviricota	Megaviricetes	Pimascovirales
Endo_3_scaffold_9241_c3	Viruses
Endo_3_scaffold_9302_c1	Viruses
Endo_3_scaffold_9310_c1	Viruses
Endo_4_scaffold_10035_c1	Viruses	unclassified viruses	unclassified DNA viruses	unclassified dsDNA viruses			Pithoviridae
Endo_4_scaffold_10070_c1	Viruses	unclassified viruses	unclassified DNA viruses	unclassified dsDNA viruses					Pandoravirus
Endo_4_scaffold_10188_c1	Viruses	unclassified viruses	unclassified DNA viruses	unclassified dsDNA viruses			Pithoviridae
Endo_4_scaffold_10355_c1	Viruses	Duplodnaviria	Heunggongvirae	Uroviricota	Caudoviricetes
Endo_4_scaffold_10460_c1	Viruses	unclassified viruses	unclassified DNA viruses	unclassified dsDNA viruses			Pithoviridae
Endo_4_scaffold_10520_c2	Viruses	Varidnaviria	Bamfordvirae	Nucleocytoviricota	Pokkesviricetes	Asfuvirales	Asfarviridae		unclassified Asfarviridae
Endo_4_scaffold_10686_c1	Viruses	unclassified viruses
Endo_4_scaffold_10831_c1	Viruses	Varidnaviria	Bamfordvirae	Nucleocytoviricota	Megaviricetes
Endo_4_scaffold_1101_c1	Viruses	unclassified viruses	unclassified DNA viruses	unclassified dsDNA viruses			Pithoviridae
Endo_4_scaffold_11052_c1	Viruses	Varidnaviria	Bamfordvirae	Nucleocytoviricota	Megaviricetes	Imitervirales	Mimiviridae
Endo_4_scaffold_11087_c1	Viruses	Duplodnaviria	Heunggongvirae	Uroviricota	Caudoviricetes
Endo_4_scaffold_11103_c1	Viruses	unclassified viruses	unclassified DNA viruses	unclassified dsDNA viruses			Pithoviridae
Endo_4_scaffold_11155_c1	Viruses	Varidnaviria	Bamfordvirae	Preplasmiviricota	Tectiliviricetes	Kalamavirales	Tectiviridae		unclassified Tectiviridae
Endo_4_scaffold_1149_c1	Viruses
Endo_4_scaffold_11545_c1	Viruses	Varidnaviria	Bamfordvirae	Preplasmiviricota	Tectiliviricetes	Kalamavirales	Tectiviridae
Endo_4_scaffold_1167_c1	Viruses	unclassified viruses	unclassified DNA viruses	unclassified dsDNA viruses			Pithoviridae
Endo_4_scaffold_11913_c1	Viruses	unclassified viruses	unclassified DNA viruses	unclassified dsDNA viruses			Pithoviridae
Endo_4_scaffold_12052_c1	Viruses	unclassified viruses	unclassified DNA viruses	unclassified dsDNA viruses			Pithoviridae
Endo_4_scaffold_12068_c1	Viruses
Endo_4_scaffold_12216_c1	Viruses	unclassified viruses	unclassified DNA viruses	unclassified dsDNA viruses			Pithoviridae
Endo_4_scaffold_12324_c1	Viruses	Varidnaviria	Bamfordvirae	Nucleocytoviricota	Megaviricetes	Pimascovirales
Endo_4_scaffold_12562_c1	Viruses	unclassified viruses
Endo_4_scaffold_1273_c1	Viruses	unclassified viruses	unclassified DNA viruses	unclassified dsDNA viruses			Pithoviridae
Endo_4_scaffold_1296_c1	Viruses	unclassified viruses	unclassified DNA viruses	unclassified dsDNA viruses			Pithoviridae
Endo_4_scaffold_12969_c1	Viruses	unclassified viruses	unclassified DNA viruses	unclassified dsDNA viruses			Pithoviridae
Endo_4_scaffold_1317_c2	Viruses	unclassified viruses	unclassified DNA viruses	unclassified dsDNA viruses			Pithoviridae
Endo_4_scaffold_13537_c1	Viruses	unclassified viruses	unclassified DNA viruses	unclassified dsDNA viruses			Pithoviridae
Endo_4_scaffold_13560_c1	Viruses	Varidnaviria	Bamfordvirae	Nucleocytoviricota	Megaviricetes	Imitervirales	Mimiviridae
Endo_4_scaffold_1388_c1	Viruses	unclassified viruses	unclassified DNA viruses	unclassified dsDNA viruses			Pithoviridae
Endo_4_scaffold_13999_c1	Viruses	Duplodnaviria	Heunggongvirae	Uroviricota	Caudoviricetes
Endo_4_scaffold_14264_c1	Viruses	Varidnaviria	Bamfordvirae	Nucleocytoviricota	Megaviricetes	Imitervirales
Endo_4_scaffold_14342_c1	Viruses	Varidnaviria	Bamfordvirae
Endo_4_scaffold_14347_c1	Viruses	unclassified viruses	unclassified DNA viruses	unclassified dsDNA viruses					Pandoravirus
Endo_4_scaffold_14462_c1	Viruses	Varidnaviria	Bamfordvirae	Nucleocytoviricota	Megaviricetes	Imitervirales	Mimiviridae	Mimivirus	unclassified Mimivirus
Endo_4_scaffold_14616_c1	Viruses	unclassified viruses	unclassified DNA viruses	unclassified dsDNA viruses			Pithoviridae
Endo_4_scaffold_14893_c1	Viruses	Varidnaviria	Bamfordvirae	Nucleocytoviricota	Megaviricetes	Pimascovirales
Endo_4_scaffold_15101_c1	Viruses	unclassified viruses
Endo_4_scaffold_15262_c1	Viruses	Duplodnaviria	Heunggongvirae	Uroviricota	Caudoviricetes	environmental samples
Endo_4_scaffold_15559_c1	Viruses	Varidnaviria	Bamfordvirae	Nucleocytoviricota
Endo_4_scaffold_15679_c1	Viruses	unclassified viruses	unclassified DNA viruses	unclassified dsDNA viruses			Pithoviridae
Endo_4_scaffold_15822_c1	Viruses	unclassified viruses	unclassified DNA viruses	unclassified dsDNA viruses			Pithoviridae
Endo_4_scaffold_15831_c1	Viruses	Varidnaviria	Bamfordvirae	Nucleocytoviricota	Megaviricetes	Imitervirales	Mimiviridae	unclassified Mimiviridae
Endo_4_scaffold_16321_c1	Viruses	unclassified viruses	unclassified DNA viruses	unclassified dsDNA viruses			Pithoviridae
Endo_4_scaffold_16694_c1	Viruses	unclassified viruses	unclassified DNA viruses	unclassified dsDNA viruses			Pithoviridae
Endo_4_scaffold_16801_c1	Viruses	Varidnaviria	Bamfordvirae
Endo_4_scaffold_17125_c1	Viruses	unclassified viruses	unclassified DNA viruses	unclassified dsDNA viruses					Pandoravirus
Endo_4_scaffold_17263_c1	Viruses	Duplodnaviria	Heunggongvirae	Uroviricota	Caudoviricetes	Obolenskvirus
Endo_4_scaffold_1733_c1	Viruses	unclassified viruses	unclassified DNA viruses	unclassified dsDNA viruses			Pithoviridae
Endo_4_scaffold_17480_c1	Viruses	Varidnaviria	Bamfordvirae	Nucleocytoviricota	Megaviricetes
Endo_4_scaffold_17633_c1	Viruses	unclassified viruses	unclassified DNA viruses	unclassified dsDNA viruses			Pithoviridae
Endo_4_scaffold_18003_c1	Viruses	unclassified viruses	unclassified DNA viruses	unclassified dsDNA viruses			Pithoviridae
Endo_4_scaffold_18543_c1	Viruses	unclassified viruses	unclassified DNA viruses	unclassified dsDNA viruses			Pithoviridae
Endo_4_scaffold_18863_c1	Viruses	unclassified viruses	unclassified DNA viruses	unclassified dsDNA viruses			Pithoviridae
Endo_4_scaffold_18922_c1	Viruses	unclassified viruses	unclassified DNA viruses	unclassified dsDNA viruses			Pithoviridae
Endo_4_scaffold_19549_c1	Viruses	unclassified viruses	unclassified DNA viruses	unclassified dsDNA viruses			Pithoviridae
Endo_4_scaffold_19646_c1	Viruses	Duplodnaviria	Heunggongvirae	Uroviricota	Caudoviricetes	unclassified Caudoviricetes
Endo_4_scaffold_19848_c1	Viruses	Varidnaviria	Bamfordvirae
Endo_4_scaffold_19856_c1	Viruses	unclassified viruses	unclassified DNA viruses	unclassified dsDNA viruses			Pithoviridae
Endo_4_scaffold_20061_c1	Viruses	unclassified viruses	unclassified DNA viruses	unclassified dsDNA viruses			Pithoviridae
Endo_4_scaffold_20579_c1	Viruses	unclassified viruses	unclassified DNA viruses	unclassified dsDNA viruses			Pithoviridae
Endo_4_scaffold_20670_c1	Viruses	Varidnaviria	Bamfordvirae	Nucleocytoviricota	Megaviricetes
Endo_4_scaffold_2068_c1	Viruses	unclassified viruses	unclassified DNA viruses	unclassified dsDNA viruses			Pithoviridae
Endo_4_scaffold_20750_c1	Viruses
Endo_4_scaffold_20850_c1	Viruses	Duplodnaviria	Heunggongvirae	Uroviricota	Caudoviricetes
Endo_4_scaffold_20900_c1	Viruses	Duplodnaviria	Heunggongvirae	Uroviricota	Caudoviricetes	unclassified Caudoviricetes
Endo_4_scaffold_21221_c1	Viruses	unclassified viruses	unclassified DNA viruses	unclassified dsDNA viruses			Pithoviridae
Endo_4_scaffold_2133_c1	Viruses	unclassified viruses	unclassified DNA viruses	unclassified dsDNA viruses			Pithoviridae
Endo_4_scaffold_21370_c1	Viruses
Endo_4_scaffold_21629_c1	Viruses	Varidnaviria	Bamfordvirae	Nucleocytoviricota	Megaviricetes
Endo_4_scaffold_21968_c1	Viruses	Varidnaviria	Bamfordvirae	Nucleocytoviricota
Endo_4_scaffold_22054_c1	Viruses	environmental samples
Endo_4_scaffold_2252_c1	Viruses
Endo_4_scaffold_22925_c1	Viruses	Varidnaviria	Bamfordvirae	Nucleocytoviricota	Megaviricetes	Pimascovirales
Endo_4_scaffold_23078_c1	Viruses	Varidnaviria	Bamfordvirae	Nucleocytoviricota	Megaviricetes	Imitervirales	Mimiviridae	unclassified Mimiviridae
Endo_4_scaffold_23345_c1	Viruses	Varidnaviria	Bamfordvirae	Nucleocytoviricota	Megaviricetes	Imitervirales	Mimiviridae
Endo_4_scaffold_23571_c1	Viruses	Varidnaviria	Bamfordvirae
Endo_4_scaffold_23896_c1	Viruses	unclassified viruses	unclassified DNA viruses	unclassified dsDNA viruses			Pithoviridae
Endo_4_scaffold_24322_c1	Viruses	unclassified viruses	unclassified DNA viruses	unclassified dsDNA viruses			Pithoviridae
Endo_4_scaffold_24781_c1	Viruses	Varidnaviria	Bamfordvirae	Nucleocytoviricota	Megaviricetes	Imitervirales	Mimiviridae
Endo_4_scaffold_24841_c1	Viruses	Varidnaviria	Bamfordvirae	Nucleocytoviricota	Megaviricetes	Algavirales	Phycodnaviridae		unclassified Phycodnaviridae
Endo_4_scaffold_24863_c1	Viruses	Duplodnaviria	Heunggongvirae	Uroviricota	Caudoviricetes
Endo_4_scaffold_25098_c1	Viruses	unclassified viruses	unclassified DNA viruses	unclassified dsDNA viruses			Pithoviridae
Endo_4_scaffold_25487_c1	Viruses	unclassified viruses	unclassified DNA viruses	unclassified dsDNA viruses			Pithoviridae
Endo_4_scaffold_25527_c1	Viruses	Varidnaviria	Bamfordvirae	Nucleocytoviricota	Megaviricetes	Imitervirales	Mimiviridae
Endo_4_scaffold_25879_c1	Viruses	unclassified viruses	unclassified DNA viruses	unclassified dsDNA viruses			Pithoviridae
Endo_4_scaffold_26158_c1	Viruses	unclassified viruses	unclassified DNA viruses	unclassified dsDNA viruses			Pithoviridae
Endo_4_scaffold_26422_c1	Viruses	unclassified viruses	unclassified DNA viruses	unclassified dsDNA viruses			Pithoviridae
Endo_4_scaffold_26720_c1	Viruses	unclassified viruses	unclassified DNA viruses	unclassified dsDNA viruses			Pithoviridae
Endo_4_scaffold_26729_c1	Viruses	unclassified viruses	unclassified DNA viruses	unclassified dsDNA viruses			Pithoviridae
Endo_4_scaffold_27398_c1	Viruses	unclassified viruses	unclassified DNA viruses	unclassified dsDNA viruses			Pithoviridae
Endo_4_scaffold_27433_c1	Viruses	Duplodnaviria	Heunggongvirae	Uroviricota	Caudoviricetes
Endo_4_scaffold_27463_c1	Viruses	Varidnaviria	Bamfordvirae	Nucleocytoviricota	Megaviricetes	Imitervirales	Mimiviridae	unclassified Mimiviridae	Moumouvirus
Endo_4_scaffold_27641_c1	Viruses	Duplodnaviria	Heunggongvirae	Uroviricota	Caudoviricetes
Endo_4_scaffold_27930_c1	Viruses	unclassified viruses	unclassified DNA viruses	unclassified dsDNA viruses			Pithoviridae
Endo_4_scaffold_27942_c1	Viruses	Varidnaviria	Bamfordvirae	Nucleocytoviricota	Megaviricetes
Endo_4_scaffold_28048_c1	Viruses	Varidnaviria	Bamfordvirae	Nucleocytoviricota	Megaviricetes	Imitervirales	Mimiviridae	unclassified Mimiviridae
Endo_4_scaffold_28099_c1	Viruses	Varidnaviria	Bamfordvirae	Nucleocytoviricota	Megaviricetes	Pimascovirales	Marseilleviridae		unclassified Marseilleviridae
Endo_4_scaffold_28115_c1	Viruses	environmental samples
Endo_4_scaffold_2818_c1	Viruses	unclassified viruses	unclassified DNA viruses	unclassified dsDNA viruses			Pithoviridae
Endo_4_scaffold_28289_c1	Viruses	Varidnaviria	Bamfordvirae	Nucleocytoviricota	Megaviricetes	Pimascovirales
Endo_4_scaffold_28336_c1	Viruses	unclassified viruses	unclassified DNA viruses	unclassified dsDNA viruses			Pithoviridae
Endo_4_scaffold_28369_c1	Viruses	Varidnaviria	Bamfordvirae	Nucleocytoviricota	Megaviricetes	Pimascovirales
Endo_4_scaffold_28541_c1	Viruses	unclassified viruses	unclassified DNA viruses	unclassified dsDNA viruses			Pithoviridae
Endo_4_scaffold_28861_c1	Viruses	unclassified	unclassified DNA viruses
Endo_4_scaffold_28890_c1	Viruses	Duplodnaviria	Heunggongvirae	Uroviricota	Caudoviricetes
Endo_4_scaffold_2901_c1	Viruses	unclassified viruses
Endo_4_scaffold_29056_c1	Viruses	unclassified viruses	unclassified DNA viruses	unclassified dsDNA viruses			Pithoviridae
Endo_4_scaffold_2979_c1	Viruses	Varidnaviria	Bamfordvirae	Nucleocytoviricota	Megaviricetes	Imitervirales	Mimiviridae	unclassified Mimiviridae
Endo_4_scaffold_29976_c1	Viruses	unclassified viruses	unclassified DNA viruses	unclassified dsDNA viruses			Pithoviridae
Endo_4_scaffold_30052_c1	Viruses	unclassified viruses	unclassified DNA viruses	unclassified dsDNA viruses			Pithoviridae
Endo_4_scaffold_30250_c1	Viruses	Varidnaviria	Bamfordvirae	Nucleocytoviricota	Megaviricetes	Pimascovirales
Endo_4_scaffold_30384_c1	Viruses	unclassified viruses	unclassified DNA viruses	unclassified dsDNA viruses			Pithoviridae		Pithovirus
Endo_4_scaffold_30390_c1	Viruses	Varidnaviria	Bamfordvirae	Nucleocytoviricota	Megaviricetes	Algavirales	Phycodnaviridae		unclassified Phycodnaviridae
Endo_4_scaffold_30466_c1	Viruses	Varidnaviria	Bamfordvirae	Nucleocytoviricota	Megaviricetes	Algavirales	Phycodnaviridae
Endo_4_scaffold_30682_c1	Viruses	unclassified viruses	unclassified DNA viruses	unclassified dsDNA viruses			Pithoviridae
Endo_4_scaffold_30747_c1	Viruses	Varidnaviria	Bamfordvirae	Nucleocytoviricota	Megaviricetes	Imitervirales	Mimiviridae
Endo_4_scaffold_30764_c1	Viruses	Duplodnaviria	Heunggongvirae	Uroviricota	Caudoviricetes
Endo_4_scaffold_30791_c1	Viruses	Varidnaviria	Bamfordvirae	Nucleocytoviricota	Megaviricetes	Pimascovirales
Endo_4_scaffold_30938_c1	Viruses	unclassified viruses	unclassified DNA viruses	unclassified dsDNA viruses			Pithoviridae
Endo_4_scaffold_30973_c1	Viruses	Duplodnaviria	Heunggongvirae	Uroviricota	Caudoviricetes
Endo_4_scaffold_31020_c1	Viruses	unclassified viruses	unclassified DNA viruses	unclassified dsDNA viruses			Pithoviridae
Endo_4_scaffold_31159_c1	Viruses	Varidnaviria	Bamfordvirae	Nucleocytoviricota	Megaviricetes	Imitervirales	Mimiviridae
Endo_4_scaffold_31187_c1	Viruses	unclassified viruses	unclassified DNA viruses	unclassified dsDNA viruses			Pithoviridae
Endo_4_scaffold_31389_c1	Viruses	unclassified viruses	unclassified DNA viruses	unclassified dsDNA viruses			Pithoviridae
Endo_4_scaffold_31413_c1	Viruses	Varidnaviria	Bamfordvirae	Nucleocytoviricota	Megaviricetes
Endo_4_scaffold_31463_c1	Viruses	Varidnaviria	Bamfordvirae	Nucleocytoviricota	Megaviricetes	Imitervirales	Mimiviridae	unclassified Mimiviridae	Tupanvirus
Endo_4_scaffold_3195_c1	Viruses
Endo_4_scaffold_31990_c1	Viruses	unclassified viruses	unclassified DNA viruses	unclassified dsDNA viruses			Pithoviridae
Endo_4_scaffold_31996_c1	Viruses	unclassified viruses	unclassified DNA viruses	unclassified dsDNA viruses			Pithoviridae
Endo_4_scaffold_32017_c1	Viruses	unclassified viruses	unclassified DNA viruses	unclassified dsDNA viruses			Pithoviridae
Endo_4_scaffold_32033_c1	Viruses	Varidnaviria	Bamfordvirae	Nucleocytoviricota	Megaviricetes	Pimascovirales	Marseilleviridae		unclassified Marseilleviridae
Endo_4_scaffold_32034_c1	Viruses	Varidnaviria	Bamfordvirae	Nucleocytoviricota	Megaviricetes	Imitervirales	Mimiviridae
Endo_4_scaffold_32352_c1	Viruses	Varidnaviria	Bamfordvirae	Nucleocytoviricota	Megaviricetes	Imitervirales	Mimiviridae
Endo_4_scaffold_3397_c1	Viruses	unclassified viruses	unclassified DNA viruses	unclassified dsDNA viruses			Pithoviridae
Endo_4_scaffold_3693_c1	Viruses	Varidnaviria	Bamfordvirae	Nucleocytoviricota	Megaviricetes	Imitervirales	Mimiviridae
Endo_4_scaffold_4161_c1	Viruses	unclassified viruses	unclassified DNA viruses	unclassified dsDNA viruses			Pithoviridae
Endo_4_scaffold_4191_c1	Viruses
Endo_4_scaffold_4314_c1	Viruses	unclassified viruses	unclassified DNA viruses	unclassified dsDNA viruses					Pandoravirus
Endo_4_scaffold_481_c1	Viruses	unclassified viruses	unclassified DNA viruses	unclassified dsDNA viruses			Pithoviridae
Endo_4_scaffold_5384_c1	Viruses	Varidnaviria	Bamfordvirae	Nucleocytoviricota	Megaviricetes
Endo_4_scaffold_6053_c1	Viruses	unclassified viruses	unclassified DNA viruses	unclassified dsDNA viruses			Pithoviridae
Endo_4_scaffold_6087_c2	Viruses	unclassified viruses	unclassified DNA viruses	unclassified dsDNA viruses			Pithoviridae
Endo_4_scaffold_625_c1	Viruses	unclassified viruses	unclassified DNA viruses	unclassified dsDNA viruses			Pithoviridae
Endo_4_scaffold_6627_c2	Viruses	unclassified viruses	unclassified DNA viruses	unclassified dsDNA viruses			Pithoviridae
Endo_4_scaffold_6782_c1	Viruses
Endo_4_scaffold_6866_c2	Viruses	Varidnaviria	Bamfordvirae	Nucleocytoviricota	Megaviricetes	Pimascovirales	Marseilleviridae		unclassified Marseilleviridae
Endo_4_scaffold_7237_c1	Viruses	unclassified viruses	unclassified DNA viruses	unclassified dsDNA viruses			Pithoviridae
Endo_4_scaffold_7577_c1	Viruses	unclassified viruses
Endo_4_scaffold_8136_c1	Viruses	unclassified viruses	unclassified DNA viruses	unclassified dsDNA viruses			Pithoviridae
Endo_4_scaffold_8282_c1	Viruses	unclassified viruses	unclassified DNA viruses	unclassified dsDNA viruses			Pithoviridae
Endo_4_scaffold_8536_c1	Viruses	Varidnaviria	Bamfordvirae	Nucleocytoviricota	Megaviricetes	Algavirales	Phycodnaviridae		unclassified Phycodnaviridae
Endo_4_scaffold_8746_c1	Viruses	Duplodnaviria	Heunggongvirae	Uroviricota	Caudoviricetes
Endo_4_scaffold_8820_c1	Viruses	unclassified viruses	unclassified DNA viruses	unclassified dsDNA viruses			Pithoviridae		Pithovirus
Endo_4_scaffold_8858_c1	Viruses	unclassified viruses	unclassified DNA viruses	unclassified dsDNA viruses			Pithoviridae
Endo_4_scaffold_8877_c2	Viruses	unclassified viruses	unclassified DNA viruses	unclassified dsDNA viruses			Pithoviridae		Pithovirus
Endo_4_scaffold_899_c1	Viruses
Endo_4_scaffold_9990_c1	Viruses	unclassified viruses	unclassified DNA viruses	unclassified dsDNA viruses			Pithoviridae
Soil_1_scaffold_10153_c1	Viruses	unclassified	unclassified DNA viruses
Soil_1_scaffold_10211_c1	Viruses	unclassified viruses
Soil_1_scaffold_10537_c1	Viruses	unclassified viruses	unclassified DNA viruses	unclassified dsDNA viruses			Pithoviridae
Soil_1_scaffold_1062_c1	Viruses	Varidnaviria	Bamfordvirae	Nucleocytoviricota	Megaviricetes	Imitervirales	Mimiviridae	unclassified Mimiviridae	Tupanvirus
Soil_1_scaffold_10824_c1	Viruses	unclassified viruses	unclassified DNA viruses	unclassified dsDNA viruses			Pithoviridae
Soil_1_scaffold_10943_c1	Viruses	Varidnaviria	Bamfordvirae	Nucleocytoviricota	Megaviricetes	Imitervirales	Mimiviridae
Soil_1_scaffold_11219_c1	Viruses	Varidnaviria	Bamfordvirae	Nucleocytoviricota	Megaviricetes	Imitervirales	Mimiviridae	unclassified Mimiviridae	Tupanvirus
Soil_1_scaffold_1136_c1	Viruses	Varidnaviria	Bamfordvirae	Nucleocytoviricota	Megaviricetes	Imitervirales	Mimiviridae	unclassified Mimiviridae	Tupanvirus
Soil_1_scaffold_11368_c1	Viruses	unclassified viruses	unclassified DNA viruses	unclassified dsDNA viruses			Pithoviridae
Soil_1_scaffold_1156_c1	Viruses	Varidnaviria	Bamfordvirae	Nucleocytoviricota	Megaviricetes	Imitervirales	Mimiviridae	unclassified Mimiviridae	Tupanvirus
Soil_1_scaffold_11653_c1	Viruses	unclassified viruses	unclassified DNA viruses	unclassified dsDNA viruses			Pithoviridae
Soil_1_scaffold_11694_c1	Viruses	unclassified viruses
Soil_1_scaffold_11862_c1	Viruses	unclassified viruses	unclassified DNA viruses	unclassified dsDNA viruses					Pandoravirus
Soil_1_scaffold_12070_c1	Viruses	unclassified viruses	unclassified DNA viruses	unclassified dsDNA viruses					Pandoravirus
Soil_1_scaffold_1210_c1	Viruses	unclassified viruses	unclassified DNA viruses	unclassified dsDNA viruses					Pandoravirus
Soil_1_scaffold_12514_c1	Viruses	unclassified viruses	unclassified DNA viruses	unclassified dsDNA viruses					Pandoravirus
Soil_1_scaffold_12572_c1	Viruses	unclassified viruses	unclassified DNA viruses	unclassified dsDNA viruses			Pithoviridae		Pithovirus
Soil_1_scaffold_12720_c1	Viruses	unclassified viruses
Soil_1_scaffold_12841_c1	Viruses	unclassified viruses
Soil_1_scaffold_13205_c1	Viruses	Varidnaviria	Bamfordvirae	Preplasmiviricota	Maveriviricetes	Priklausovirales	Lavidaviridae
Soil_1_scaffold_13231_c1	Viruses	unclassified viruses
Soil_1_scaffold_1334_c1	Viruses	Varidnaviria	Bamfordvirae	Nucleocytoviricota	Megaviricetes	Imitervirales	Mimiviridae	unclassified Mimiviridae	Tupanvirus
Soil_1_scaffold_13468_c2	Viruses	unclassified viruses	unclassified DNA viruses	unclassified dsDNA viruses					Pandoravirus
Soil_1_scaffold_13491_c1	Viruses	Varidnaviria	Bamfordvirae	Nucleocytoviricota	Megaviricetes	Pimascovirales	Marseilleviridae		unclassified Marseilleviridae
Soil_1_scaffold_1350_c1	Viruses	unclassified	unclassified DNA viruses
Soil_1_scaffold_14205_c1	Viruses	unclassified viruses	unclassified DNA viruses	unclassified dsDNA viruses					Pandoravirus
Soil_1_scaffold_14321_c1	Viruses	Varidnaviria	Bamfordvirae	Nucleocytoviricota	Megaviricetes	Pimascovirales	Iridoviridae	Alphairidovirinae	Ranavirus
Soil_1_scaffold_1449_c1	Viruses	unclassified viruses	unclassified DNA viruses	unclassified dsDNA viruses			Pithoviridae
Soil_1_scaffold_14560_c1	Viruses	unclassified viruses	unclassified DNA viruses	unclassified dsDNA viruses			Pithoviridae
Soil_1_scaffold_15029_c1	Viruses	unclassified viruses
Soil_1_scaffold_15348_c1	Viruses	Varidnaviria	Bamfordvirae	Nucleocytoviricota	Megaviricetes	Imitervirales	Mimiviridae	Mimivirus	unclassified Mimivirus
Soil_1_scaffold_1549_c1	Viruses
Soil_1_scaffold_15789_c1	Viruses	unclassified viruses
Soil_1_scaffold_15921_c1	Viruses	unclassified	unclassified DNA viruses
Soil_1_scaffold_16185_c1	Viruses	Duplodnaviria	Heunggongvirae	Uroviricota	Caudoviricetes
Soil_1_scaffold_1671_c1	Viruses	Varidnaviria	Bamfordvirae	Nucleocytoviricota	Megaviricetes	Imitervirales	Mimiviridae	unclassified Mimiviridae	Tupanvirus
Soil_1_scaffold_16742_c1	Viruses	unclassified viruses	unclassified DNA viruses	unclassified dsDNA viruses
Soil_1_scaffold_16964_c1	Viruses	unclassified viruses
Soil_1_scaffold_17451_c1	Viruses	unclassified viruses
Soil_1_scaffold_17528_c1	Viruses	unclassified viruses	unclassified DNA viruses	unclassified dsDNA viruses			Pithoviridae
Soil_1_scaffold_17606_c1	Viruses	unclassified viruses
Soil_1_scaffold_17650_c1	Viruses	Varidnaviria	Bamfordvirae
Soil_1_scaffold_17759_c1	Viruses	Varidnaviria	Bamfordvirae
Soil_1_scaffold_17839_c1	Viruses	Duplodnaviria	Heunggongvirae	Uroviricota	Caudoviricetes	environmental samples
Soil_1_scaffold_1795_c1	Viruses	Varidnaviria	Bamfordvirae	Nucleocytoviricota	Megaviricetes	Imitervirales	Mimiviridae	unclassified Mimiviridae	Tupanvirus
Soil_1_scaffold_17960_c1	Viruses	Varidnaviria	Bamfordvirae
Soil_1_scaffold_17976_c1	Viruses	Duplodnaviria	Heunggongvirae	Uroviricota	Caudoviricetes
Soil_1_scaffold_1853_c1	Viruses	unclassified viruses	unclassified DNA viruses	unclassified dsDNA viruses					Pandoravirus
Soil_1_scaffold_18550_c1	Viruses	Varidnaviria	Bamfordvirae	Nucleocytoviricota	Megaviricetes
Soil_1_scaffold_18728_c1	Viruses	Varidnaviria	Bamfordvirae
Soil_1_scaffold_18944_c1	Viruses	unclassified viruses	unclassified DNA viruses	unclassified dsDNA viruses			Pithoviridae
Soil_1_scaffold_19102_c1	Viruses	Varidnaviria	Bamfordvirae
Soil_1_scaffold_19183_c1	Viruses	Varidnaviria	Bamfordvirae	Nucleocytoviricota	Megaviricetes	Imitervirales
Soil_1_scaffold_19316_c1	Viruses	Duplodnaviria	Heunggongvirae	Uroviricota	Caudoviricetes	environmental samples
Soil_1_scaffold_19317_c1	Viruses	unclassified viruses	unclassified DNA viruses	unclassified dsDNA viruses					Pandoravirus
Soil_1_scaffold_1938_c1	Viruses	unclassified viruses	unclassified DNA viruses	unclassified dsDNA viruses					Pandoravirus
Soil_1_scaffold_19400_c1	Viruses	unclassified viruses	unclassified DNA viruses	unclassified dsDNA viruses					Pandoravirus
Soil_1_scaffold_19412_c1	Viruses	unclassified viruses
Soil_1_scaffold_19961_c1	Viruses	Duplodnaviria	Heunggongvirae	Uroviricota	Caudoviricetes
Soil_1_scaffold_19982_c1	Viruses	unclassified viruses
Soil_1_scaffold_2004_c1	Viruses	unclassified viruses	unclassified DNA viruses	unclassified dsDNA viruses					Pandoravirus
Soil_1_scaffold_20079_c1	Viruses
Soil_1_scaffold_2026_c1	Viruses	unclassified viruses	unclassified DNA viruses	unclassified dsDNA viruses			Pithoviridae
Soil_1_scaffold_20353_c1	Viruses	Varidnaviria	Bamfordvirae	Nucleocytoviricota
Soil_1_scaffold_20895_c1	Viruses	unclassified viruses
Soil_1_scaffold_21010_c1	Viruses	unclassified viruses	unclassified DNA viruses	unclassified dsDNA viruses
Soil_1_scaffold_21089_c1	Viruses	unclassified viruses
Soil_1_scaffold_21196_c2	Viruses	unclassified viruses	unclassified DNA viruses	unclassified dsDNA viruses					Pandoravirus
Soil_1_scaffold_21230_c1	Viruses	unclassified viruses	unclassified DNA viruses	unclassified dsDNA viruses					Pandoravirus
Soil_1_scaffold_21259_c1	Viruses	unclassified viruses
Soil_1_scaffold_21285_c1	Viruses	unclassified viruses
Soil_1_scaffold_21300_c1	Viruses	unclassified viruses
Soil_1_scaffold_21622_c1	Viruses
Soil_1_scaffold_21804_c1	Viruses	Duplodnaviria	Heunggongvirae	Uroviricota	Caudoviricetes
Soil_1_scaffold_2197_c1	Viruses	unclassified viruses	unclassified DNA viruses	unclassified dsDNA viruses					Pandoravirus
Soil_1_scaffold_22048_c1	Viruses	Duplodnaviria	Heunggongvirae	Uroviricota	Caudoviricetes	unclassified Caudoviricetes
Soil_1_scaffold_22345_c1	Viruses	unclassified viruses
Soil_1_scaffold_22365_c1	Viruses	Varidnaviria	Bamfordvirae	Nucleocytoviricota	Megaviricetes	Algavirales	Phycodnaviridae
Soil_1_scaffold_22614_c1	Viruses	unclassified viruses
Soil_1_scaffold_22923_c1	Viruses	unclassified viruses
Soil_1_scaffold_22934_c1	Viruses	Varidnaviria	Bamfordvirae	Nucleocytoviricota
Soil_1_scaffold_22990_c1	Viruses	Varidnaviria	Bamfordvirae
Soil_1_scaffold_2310_c2	Viruses	Varidnaviria	Bamfordvirae	Nucleocytoviricota	Megaviricetes	Pimascovirales	Marseilleviridae		unclassified Marseilleviridae
Soil_1_scaffold_23126_c1	Viruses	Duplodnaviria	Heunggongvirae	Uroviricota	Caudoviricetes
Soil_1_scaffold_23146_c1	Viruses	Duplodnaviria	Heunggongvirae	Uroviricota	Caudoviricetes		Herelleviridae
Soil_1_scaffold_23336_c1	Viruses	Duplodnaviria	Heunggongvirae	Uroviricota	Caudoviricetes
Soil_1_scaffold_23375_c1	Viruses	Varidnaviria	Bamfordvirae
Soil_1_scaffold_2351_c1	Viruses	unclassified viruses	unclassified DNA viruses	unclassified dsDNA viruses					Pandoravirus
Soil_1_scaffold_23666_c1	Viruses	unclassified viruses
Soil_1_scaffold_2374_c1	Viruses	unclassified viruses	unclassified DNA viruses	unclassified dsDNA viruses					Pandoravirus
Soil_1_scaffold_23876_c1	Viruses	Varidnaviria	Bamfordvirae	Nucleocytoviricota
Soil_1_scaffold_24355_c1	Viruses	Varidnaviria	Bamfordvirae	Nucleocytoviricota	Pokkesviricetes	Asfuvirales	Asfarviridae		Asfivirus
Soil_1_scaffold_24370_c1	Viruses	Duplodnaviria	Heunggongvirae	Uroviricota	Caudoviricetes
Soil_1_scaffold_24693_c1	Viruses
Soil_1_scaffold_24822_c1	Viruses
Soil_1_scaffold_24939_c1	Viruses
Soil_1_scaffold_25150_c1	Viruses	unclassified viruses	unclassified DNA viruses	unclassified dsDNA viruses			Pithoviridae
Soil_1_scaffold_25226_c1	Viruses	Varidnaviria	Bamfordvirae	Nucleocytoviricota	Pokkesviricetes	Asfuvirales
Soil_1_scaffold_25612_c2	Viruses	environmental samples
Soil_1_scaffold_25686_c1	Viruses	unclassified viruses	unclassified DNA viruses	unclassified dsDNA viruses			Pithoviridae
Soil_1_scaffold_25765_c1	Viruses	Varidnaviria	Bamfordvirae	Nucleocytoviricota	Megaviricetes
Soil_1_scaffold_25776_c1	Viruses	Duplodnaviria	Heunggongvirae	Uroviricota	Caudoviricetes	environmental samples
Soil_1_scaffold_25874_c1	Viruses	unclassified viruses
Soil_1_scaffold_26000_c1	Viruses	Duplodnaviria	Heunggongvirae	Uroviricota	Caudoviricetes
Soil_1_scaffold_26191_c1	Viruses	unclassified viruses	unclassified DNA viruses	unclassified dsDNA viruses					Pandoravirus
Soil_1_scaffold_26199_c1	Viruses	Varidnaviria	Bamfordvirae	Nucleocytoviricota	Megaviricetes
Soil_1_scaffold_26201_c1	Viruses	Varidnaviria	Bamfordvirae	Nucleocytoviricota	Megaviricetes	Pimascovirales	Marseilleviridae		Lausannevirus
Soil_1_scaffold_26213_c1	Viruses	unclassified viruses	unclassified DNA viruses	unclassified dsDNA viruses			Pithoviridae
Soil_1_scaffold_26303_c1	Viruses	Varidnaviria	Bamfordvirae	Nucleocytoviricota	Megaviricetes	Pimascovirales	Marseilleviridae		Marseillevirus
Soil_1_scaffold_26319_c1	Viruses	unclassified viruses
Soil_1_scaffold_26331_c1	Viruses	Duplodnaviria	Heunggongvirae	Uroviricota	Caudoviricetes
Soil_1_scaffold_26349_c1	Viruses	Varidnaviria	Bamfordvirae	Nucleocytoviricota	Pokkesviricetes	Asfuvirales	Asfarviridae		unclassified Asfarviridae
Soil_1_scaffold_26535_c2	Viruses	Varidnaviria	Bamfordvirae
Soil_1_scaffold_26562_c1	Viruses	unclassified viruses
Soil_1_scaffold_26835_c1	Viruses	Varidnaviria	Bamfordvirae	Nucleocytoviricota	Pokkesviricetes	Asfuvirales	Asfarviridae		Asfivirus
Soil_1_scaffold_26928_c1	Viruses	Duplodnaviria	Heunggongvirae	Uroviricota	Caudoviricetes
Soil_1_scaffold_26998_c1	Viruses	Varidnaviria	Bamfordvirae	Nucleocytoviricota	Pokkesviricetes	Asfuvirales	Asfarviridae		Asfivirus
Soil_1_scaffold_27661_c1	Viruses	unclassified viruses
Soil_1_scaffold_2798_c1	Viruses	Varidnaviria	Bamfordvirae	Nucleocytoviricota	Megaviricetes	Imitervirales	Mimiviridae
Soil_1_scaffold_28005_c1	Viruses
Soil_1_scaffold_28130_c1	Viruses	Duplodnaviria	Heunggongvirae	Uroviricota	Caudoviricetes
Soil_1_scaffold_28154_c1	Viruses	unclassified viruses	unclassified DNA viruses	unclassified dsDNA viruses			Pithoviridae		Pithovirus
Soil_1_scaffold_28168_c1	Viruses	Varidnaviria	Bamfordvirae	Nucleocytoviricota	Megaviricetes
Soil_1_scaffold_2819_c1	Viruses	unclassified viruses	unclassified DNA viruses	unclassified dsDNA viruses					Pandoravirus
Soil_1_scaffold_28213_c1	Viruses	Varidnaviria	Bamfordvirae
Soil_1_scaffold_28280_c1	Viruses	unclassified viruses
Soil_1_scaffold_28315_c1	Viruses	unclassified viruses	unclassified DNA viruses	unclassified dsDNA viruses			Pithoviridae
Soil_1_scaffold_29030_c1	Viruses	Duplodnaviria	Heunggongvirae	Uroviricota	Caudoviricetes
Soil_1_scaffold_29092_c1	Viruses	Varidnaviria	Bamfordvirae	Nucleocytoviricota	Megaviricetes	Pimascovirales	Marseilleviridae		Marseillevirus
Soil_1_scaffold_29223_c1	Viruses	Duplodnaviria	Heunggongvirae	Uroviricota	Caudoviricetes
Soil_1_scaffold_29319_c1	Viruses	Varidnaviria	Bamfordvirae
Soil_1_scaffold_29338_c1	Viruses	unclassified viruses
Soil_1_scaffold_29395_c1	Viruses	Varidnaviria	Bamfordvirae	Nucleocytoviricota	Megaviricetes
Soil_1_scaffold_2940_c1	Viruses	Varidnaviria	Bamfordvirae	Nucleocytoviricota	Megaviricetes	Imitervirales	Mimiviridae
Soil_1_scaffold_29442_c1	Viruses	Varidnaviria	Bamfordvirae	Nucleocytoviricota
Soil_1_scaffold_29500_c1	Viruses	unclassified viruses	unclassified DNA viruses	unclassified dsDNA viruses			Pithoviridae
Soil_1_scaffold_29533_c1	Viruses	unclassified viruses
Soil_1_scaffold_29578_c1	Viruses	Duplodnaviria	Heunggongvirae	Uroviricota	Caudoviricetes
Soil_1_scaffold_29771_c1	Viruses	Varidnaviria	Bamfordvirae	Nucleocytoviricota	Megaviricetes	Imitervirales	Mimiviridae	Mimivirus
Soil_1_scaffold_29826_c2	Viruses	unclassified viruses
Soil_1_scaffold_29838_c1	Viruses	Duplodnaviria	Heunggongvirae	Uroviricota	Caudoviricetes
Soil_1_scaffold_30122_c1	Viruses	Varidnaviria	Bamfordvirae
Soil_1_scaffold_30149_c1	Viruses	unclassified viruses	unclassified DNA viruses	unclassified dsDNA viruses			Pithoviridae
Soil_1_scaffold_30162_c1	Viruses	unclassified viruses	unclassified DNA viruses	unclassified dsDNA viruses			Pithoviridae
[truncated: 1,680 more rows]
