# Supplementary material for: Hot springs viruses at Yellowstone National Park have ancient origins and are adapted to thermophilic hosts
Source: Commun Biol. 2024 Apr 9;7:312. doi: 10.1038/s42003-024-05931-1 (PMC11003980; doi:10.1038/s42003-024-05931-1)
Supplement: Supplementary file 4 — Supplementary Data 2 [file 42003_2024_5931_MOESM4_ESM.xlsx]

## Sheet: stats
Bin	vMAG_phylogenetic_classification	GC	contig_length	checkv_quality	completeness	completeness_method	contamination	topology	coordinates	virus_score	n_hallmarks	marker_enrichment	Lineage_Genomad	Scaffold_Lineage	Lineage	realm (viria)	kingdom (virae)	phylum (viricota)	class (viricetes)	order (virales)	family (viridae)	subfamily (virinae)	genus (virus)	species (virus)
bin.1029	CRESS-like	49.518	7820	High-quality	100	HMM-based (lower-bound)	0	No terminal repeats	NA	0.9483	2	1.9225	Viruses;Monodnaviria;Shotokuvirae;Cressdnaviricota;Arfiviricetes;Cirlivirales;Circoviridae	Viruses; Monodnaviria; Shotokuvirae; Cressdnaviricota; Arfiviricetes; Cirlivirales; Circoviridae; Circovirus; unclassified Circovirus	Viruses	Monodnaviria	Shotokuvirae	Cressdnaviricota	Arfiviricetes	Cirlivirales	Circoviridae	Circovirus	unclassified Circovirus
bin.1041	CRESS-like	49.6353	3153	Medium-quality	75.77	HMM-based (lower-bound)	0	DTR	NA	0.8997	1	0.9613	Viruses;Monodnaviria;Shotokuvirae;Cressdnaviricota;Arfiviricetes;Cirlivirales	Viruses; Monodnaviria; Shotokuvirae; Cressdnaviricota	Viruses	Monodnaviria	Shotokuvirae	Cressdnaviricota
bin.130	CRESS-like	39.5404	5097	High-quality	100	AAI-based (medium-confidence)	0	No terminal repeats	NA	0.5632	1	0.9613	Viruses;Monodnaviria;Shotokuvirae;Cressdnaviricota;Arfiviricetes;Cirlivirales	Viruses; Viruses; environmental samples	Viruses	environmental samples
bin.1304	Pithoviridae-like	35.8682	193270	Low-quality	32.82	AAI-based (medium-confidence)	0	No terminal repeats	NA	0.9663	3	22.3143	Viruses;Duplodnaviria;Heunggongvirae;Uroviricota;Caudoviricetes	Viruses; unclassified viruses; unclassified DNA viruses; unclassified dsDNA viruses; Pithoviridae	Viruses	unclassified viruses	unclassified DNA viruses	unclassified ds DNA viruses			Pithoviridae
bin.193	CRESS-like	42.4307	3529	Medium-quality	84.8	HMM-based (lower-bound)	0	No terminal repeats	NA	0.8126	4	5.3933	Viruses;Monodnaviria;Shotokuvirae;Cressdnaviricota;Arfiviricetes	Viruses; Viruses; environmental samples	Viruses	environmental samples
bin.232	CRESS-like	50.2873	2959	Medium-quality	71.11	HMM-based (lower-bound)	0	No terminal repeats	NA	0.8952	0	0.8784	Viruses;Monodnaviria;Shotokuvirae;Cressdnaviricota;Arfiviricetes;Cirlivirales	Viruses	Viruses
bin.250	Tectiviridae-like	51.7763	8923	Medium-quality	57.67	AAI-based (medium-confidence)	0	No terminal repeats	NA	0.952	3	9.7594	Viruses;Varidnaviria;Bamfordvirae;Preplasmiviricota;Tectiliviricetes;Kalamavirales;Tectiviridae	Viruses; Varidnaviria; Bamfordvirae; Preplasmiviricota; Tectiliviricetes; Kalamavirales; Tectiviridae; Alphatectivirus; Alphatectivirus PRD1	Viruses	Varidnaviria	Bamfordvirae	Preplasmiviricota	Tectiliviricetes	Kalamavirales	Tectiviridae	Alphatectivirus	Alphatectivirus PRD1
bin.376	Pithoviridae-like	34.0986	267369	Low-quality	45.72	AAI-based (medium-confidence)	0	No terminal repeats	NA	0.9683	5	39.7213	Viruses	Viruses; unclassified viruses; unclassified DNA viruses; unclassified dsDNA viruses; Pithoviridae	Viruses	unclassified viruses	unclassified DNA viruses	unclassified ds DNA viruses			Pithoviridae
bin.403	Pithoviridae-like	41.7256	139614	Low-quality	44.36	AAI-based (medium-confidence)	0	No terminal repeats	NA	0.9711	5	29.8504	Viruses;Varidnaviria;Bamfordvirae;Nucleocytoviricota;Megaviricetes	Viruses; unclassified viruses; unclassified DNA viruses; unclassified dsDNA viruses; Pithoviridae	Viruses	unclassified viruses	unclassified DNA viruses	unclassified ds DNA viruses			Pithoviridae
bin.421	Pithoviridae-like	46.4993	341404	Medium-quality	63.23	HMM-based (lower-bound)	0	No terminal repeats	NA	0.9658	6	48.346	Viruses;Varidnaviria;Bamfordvirae;Nucleocytoviricota;Megaviricetes	Viruses; unclassified viruses; unclassified DNA viruses; unclassified dsDNA viruses; Pithoviridae	Viruses	unclassified viruses	unclassified DNA viruses	unclassified ds DNA viruses			Pithoviridae
bin.569	CRESS-like	47.2371	1683	Medium-quality	73.24	AAI-based (medium-confidence)	0	No terminal repeats	NA	0.9284	1	0.9613	Viruses;Monodnaviria;Shotokuvirae;Cressdnaviricota;Arfiviricetes;Cirlivirales	Viruses; Monodnaviria; Shotokuvirae; Cressdnaviricota; unclassified Cressdnaviricota; CRESS viruses	Viruses	Monodnaviria	Shotokuvirae	Cressdnaviricota					unclassified Cressdnaviricota	CRESSviruses
bin.594	CRESS-like	39.2277	2279	Medium-quality	78.9	AAI-based (medium-confidence)	0	DTR	NA	0.9018	1	1.7183	Viruses;Monodnaviria;Shotokuvirae;Cressdnaviricota;Arfiviricetes;Cremevirales	Viruses; Monodnaviria; Shotokuvirae; Cressdnaviricota; unclassified Cressdnaviricota	Viruses	Monodnaviria	Shotokuvirae	Cressdnaviricota					unclassified Cressdnaviricota
bin.690	CRESS-like	41.8808	13113	High-quality	100	HMM-based (lower-bound)	0	No terminal repeats	NA	0.8448	2	4.5579	Viruses;Monodnaviria;Shotokuvirae;Cressdnaviricota;Arfiviricetes;Cirlivirales;Circoviridae	Viruses; Monodnaviria; Shotokuvirae; Cressdnaviricota	Viruses	Monodnaviria	Shotokuvirae	Cressdnaviricota
bin.705	CRESS-like	42.6985	1801	Medium-quality	56.23	HMM-based (lower-bound)	0	No terminal repeats	NA	0.9447	1	3.1956	Viruses;Monodnaviria;Shotokuvirae;Cressdnaviricota;Arfiviricetes	Viruses	Viruses
bin.750	Mimiviridae-like	31.8758	802184	Medium-quality	69.95	AAI-based (medium-confidence)	0	No terminal repeats	NA	0.8983	26	382.031	Viruses;Varidnaviria;Bamfordvirae;Nucleocytoviricota;Megaviricetes;Imitervirales;Mimiviridae	Viruses; Varidnaviria; Bamfordvirae; Nucleocytoviricota; Megaviricetes; Imitervirales; Mimiviridae; unclassified Mimiviridae; Tupanvirus	Viruses	Varidnaviria	Bamfordvirae	Nucleocytoviricota	Megaviricetes	Imitervirales	Mimiviridae	unclassified Mimiviridae	Tupanvirus
bin.757	Pithoviridae-like	21.3249	214136	Low-quality	36.64	AAI-based (medium-confidence)	0	No terminal repeats	NA	0.9712	3	41.9953	Viruses;Varidnaviria;Bamfordvirae;Nucleocytoviricota;Megaviricetes	Viruses; unclassified viruses; unclassified DNA viruses; unclassified dsDNA viruses; Pithoviridae	Viruses	unclassified viruses	unclassified DNA viruses	unclassified ds DNA viruses			Pithoviridae
bin.763	Pithoviridae-like	36.3925	204693	Low-quality	34.78	AAI-based (medium-confidence)	0	No terminal repeats	NA	0.97	5	38.2661	Viruses	Viruses; unclassified viruses; unclassified DNA viruses; unclassified dsDNA viruses; Pithoviridae	Viruses	unclassified viruses	unclassified DNA viruses	unclassified ds DNA viruses			Pithoviridae
bin.787	Pithoviridae-like	28.658	2201744	High-quality	100	AAI-based (medium-confidence)	0	No terminal repeats	NA	0.9621	19	179.619	Viruses	Viruses; environmental samples	Viruses	environmental samples
bin.795	Asfarviridae-like	31.9648	357628	Medium-quality	81.27	AAI-based (high-confidence)	0	No terminal repeats	NA	0.9654	3	67.046	Viruses;Varidnaviria;Bamfordvirae;Nucleocytoviricota	Viruses; unclassified viruses	Viruses	unclassified viruses
bin.800	Pandoravirus-like	54.1552	1363288	Medium-quality	74.17	HMM-based (lower-bound)	0	No terminal repeats	NA	0.7024	6	28.2944	Viruses;Varidnaviria;Bamfordvirae;Nucleocytoviricota;Megaviricetes	Viruses; unclassified viruses; unclassified DNA viruses; unclassified dsDNA viruses; Pandoravirus	Viruses	unclassified viruses	unclassified DNA viruses	unclassified ds DNA viruses					Pandoravirus
bin.871	Unknown	44.0627	726743	Medium-quality	84.32	HMM-based (lower-bound)	0	Provirus	16507-726386	0.6955	3	47.5715	Viruses;Duplodnaviria;Heunggongvirae;Uroviricota;Caudoviricetes	Viruses; unclassified viruses	Viruses	unclassified viruses
bin.901	CRESS-like	44.3084	1634	Medium-quality	51.02	HMM-based (lower-bound)	0	No terminal repeats	NA	0.9624	1	3.1956	Viruses;Monodnaviria;Shotokuvirae;Cressdnaviricota;Arfiviricetes	Viruses; Monodnaviria; Shotokuvirae; Cressdnaviricota; unclassified Cressdnaviricota	Viruses	Monodnaviria	Shotokuvirae	Cressdnaviricota	unclassified Cressdnaviricota
bin.932	Mimiviridae-like	38.625	516854	Low-quality	45.15	AAI-based (medium-confidence)	0	No terminal repeats	NA	0.9566	24	313.881	Viruses;Varidnaviria;Bamfordvirae;Nucleocytoviricota;Megaviricetes;Imitervirales;Mimiviridae	Viruses; Varidnaviria; Bamfordvirae; Nucleocytoviricota; Megaviricetes; Imitervirales; Mimiviridae; unclassified Mimiviridae; Tupanvirus	Viruses	Varidnaviria	Bamfordvirae	Nucleocytoviricota	Megaviricetes	Imitervirales	Mimiviridae	unclassified Mimiviridae	Tupanvirus
bin.941	CRESS-like	45.2782	3145	High-quality	98.2	HMM-based (lower-bound)	0	No terminal repeats	NA	0.9477	2	2.9547	Viruses;Monodnaviria;Shotokuvirae;Cressdnaviricota;Arfiviricetes;Mulpavirales;Nanoviridae	Viruses; Monodnaviria; Shotokuvirae; Cressdnaviricota; Arfiviricetes; Cirlivirales; Circoviridae; Circovirus; unclassified Circovirus	Viruses	Monodnaviria	Shotokuvirae	Cressdnaviricota	Arfiviricetes	Cirlivirales	Circoviridae	Circovirus	unclassified Circovirus
bin.979	Pithoviridae-like	27.2738	223054	Medium-quality	75.53	AAI-based (medium-confidence)	0	No terminal repeats	NA	0.8956	5	66.6959	Viruses;Varidnaviria;Bamfordvirae;Nucleocytoviricota;Megaviricetes;Imitervirales;Mimiviridae	Viruses; unclassified viruses; unclassified DNA viruses; unclassified dsDNA viruses; Pithoviridae	Viruses	unclassified viruses	unclassified DNA viruses	unclassified ds DNA viruses			Pithoviridae

## Sheet: RPKM_values
Bin	Sample	Class	Final_classification	RPKM
bin.1029	CreekBiofilm_1	Arfiviricetes	CRESS-like	0
bin.1029	CreekBiofilm_2	Arfiviricetes	CRESS-like	0
bin.1029	CreekBiofilm_3	Arfiviricetes	CRESS-like	0
bin.1029	CreekBiofilm_4	Arfiviricetes	CRESS-like	0
bin.1029	Endolithic_1	Arfiviricetes	CRESS-like	0.113189
bin.1029	Endolithic_2	Arfiviricetes	CRESS-like	0.0183214
bin.1029	Endolithic_3	Arfiviricetes	CRESS-like	0.0738596
bin.1029	Endolithic_4	Arfiviricetes	CRESS-like	1.48353
bin.1029	Soil_1	Arfiviricetes	CRESS-like	0.322885
bin.1029	Soil_2	Arfiviricetes	CRESS-like	0.0885311
bin.1029	Soil_3	Arfiviricetes	CRESS-like	0.797384
bin.1029	Soil_4	Arfiviricetes	CRESS-like	0.0880527
bin.1041	CreekBiofilm_1	Unclassified	CRESS-like	0
bin.1041	CreekBiofilm_2	Unclassified	CRESS-like	0
bin.1041	CreekBiofilm_3	Unclassified	CRESS-like	0
bin.1041	CreekBiofilm_4	Unclassified	CRESS-like	0
bin.1041	Endolithic_1	Unclassified	CRESS-like	0.00754645
bin.1041	Endolithic_2	Unclassified	CRESS-like	0
bin.1041	Endolithic_3	Unclassified	CRESS-like	0.0120121
bin.1041	Endolithic_4	Unclassified	CRESS-like	0.378958
bin.1041	Soil_1	Unclassified	CRESS-like	1.06775
bin.1041	Soil_2	Unclassified	CRESS-like	0.239252
bin.1041	Soil_3	Unclassified	CRESS-like	1.20361
bin.1041	Soil_4	Unclassified	CRESS-like	0.329786
bin.130	CreekBiofilm_1	Unclassified	CRESS-like	0.0543997
bin.130	CreekBiofilm_2	Unclassified	CRESS-like	0.14117
bin.130	CreekBiofilm_3	Unclassified	CRESS-like	0.108364
bin.130	CreekBiofilm_4	Unclassified	CRESS-like	0.176394
bin.130	Endolithic_1	Unclassified	CRESS-like	0
bin.130	Endolithic_2	Unclassified	CRESS-like	0
bin.130	Endolithic_3	Unclassified	CRESS-like	0
bin.130	Endolithic_4	Unclassified	CRESS-like	0
bin.130	Soil_1	Unclassified	CRESS-like	0
bin.130	Soil_2	Unclassified	CRESS-like	0
bin.130	Soil_3	Unclassified	CRESS-like	0
bin.130	Soil_4	Unclassified	CRESS-like	0
bin.1304	CreekBiofilm_1	Unclassified	Pithoviridae-like	0
bin.1304	CreekBiofilm_2	Unclassified	Pithoviridae-like	0
bin.1304	CreekBiofilm_3	Unclassified	Pithoviridae-like	0
bin.1304	CreekBiofilm_4	Unclassified	Pithoviridae-like	0
bin.1304	Endolithic_1	Unclassified	Pithoviridae-like	0.270355
bin.1304	Endolithic_2	Unclassified	Pithoviridae-like	0.123459
bin.1304	Endolithic_3	Unclassified	Pithoviridae-like	0.278381
bin.1304	Endolithic_4	Unclassified	Pithoviridae-like	1.78498
bin.1304	Soil_1	Unclassified	Pithoviridae-like	0.28235
bin.1304	Soil_2	Unclassified	Pithoviridae-like	0.252961
bin.1304	Soil_3	Unclassified	Pithoviridae-like	0.177858
bin.1304	Soil_4	Unclassified	Pithoviridae-like	1.01211
bin.193	CreekBiofilm_1	Unclassified	CRESS-like	0.0140304
bin.193	CreekBiofilm_2	Unclassified	CRESS-like	0.104728
bin.193	CreekBiofilm_3	Unclassified	CRESS-like	0.0746354
bin.193	CreekBiofilm_4	Unclassified	CRESS-like	0.0858386
bin.193	Endolithic_1	Unclassified	CRESS-like	0
bin.193	Endolithic_2	Unclassified	CRESS-like	0
bin.193	Endolithic_3	Unclassified	CRESS-like	0
bin.193	Endolithic_4	Unclassified	CRESS-like	0
bin.193	Soil_1	Unclassified	CRESS-like	0
bin.193	Soil_2	Unclassified	CRESS-like	0
bin.193	Soil_3	Unclassified	CRESS-like	0
bin.193	Soil_4	Unclassified	CRESS-like	0
bin.232	CreekBiofilm_1	Unclassified	CRESS-like	0
bin.232	CreekBiofilm_2	Unclassified	CRESS-like	0
bin.232	CreekBiofilm_3	Unclassified	CRESS-like	0
bin.232	CreekBiofilm_4	Unclassified	CRESS-like	0
bin.232	Endolithic_1	Unclassified	CRESS-like	0.0578967
bin.232	Endolithic_2	Unclassified	CRESS-like	0.000793764
bin.232	Endolithic_3	Unclassified	CRESS-like	0.0175995
bin.232	Endolithic_4	Unclassified	CRESS-like	0.65266
bin.232	Soil_1	Unclassified	CRESS-like	0.516127
bin.232	Soil_2	Unclassified	CRESS-like	0.373026
bin.232	Soil_3	Unclassified	CRESS-like	0.430974
bin.232	Soil_4	Unclassified	CRESS-like	0.27619
bin.250	CreekBiofilm_1	Tectiliviricetes	Tectiviridae-like	0
bin.250	CreekBiofilm_2	Tectiliviricetes	Tectiviridae-like	0
bin.250	CreekBiofilm_3	Tectiliviricetes	Tectiviridae-like	0
bin.250	CreekBiofilm_4	Tectiliviricetes	Tectiviridae-like	0
bin.250	Endolithic_1	Tectiliviricetes	Tectiviridae-like	0
bin.250	Endolithic_2	Tectiliviricetes	Tectiviridae-like	0.00210579
bin.250	Endolithic_3	Tectiliviricetes	Tectiviridae-like	0.108236
bin.250	Endolithic_4	Tectiliviricetes	Tectiviridae-like	0.0314008
bin.250	Soil_1	Tectiliviricetes	Tectiviridae-like	0
bin.250	Soil_2	Tectiliviricetes	Tectiviridae-like	0
bin.250	Soil_3	Tectiliviricetes	Tectiviridae-like	0
bin.250	Soil_4	Tectiliviricetes	Tectiviridae-like	0
bin.376	CreekBiofilm_1	Unclassified	Pithoviridae-like	0
bin.376	CreekBiofilm_2	Unclassified	Pithoviridae-like	0
bin.376	CreekBiofilm_3	Unclassified	Pithoviridae-like	0
bin.376	CreekBiofilm_4	Unclassified	Pithoviridae-like	0
bin.376	Endolithic_1	Unclassified	Pithoviridae-like	0.0063541
bin.376	Endolithic_2	Unclassified	Pithoviridae-like	0.0629773
bin.376	Endolithic_3	Unclassified	Pithoviridae-like	0.0117043
bin.376	Endolithic_4	Unclassified	Pithoviridae-like	0.981538
bin.376	Soil_1	Unclassified	Pithoviridae-like	0.000492219
bin.376	Soil_2	Unclassified	Pithoviridae-like	0.000366418
bin.376	Soil_3	Unclassified	Pithoviridae-like	0.000822351
bin.376	Soil_4	Unclassified	Pithoviridae-like	0.00137873
bin.403	CreekBiofilm_1	Unclassified	Pithoviridae-like	0
bin.403	CreekBiofilm_2	Unclassified	Pithoviridae-like	4.68528e-05
bin.403	CreekBiofilm_3	Unclassified	Pithoviridae-like	0
bin.403	CreekBiofilm_4	Unclassified	Pithoviridae-like	6.94313e-05
bin.403	Endolithic_1	Unclassified	Pithoviridae-like	0.00224963
bin.403	Endolithic_2	Unclassified	Pithoviridae-like	0.111638
bin.403	Endolithic_3	Unclassified	Pithoviridae-like	0.0887249
bin.403	Endolithic_4	Unclassified	Pithoviridae-like	0.0263714
bin.403	Soil_1	Unclassified	Pithoviridae-like	0.0154986
bin.403	Soil_2	Unclassified	Pithoviridae-like	0.00348517
bin.403	Soil_3	Unclassified	Pithoviridae-like	0.0137642
bin.403	Soil_4	Unclassified	Pithoviridae-like	0.00164399
bin.421	CreekBiofilm_1	Unclassified	Pithoviridae-like	0
bin.421	CreekBiofilm_2	Unclassified	Pithoviridae-like	0
bin.421	CreekBiofilm_3	Unclassified	Pithoviridae-like	0
bin.421	CreekBiofilm_4	Unclassified	Pithoviridae-like	0
bin.421	Endolithic_1	Unclassified	Pithoviridae-like	5.57555e-05
bin.421	Endolithic_2	Unclassified	Pithoviridae-like	0.00210518
bin.421	Endolithic_3	Unclassified	Pithoviridae-like	0.0212513
bin.421	Endolithic_4	Unclassified	Pithoviridae-like	0.00458505
bin.421	Soil_1	Unclassified	Pithoviridae-like	0.0184761
bin.421	Soil_2	Unclassified	Pithoviridae-like	0.378078
bin.421	Soil_3	Unclassified	Pithoviridae-like	0.580546
bin.421	Soil_4	Unclassified	Pithoviridae-like	0.227867
bin.569	CreekBiofilm_1	Unclassified	CRESS-like	0.0617814
bin.569	CreekBiofilm_2	Unclassified	CRESS-like	0.114657
bin.569	CreekBiofilm_3	Unclassified	CRESS-like	0.142484
bin.569	CreekBiofilm_4	Unclassified	CRESS-like	0.110874
bin.569	Endolithic_1	Unclassified	CRESS-like	0
bin.569	Endolithic_2	Unclassified	CRESS-like	0
bin.569	Endolithic_3	Unclassified	CRESS-like	0
bin.569	Endolithic_4	Unclassified	CRESS-like	0
bin.569	Soil_1	Unclassified	CRESS-like	0
bin.569	Soil_2	Unclassified	CRESS-like	0
bin.569	Soil_3	Unclassified	CRESS-like	0
bin.569	Soil_4	Unclassified	CRESS-like	0
bin.594	CreekBiofilm_1	Unclassified	CRESS-like	0
bin.594	CreekBiofilm_2	Unclassified	CRESS-like	0
bin.594	CreekBiofilm_3	Unclassified	CRESS-like	0
bin.594	CreekBiofilm_4	Unclassified	CRESS-like	0
bin.594	Endolithic_1	Unclassified	CRESS-like	8.70322
bin.594	Endolithic_2	Unclassified	CRESS-like	10.2102
bin.594	Endolithic_3	Unclassified	CRESS-like	6.68179
bin.594	Endolithic_4	Unclassified	CRESS-like	5.37295
bin.594	Soil_1	Unclassified	CRESS-like	0.00537176
bin.594	Soil_2	Unclassified	CRESS-like	0
bin.594	Soil_3	Unclassified	CRESS-like	0.903025
bin.594	Soil_4	Unclassified	CRESS-like	0
bin.690	CreekBiofilm_1	Unclassified	CRESS-like	0.165762
bin.690	CreekBiofilm_2	Unclassified	CRESS-like	0.332727
bin.690	CreekBiofilm_3	Unclassified	CRESS-like	0.266365
bin.690	CreekBiofilm_4	Unclassified	CRESS-like	0.172611
bin.690	Endolithic_1	Unclassified	CRESS-like	0
bin.690	Endolithic_2	Unclassified	CRESS-like	0
bin.690	Endolithic_3	Unclassified	CRESS-like	0
bin.690	Endolithic_4	Unclassified	CRESS-like	0.00282542
bin.690	Soil_1	Unclassified	CRESS-like	0
bin.690	Soil_2	Unclassified	CRESS-like	0
bin.690	Soil_3	Unclassified	CRESS-like	0
bin.690	Soil_4	Unclassified	CRESS-like	0
bin.705	CreekBiofilm_1	Unclassified	CRESS-like	0
bin.705	CreekBiofilm_2	Unclassified	CRESS-like	0
bin.705	CreekBiofilm_3	Unclassified	CRESS-like	0
bin.705	CreekBiofilm_4	Unclassified	CRESS-like	0
bin.705	Endolithic_1	Unclassified	CRESS-like	0.391061
bin.705	Endolithic_2	Unclassified	CRESS-like	0
bin.705	Endolithic_3	Unclassified	CRESS-like	0.0867469
bin.705	Endolithic_4	Unclassified	CRESS-like	1.74989
bin.705	Soil_1	Unclassified	CRESS-like	0
bin.705	Soil_2	Unclassified	CRESS-like	0
bin.705	Soil_3	Unclassified	CRESS-like	0
bin.705	Soil_4	Unclassified	CRESS-like	0
bin.750	CreekBiofilm_1	Megaviricetes	Mimiviridae-like	0
bin.750	CreekBiofilm_2	Megaviricetes	Mimiviridae-like	0
bin.750	CreekBiofilm_3	Megaviricetes	Mimiviridae-like	0
bin.750	CreekBiofilm_4	Megaviricetes	Mimiviridae-like	0
bin.750	Endolithic_1	Megaviricetes	Mimiviridae-like	0.104444
bin.750	Endolithic_2	Megaviricetes	Mimiviridae-like	0.0367105
bin.750	Endolithic_3	Megaviricetes	Mimiviridae-like	0.100757
bin.750	Endolithic_4	Megaviricetes	Mimiviridae-like	0.196562
bin.750	Soil_1	Megaviricetes	Mimiviridae-like	0.173378
bin.750	Soil_2	Megaviricetes	Mimiviridae-like	0.206253
bin.750	Soil_3	Megaviricetes	Mimiviridae-like	0.395562
bin.750	Soil_4	Megaviricetes	Mimiviridae-like	0.121876
bin.757	CreekBiofilm_1	Unclassified	Pithoviridae-like	0
bin.757	CreekBiofilm_2	Unclassified	Pithoviridae-like	0
bin.757	CreekBiofilm_3	Unclassified	Pithoviridae-like	0
bin.757	CreekBiofilm_4	Unclassified	Pithoviridae-like	0
bin.757	Endolithic_1	Unclassified	Pithoviridae-like	0.0200676
bin.757	Endolithic_2	Unclassified	Pithoviridae-like	0.0581659
bin.757	Endolithic_3	Unclassified	Pithoviridae-like	0.0617055
bin.757	Endolithic_4	Unclassified	Pithoviridae-like	0.159265
bin.757	Soil_1	Unclassified	Pithoviridae-like	0.0447359
bin.757	Soil_2	Unclassified	Pithoviridae-like	0.000518509
bin.757	Soil_3	Unclassified	Pithoviridae-like	0.183753
bin.757	Soil_4	Unclassified	Pithoviridae-like	0.00820136
bin.763	CreekBiofilm_1	Unclassified	Pithoviridae-like	0
bin.763	CreekBiofilm_2	Unclassified	Pithoviridae-like	0
bin.763	CreekBiofilm_3	Unclassified	Pithoviridae-like	0
bin.763	CreekBiofilm_4	Unclassified	Pithoviridae-like	0
bin.763	Endolithic_1	Unclassified	Pithoviridae-like	0.0837873
bin.763	Endolithic_2	Unclassified	Pithoviridae-like	0.0736203
bin.763	Endolithic_3	Unclassified	Pithoviridae-like	0.360171
bin.763	Endolithic_4	Unclassified	Pithoviridae-like	2.24228
bin.763	Soil_1	Unclassified	Pithoviridae-like	0.749871
bin.763	Soil_2	Unclassified	Pithoviridae-like	0.709082
bin.763	Soil_3	Unclassified	Pithoviridae-like	0.55452
bin.763	Soil_4	Unclassified	Pithoviridae-like	0.659771
bin.787	CreekBiofilm_1	Unclassified	Pithoviridae-like	0
bin.787	CreekBiofilm_2	Unclassified	Pithoviridae-like	0
bin.787	CreekBiofilm_3	Unclassified	Pithoviridae-like	0
bin.787	CreekBiofilm_4	Unclassified	Pithoviridae-like	0
bin.787	Endolithic_1	Unclassified	Pithoviridae-like	0.318671
bin.787	Endolithic_2	Unclassified	Pithoviridae-like	0.203133
bin.787	Endolithic_3	Unclassified	Pithoviridae-like	0.244586
bin.787	Endolithic_4	Unclassified	Pithoviridae-like	0.0554602
bin.787	Soil_1	Unclassified	Pithoviridae-like	3.61416e-05
bin.787	Soil_2	Unclassified	Pithoviridae-like	5.93281e-06
bin.787	Soil_3	Unclassified	Pithoviridae-like	0.0157243
bin.787	Soil_4	Unclassified	Pithoviridae-like	6.94977e-05
bin.795	CreekBiofilm_1	Unclassified	Asfarviridae-like	0
bin.795	CreekBiofilm_2	Unclassified	Asfarviridae-like	0
bin.795	CreekBiofilm_3	Unclassified	Asfarviridae-like	0
bin.795	CreekBiofilm_4	Unclassified	Asfarviridae-like	0
bin.795	Endolithic_1	Unclassified	Asfarviridae-like	0.199558
bin.795	Endolithic_2	Unclassified	Asfarviridae-like	0.000807811
bin.795	Endolithic_3	Unclassified	Asfarviridae-like	0.117447
bin.795	Endolithic_4	Unclassified	Asfarviridae-like	0.292349
bin.795	Soil_1	Unclassified	Asfarviridae-like	0.155583
bin.795	Soil_2	Unclassified	Asfarviridae-like	0.0738179
bin.795	Soil_3	Unclassified	Asfarviridae-like	0.383404
bin.795	Soil_4	Unclassified	Asfarviridae-like	0.278782
bin.800	CreekBiofilm_1	Unclassified	Pandoravirus-like	0
bin.800	CreekBiofilm_2	Unclassified	Pandoravirus-like	0
bin.800	CreekBiofilm_3	Unclassified	Pandoravirus-like	0
bin.800	CreekBiofilm_4	Unclassified	Pandoravirus-like	0
bin.800	Endolithic_1	Unclassified	Pandoravirus-like	0.0089815
bin.800	Endolithic_2	Unclassified	Pandoravirus-like	0.00687936
bin.800	Endolithic_3	Unclassified	Pandoravirus-like	0.165692
bin.800	Endolithic_4	Unclassified	Pandoravirus-like	0.415103
bin.800	Soil_1	Unclassified	Pandoravirus-like	0.717706
bin.800	Soil_2	Unclassified	Pandoravirus-like	0.416868
bin.800	Soil_3	Unclassified	Pandoravirus-like	0.277311
bin.800	Soil_4	Unclassified	Pandoravirus-like	0.886715
bin.871	CreekBiofilm_1	Unclassified	Unknown	0
bin.871	CreekBiofilm_2	Unclassified	Unknown	0
bin.871	CreekBiofilm_3	Unclassified	Unknown	0
bin.871	CreekBiofilm_4	Unclassified	Unknown	0
bin.871	Endolithic_1	Unclassified	Unknown	0.010143
bin.871	Endolithic_2	Unclassified	Unknown	0.00346135
bin.871	Endolithic_3	Unclassified	Unknown	0.0111526
bin.871	Endolithic_4	Unclassified	Unknown	0.207453
bin.871	Soil_1	Unclassified	Unknown	0.187148
bin.871	Soil_2	Unclassified	Unknown	0.0567396
bin.871	Soil_3	Unclassified	Unknown	0.1316
bin.871	Soil_4	Unclassified	Unknown	0.0196434
bin.901	CreekBiofilm_1	Unclassified	CRESS-like	0
bin.901	CreekBiofilm_2	Unclassified	CRESS-like	0
bin.901	CreekBiofilm_3	Unclassified	CRESS-like	0
bin.901	CreekBiofilm_4	Unclassified	CRESS-like	0
bin.901	Endolithic_1	Unclassified	CRESS-like	0.195128
bin.901	Endolithic_2	Unclassified	CRESS-like	0
bin.901	Endolithic_3	Unclassified	CRESS-like	0
bin.901	Endolithic_4	Unclassified	CRESS-like	3.16023
bin.901	Soil_1	Unclassified	CRESS-like	0
bin.901	Soil_2	Unclassified	CRESS-like	0
bin.901	Soil_3	Unclassified	CRESS-like	0
bin.901	Soil_4	Unclassified	CRESS-like	0
bin.932	CreekBiofilm_1	Megaviricetes	Mimiviridae-like	0.0899444
bin.932	CreekBiofilm_2	Megaviricetes	Mimiviridae-like	0.14767
bin.932	CreekBiofilm_3	Megaviricetes	Mimiviridae-like	0.13968
bin.932	CreekBiofilm_4	Megaviricetes	Mimiviridae-like	0.142458
bin.932	Endolithic_1	Megaviricetes	Mimiviridae-like	0
bin.932	Endolithic_2	Megaviricetes	Mimiviridae-like	0
bin.932	Endolithic_3	Megaviricetes	Mimiviridae-like	0
bin.932	Endolithic_4	Megaviricetes	Mimiviridae-like	0.000609308
bin.932	Soil_1	Megaviricetes	Mimiviridae-like	1.1843e-05
bin.932	Soil_2	Megaviricetes	Mimiviridae-like	3.79097e-05
bin.932	Soil_3	Megaviricetes	Mimiviridae-like	0
bin.932	Soil_4	Megaviricetes	Mimiviridae-like	0
bin.941	CreekBiofilm_1	Arfiviricetes	CRESS-like	0
bin.941	CreekBiofilm_2	Arfiviricetes	CRESS-like	0
bin.941	CreekBiofilm_3	Arfiviricetes	CRESS-like	0
bin.941	CreekBiofilm_4	Arfiviricetes	CRESS-like	0
bin.941	Endolithic_1	Arfiviricetes	CRESS-like	0.00756565
bin.941	Endolithic_2	Arfiviricetes	CRESS-like	0
bin.941	Endolithic_3	Arfiviricetes	CRESS-like	0
bin.941	Endolithic_4	Arfiviricetes	CRESS-like	3.19179
bin.941	Soil_1	Arfiviricetes	CRESS-like	0
bin.941	Soil_2	Arfiviricetes	CRESS-like	0
bin.941	Soil_3	Arfiviricetes	CRESS-like	0
bin.941	Soil_4	Arfiviricetes	CRESS-like	0
bin.979	CreekBiofilm_1	Unclassified	Pithoviridae-like	0
bin.979	CreekBiofilm_2	Unclassified	Pithoviridae-like	0
bin.979	CreekBiofilm_3	Unclassified	Pithoviridae-like	0
bin.979	CreekBiofilm_4	Unclassified	Pithoviridae-like	0
bin.979	Endolithic_1	Unclassified	Pithoviridae-like	0
bin.979	Endolithic_2	Unclassified	Pithoviridae-like	0
bin.979	Endolithic_3	Unclassified	Pithoviridae-like	0
bin.979	Endolithic_4	Unclassified	Pithoviridae-like	0
bin.979	Soil_1	Unclassified	Pithoviridae-like	0.347585
bin.979	Soil_2	Unclassified	Pithoviridae-like	0.247923
bin.979	Soil_3	Unclassified	Pithoviridae-like	0.162803
bin.979	Soil_4	Unclassified	Pithoviridae-like	0.120269
