# Supplementary material for: Hot springs viruses at Yellowstone National Park have ancient origins and are adapted to thermophilic hosts
Source: Commun Biol. 2024 Apr 9;7:312. doi: 10.1038/s42003-024-05931-1 (PMC11003980; doi:10.1038/s42003-024-05931-1)
Supplement: Supplementary file 5 — Supplementary Data 3 [file 42003_2024_5931_MOESM5_ESM.xlsx]

## Sheet: GO_TERMS
Metag_scaffold_sequence	GO_ID	GO_description	GO_namespace
Creek_1_scaffold_11425_c1_1	GO:0003674	molecular_function	molecular_function
Creek_1_scaffold_11425_c1_1	GO:0003824	catalytic activity	molecular_function
Creek_1_scaffold_11425_c1_1	GO:0003896	DNA primase activity	molecular_function
Creek_1_scaffold_11425_c1_1	GO:0006259	DNA metabolic process	biological_process
Creek_1_scaffold_11425_c1_1	GO:0006260	DNA replication	biological_process
Creek_1_scaffold_11425_c1_1	GO:0006269	DNA replication, synthesis of RNA primer	biological_process
Creek_1_scaffold_11425_c1_1	GO:0006725	cellular aromatic compound metabolic process	biological_process
Creek_1_scaffold_11425_c1_1	GO:0006807	nitrogen compound metabolic process	biological_process
Creek_1_scaffold_11425_c1_1	GO:0008150	biological_process	biological_process
Creek_1_scaffold_11425_c1_1	GO:0008152	metabolic process	biological_process
Creek_1_scaffold_11425_c1_1	GO:0009058	biosynthetic process	biological_process
Creek_1_scaffold_11425_c1_1	GO:0009059	macromolecule biosynthetic process	biological_process
Creek_1_scaffold_11425_c1_1	GO:0009987	cellular process	biological_process
Creek_1_scaffold_11425_c1_1	GO:0016032	viral process	biological_process
Creek_1_scaffold_11425_c1_1	GO:0016070	RNA metabolic process	biological_process
Creek_1_scaffold_11425_c1_1	GO:0016462	pyrophosphatase activity	molecular_function
Creek_1_scaffold_11425_c1_1	GO:0016740	transferase activity	molecular_function
Creek_1_scaffold_11425_c1_1	GO:0016779	nucleotidyltransferase activity	molecular_function
Creek_1_scaffold_11425_c1_1	GO:0016787	hydrolase activity	molecular_function
Creek_1_scaffold_11425_c1_1	GO:0016817	hydrolase activity, acting on acid anhydrides	molecular_function
Creek_1_scaffold_11425_c1_1	GO:0017111	ribonucleoside triphosphate phosphatase activity	molecular_function
Creek_1_scaffold_11425_c1_1	GO:0018130	heterocycle biosynthetic process	biological_process
Creek_1_scaffold_11425_c1_1	GO:0019058	viral life cycle	biological_process
Creek_1_scaffold_11425_c1_1	GO:0019079	viral genome replication	biological_process
Creek_1_scaffold_11425_c1_1	GO:0019438	aromatic compound biosynthetic process	biological_process
Creek_1_scaffold_11425_c1_1	GO:0032774	RNA biosynthetic process	biological_process
Creek_1_scaffold_11425_c1_1	GO:0034641	cellular nitrogen compound metabolic process	biological_process
Creek_1_scaffold_11425_c1_1	GO:0034645	obsolete cellular macromolecule biosynthetic process	biological_process
Creek_1_scaffold_11425_c1_1	GO:0039693	viral DNA genome replication	biological_process
Creek_1_scaffold_11425_c1_1	GO:0043170	macromolecule metabolic process	biological_process
Creek_1_scaffold_11425_c1_1	GO:0044237	cellular metabolic process	biological_process
Creek_1_scaffold_11425_c1_1	GO:0044238	primary metabolic process	biological_process
Creek_1_scaffold_11425_c1_1	GO:0044249	cellular biosynthetic process	biological_process
Creek_1_scaffold_11425_c1_1	GO:0044260	obsolete cellular macromolecule metabolic process	biological_process
Creek_1_scaffold_11425_c1_1	GO:0044271	cellular nitrogen compound biosynthetic process	biological_process
Creek_1_scaffold_11425_c1_1	GO:0044403	biological process involved in symbiotic interaction	biological_process
Creek_1_scaffold_11425_c1_1	GO:0044419	biological process involved in interspecies interaction between organisms	biological_process
Creek_1_scaffold_11425_c1_1	GO:0046483	heterocycle metabolic process	biological_process
Creek_1_scaffold_11425_c1_1	GO:0071704	organic substance metabolic process	biological_process
Creek_1_scaffold_11425_c1_1	GO:0090304	nucleic acid metabolic process	biological_process
Creek_1_scaffold_11425_c1_1	GO:0097747	RNA polymerase activity	molecular_function
Creek_1_scaffold_11425_c1_1	GO:0140098	catalytic activity, acting on RNA	molecular_function
Creek_1_scaffold_11425_c1_1	GO:1901360	organic cyclic compound metabolic process	biological_process
Creek_1_scaffold_11425_c1_1	GO:1901362	organic cyclic compound biosynthetic process	biological_process
Creek_1_scaffold_11425_c1_1	GO:1901576	organic substance biosynthetic process	biological_process
Creek_1_scaffold_13125_c1_1	GO:0008150	biological_process	biological_process
Creek_1_scaffold_13125_c1_1	GO:0016032	viral process	biological_process
Creek_1_scaffold_13125_c1_1	GO:0019058	viral life cycle	biological_process
Creek_1_scaffold_13125_c1_1	GO:0019079	viral genome replication	biological_process
Creek_1_scaffold_13125_c1_1	GO:0039682	rolling circle viral DNA replication	biological_process
Creek_1_scaffold_13125_c1_1	GO:0039687	viral DNA strand displacement replication	biological_process
Creek_1_scaffold_13125_c1_1	GO:0039693	viral DNA genome replication	biological_process
Creek_1_scaffold_13125_c1_1	GO:0044403	biological process involved in symbiotic interaction	biological_process
Creek_1_scaffold_13125_c1_1	GO:0044419	biological process involved in interspecies interaction between organisms	biological_process
Creek_1_scaffold_13478_c1_1	GO:0000228	nuclear chromosome	cellular_component
Creek_1_scaffold_13478_c1_1	GO:0000775	chromosome, centromeric region	cellular_component
Creek_1_scaffold_13478_c1_1	GO:0000785	chromatin	cellular_component
Creek_1_scaffold_13478_c1_1	GO:0000792	heterochromatin	cellular_component
Creek_1_scaffold_13478_c1_1	GO:0003674	molecular_function	molecular_function
Creek_1_scaffold_13478_c1_1	GO:0003676	nucleic acid binding	molecular_function
Creek_1_scaffold_13478_c1_1	GO:0003677	DNA binding	molecular_function
Creek_1_scaffold_13478_c1_1	GO:0003723	RNA binding	molecular_function
Creek_1_scaffold_13478_c1_1	GO:0003729	mRNA binding	molecular_function
Creek_1_scaffold_13478_c1_1	GO:0005488	binding	molecular_function
Creek_1_scaffold_13478_c1_1	GO:0005575	cellular_component	cellular_component
Creek_1_scaffold_13478_c1_1	GO:0005622	intracellular anatomical structure	cellular_component
Creek_1_scaffold_13478_c1_1	GO:0005623	obsolete cell	cellular_component
Creek_1_scaffold_13478_c1_1	GO:0005634	nucleus	cellular_component
Creek_1_scaffold_13478_c1_1	GO:0005654	nucleoplasm	cellular_component
Creek_1_scaffold_13478_c1_1	GO:0005665	RNA polymerase II, core complex	cellular_component
Creek_1_scaffold_13478_c1_1	GO:0005694	chromosome	cellular_component
Creek_1_scaffold_13478_c1_1	GO:0005721	pericentric heterochromatin	cellular_component
Creek_1_scaffold_13478_c1_1	GO:0005737	cytoplasm	cellular_component
Creek_1_scaffold_13478_c1_1	GO:0005739	mitochondrion	cellular_component
Creek_1_scaffold_13478_c1_1	GO:0006325	chromatin organization	biological_process
Creek_1_scaffold_13478_c1_1	GO:0006366	transcription by RNA polymerase II	biological_process
Creek_1_scaffold_13478_c1_1	GO:0006725	cellular aromatic compound metabolic process	biological_process
Creek_1_scaffold_13478_c1_1	GO:0006807	nitrogen compound metabolic process	biological_process
Creek_1_scaffold_13478_c1_1	GO:0006996	organelle organization	biological_process
Creek_1_scaffold_13478_c1_1	GO:0008150	biological_process	biological_process
Creek_1_scaffold_13478_c1_1	GO:0008152	metabolic process	biological_process
Creek_1_scaffold_13478_c1_1	GO:0009058	biosynthetic process	biological_process
Creek_1_scaffold_13478_c1_1	GO:0009059	macromolecule biosynthetic process	biological_process
Creek_1_scaffold_13478_c1_1	GO:0009889	regulation of biosynthetic process	biological_process
Creek_1_scaffold_13478_c1_1	GO:0009890	negative regulation of biosynthetic process	biological_process
Creek_1_scaffold_13478_c1_1	GO:0009892	negative regulation of metabolic process	biological_process
Creek_1_scaffold_13478_c1_1	GO:0009987	cellular process	biological_process
Creek_1_scaffold_13478_c1_1	GO:0010467	gene expression	biological_process
Creek_1_scaffold_13478_c1_1	GO:0010468	regulation of gene expression	biological_process
Creek_1_scaffold_13478_c1_1	GO:0010494	cytoplasmic stress granule	cellular_component
Creek_1_scaffold_13478_c1_1	GO:0010556	regulation of macromolecule biosynthetic process	biological_process
Creek_1_scaffold_13478_c1_1	GO:0010558	negative regulation of macromolecule biosynthetic process	biological_process
Creek_1_scaffold_13478_c1_1	GO:0010605	negative regulation of macromolecule metabolic process	biological_process
Creek_1_scaffold_13478_c1_1	GO:0010629	negative regulation of gene expression	biological_process
Creek_1_scaffold_13478_c1_1	GO:0016043	cellular component organization	biological_process
Creek_1_scaffold_13478_c1_1	GO:0016070	RNA metabolic process	biological_process
Creek_1_scaffold_13478_c1_1	GO:0016458	obsolete gene silencing	biological_process
Creek_1_scaffold_13478_c1_1	GO:0016591	RNA polymerase II, holoenzyme	cellular_component
Creek_1_scaffold_13478_c1_1	GO:0018130	heterocycle biosynthetic process	biological_process
Creek_1_scaffold_13478_c1_1	GO:0019222	regulation of metabolic process	biological_process
Creek_1_scaffold_13478_c1_1	GO:0019438	aromatic compound biosynthetic process	biological_process
Creek_1_scaffold_13478_c1_1	GO:0030880	RNA polymerase complex	cellular_component
Creek_1_scaffold_13478_c1_1	GO:0031323	regulation of cellular metabolic process	biological_process
Creek_1_scaffold_13478_c1_1	GO:0031324	negative regulation of cellular metabolic process	biological_process
Creek_1_scaffold_13478_c1_1	GO:0031326	regulation of cellular biosynthetic process	biological_process
Creek_1_scaffold_13478_c1_1	GO:0031327	negative regulation of cellular biosynthetic process	biological_process
Creek_1_scaffold_13478_c1_1	GO:0031981	nuclear lumen	cellular_component
Creek_1_scaffold_13478_c1_1	GO:0032774	RNA biosynthetic process	biological_process
Creek_1_scaffold_13478_c1_1	GO:0034641	cellular nitrogen compound metabolic process	biological_process
Creek_1_scaffold_13478_c1_1	GO:0034645	obsolete cellular macromolecule biosynthetic process	biological_process
Creek_1_scaffold_13478_c1_1	GO:0035770	ribonucleoprotein granule	cellular_component
Creek_1_scaffold_13478_c1_1	GO:0036464	cytoplasmic ribonucleoprotein granule	cellular_component
Creek_1_scaffold_13478_c1_1	GO:0040029	epigenetic regulation of gene expression	biological_process
Creek_1_scaffold_13478_c1_1	GO:0043170	macromolecule metabolic process	biological_process
Creek_1_scaffold_13478_c1_1	GO:0043226	organelle	cellular_component
Creek_1_scaffold_13478_c1_1	GO:0043229	intracellular organelle	cellular_component
Creek_1_scaffold_13478_c1_1	GO:0043233	organelle lumen	cellular_component
Creek_1_scaffold_13478_c1_1	GO:0044237	cellular metabolic process	biological_process
Creek_1_scaffold_13478_c1_1	GO:0044238	primary metabolic process	biological_process
Creek_1_scaffold_13478_c1_1	GO:0044249	cellular biosynthetic process	biological_process
Creek_1_scaffold_13478_c1_1	GO:0044260	obsolete cellular macromolecule metabolic process	biological_process
Creek_1_scaffold_13478_c1_1	GO:0044271	cellular nitrogen compound biosynthetic process	biological_process
Creek_1_scaffold_13478_c1_1	GO:0044422	obsolete organelle part	cellular_component
Creek_1_scaffold_13478_c1_1	GO:0044424	obsolete intracellular part	cellular_component
Creek_1_scaffold_13478_c1_1	GO:0044427	obsolete chromosomal part	cellular_component
Creek_1_scaffold_13478_c1_1	GO:0044428	obsolete nuclear part	cellular_component
Creek_1_scaffold_13478_c1_1	GO:0044444	obsolete cytoplasmic part	cellular_component
Creek_1_scaffold_13478_c1_1	GO:0044446	obsolete intracellular organelle part	cellular_component
Creek_1_scaffold_13478_c1_1	GO:0044451	obsolete nucleoplasm part	cellular_component
Creek_1_scaffold_13478_c1_1	GO:0044454	obsolete nuclear chromosome part	cellular_component
Creek_1_scaffold_13478_c1_1	GO:0044464	obsolete cell part	cellular_component
Creek_1_scaffold_13478_c1_1	GO:0045814	negative regulation of gene expression, epigenetic	biological_process
Creek_1_scaffold_13478_c1_1	GO:0046483	heterocycle metabolic process	biological_process
Creek_1_scaffold_13478_c1_1	GO:0048519	negative regulation of biological process	biological_process
Creek_1_scaffold_13478_c1_1	GO:0048523	negative regulation of cellular process	biological_process
Creek_1_scaffold_13478_c1_1	GO:0050789	regulation of biological process	biological_process
Creek_1_scaffold_13478_c1_1	GO:0050794	regulation of cellular process	biological_process
Creek_1_scaffold_13478_c1_1	GO:0051171	regulation of nitrogen compound metabolic process	biological_process
Creek_1_scaffold_13478_c1_1	GO:0051172	negative regulation of nitrogen compound metabolic process	biological_process
Creek_1_scaffold_13478_c1_1	GO:0051252	regulation of RNA metabolic process	biological_process
Creek_1_scaffold_13478_c1_1	GO:0051253	negative regulation of RNA metabolic process	biological_process
Creek_1_scaffold_13478_c1_1	GO:0051276	chromosome organization	biological_process
Creek_1_scaffold_13478_c1_1	GO:0060255	regulation of macromolecule metabolic process	biological_process
Creek_1_scaffold_13478_c1_1	GO:0065007	biological regulation	biological_process
Creek_1_scaffold_13478_c1_1	GO:0070013	intracellular organelle lumen	cellular_component
Creek_1_scaffold_13478_c1_1	GO:0071704	organic substance metabolic process	biological_process
Creek_1_scaffold_13478_c1_1	GO:0071840	cellular component organization or biogenesis	biological_process
Creek_1_scaffold_13478_c1_1	GO:0080090	regulation of primary metabolic process	biological_process
Creek_1_scaffold_13478_c1_1	GO:0090304	nucleic acid metabolic process	biological_process
Creek_1_scaffold_13478_c1_1	GO:0097159	organic cyclic compound binding	molecular_function
Creek_1_scaffold_13478_c1_1	GO:0098687	chromosomal region	cellular_component
Creek_1_scaffold_13478_c1_1	GO:1901360	organic cyclic compound metabolic process	biological_process
Creek_1_scaffold_13478_c1_1	GO:1901362	organic cyclic compound biosynthetic process	biological_process
Creek_1_scaffold_13478_c1_1	GO:1901363	heterocyclic compound binding	molecular_function
Creek_1_scaffold_13478_c1_1	GO:1901576	organic substance biosynthetic process	biological_process
Creek_1_scaffold_13478_c1_1	GO:1902494	catalytic complex	cellular_component
Creek_1_scaffold_13478_c1_1	GO:1902679	negative regulation of RNA biosynthetic process	biological_process
Creek_1_scaffold_13478_c1_1	GO:1990234	transferase complex	cellular_component
Creek_1_scaffold_13478_c1_1	GO:1990904	ribonucleoprotein complex	cellular_component
Creek_1_scaffold_13478_c1_1	GO:2000112	obsolete regulation of cellular macromolecule biosynthetic process	biological_process
Creek_1_scaffold_13478_c1_1	GO:2000113	obsolete negative regulation of cellular macromolecule biosynthetic process	biological_process
Creek_1_scaffold_13478_c1_1	GO:2001141	regulation of RNA biosynthetic process	biological_process
Creek_1_scaffold_5964_c1_1	GO:0008150	biological_process	biological_process
Creek_1_scaffold_5964_c1_1	GO:0016032	viral process	biological_process
Creek_1_scaffold_5964_c1_1	GO:0019058	viral life cycle	biological_process
Creek_1_scaffold_5964_c1_1	GO:0019079	viral genome replication	biological_process
Creek_1_scaffold_5964_c1_1	GO:0039682	rolling circle viral DNA replication	biological_process
Creek_1_scaffold_5964_c1_1	GO:0039687	viral DNA strand displacement replication	biological_process
Creek_1_scaffold_5964_c1_1	GO:0039693	viral DNA genome replication	biological_process
Creek_1_scaffold_5964_c1_1	GO:0044403	biological process involved in symbiotic interaction	biological_process
Creek_1_scaffold_5964_c1_1	GO:0044419	biological process involved in interspecies interaction between organisms	biological_process
Creek_1_scaffold_5964_c1_4	GO:0008150	biological_process	biological_process
Creek_1_scaffold_5964_c1_4	GO:0016032	viral process	biological_process
Creek_1_scaffold_5964_c1_4	GO:0019058	viral life cycle	biological_process
Creek_1_scaffold_5964_c1_4	GO:0019079	viral genome replication	biological_process
Creek_1_scaffold_5964_c1_4	GO:0039682	rolling circle viral DNA replication	biological_process
Creek_1_scaffold_5964_c1_4	GO:0039687	viral DNA strand displacement replication	biological_process
Creek_1_scaffold_5964_c1_4	GO:0039693	viral DNA genome replication	biological_process
Creek_1_scaffold_5964_c1_4	GO:0044403	biological process involved in symbiotic interaction	biological_process
Creek_1_scaffold_5964_c1_4	GO:0044419	biological process involved in interspecies interaction between organisms	biological_process
Creek_1_scaffold_6725_c1_2	GO:0003674	molecular_function	molecular_function
Creek_1_scaffold_6725_c1_2	GO:0003824	catalytic activity	molecular_function
Creek_1_scaffold_6725_c1_2	GO:0005575	cellular_component	cellular_component
Creek_1_scaffold_6725_c1_2	GO:0005622	intracellular anatomical structure	cellular_component
Creek_1_scaffold_6725_c1_2	GO:0005623	obsolete cell	cellular_component
Creek_1_scaffold_6725_c1_2	GO:0005737	cytoplasm	cellular_component
Creek_1_scaffold_6725_c1_2	GO:0006259	DNA metabolic process	biological_process
Creek_1_scaffold_6725_c1_2	GO:0006281	DNA repair	biological_process
Creek_1_scaffold_6725_c1_2	GO:0006725	cellular aromatic compound metabolic process	biological_process
Creek_1_scaffold_6725_c1_2	GO:0006807	nitrogen compound metabolic process	biological_process
Creek_1_scaffold_6725_c1_2	GO:0006950	response to stress	biological_process
Creek_1_scaffold_6725_c1_2	GO:0006974	DNA damage response	biological_process
Creek_1_scaffold_6725_c1_2	GO:0008150	biological_process	biological_process
Creek_1_scaffold_6725_c1_2	GO:0008152	metabolic process	biological_process
Creek_1_scaffold_6725_c1_2	GO:0009987	cellular process	biological_process
Creek_1_scaffold_6725_c1_2	GO:0016787	hydrolase activity	molecular_function
Creek_1_scaffold_6725_c1_2	GO:0016798	hydrolase activity, acting on glycosyl bonds	molecular_function
Creek_1_scaffold_6725_c1_2	GO:0033554	cellular response to stress	biological_process
Creek_1_scaffold_6725_c1_2	GO:0034641	cellular nitrogen compound metabolic process	biological_process
Creek_1_scaffold_6725_c1_2	GO:0043170	macromolecule metabolic process	biological_process
Creek_1_scaffold_6725_c1_2	GO:0044237	cellular metabolic process	biological_process
Creek_1_scaffold_6725_c1_2	GO:0044238	primary metabolic process	biological_process
Creek_1_scaffold_6725_c1_2	GO:0044260	obsolete cellular macromolecule metabolic process	biological_process
Creek_1_scaffold_6725_c1_2	GO:0044424	obsolete intracellular part	cellular_component
Creek_1_scaffold_6725_c1_2	GO:0044464	obsolete cell part	cellular_component
Creek_1_scaffold_6725_c1_2	GO:0046483	heterocycle metabolic process	biological_process
Creek_1_scaffold_6725_c1_2	GO:0050896	response to stimulus	biological_process
Creek_1_scaffold_6725_c1_2	GO:0051716	cellular response to stimulus	biological_process
Creek_1_scaffold_6725_c1_2	GO:0071704	organic substance metabolic process	biological_process
Creek_1_scaffold_6725_c1_2	GO:0090304	nucleic acid metabolic process	biological_process
Creek_1_scaffold_6725_c1_2	GO:0140097	catalytic activity, acting on DNA	molecular_function
Creek_1_scaffold_6725_c1_2	GO:1901360	organic cyclic compound metabolic process	biological_process
Creek_2_scaffold_10653_c1_3	GO:0003674	molecular_function	molecular_function
Creek_2_scaffold_10653_c1_3	GO:0003824	catalytic activity	molecular_function
Creek_2_scaffold_10653_c1_3	GO:0003896	DNA primase activity	molecular_function
Creek_2_scaffold_10653_c1_3	GO:0006259	DNA metabolic process	biological_process
Creek_2_scaffold_10653_c1_3	GO:0006260	DNA replication	biological_process
Creek_2_scaffold_10653_c1_3	GO:0006269	DNA replication, synthesis of RNA primer	biological_process
Creek_2_scaffold_10653_c1_3	GO:0006725	cellular aromatic compound metabolic process	biological_process
Creek_2_scaffold_10653_c1_3	GO:0006807	nitrogen compound metabolic process	biological_process
Creek_2_scaffold_10653_c1_3	GO:0008150	biological_process	biological_process
Creek_2_scaffold_10653_c1_3	GO:0008152	metabolic process	biological_process
Creek_2_scaffold_10653_c1_3	GO:0009058	biosynthetic process	biological_process
Creek_2_scaffold_10653_c1_3	GO:0009059	macromolecule biosynthetic process	biological_process
Creek_2_scaffold_10653_c1_3	GO:0009987	cellular process	biological_process
Creek_2_scaffold_10653_c1_3	GO:0016032	viral process	biological_process
Creek_2_scaffold_10653_c1_3	GO:0016070	RNA metabolic process	biological_process
Creek_2_scaffold_10653_c1_3	GO:0016462	pyrophosphatase activity	molecular_function
Creek_2_scaffold_10653_c1_3	GO:0016740	transferase activity	molecular_function
Creek_2_scaffold_10653_c1_3	GO:0016779	nucleotidyltransferase activity	molecular_function
Creek_2_scaffold_10653_c1_3	GO:0016787	hydrolase activity	molecular_function
Creek_2_scaffold_10653_c1_3	GO:0016817	hydrolase activity, acting on acid anhydrides	molecular_function
Creek_2_scaffold_10653_c1_3	GO:0017111	ribonucleoside triphosphate phosphatase activity	molecular_function
Creek_2_scaffold_10653_c1_3	GO:0018130	heterocycle biosynthetic process	biological_process
Creek_2_scaffold_10653_c1_3	GO:0019058	viral life cycle	biological_process
Creek_2_scaffold_10653_c1_3	GO:0019079	viral genome replication	biological_process
Creek_2_scaffold_10653_c1_3	GO:0019438	aromatic compound biosynthetic process	biological_process
Creek_2_scaffold_10653_c1_3	GO:0032774	RNA biosynthetic process	biological_process
Creek_2_scaffold_10653_c1_3	GO:0034641	cellular nitrogen compound metabolic process	biological_process
Creek_2_scaffold_10653_c1_3	GO:0034645	obsolete cellular macromolecule biosynthetic process	biological_process
Creek_2_scaffold_10653_c1_3	GO:0039693	viral DNA genome replication	biological_process
Creek_2_scaffold_10653_c1_3	GO:0043170	macromolecule metabolic process	biological_process
Creek_2_scaffold_10653_c1_3	GO:0044237	cellular metabolic process	biological_process
Creek_2_scaffold_10653_c1_3	GO:0044238	primary metabolic process	biological_process
Creek_2_scaffold_10653_c1_3	GO:0044249	cellular biosynthetic process	biological_process
Creek_2_scaffold_10653_c1_3	GO:0044260	obsolete cellular macromolecule metabolic process	biological_process
Creek_2_scaffold_10653_c1_3	GO:0044271	cellular nitrogen compound biosynthetic process	biological_process
Creek_2_scaffold_10653_c1_3	GO:0044403	biological process involved in symbiotic interaction	biological_process
Creek_2_scaffold_10653_c1_3	GO:0044419	biological process involved in interspecies interaction between organisms	biological_process
Creek_2_scaffold_10653_c1_3	GO:0046483	heterocycle metabolic process	biological_process
Creek_2_scaffold_10653_c1_3	GO:0071704	organic substance metabolic process	biological_process
Creek_2_scaffold_10653_c1_3	GO:0090304	nucleic acid metabolic process	biological_process
Creek_2_scaffold_10653_c1_3	GO:0097747	RNA polymerase activity	molecular_function
Creek_2_scaffold_10653_c1_3	GO:0140098	catalytic activity, acting on RNA	molecular_function
Creek_2_scaffold_10653_c1_3	GO:1901360	organic cyclic compound metabolic process	biological_process
Creek_2_scaffold_10653_c1_3	GO:1901362	organic cyclic compound biosynthetic process	biological_process
Creek_2_scaffold_10653_c1_3	GO:1901576	organic substance biosynthetic process	biological_process
Creek_2_scaffold_11487_c1_1	GO:0000018	regulation of DNA recombination	biological_process
Creek_2_scaffold_11487_c1_1	GO:0002200	somatic diversification of immune receptors	biological_process
Creek_2_scaffold_11487_c1_1	GO:0002376	immune system process	biological_process
Creek_2_scaffold_11487_c1_1	GO:0002377	immunoglobulin production	biological_process
Creek_2_scaffold_11487_c1_1	GO:0002440	production of molecular mediator of immune response	biological_process
Creek_2_scaffold_11487_c1_1	GO:0002520	immune system development	biological_process
Creek_2_scaffold_11487_c1_1	GO:0002562	somatic diversification of immune receptors via germline recombination within a single locus	biological_process
Creek_2_scaffold_11487_c1_1	GO:0002566	somatic diversification of immune receptors via somatic mutation	biological_process
Creek_2_scaffold_11487_c1_1	GO:0002637	regulation of immunoglobulin production	biological_process
Creek_2_scaffold_11487_c1_1	GO:0002639	positive regulation of immunoglobulin production	biological_process
Creek_2_scaffold_11487_c1_1	GO:0002682	regulation of immune system process	biological_process
Creek_2_scaffold_11487_c1_1	GO:0002684	positive regulation of immune system process	biological_process
Creek_2_scaffold_11487_c1_1	GO:0002694	regulation of leukocyte activation	biological_process
Creek_2_scaffold_11487_c1_1	GO:0002696	positive regulation of leukocyte activation	biological_process
Creek_2_scaffold_11487_c1_1	GO:0002697	regulation of immune effector process	biological_process
Creek_2_scaffold_11487_c1_1	GO:0002699	positive regulation of immune effector process	biological_process
Creek_2_scaffold_11487_c1_1	GO:0002700	regulation of production of molecular mediator of immune response	biological_process
Creek_2_scaffold_11487_c1_1	GO:0002702	positive regulation of production of molecular mediator of immune response	biological_process
Creek_2_scaffold_11487_c1_1	GO:0002703	regulation of leukocyte mediated immunity	biological_process
Creek_2_scaffold_11487_c1_1	GO:0002705	positive regulation of leukocyte mediated immunity	biological_process
Creek_2_scaffold_11487_c1_1	GO:0002706	regulation of lymphocyte mediated immunity	biological_process
Creek_2_scaffold_11487_c1_1	GO:0002708	positive regulation of lymphocyte mediated immunity	biological_process
Creek_2_scaffold_11487_c1_1	GO:0002712	regulation of B cell mediated immunity	biological_process
Creek_2_scaffold_11487_c1_1	GO:0002714	positive regulation of B cell mediated immunity	biological_process
Creek_2_scaffold_11487_c1_1	GO:0002819	regulation of adaptive immune response	biological_process
Creek_2_scaffold_11487_c1_1	GO:0002821	positive regulation of adaptive immune response	biological_process
Creek_2_scaffold_11487_c1_1	GO:0002822	regulation of adaptive immune response based on somatic recombination of immune receptors built from immunoglobulin superfamily domains	biological_process
Creek_2_scaffold_11487_c1_1	GO:0002824	positive regulation of adaptive immune response based on somatic recombination of immune receptors built from immunoglobulin superfamily domains	biological_process
Creek_2_scaffold_11487_c1_1	GO:0002889	regulation of immunoglobulin mediated immune response	biological_process
Creek_2_scaffold_11487_c1_1	GO:0002891	positive regulation of immunoglobulin mediated immune response	biological_process
Creek_2_scaffold_11487_c1_1	GO:0003674	molecular_function	molecular_function
Creek_2_scaffold_11487_c1_1	GO:0003676	nucleic acid binding	molecular_function
Creek_2_scaffold_11487_c1_1	GO:0003677	DNA binding	molecular_function
Creek_2_scaffold_11487_c1_1	GO:0003684	damaged DNA binding	molecular_function
Creek_2_scaffold_11487_c1_1	GO:0003824	catalytic activity	molecular_function
Creek_2_scaffold_11487_c1_1	GO:0005488	binding	molecular_function
Creek_2_scaffold_11487_c1_1	GO:0005575	cellular_component	cellular_component
Creek_2_scaffold_11487_c1_1	GO:0005622	intracellular anatomical structure	cellular_component
Creek_2_scaffold_11487_c1_1	GO:0005623	obsolete cell	cellular_component
Creek_2_scaffold_11487_c1_1	GO:0005634	nucleus	cellular_component
Creek_2_scaffold_11487_c1_1	GO:0005654	nucleoplasm	cellular_component
Creek_2_scaffold_11487_c1_1	GO:0005737	cytoplasm	cellular_component
Creek_2_scaffold_11487_c1_1	GO:0005739	mitochondrion	cellular_component
Creek_2_scaffold_11487_c1_1	GO:0006220	pyrimidine nucleotide metabolic process	biological_process
Creek_2_scaffold_11487_c1_1	GO:0006244	pyrimidine nucleotide catabolic process	biological_process
Creek_2_scaffold_11487_c1_1	GO:0006259	DNA metabolic process	biological_process
Creek_2_scaffold_11487_c1_1	GO:0006281	DNA repair	biological_process
Creek_2_scaffold_11487_c1_1	GO:0006304	DNA modification	biological_process
Creek_2_scaffold_11487_c1_1	GO:0006310	DNA recombination	biological_process
Creek_2_scaffold_11487_c1_1	GO:0006725	cellular aromatic compound metabolic process	biological_process
Creek_2_scaffold_11487_c1_1	GO:0006753	nucleoside phosphate metabolic process	biological_process
Creek_2_scaffold_11487_c1_1	GO:0006793	phosphorus metabolic process	biological_process
Creek_2_scaffold_11487_c1_1	GO:0006807	nitrogen compound metabolic process	biological_process
Creek_2_scaffold_11487_c1_1	GO:0006950	response to stress	biological_process
Creek_2_scaffold_11487_c1_1	GO:0006974	DNA damage response	biological_process
Creek_2_scaffold_11487_c1_1	GO:0007275	multicellular organism development	biological_process
Creek_2_scaffold_11487_c1_1	GO:0008150	biological_process	biological_process
Creek_2_scaffold_11487_c1_1	GO:0008152	metabolic process	biological_process
Creek_2_scaffold_11487_c1_1	GO:0009056	catabolic process	biological_process
Creek_2_scaffold_11487_c1_1	GO:0009058	biosynthetic process	biological_process
Creek_2_scaffold_11487_c1_1	GO:0009117	nucleotide metabolic process	biological_process
Creek_2_scaffold_11487_c1_1	GO:0009166	nucleotide catabolic process	biological_process
Creek_2_scaffold_11487_c1_1	GO:0009219	pyrimidine deoxyribonucleotide metabolic process	biological_process
Creek_2_scaffold_11487_c1_1	GO:0009223	pyrimidine deoxyribonucleotide catabolic process	biological_process
Creek_2_scaffold_11487_c1_1	GO:0009262	deoxyribonucleotide metabolic process	biological_process
Creek_2_scaffold_11487_c1_1	GO:0009264	deoxyribonucleotide catabolic process	biological_process
Creek_2_scaffold_11487_c1_1	GO:0009893	positive regulation of metabolic process	biological_process
Creek_2_scaffold_11487_c1_1	GO:0009987	cellular process	biological_process
Creek_2_scaffold_11487_c1_1	GO:0010604	positive regulation of macromolecule metabolic process	biological_process
Creek_2_scaffold_11487_c1_1	GO:0010941	regulation of cell death	biological_process
Creek_2_scaffold_11487_c1_1	GO:0016444	somatic cell DNA recombination	biological_process
Creek_2_scaffold_11487_c1_1	GO:0016445	somatic diversification of immunoglobulins	biological_process
Creek_2_scaffold_11487_c1_1	GO:0016446	somatic hypermutation of immunoglobulin genes	biological_process
Creek_2_scaffold_11487_c1_1	GO:0016447	somatic recombination of immunoglobulin gene segments	biological_process
Creek_2_scaffold_11487_c1_1	GO:0016787	hydrolase activity	molecular_function
Creek_2_scaffold_11487_c1_1	GO:0016798	hydrolase activity, acting on glycosyl bonds	molecular_function
Creek_2_scaffold_11487_c1_1	GO:0018130	heterocycle biosynthetic process	biological_process
Creek_2_scaffold_11487_c1_1	GO:0019222	regulation of metabolic process	biological_process
Creek_2_scaffold_11487_c1_1	GO:0019438	aromatic compound biosynthetic process	biological_process
Creek_2_scaffold_11487_c1_1	GO:0019439	aromatic compound catabolic process	biological_process
Creek_2_scaffold_11487_c1_1	GO:0019637	organophosphate metabolic process	biological_process
Creek_2_scaffold_11487_c1_1	GO:0019692	deoxyribose phosphate metabolic process	biological_process
Creek_2_scaffold_11487_c1_1	GO:0031323	regulation of cellular metabolic process	biological_process
Creek_2_scaffold_11487_c1_1	GO:0031325	positive regulation of cellular metabolic process	biological_process
Creek_2_scaffold_11487_c1_1	GO:0031981	nuclear lumen	cellular_component
Creek_2_scaffold_11487_c1_1	GO:0032501	multicellular organismal process	biological_process
Creek_2_scaffold_11487_c1_1	GO:0032502	developmental process	biological_process
Creek_2_scaffold_11487_c1_1	GO:0033554	cellular response to stress	biological_process
Creek_2_scaffold_11487_c1_1	GO:0034641	cellular nitrogen compound metabolic process	biological_process
Creek_2_scaffold_11487_c1_1	GO:0042981	regulation of apoptotic process	biological_process
Creek_2_scaffold_11487_c1_1	GO:0043021	ribonucleoprotein complex binding	molecular_function
Creek_2_scaffold_11487_c1_1	GO:0043024	ribosomal small subunit binding	molecular_function
Creek_2_scaffold_11487_c1_1	GO:0043066	negative regulation of apoptotic process	biological_process
Creek_2_scaffold_11487_c1_1	GO:0043067	regulation of programmed cell death	biological_process
Creek_2_scaffold_11487_c1_1	GO:0043069	negative regulation of programmed cell death	biological_process
Creek_2_scaffold_11487_c1_1	GO:0043170	macromolecule metabolic process	biological_process
Creek_2_scaffold_11487_c1_1	GO:0043226	organelle	cellular_component
Creek_2_scaffold_11487_c1_1	GO:0043229	intracellular organelle	cellular_component
Creek_2_scaffold_11487_c1_1	GO:0043233	organelle lumen	cellular_component
Creek_2_scaffold_11487_c1_1	GO:0043412	macromolecule modification	biological_process
Creek_2_scaffold_11487_c1_1	GO:0044237	cellular metabolic process	biological_process
Creek_2_scaffold_11487_c1_1	GO:0044238	primary metabolic process	biological_process
Creek_2_scaffold_11487_c1_1	GO:0044248	cellular catabolic process	biological_process
Creek_2_scaffold_11487_c1_1	GO:0044249	cellular biosynthetic process	biological_process
Creek_2_scaffold_11487_c1_1	GO:0044260	obsolete cellular macromolecule metabolic process	biological_process
Creek_2_scaffold_11487_c1_1	GO:0044270	cellular nitrogen compound catabolic process	biological_process
Creek_2_scaffold_11487_c1_1	GO:0044271	cellular nitrogen compound biosynthetic process	biological_process
Creek_2_scaffold_11487_c1_1	GO:0044281	small molecule metabolic process	biological_process
Creek_2_scaffold_11487_c1_1	GO:0044283	small molecule biosynthetic process	biological_process
Creek_2_scaffold_11487_c1_1	GO:0044422	obsolete organelle part	cellular_component
Creek_2_scaffold_11487_c1_1	GO:0044424	obsolete intracellular part	cellular_component
Creek_2_scaffold_11487_c1_1	GO:0044428	obsolete nuclear part	cellular_component
Creek_2_scaffold_11487_c1_1	GO:0044444	obsolete cytoplasmic part	cellular_component
Creek_2_scaffold_11487_c1_1	GO:0044446	obsolete intracellular organelle part	cellular_component
Creek_2_scaffold_11487_c1_1	GO:0044464	obsolete cell part	cellular_component
Creek_2_scaffold_11487_c1_1	GO:0045008	depyrimidination	biological_process
Creek_2_scaffold_11487_c1_1	GO:0045191	regulation of isotype switching	biological_process
Creek_2_scaffold_11487_c1_1	GO:0045830	positive regulation of isotype switching	biological_process
Creek_2_scaffold_11487_c1_1	GO:0045911	positive regulation of DNA recombination	biological_process
Creek_2_scaffold_11487_c1_1	GO:0046386	deoxyribose phosphate catabolic process	biological_process
Creek_2_scaffold_11487_c1_1	GO:0046434	organophosphate catabolic process	biological_process
Creek_2_scaffold_11487_c1_1	GO:0046483	heterocycle metabolic process	biological_process
Creek_2_scaffold_11487_c1_1	GO:0046700	heterocycle catabolic process	biological_process
Creek_2_scaffold_11487_c1_1	GO:0048518	positive regulation of biological process	biological_process
Creek_2_scaffold_11487_c1_1	GO:0048519	negative regulation of biological process	biological_process
Creek_2_scaffold_11487_c1_1	GO:0048522	positive regulation of cellular process	biological_process
Creek_2_scaffold_11487_c1_1	GO:0048523	negative regulation of cellular process	biological_process
Creek_2_scaffold_11487_c1_1	GO:0048583	regulation of response to stimulus	biological_process
Creek_2_scaffold_11487_c1_1	GO:0048584	positive regulation of response to stimulus	biological_process
Creek_2_scaffold_11487_c1_1	GO:0048731	system development	biological_process
Creek_2_scaffold_11487_c1_1	GO:0048856	anatomical structure development	biological_process
Creek_2_scaffold_11487_c1_1	GO:0050776	regulation of immune response	biological_process
Creek_2_scaffold_11487_c1_1	GO:0050778	positive regulation of immune response	biological_process
Creek_2_scaffold_11487_c1_1	GO:0050789	regulation of biological process	biological_process
Creek_2_scaffold_11487_c1_1	GO:0050793	regulation of developmental process	biological_process
Creek_2_scaffold_11487_c1_1	GO:0050794	regulation of cellular process	biological_process
Creek_2_scaffold_11487_c1_1	GO:0050864	regulation of B cell activation	biological_process
Creek_2_scaffold_11487_c1_1	GO:0050865	regulation of cell activation	biological_process
Creek_2_scaffold_11487_c1_1	GO:0050867	positive regulation of cell activation	biological_process
Creek_2_scaffold_11487_c1_1	GO:0050871	positive regulation of B cell activation	biological_process
Creek_2_scaffold_11487_c1_1	GO:0050896	response to stimulus	biological_process
Creek_2_scaffold_11487_c1_1	GO:0051052	regulation of DNA metabolic process	biological_process
Creek_2_scaffold_11487_c1_1	GO:0051054	positive regulation of DNA metabolic process	biological_process
Creek_2_scaffold_11487_c1_1	GO:0051094	positive regulation of developmental process	biological_process
Creek_2_scaffold_11487_c1_1	GO:0051171	regulation of nitrogen compound metabolic process	biological_process
Creek_2_scaffold_11487_c1_1	GO:0051173	positive regulation of nitrogen compound metabolic process	biological_process
Creek_2_scaffold_11487_c1_1	GO:0051239	regulation of multicellular organismal process	biological_process
Creek_2_scaffold_11487_c1_1	GO:0051240	positive regulation of multicellular organismal process	biological_process
Creek_2_scaffold_11487_c1_1	GO:0051249	regulation of lymphocyte activation	biological_process
Creek_2_scaffold_11487_c1_1	GO:0051251	positive regulation of lymphocyte activation	biological_process
Creek_2_scaffold_11487_c1_1	GO:0051716	cellular response to stimulus	biological_process
Creek_2_scaffold_11487_c1_1	GO:0060255	regulation of macromolecule metabolic process	biological_process
Creek_2_scaffold_11487_c1_1	GO:0060548	negative regulation of cell death	biological_process
Creek_2_scaffold_11487_c1_1	GO:0065007	biological regulation	biological_process
Creek_2_scaffold_11487_c1_1	GO:0070013	intracellular organelle lumen	cellular_component
Creek_2_scaffold_11487_c1_1	GO:0071704	organic substance metabolic process	biological_process
Creek_2_scaffold_11487_c1_1	GO:0080090	regulation of primary metabolic process	biological_process
Creek_2_scaffold_11487_c1_1	GO:0090304	nucleic acid metabolic process	biological_process
Creek_2_scaffold_11487_c1_1	GO:0097159	organic cyclic compound binding	molecular_function
Creek_2_scaffold_11487_c1_1	GO:0140097	catalytic activity, acting on DNA	molecular_function
Creek_2_scaffold_11487_c1_1	GO:1901135	carbohydrate derivative metabolic process	biological_process
Creek_2_scaffold_11487_c1_1	GO:1901136	carbohydrate derivative catabolic process	biological_process
Creek_2_scaffold_11487_c1_1	GO:1901292	nucleoside phosphate catabolic process	biological_process
Creek_2_scaffold_11487_c1_1	GO:1901360	organic cyclic compound metabolic process	biological_process
Creek_2_scaffold_11487_c1_1	GO:1901361	organic cyclic compound catabolic process	biological_process
Creek_2_scaffold_11487_c1_1	GO:1901362	organic cyclic compound biosynthetic process	biological_process
Creek_2_scaffold_11487_c1_1	GO:1901363	heterocyclic compound binding	molecular_function
Creek_2_scaffold_11487_c1_1	GO:1901564	organonitrogen compound metabolic process	biological_process
Creek_2_scaffold_11487_c1_1	GO:1901565	organonitrogen compound catabolic process	biological_process
Creek_2_scaffold_11487_c1_1	GO:1901575	organic substance catabolic process	biological_process
Creek_2_scaffold_11487_c1_1	GO:1901576	organic substance biosynthetic process	biological_process
Creek_2_scaffold_11487_c1_1	GO:2000026	regulation of multicellular organismal development	biological_process
Creek_2_scaffold_1275_c1_2	GO:0003674	molecular_function	molecular_function
Creek_2_scaffold_1275_c1_2	GO:0003676	nucleic acid binding	molecular_function
Creek_2_scaffold_1275_c1_2	GO:0003677	DNA binding	molecular_function
Creek_2_scaffold_1275_c1_2	GO:0005488	binding	molecular_function
Creek_2_scaffold_1275_c1_2	GO:0097159	organic cyclic compound binding	molecular_function
Creek_2_scaffold_1275_c1_2	GO:1901363	heterocyclic compound binding	molecular_function
Creek_2_scaffold_1275_c1_6	GO:0005575	cellular_component	cellular_component
Creek_2_scaffold_1275_c1_7	GO:0005575	cellular_component	cellular_component
Creek_2_scaffold_1275_c1_8	GO:0005575	cellular_component	cellular_component
Creek_2_scaffold_13932_c1_1	GO:0000228	nuclear chromosome	cellular_component
Creek_2_scaffold_13932_c1_1	GO:0000775	chromosome, centromeric region	cellular_component
Creek_2_scaffold_13932_c1_1	GO:0000785	chromatin	cellular_component
Creek_2_scaffold_13932_c1_1	GO:0000792	heterochromatin	cellular_component
Creek_2_scaffold_13932_c1_1	GO:0003674	molecular_function	molecular_function
Creek_2_scaffold_13932_c1_1	GO:0003676	nucleic acid binding	molecular_function
Creek_2_scaffold_13932_c1_1	GO:0003677	DNA binding	molecular_function
Creek_2_scaffold_13932_c1_1	GO:0003723	RNA binding	molecular_function
Creek_2_scaffold_13932_c1_1	GO:0003729	mRNA binding	molecular_function
Creek_2_scaffold_13932_c1_1	GO:0005488	binding	molecular_function
Creek_2_scaffold_13932_c1_1	GO:0005575	cellular_component	cellular_component
Creek_2_scaffold_13932_c1_1	GO:0005622	intracellular anatomical structure	cellular_component
Creek_2_scaffold_13932_c1_1	GO:0005623	obsolete cell	cellular_component
Creek_2_scaffold_13932_c1_1	GO:0005634	nucleus	cellular_component
Creek_2_scaffold_13932_c1_1	GO:0005654	nucleoplasm	cellular_component
Creek_2_scaffold_13932_c1_1	GO:0005665	RNA polymerase II, core complex	cellular_component
Creek_2_scaffold_13932_c1_1	GO:0005694	chromosome	cellular_component
Creek_2_scaffold_13932_c1_1	GO:0005721	pericentric heterochromatin	cellular_component
Creek_2_scaffold_13932_c1_1	GO:0005737	cytoplasm	cellular_component
Creek_2_scaffold_13932_c1_1	GO:0005739	mitochondrion	cellular_component
Creek_2_scaffold_13932_c1_1	GO:0006325	chromatin organization	biological_process
Creek_2_scaffold_13932_c1_1	GO:0006366	transcription by RNA polymerase II	biological_process
Creek_2_scaffold_13932_c1_1	GO:0006725	cellular aromatic compound metabolic process	biological_process
Creek_2_scaffold_13932_c1_1	GO:0006807	nitrogen compound metabolic process	biological_process
Creek_2_scaffold_13932_c1_1	GO:0006996	organelle organization	biological_process
Creek_2_scaffold_13932_c1_1	GO:0008150	biological_process	biological_process
Creek_2_scaffold_13932_c1_1	GO:0008152	metabolic process	biological_process
Creek_2_scaffold_13932_c1_1	GO:0009058	biosynthetic process	biological_process
Creek_2_scaffold_13932_c1_1	GO:0009059	macromolecule biosynthetic process	biological_process
Creek_2_scaffold_13932_c1_1	GO:0009889	regulation of biosynthetic process	biological_process
Creek_2_scaffold_13932_c1_1	GO:0009890	negative regulation of biosynthetic process	biological_process
Creek_2_scaffold_13932_c1_1	GO:0009892	negative regulation of metabolic process	biological_process
Creek_2_scaffold_13932_c1_1	GO:0009987	cellular process	biological_process
Creek_2_scaffold_13932_c1_1	GO:0010467	gene expression	biological_process
Creek_2_scaffold_13932_c1_1	GO:0010468	regulation of gene expression	biological_process
Creek_2_scaffold_13932_c1_1	GO:0010494	cytoplasmic stress granule	cellular_component
Creek_2_scaffold_13932_c1_1	GO:0010556	regulation of macromolecule biosynthetic process	biological_process
Creek_2_scaffold_13932_c1_1	GO:0010558	negative regulation of macromolecule biosynthetic process	biological_process
Creek_2_scaffold_13932_c1_1	GO:0010605	negative regulation of macromolecule metabolic process	biological_process
Creek_2_scaffold_13932_c1_1	GO:0010629	negative regulation of gene expression	biological_process
Creek_2_scaffold_13932_c1_1	GO:0016043	cellular component organization	biological_process
Creek_2_scaffold_13932_c1_1	GO:0016070	RNA metabolic process	biological_process
Creek_2_scaffold_13932_c1_1	GO:0016458	obsolete gene silencing	biological_process
Creek_2_scaffold_13932_c1_1	GO:0016591	RNA polymerase II, holoenzyme	cellular_component
Creek_2_scaffold_13932_c1_1	GO:0018130	heterocycle biosynthetic process	biological_process
Creek_2_scaffold_13932_c1_1	GO:0019222	regulation of metabolic process	biological_process
Creek_2_scaffold_13932_c1_1	GO:0019438	aromatic compound biosynthetic process	biological_process
Creek_2_scaffold_13932_c1_1	GO:0030880	RNA polymerase complex	cellular_component
Creek_2_scaffold_13932_c1_1	GO:0031323	regulation of cellular metabolic process	biological_process
Creek_2_scaffold_13932_c1_1	GO:0031324	negative regulation of cellular metabolic process	biological_process
Creek_2_scaffold_13932_c1_1	GO:0031326	regulation of cellular biosynthetic process	biological_process
Creek_2_scaffold_13932_c1_1	GO:0031327	negative regulation of cellular biosynthetic process	biological_process
Creek_2_scaffold_13932_c1_1	GO:0031981	nuclear lumen	cellular_component
Creek_2_scaffold_13932_c1_1	GO:0032774	RNA biosynthetic process	biological_process
Creek_2_scaffold_13932_c1_1	GO:0034641	cellular nitrogen compound metabolic process	biological_process
Creek_2_scaffold_13932_c1_1	GO:0034645	obsolete cellular macromolecule biosynthetic process	biological_process
Creek_2_scaffold_13932_c1_1	GO:0035770	ribonucleoprotein granule	cellular_component
Creek_2_scaffold_13932_c1_1	GO:0036464	cytoplasmic ribonucleoprotein granule	cellular_component
Creek_2_scaffold_13932_c1_1	GO:0040029	epigenetic regulation of gene expression	biological_process
Creek_2_scaffold_13932_c1_1	GO:0043170	macromolecule metabolic process	biological_process
Creek_2_scaffold_13932_c1_1	GO:0043226	organelle	cellular_component
Creek_2_scaffold_13932_c1_1	GO:0043229	intracellular organelle	cellular_component
Creek_2_scaffold_13932_c1_1	GO:0043233	organelle lumen	cellular_component
Creek_2_scaffold_13932_c1_1	GO:0044237	cellular metabolic process	biological_process
Creek_2_scaffold_13932_c1_1	GO:0044238	primary metabolic process	biological_process
Creek_2_scaffold_13932_c1_1	GO:0044249	cellular biosynthetic process	biological_process
Creek_2_scaffold_13932_c1_1	GO:0044260	obsolete cellular macromolecule metabolic process	biological_process
Creek_2_scaffold_13932_c1_1	GO:0044271	cellular nitrogen compound biosynthetic process	biological_process
Creek_2_scaffold_13932_c1_1	GO:0044422	obsolete organelle part	cellular_component
Creek_2_scaffold_13932_c1_1	GO:0044424	obsolete intracellular part	cellular_component
Creek_2_scaffold_13932_c1_1	GO:0044427	obsolete chromosomal part	cellular_component
Creek_2_scaffold_13932_c1_1	GO:0044428	obsolete nuclear part	cellular_component
Creek_2_scaffold_13932_c1_1	GO:0044444	obsolete cytoplasmic part	cellular_component
Creek_2_scaffold_13932_c1_1	GO:0044446	obsolete intracellular organelle part	cellular_component
Creek_2_scaffold_13932_c1_1	GO:0044451	obsolete nucleoplasm part	cellular_component
Creek_2_scaffold_13932_c1_1	GO:0044454	obsolete nuclear chromosome part	cellular_component
Creek_2_scaffold_13932_c1_1	GO:0044464	obsolete cell part	cellular_component
Creek_2_scaffold_13932_c1_1	GO:0045814	negative regulation of gene expression, epigenetic	biological_process
Creek_2_scaffold_13932_c1_1	GO:0046483	heterocycle metabolic process	biological_process
Creek_2_scaffold_13932_c1_1	GO:0048519	negative regulation of biological process	biological_process
Creek_2_scaffold_13932_c1_1	GO:0048523	negative regulation of cellular process	biological_process
Creek_2_scaffold_13932_c1_1	GO:0050789	regulation of biological process	biological_process
Creek_2_scaffold_13932_c1_1	GO:0050794	regulation of cellular process	biological_process
Creek_2_scaffold_13932_c1_1	GO:0051171	regulation of nitrogen compound metabolic process	biological_process
Creek_2_scaffold_13932_c1_1	GO:0051172	negative regulation of nitrogen compound metabolic process	biological_process
Creek_2_scaffold_13932_c1_1	GO:0051252	regulation of RNA metabolic process	biological_process
Creek_2_scaffold_13932_c1_1	GO:0051253	negative regulation of RNA metabolic process	biological_process
Creek_2_scaffold_13932_c1_1	GO:0051276	chromosome organization	biological_process
Creek_2_scaffold_13932_c1_1	GO:0060255	regulation of macromolecule metabolic process	biological_process
Creek_2_scaffold_13932_c1_1	GO:0065007	biological regulation	biological_process
Creek_2_scaffold_13932_c1_1	GO:0070013	intracellular organelle lumen	cellular_component
Creek_2_scaffold_13932_c1_1	GO:0071704	organic substance metabolic process	biological_process
Creek_2_scaffold_13932_c1_1	GO:0071840	cellular component organization or biogenesis	biological_process
Creek_2_scaffold_13932_c1_1	GO:0080090	regulation of primary metabolic process	biological_process
Creek_2_scaffold_13932_c1_1	GO:0090304	nucleic acid metabolic process	biological_process
Creek_2_scaffold_13932_c1_1	GO:0097159	organic cyclic compound binding	molecular_function
Creek_2_scaffold_13932_c1_1	GO:0098687	chromosomal region	cellular_component
Creek_2_scaffold_13932_c1_1	GO:1901360	organic cyclic compound metabolic process	biological_process
Creek_2_scaffold_13932_c1_1	GO:1901362	organic cyclic compound biosynthetic process	biological_process
Creek_2_scaffold_13932_c1_1	GO:1901363	heterocyclic compound binding	molecular_function
Creek_2_scaffold_13932_c1_1	GO:1901576	organic substance biosynthetic process	biological_process
Creek_2_scaffold_13932_c1_1	GO:1902494	catalytic complex	cellular_component
Creek_2_scaffold_13932_c1_1	GO:1902679	negative regulation of RNA biosynthetic process	biological_process
Creek_2_scaffold_13932_c1_1	GO:1990234	transferase complex	cellular_component
Creek_2_scaffold_13932_c1_1	GO:1990904	ribonucleoprotein complex	cellular_component
Creek_2_scaffold_13932_c1_1	GO:2000112	obsolete regulation of cellular macromolecule biosynthetic process	biological_process
Creek_2_scaffold_13932_c1_1	GO:2000113	obsolete negative regulation of cellular macromolecule biosynthetic process	biological_process
Creek_2_scaffold_13932_c1_1	GO:2001141	regulation of RNA biosynthetic process	biological_process
Creek_2_scaffold_14285_c1_1	GO:0005575	cellular_component	cellular_component
Creek_2_scaffold_14285_c1_1	GO:0005622	intracellular anatomical structure	cellular_component
Creek_2_scaffold_14285_c1_1	GO:0005623	obsolete cell	cellular_component
Creek_2_scaffold_14285_c1_1	GO:0030880	RNA polymerase complex	cellular_component
Creek_2_scaffold_14285_c1_1	GO:0044424	obsolete intracellular part	cellular_component
Creek_2_scaffold_14285_c1_1	GO:0044464	obsolete cell part	cellular_component
Creek_2_scaffold_14285_c1_1	GO:1902494	catalytic complex	cellular_component
Creek_2_scaffold_14285_c1_1	GO:1990234	transferase complex	cellular_component
Creek_2_scaffold_15086_c1_1	GO:0008150	biological_process	biological_process
Creek_2_scaffold_15086_c1_1	GO:0016032	viral process	biological_process
Creek_2_scaffold_15086_c1_1	GO:0019058	viral life cycle	biological_process
Creek_2_scaffold_15086_c1_1	GO:0019079	viral genome replication	biological_process
Creek_2_scaffold_15086_c1_1	GO:0039682	rolling circle viral DNA replication	biological_process
Creek_2_scaffold_15086_c1_1	GO:0039687	viral DNA strand displacement replication	biological_process
Creek_2_scaffold_15086_c1_1	GO:0039693	viral DNA genome replication	biological_process
Creek_2_scaffold_15086_c1_1	GO:0044403	biological process involved in symbiotic interaction	biological_process
Creek_2_scaffold_15086_c1_1	GO:0044419	biological process involved in interspecies interaction between organisms	biological_process
Creek_2_scaffold_15086_c1_3	GO:0008150	biological_process	biological_process
Creek_2_scaffold_15086_c1_3	GO:0016032	viral process	biological_process
Creek_2_scaffold_15086_c1_3	GO:0019058	viral life cycle	biological_process
Creek_2_scaffold_15086_c1_3	GO:0019079	viral genome replication	biological_process
Creek_2_scaffold_15086_c1_3	GO:0039682	rolling circle viral DNA replication	biological_process
Creek_2_scaffold_15086_c1_3	GO:0039687	viral DNA strand displacement replication	biological_process
Creek_2_scaffold_15086_c1_3	GO:0039693	viral DNA genome replication	biological_process
Creek_2_scaffold_15086_c1_3	GO:0044403	biological process involved in symbiotic interaction	biological_process
Creek_2_scaffold_15086_c1_3	GO:0044419	biological process involved in interspecies interaction between organisms	biological_process
Creek_2_scaffold_1706_c1_2	GO:0003674	molecular_function	molecular_function
Creek_2_scaffold_1706_c1_2	GO:0003824	catalytic activity	molecular_function
Creek_2_scaffold_1706_c1_2	GO:0004518	nuclease activity	molecular_function
Creek_2_scaffold_1706_c1_2	GO:0004519	endonuclease activity	molecular_function
Creek_2_scaffold_1706_c1_2	GO:0004527	exonuclease activity	molecular_function
Creek_2_scaffold_1706_c1_2	GO:0005575	cellular_component	cellular_component
Creek_2_scaffold_1706_c1_2	GO:0006259	DNA metabolic process	biological_process
Creek_2_scaffold_1706_c1_2	GO:0006281	DNA repair	biological_process
Creek_2_scaffold_1706_c1_2	GO:0006725	cellular aromatic compound metabolic process	biological_process
Creek_2_scaffold_1706_c1_2	GO:0006807	nitrogen compound metabolic process	biological_process
Creek_2_scaffold_1706_c1_2	GO:0006950	response to stress	biological_process
Creek_2_scaffold_1706_c1_2	GO:0006974	DNA damage response	biological_process
Creek_2_scaffold_1706_c1_2	GO:0008150	biological_process	biological_process
Creek_2_scaffold_1706_c1_2	GO:0008152	metabolic process	biological_process
Creek_2_scaffold_1706_c1_2	GO:0009987	cellular process	biological_process
Creek_2_scaffold_1706_c1_2	GO:0016032	viral process	biological_process
Creek_2_scaffold_1706_c1_2	GO:0016787	hydrolase activity	molecular_function
Creek_2_scaffold_1706_c1_2	GO:0016788	hydrolase activity, acting on ester bonds	molecular_function
Creek_2_scaffold_1706_c1_2	GO:0018995	host cellular component	cellular_component
Creek_2_scaffold_1706_c1_2	GO:0030430	host cell cytoplasm	cellular_component
Creek_2_scaffold_1706_c1_2	GO:0033554	cellular response to stress	biological_process
Creek_2_scaffold_1706_c1_2	GO:0033643	host cell part	cellular_component
Creek_2_scaffold_1706_c1_2	GO:0033646	host intracellular part	cellular_component
Creek_2_scaffold_1706_c1_2	GO:0033647	host intracellular organelle	cellular_component
Creek_2_scaffold_1706_c1_2	GO:0034641	cellular nitrogen compound metabolic process	biological_process
Creek_2_scaffold_1706_c1_2	GO:0042025	host cell nucleus	cellular_component
Creek_2_scaffold_1706_c1_2	GO:0043170	macromolecule metabolic process	biological_process
Creek_2_scaffold_1706_c1_2	GO:0043656	host intracellular region	cellular_component
Creek_2_scaffold_1706_c1_2	GO:0043657	host cell	cellular_component
Creek_2_scaffold_1706_c1_2	GO:0044215	obsolete other organism	cellular_component
Creek_2_scaffold_1706_c1_2	GO:0044216	obsolete other organism cell	cellular_component
Creek_2_scaffold_1706_c1_2	GO:0044217	other organism part	cellular_component
Creek_2_scaffold_1706_c1_2	GO:0044237	cellular metabolic process	biological_process
Creek_2_scaffold_1706_c1_2	GO:0044238	primary metabolic process	biological_process
Creek_2_scaffold_1706_c1_2	GO:0044260	obsolete cellular macromolecule metabolic process	biological_process
Creek_2_scaffold_1706_c1_2	GO:0044403	biological process involved in symbiotic interaction	biological_process
Creek_2_scaffold_1706_c1_2	GO:0044419	biological process involved in interspecies interaction between organisms	biological_process
Creek_2_scaffold_1706_c1_2	GO:0046483	heterocycle metabolic process	biological_process
Creek_2_scaffold_1706_c1_2	GO:0046787	viral DNA repair	biological_process
Creek_2_scaffold_1706_c1_2	GO:0050896	response to stimulus	biological_process
Creek_2_scaffold_1706_c1_2	GO:0051716	cellular response to stimulus	biological_process
Creek_2_scaffold_1706_c1_2	GO:0071704	organic substance metabolic process	biological_process
Creek_2_scaffold_1706_c1_2	GO:0090304	nucleic acid metabolic process	biological_process
Creek_2_scaffold_1706_c1_2	GO:0090305	nucleic acid phosphodiester bond hydrolysis	biological_process
Creek_2_scaffold_1706_c1_2	GO:1901360	organic cyclic compound metabolic process	biological_process
Creek_2_scaffold_18164_c1_1	GO:0000166	nucleotide binding	molecular_function
Creek_2_scaffold_18164_c1_1	GO:0003674	molecular_function	molecular_function
Creek_2_scaffold_18164_c1_1	GO:0003824	catalytic activity	molecular_function
Creek_2_scaffold_18164_c1_1	GO:0005488	binding	molecular_function
Creek_2_scaffold_18164_c1_1	GO:0005515	protein binding	molecular_function
Creek_2_scaffold_18164_c1_1	GO:0005575	cellular_component	cellular_component
Creek_2_scaffold_18164_c1_1	GO:0005622	intracellular anatomical structure	cellular_component
Creek_2_scaffold_18164_c1_1	GO:0005623	obsolete cell	cellular_component
Creek_2_scaffold_18164_c1_1	GO:0005634	nucleus	cellular_component
Creek_2_scaffold_18164_c1_1	GO:0005635	nuclear envelope	cellular_component
Creek_2_scaffold_18164_c1_1	GO:0005737	cytoplasm	cellular_component
Creek_2_scaffold_18164_c1_1	GO:0005829	cytosol	cellular_component
Creek_2_scaffold_18164_c1_1	GO:0006725	cellular aromatic compound metabolic process	biological_process
Creek_2_scaffold_18164_c1_1	GO:0006753	nucleoside phosphate metabolic process	biological_process
Creek_2_scaffold_18164_c1_1	GO:0006793	phosphorus metabolic process	biological_process
Creek_2_scaffold_18164_c1_1	GO:0006807	nitrogen compound metabolic process	biological_process
Creek_2_scaffold_18164_c1_1	GO:0006950	response to stress	biological_process
Creek_2_scaffold_18164_c1_1	GO:0008150	biological_process	biological_process
Creek_2_scaffold_18164_c1_1	GO:0008152	metabolic process	biological_process
Creek_2_scaffold_18164_c1_1	GO:0009058	biosynthetic process	biological_process
Creek_2_scaffold_18164_c1_1	GO:0009117	nucleotide metabolic process	biological_process
Creek_2_scaffold_18164_c1_1	GO:0009165	nucleotide biosynthetic process	biological_process
Creek_2_scaffold_18164_c1_1	GO:0009262	deoxyribonucleotide metabolic process	biological_process
Creek_2_scaffold_18164_c1_1	GO:0009263	deoxyribonucleotide biosynthetic process	biological_process
Creek_2_scaffold_18164_c1_1	GO:0009611	response to wounding	biological_process
Creek_2_scaffold_18164_c1_1	GO:0009888	tissue development	biological_process
Creek_2_scaffold_18164_c1_1	GO:0009893	positive regulation of metabolic process	biological_process
Creek_2_scaffold_18164_c1_1	GO:0009987	cellular process	biological_process
Creek_2_scaffold_18164_c1_1	GO:0010604	positive regulation of macromolecule metabolic process	biological_process
Creek_2_scaffold_18164_c1_1	GO:0010941	regulation of cell death	biological_process
Creek_2_scaffold_18164_c1_1	GO:0010942	positive regulation of cell death	biological_process
Creek_2_scaffold_18164_c1_1	GO:0010950	positive regulation of endopeptidase activity	biological_process
Creek_2_scaffold_18164_c1_1	GO:0010952	positive regulation of peptidase activity	biological_process
Creek_2_scaffold_18164_c1_1	GO:0012505	endomembrane system	cellular_component
Creek_2_scaffold_18164_c1_1	GO:0016043	cellular component organization	biological_process
Creek_2_scaffold_18164_c1_1	GO:0016491	oxidoreductase activity	molecular_function
Creek_2_scaffold_18164_c1_1	GO:0016725	oxidoreductase activity, acting on CH or CH2 groups	molecular_function
Creek_2_scaffold_18164_c1_1	GO:0016728	oxidoreductase activity, acting on CH or CH2 groups, disulfide as acceptor	molecular_function
Creek_2_scaffold_18164_c1_1	GO:0017076	purine nucleotide binding	molecular_function
Creek_2_scaffold_18164_c1_1	GO:0018130	heterocycle biosynthetic process	biological_process
Creek_2_scaffold_18164_c1_1	GO:0019222	regulation of metabolic process	biological_process
Creek_2_scaffold_18164_c1_1	GO:0019438	aromatic compound biosynthetic process	biological_process
Creek_2_scaffold_18164_c1_1	GO:0019637	organophosphate metabolic process	biological_process
Creek_2_scaffold_18164_c1_1	GO:0019904	protein domain specific binding	molecular_function
Creek_2_scaffold_18164_c1_1	GO:0022607	cellular component assembly	biological_process
Creek_2_scaffold_18164_c1_1	GO:0030162	regulation of proteolysis	biological_process
Creek_2_scaffold_18164_c1_1	GO:0031099	regeneration	biological_process
Creek_2_scaffold_18164_c1_1	GO:0031323	regulation of cellular metabolic process	biological_process
Creek_2_scaffold_18164_c1_1	GO:0031325	positive regulation of cellular metabolic process	biological_process
Creek_2_scaffold_18164_c1_1	GO:0031967	organelle envelope	cellular_component
Creek_2_scaffold_18164_c1_1	GO:0031975	envelope	cellular_component
Creek_2_scaffold_18164_c1_1	GO:0032502	developmental process	biological_process
Creek_2_scaffold_18164_c1_1	GO:0034641	cellular nitrogen compound metabolic process	biological_process
Creek_2_scaffold_18164_c1_1	GO:0036094	small molecule binding	molecular_function
Creek_2_scaffold_18164_c1_1	GO:0036477	somatodendritic compartment	cellular_component
Creek_2_scaffold_18164_c1_1	GO:0040007	growth	biological_process
Creek_2_scaffold_18164_c1_1	GO:0042060	wound healing	biological_process
Creek_2_scaffold_18164_c1_1	GO:0042246	tissue regeneration	biological_process
Creek_2_scaffold_18164_c1_1	GO:0042802	identical protein binding	molecular_function
Creek_2_scaffold_18164_c1_1	GO:0042981	regulation of apoptotic process	biological_process
Creek_2_scaffold_18164_c1_1	GO:0042995	cell projection	cellular_component
Creek_2_scaffold_18164_c1_1	GO:0043025	neuronal cell body	cellular_component
Creek_2_scaffold_18164_c1_1	GO:0043065	positive regulation of apoptotic process	biological_process
Creek_2_scaffold_18164_c1_1	GO:0043067	regulation of programmed cell death	biological_process
Creek_2_scaffold_18164_c1_1	GO:0043068	positive regulation of programmed cell death	biological_process
Creek_2_scaffold_18164_c1_1	GO:0043085	positive regulation of catalytic activity	biological_process
Creek_2_scaffold_18164_c1_1	GO:0043226	organelle	cellular_component
Creek_2_scaffold_18164_c1_1	GO:0043229	intracellular organelle	cellular_component
Creek_2_scaffold_18164_c1_1	GO:0044085	cellular component biogenesis	biological_process
Creek_2_scaffold_18164_c1_1	GO:0044093	positive regulation of molecular function	biological_process
Creek_2_scaffold_18164_c1_1	GO:0044237	cellular metabolic process	biological_process
Creek_2_scaffold_18164_c1_1	GO:0044238	primary metabolic process	biological_process
Creek_2_scaffold_18164_c1_1	GO:0044249	cellular biosynthetic process	biological_process
Creek_2_scaffold_18164_c1_1	GO:0044271	cellular nitrogen compound biosynthetic process	biological_process
Creek_2_scaffold_18164_c1_1	GO:0044281	small molecule metabolic process	biological_process
Creek_2_scaffold_18164_c1_1	GO:0044297	cell body	cellular_component
Creek_2_scaffold_18164_c1_1	GO:0044422	obsolete organelle part	cellular_component
Creek_2_scaffold_18164_c1_1	GO:0044424	obsolete intracellular part	cellular_component
Creek_2_scaffold_18164_c1_1	GO:0044428	obsolete nuclear part	cellular_component
Creek_2_scaffold_18164_c1_1	GO:0044444	obsolete cytoplasmic part	cellular_component
Creek_2_scaffold_18164_c1_1	GO:0044445	obsolete cytosolic part	cellular_component
Creek_2_scaffold_18164_c1_1	GO:0044446	obsolete intracellular organelle part	cellular_component
Creek_2_scaffold_18164_c1_1	GO:0044464	obsolete cell part	cellular_component
Creek_2_scaffold_18164_c1_1	GO:0045862	positive regulation of proteolysis	biological_process
Creek_2_scaffold_18164_c1_1	GO:0046483	heterocycle metabolic process	biological_process
Creek_2_scaffold_18164_c1_1	GO:0048518	positive regulation of biological process	biological_process
Creek_2_scaffold_18164_c1_1	GO:0048522	positive regulation of cellular process	biological_process
Creek_2_scaffold_18164_c1_1	GO:0048589	developmental growth	biological_process
Creek_2_scaffold_18164_c1_1	GO:0048856	anatomical structure development	biological_process
Creek_2_scaffold_18164_c1_1	GO:0050789	regulation of biological process	biological_process
Creek_2_scaffold_18164_c1_1	GO:0050790	regulation of catalytic activity	biological_process
Creek_2_scaffold_18164_c1_1	GO:0050794	regulation of cellular process	biological_process
Creek_2_scaffold_18164_c1_1	GO:0050896	response to stimulus	biological_process
Creek_2_scaffold_18164_c1_1	GO:0051171	regulation of nitrogen compound metabolic process	biological_process
Creek_2_scaffold_18164_c1_1	GO:0051173	positive regulation of nitrogen compound metabolic process	biological_process
Creek_2_scaffold_18164_c1_1	GO:0051246	regulation of protein metabolic process	biological_process
Creek_2_scaffold_18164_c1_1	GO:0051247	positive regulation of protein metabolic process	biological_process
Creek_2_scaffold_18164_c1_1	GO:0051259	protein complex oligomerization	biological_process
Creek_2_scaffold_18164_c1_1	GO:0051262	protein tetramerization	biological_process
Creek_2_scaffold_18164_c1_1	GO:0051290	protein heterotetramerization	biological_process
Creek_2_scaffold_18164_c1_1	GO:0051291	protein heterooligomerization	biological_process
Creek_2_scaffold_18164_c1_1	GO:0051336	regulation of hydrolase activity	biological_process
Creek_2_scaffold_18164_c1_1	GO:0051345	positive regulation of hydrolase activity	biological_process
Creek_2_scaffold_18164_c1_1	GO:0052547	regulation of peptidase activity	biological_process
Creek_2_scaffold_18164_c1_1	GO:0052548	regulation of endopeptidase activity	biological_process
Creek_2_scaffold_18164_c1_1	GO:0060255	regulation of macromolecule metabolic process	biological_process
Creek_2_scaffold_18164_c1_1	GO:0065007	biological regulation	biological_process
Creek_2_scaffold_18164_c1_1	GO:0065009	regulation of molecular function	biological_process
Creek_2_scaffold_18164_c1_1	GO:0071704	organic substance metabolic process	biological_process
Creek_2_scaffold_18164_c1_1	GO:0071840	cellular component organization or biogenesis	biological_process
Creek_2_scaffold_18164_c1_1	GO:0080090	regulation of primary metabolic process	biological_process
Creek_2_scaffold_18164_c1_1	GO:0090407	organophosphate biosynthetic process	biological_process
Creek_2_scaffold_18164_c1_1	GO:0097159	organic cyclic compound binding	molecular_function
Creek_2_scaffold_18164_c1_1	GO:0097458	obsolete neuron part	cellular_component
Creek_2_scaffold_18164_c1_1	GO:0097718	disordered domain specific binding	molecular_function
Creek_2_scaffold_18164_c1_1	GO:1901135	carbohydrate derivative metabolic process	biological_process
Creek_2_scaffold_18164_c1_1	GO:1901137	carbohydrate derivative biosynthetic process	biological_process
Creek_2_scaffold_18164_c1_1	GO:1901265	nucleoside phosphate binding	molecular_function
Creek_2_scaffold_18164_c1_1	GO:1901293	nucleoside phosphate biosynthetic process	biological_process
Creek_2_scaffold_18164_c1_1	GO:1901360	organic cyclic compound metabolic process	biological_process
Creek_2_scaffold_18164_c1_1	GO:1901362	organic cyclic compound biosynthetic process	biological_process
Creek_2_scaffold_18164_c1_1	GO:1901363	heterocyclic compound binding	molecular_function
Creek_2_scaffold_18164_c1_1	GO:1901576	organic substance biosynthetic process	biological_process
Creek_2_scaffold_18164_c1_1	GO:1902494	catalytic complex	cellular_component
Creek_2_scaffold_18164_c1_1	GO:1990204	oxidoreductase complex	cellular_component
Creek_2_scaffold_2126_c1_1	GO:0003674	molecular_function	molecular_function
Creek_2_scaffold_2126_c1_1	GO:0003676	nucleic acid binding	molecular_function
Creek_2_scaffold_2126_c1_1	GO:0003677	DNA binding	molecular_function
Creek_2_scaffold_2126_c1_1	GO:0005488	binding	molecular_function
Creek_2_scaffold_2126_c1_1	GO:0097159	organic cyclic compound binding	molecular_function
Creek_2_scaffold_2126_c1_1	GO:1901363	heterocyclic compound binding	molecular_function
Creek_2_scaffold_3160_c1_2	GO:0005575	cellular_component	cellular_component
Creek_2_scaffold_3160_c1_2	GO:0005576	extracellular region	cellular_component
Creek_2_scaffold_3243_c1_3	GO:0000012	single strand break repair	biological_process
Creek_2_scaffold_3243_c1_3	GO:0003674	molecular_function	molecular_function
Creek_2_scaffold_3243_c1_3	GO:0003676	nucleic acid binding	molecular_function
Creek_2_scaffold_3243_c1_3	GO:0003677	DNA binding	molecular_function
Creek_2_scaffold_3243_c1_3	GO:0003824	catalytic activity	molecular_function
Creek_2_scaffold_3243_c1_3	GO:0005488	binding	molecular_function
Creek_2_scaffold_3243_c1_3	GO:0005575	cellular_component	cellular_component
Creek_2_scaffold_3243_c1_3	GO:0005622	intracellular anatomical structure	cellular_component
Creek_2_scaffold_3243_c1_3	GO:0005623	obsolete cell	cellular_component
Creek_2_scaffold_3243_c1_3	GO:0005634	nucleus	cellular_component
Creek_2_scaffold_3243_c1_3	GO:0006259	DNA metabolic process	biological_process
Creek_2_scaffold_3243_c1_3	GO:0006281	DNA repair	biological_process
Creek_2_scaffold_3243_c1_3	GO:0006725	cellular aromatic compound metabolic process	biological_process
Creek_2_scaffold_3243_c1_3	GO:0006793	phosphorus metabolic process	biological_process
Creek_2_scaffold_3243_c1_3	GO:0006807	nitrogen compound metabolic process	biological_process
Creek_2_scaffold_3243_c1_3	GO:0006950	response to stress	biological_process
Creek_2_scaffold_3243_c1_3	GO:0006974	DNA damage response	biological_process
Creek_2_scaffold_3243_c1_3	GO:0008150	biological_process	biological_process
Creek_2_scaffold_3243_c1_3	GO:0008152	metabolic process	biological_process
Creek_2_scaffold_3243_c1_3	GO:0009987	cellular process	biological_process
Creek_2_scaffold_3243_c1_3	GO:0016301	kinase activity	molecular_function
Creek_2_scaffold_3243_c1_3	GO:0016310	phosphorylation	biological_process
Creek_2_scaffold_3243_c1_3	GO:0016311	dephosphorylation	biological_process
Creek_2_scaffold_3243_c1_3	GO:0016740	transferase activity	molecular_function
Creek_2_scaffold_3243_c1_3	GO:0016773	phosphotransferase activity, alcohol group as acceptor	molecular_function
Creek_2_scaffold_3243_c1_3	GO:0016787	hydrolase activity	molecular_function
Creek_2_scaffold_3243_c1_3	GO:0016788	hydrolase activity, acting on ester bonds	molecular_function
Creek_2_scaffold_3243_c1_3	GO:0016791	phosphatase activity	molecular_function
Creek_2_scaffold_3243_c1_3	GO:0033554	cellular response to stress	biological_process
Creek_2_scaffold_3243_c1_3	GO:0034641	cellular nitrogen compound metabolic process	biological_process
Creek_2_scaffold_3243_c1_3	GO:0042578	phosphoric ester hydrolase activity	molecular_function
Creek_2_scaffold_3243_c1_3	GO:0043170	macromolecule metabolic process	biological_process
Creek_2_scaffold_3243_c1_3	GO:0043226	organelle	cellular_component
Creek_2_scaffold_3243_c1_3	GO:0043229	intracellular organelle	cellular_component
Creek_2_scaffold_3243_c1_3	GO:0044237	cellular metabolic process	biological_process
Creek_2_scaffold_3243_c1_3	GO:0044238	primary metabolic process	biological_process
Creek_2_scaffold_3243_c1_3	GO:0044260	obsolete cellular macromolecule metabolic process	biological_process
Creek_2_scaffold_3243_c1_3	GO:0044424	obsolete intracellular part	cellular_component
Creek_2_scaffold_3243_c1_3	GO:0044464	obsolete cell part	cellular_component
Creek_2_scaffold_3243_c1_3	GO:0046483	heterocycle metabolic process	biological_process
Creek_2_scaffold_3243_c1_3	GO:0050896	response to stimulus	biological_process
Creek_2_scaffold_3243_c1_3	GO:0051716	cellular response to stimulus	biological_process
Creek_2_scaffold_3243_c1_3	GO:0051733	polydeoxyribonucleotide kinase activity	molecular_function
Creek_2_scaffold_3243_c1_3	GO:0051734	polynucleotide kinase activity	molecular_function
Creek_2_scaffold_3243_c1_3	GO:0071704	organic substance metabolic process	biological_process
Creek_2_scaffold_3243_c1_3	GO:0090304	nucleic acid metabolic process	biological_process
Creek_2_scaffold_3243_c1_3	GO:0097159	organic cyclic compound binding	molecular_function
Creek_2_scaffold_3243_c1_3	GO:0098501	obsolete polynucleotide dephosphorylation	biological_process
Creek_2_scaffold_3243_c1_3	GO:0098502	obsolete DNA dephosphorylation	biological_process
Creek_2_scaffold_3243_c1_3	GO:0098503	obsolete DNA 3' dephosphorylation	biological_process
Creek_2_scaffold_3243_c1_3	GO:0098504	obsolete DNA 3' dephosphorylation involved in DNA repair	biological_process
Creek_2_scaffold_3243_c1_3	GO:0098506	polynucleotide 3' dephosphorylation	biological_process
Creek_2_scaffold_3243_c1_3	GO:0098518	obsolete polynucleotide phosphatase activity	molecular_function
Creek_2_scaffold_3243_c1_3	GO:1901360	organic cyclic compound metabolic process	biological_process
Creek_2_scaffold_3243_c1_3	GO:1901363	heterocyclic compound binding	molecular_function
Creek_2_scaffold_3243_c1_6	GO:0005575	cellular_component	cellular_component
Creek_2_scaffold_3243_c1_6	GO:0005622	intracellular anatomical structure	cellular_component
Creek_2_scaffold_3243_c1_6	GO:0005623	obsolete cell	cellular_component
Creek_2_scaffold_3243_c1_6	GO:0030880	RNA polymerase complex	cellular_component
Creek_2_scaffold_3243_c1_6	GO:0044424	obsolete intracellular part	cellular_component
Creek_2_scaffold_3243_c1_6	GO:0044464	obsolete cell part	cellular_component
Creek_2_scaffold_3243_c1_6	GO:1902494	catalytic complex	cellular_component
Creek_2_scaffold_3243_c1_6	GO:1990234	transferase complex	cellular_component
Creek_2_scaffold_3590_c1_5	GO:0003674	molecular_function	molecular_function
Creek_2_scaffold_3590_c1_5	GO:0003824	catalytic activity	molecular_function
Creek_2_scaffold_3590_c1_5	GO:0005575	cellular_component	cellular_component
Creek_2_scaffold_3590_c1_5	GO:0006508	proteolysis	biological_process
Creek_2_scaffold_3590_c1_5	GO:0006807	nitrogen compound metabolic process	biological_process
Creek_2_scaffold_3590_c1_5	GO:0008150	biological_process	biological_process
Creek_2_scaffold_3590_c1_5	GO:0008152	metabolic process	biological_process
Creek_2_scaffold_3590_c1_5	GO:0009056	catabolic process	biological_process
Creek_2_scaffold_3590_c1_5	GO:0009057	macromolecule catabolic process	biological_process
Creek_2_scaffold_3590_c1_5	GO:0009987	cellular process	biological_process
Creek_2_scaffold_3590_c1_5	GO:0010498	proteasomal protein catabolic process	biological_process
Creek_2_scaffold_3590_c1_5	GO:0016020	membrane	cellular_component
Creek_2_scaffold_3590_c1_5	GO:0016567	protein ubiquitination	biological_process
Creek_2_scaffold_3590_c1_5	GO:0016740	transferase activity	molecular_function
Creek_2_scaffold_3590_c1_5	GO:0019538	protein metabolic process	biological_process
Creek_2_scaffold_3590_c1_5	GO:0030163	protein catabolic process	biological_process
Creek_2_scaffold_3590_c1_5	GO:0031224	obsolete intrinsic component of membrane	cellular_component
Creek_2_scaffold_3590_c1_5	GO:0031225	obsolete anchored component of membrane	cellular_component
Creek_2_scaffold_3590_c1_5	GO:0032446	protein modification by small protein conjugation	biological_process
Creek_2_scaffold_3590_c1_5	GO:0036211	protein modification process	biological_process
Creek_2_scaffold_3590_c1_5	GO:0043170	macromolecule metabolic process	biological_process
Creek_2_scaffold_3590_c1_5	GO:0043412	macromolecule modification	biological_process
Creek_2_scaffold_3590_c1_5	GO:0044237	cellular metabolic process	biological_process
Creek_2_scaffold_3590_c1_5	GO:0044238	primary metabolic process	biological_process
Creek_2_scaffold_3590_c1_5	GO:0044248	cellular catabolic process	biological_process
Creek_2_scaffold_3590_c1_5	GO:0044260	obsolete cellular macromolecule metabolic process	biological_process
Creek_2_scaffold_3590_c1_5	GO:0044265	obsolete cellular macromolecule catabolic process	biological_process
Creek_2_scaffold_3590_c1_5	GO:0044425	obsolete membrane part	cellular_component
Creek_2_scaffold_3590_c1_5	GO:0051603	proteolysis involved in protein catabolic process	biological_process
Creek_2_scaffold_3590_c1_5	GO:0061630	ubiquitin protein ligase activity	molecular_function
Creek_2_scaffold_3590_c1_5	GO:0070647	protein modification by small protein conjugation or removal	biological_process
Creek_2_scaffold_3590_c1_5	GO:0071704	organic substance metabolic process	biological_process
Creek_2_scaffold_3590_c1_5	GO:0140096	catalytic activity, acting on a protein	molecular_function
Creek_2_scaffold_3590_c1_5	GO:1901564	organonitrogen compound metabolic process	biological_process
Creek_2_scaffold_3590_c1_5	GO:1901565	organonitrogen compound catabolic process	biological_process
Creek_2_scaffold_3590_c1_5	GO:1901575	organic substance catabolic process	biological_process
Creek_2_scaffold_3590_c1_6	GO:0005575	cellular_component	cellular_component
Creek_2_scaffold_4301_c1_5	GO:0003674	molecular_function	molecular_function
Creek_2_scaffold_4301_c1_5	GO:0003824	catalytic activity	molecular_function
Creek_2_scaffold_4301_c1_5	GO:0005575	cellular_component	cellular_component
Creek_2_scaffold_4301_c1_5	GO:0005622	intracellular anatomical structure	cellular_component
Creek_2_scaffold_4301_c1_5	GO:0005623	obsolete cell	cellular_component
Creek_2_scaffold_4301_c1_5	GO:0005737	cytoplasm	cellular_component
Creek_2_scaffold_4301_c1_5	GO:0006259	DNA metabolic process	biological_process
Creek_2_scaffold_4301_c1_5	GO:0006281	DNA repair	biological_process
Creek_2_scaffold_4301_c1_5	GO:0006725	cellular aromatic compound metabolic process	biological_process
Creek_2_scaffold_4301_c1_5	GO:0006807	nitrogen compound metabolic process	biological_process
Creek_2_scaffold_4301_c1_5	GO:0006950	response to stress	biological_process
Creek_2_scaffold_4301_c1_5	GO:0006974	DNA damage response	biological_process
Creek_2_scaffold_4301_c1_5	GO:0008150	biological_process	biological_process
Creek_2_scaffold_4301_c1_5	GO:0008152	metabolic process	biological_process
Creek_2_scaffold_4301_c1_5	GO:0009987	cellular process	biological_process
Creek_2_scaffold_4301_c1_5	GO:0016787	hydrolase activity	molecular_function
Creek_2_scaffold_4301_c1_5	GO:0016798	hydrolase activity, acting on glycosyl bonds	molecular_function
Creek_2_scaffold_4301_c1_5	GO:0033554	cellular response to stress	biological_process
Creek_2_scaffold_4301_c1_5	GO:0034641	cellular nitrogen compound metabolic process	biological_process
Creek_2_scaffold_4301_c1_5	GO:0043170	macromolecule metabolic process	biological_process
Creek_2_scaffold_4301_c1_5	GO:0044237	cellular metabolic process	biological_process
Creek_2_scaffold_4301_c1_5	GO:0044238	primary metabolic process	biological_process
Creek_2_scaffold_4301_c1_5	GO:0044260	obsolete cellular macromolecule metabolic process	biological_process
Creek_2_scaffold_4301_c1_5	GO:0044424	obsolete intracellular part	cellular_component
Creek_2_scaffold_4301_c1_5	GO:0044464	obsolete cell part	cellular_component
Creek_2_scaffold_4301_c1_5	GO:0046483	heterocycle metabolic process	biological_process
Creek_2_scaffold_4301_c1_5	GO:0050896	response to stimulus	biological_process
Creek_2_scaffold_4301_c1_5	GO:0051716	cellular response to stimulus	biological_process
Creek_2_scaffold_4301_c1_5	GO:0071704	organic substance metabolic process	biological_process
Creek_2_scaffold_4301_c1_5	GO:0090304	nucleic acid metabolic process	biological_process
Creek_2_scaffold_4301_c1_5	GO:0140097	catalytic activity, acting on DNA	molecular_function
Creek_2_scaffold_4301_c1_5	GO:1901360	organic cyclic compound metabolic process	biological_process
Creek_2_scaffold_4504_c1_6	GO:0003674	molecular_function	molecular_function
Creek_2_scaffold_4504_c1_6	GO:0003676	nucleic acid binding	molecular_function
Creek_2_scaffold_4504_c1_6	GO:0003677	DNA binding	molecular_function
Creek_2_scaffold_4504_c1_6	GO:0005488	binding	molecular_function
Creek_2_scaffold_4504_c1_6	GO:0005575	cellular_component	cellular_component
Creek_2_scaffold_4504_c1_6	GO:0005622	intracellular anatomical structure	cellular_component
Creek_2_scaffold_4504_c1_6	GO:0005623	obsolete cell	cellular_component
Creek_2_scaffold_4504_c1_6	GO:0005634	nucleus	cellular_component
Creek_2_scaffold_4504_c1_6	GO:0005654	nucleoplasm	cellular_component
Creek_2_scaffold_4504_c1_6	GO:0005665	RNA polymerase II, core complex	cellular_component
Creek_2_scaffold_4504_c1_6	GO:0005737	cytoplasm	cellular_component
Creek_2_scaffold_4504_c1_6	GO:0006366	transcription by RNA polymerase II	biological_process
Creek_2_scaffold_4504_c1_6	GO:0006725	cellular aromatic compound metabolic process	biological_process
Creek_2_scaffold_4504_c1_6	GO:0006807	nitrogen compound metabolic process	biological_process
Creek_2_scaffold_4504_c1_6	GO:0008150	biological_process	biological_process
Creek_2_scaffold_4504_c1_6	GO:0008152	metabolic process	biological_process
Creek_2_scaffold_4504_c1_6	GO:0009058	biosynthetic process	biological_process
Creek_2_scaffold_4504_c1_6	GO:0009059	macromolecule biosynthetic process	biological_process
Creek_2_scaffold_4504_c1_6	GO:0009987	cellular process	biological_process
Creek_2_scaffold_4504_c1_6	GO:0010467	gene expression	biological_process
Creek_2_scaffold_4504_c1_6	GO:0010494	cytoplasmic stress granule	cellular_component
Creek_2_scaffold_4504_c1_6	GO:0016070	RNA metabolic process	biological_process
Creek_2_scaffold_4504_c1_6	GO:0016591	RNA polymerase II, holoenzyme	cellular_component
Creek_2_scaffold_4504_c1_6	GO:0018130	heterocycle biosynthetic process	biological_process
Creek_2_scaffold_4504_c1_6	GO:0019438	aromatic compound biosynthetic process	biological_process
Creek_2_scaffold_4504_c1_6	GO:0030880	RNA polymerase complex	cellular_component
Creek_2_scaffold_4504_c1_6	GO:0031981	nuclear lumen	cellular_component
Creek_2_scaffold_4504_c1_6	GO:0032774	RNA biosynthetic process	biological_process
Creek_2_scaffold_4504_c1_6	GO:0034641	cellular nitrogen compound metabolic process	biological_process
Creek_2_scaffold_4504_c1_6	GO:0034645	obsolete cellular macromolecule biosynthetic process	biological_process
Creek_2_scaffold_4504_c1_6	GO:0035770	ribonucleoprotein granule	cellular_component
Creek_2_scaffold_4504_c1_6	GO:0036464	cytoplasmic ribonucleoprotein granule	cellular_component
Creek_2_scaffold_4504_c1_6	GO:0043170	macromolecule metabolic process	biological_process
Creek_2_scaffold_4504_c1_6	GO:0043226	organelle	cellular_component
Creek_2_scaffold_4504_c1_6	GO:0043229	intracellular organelle	cellular_component
Creek_2_scaffold_4504_c1_6	GO:0043233	organelle lumen	cellular_component
Creek_2_scaffold_4504_c1_6	GO:0044237	cellular metabolic process	biological_process
Creek_2_scaffold_4504_c1_6	GO:0044238	primary metabolic process	biological_process
Creek_2_scaffold_4504_c1_6	GO:0044249	cellular biosynthetic process	biological_process
Creek_2_scaffold_4504_c1_6	GO:0044260	obsolete cellular macromolecule metabolic process	biological_process
Creek_2_scaffold_4504_c1_6	GO:0044271	cellular nitrogen compound biosynthetic process	biological_process
Creek_2_scaffold_4504_c1_6	GO:0044422	obsolete organelle part	cellular_component
Creek_2_scaffold_4504_c1_6	GO:0044424	obsolete intracellular part	cellular_component
Creek_2_scaffold_4504_c1_6	GO:0044428	obsolete nuclear part	cellular_component
Creek_2_scaffold_4504_c1_6	GO:0044444	obsolete cytoplasmic part	cellular_component
Creek_2_scaffold_4504_c1_6	GO:0044446	obsolete intracellular organelle part	cellular_component
Creek_2_scaffold_4504_c1_6	GO:0044451	obsolete nucleoplasm part	cellular_component
Creek_2_scaffold_4504_c1_6	GO:0044464	obsolete cell part	cellular_component
Creek_2_scaffold_4504_c1_6	GO:0046483	heterocycle metabolic process	biological_process
Creek_2_scaffold_4504_c1_6	GO:0070013	intracellular organelle lumen	cellular_component
Creek_2_scaffold_4504_c1_6	GO:0071704	organic substance metabolic process	biological_process
Creek_2_scaffold_4504_c1_6	GO:0090304	nucleic acid metabolic process	biological_process
Creek_2_scaffold_4504_c1_6	GO:0097159	organic cyclic compound binding	molecular_function
Creek_2_scaffold_4504_c1_6	GO:1901360	organic cyclic compound metabolic process	biological_process
Creek_2_scaffold_4504_c1_6	GO:1901362	organic cyclic compound biosynthetic process	biological_process
Creek_2_scaffold_4504_c1_6	GO:1901363	heterocyclic compound binding	molecular_function
Creek_2_scaffold_4504_c1_6	GO:1901576	organic substance biosynthetic process	biological_process
Creek_2_scaffold_4504_c1_6	GO:1902494	catalytic complex	cellular_component
Creek_2_scaffold_4504_c1_6	GO:1990234	transferase complex	cellular_component
Creek_2_scaffold_4504_c1_6	GO:1990904	ribonucleoprotein complex	cellular_component
Creek_2_scaffold_4956_c1_4	GO:0008150	biological_process	biological_process
Creek_2_scaffold_4956_c1_4	GO:0016032	viral process	biological_process
Creek_2_scaffold_4956_c1_4	GO:0019058	viral life cycle	biological_process
Creek_2_scaffold_4956_c1_4	GO:0019079	viral genome replication	biological_process
Creek_2_scaffold_4956_c1_4	GO:0039693	viral DNA genome replication	biological_process
Creek_2_scaffold_4956_c1_4	GO:0044403	biological process involved in symbiotic interaction	biological_process
Creek_2_scaffold_4956_c1_4	GO:0044419	biological process involved in interspecies interaction between organisms	biological_process
Creek_2_scaffold_5003_c1_1	GO:0003674	molecular_function	molecular_function
Creek_2_scaffold_5003_c1_1	GO:0003676	nucleic acid binding	molecular_function
Creek_2_scaffold_5003_c1_1	GO:0003677	DNA binding	molecular_function
Creek_2_scaffold_5003_c1_1	GO:0005488	binding	molecular_function
Creek_2_scaffold_5003_c1_1	GO:0097159	organic cyclic compound binding	molecular_function
Creek_2_scaffold_5003_c1_1	GO:1901363	heterocyclic compound binding	molecular_function
Creek_2_scaffold_5003_c1_4	GO:0000228	nuclear chromosome	cellular_component
Creek_2_scaffold_5003_c1_4	GO:0000731	DNA synthesis involved in DNA repair	biological_process
Creek_2_scaffold_5003_c1_4	GO:0000785	chromatin	cellular_component
Creek_2_scaffold_5003_c1_4	GO:0003674	molecular_function	molecular_function
Creek_2_scaffold_5003_c1_4	GO:0003676	nucleic acid binding	molecular_function
Creek_2_scaffold_5003_c1_4	GO:0003677	DNA binding	molecular_function
Creek_2_scaffold_5003_c1_4	GO:0005488	binding	molecular_function
Creek_2_scaffold_5003_c1_4	GO:0005575	cellular_component	cellular_component
Creek_2_scaffold_5003_c1_4	GO:0005622	intracellular anatomical structure	cellular_component
Creek_2_scaffold_5003_c1_4	GO:0005623	obsolete cell	cellular_component
Creek_2_scaffold_5003_c1_4	GO:0005634	nucleus	cellular_component
Creek_2_scaffold_5003_c1_4	GO:0005654	nucleoplasm	cellular_component
Creek_2_scaffold_5003_c1_4	GO:0005665	RNA polymerase II, core complex	cellular_component
Creek_2_scaffold_5003_c1_4	GO:0005694	chromosome	cellular_component
Creek_2_scaffold_5003_c1_4	GO:0005737	cytoplasm	cellular_component
Creek_2_scaffold_5003_c1_4	GO:0005739	mitochondrion	cellular_component
Creek_2_scaffold_5003_c1_4	GO:0006259	DNA metabolic process	biological_process
Creek_2_scaffold_5003_c1_4	GO:0006281	DNA repair	biological_process
Creek_2_scaffold_5003_c1_4	GO:0006301	postreplication repair	biological_process
Creek_2_scaffold_5003_c1_4	GO:0006366	transcription by RNA polymerase II	biological_process
Creek_2_scaffold_5003_c1_4	GO:0006725	cellular aromatic compound metabolic process	biological_process
Creek_2_scaffold_5003_c1_4	GO:0006807	nitrogen compound metabolic process	biological_process
Creek_2_scaffold_5003_c1_4	GO:0006950	response to stress	biological_process
Creek_2_scaffold_5003_c1_4	GO:0006974	DNA damage response	biological_process
Creek_2_scaffold_5003_c1_4	GO:0008150	biological_process	biological_process
Creek_2_scaffold_5003_c1_4	GO:0008152	metabolic process	biological_process
Creek_2_scaffold_5003_c1_4	GO:0009058	biosynthetic process	biological_process
Creek_2_scaffold_5003_c1_4	GO:0009059	macromolecule biosynthetic process	biological_process
Creek_2_scaffold_5003_c1_4	GO:0009987	cellular process	biological_process
Creek_2_scaffold_5003_c1_4	GO:0010467	gene expression	biological_process
Creek_2_scaffold_5003_c1_4	GO:0010494	cytoplasmic stress granule	cellular_component
Creek_2_scaffold_5003_c1_4	GO:0016070	RNA metabolic process	biological_process
Creek_2_scaffold_5003_c1_4	GO:0016591	RNA polymerase II, holoenzyme	cellular_component
Creek_2_scaffold_5003_c1_4	GO:0018130	heterocycle biosynthetic process	biological_process
Creek_2_scaffold_5003_c1_4	GO:0019438	aromatic compound biosynthetic process	biological_process
Creek_2_scaffold_5003_c1_4	GO:0019985	translesion synthesis	biological_process
Creek_2_scaffold_5003_c1_4	GO:0030880	RNA polymerase complex	cellular_component
Creek_2_scaffold_5003_c1_4	GO:0031981	nuclear lumen	cellular_component
Creek_2_scaffold_5003_c1_4	GO:0032774	RNA biosynthetic process	biological_process
Creek_2_scaffold_5003_c1_4	GO:0033554	cellular response to stress	biological_process
Creek_2_scaffold_5003_c1_4	GO:0034641	cellular nitrogen compound metabolic process	biological_process
Creek_2_scaffold_5003_c1_4	GO:0034645	obsolete cellular macromolecule biosynthetic process	biological_process
Creek_2_scaffold_5003_c1_4	GO:0035770	ribonucleoprotein granule	cellular_component
Creek_2_scaffold_5003_c1_4	GO:0036464	cytoplasmic ribonucleoprotein granule	cellular_component
Creek_2_scaffold_5003_c1_4	GO:0043170	macromolecule metabolic process	biological_process
Creek_2_scaffold_5003_c1_4	GO:0043226	organelle	cellular_component
Creek_2_scaffold_5003_c1_4	GO:0043229	intracellular organelle	cellular_component
Creek_2_scaffold_5003_c1_4	GO:0043233	organelle lumen	cellular_component
Creek_2_scaffold_5003_c1_4	GO:0044237	cellular metabolic process	biological_process
Creek_2_scaffold_5003_c1_4	GO:0044238	primary metabolic process	biological_process
Creek_2_scaffold_5003_c1_4	GO:0044249	cellular biosynthetic process	biological_process
Creek_2_scaffold_5003_c1_4	GO:0044260	obsolete cellular macromolecule metabolic process	biological_process
Creek_2_scaffold_5003_c1_4	GO:0044271	cellular nitrogen compound biosynthetic process	biological_process
Creek_2_scaffold_5003_c1_4	GO:0044422	obsolete organelle part	cellular_component
Creek_2_scaffold_5003_c1_4	GO:0044424	obsolete intracellular part	cellular_component
Creek_2_scaffold_5003_c1_4	GO:0044427	obsolete chromosomal part	cellular_component
Creek_2_scaffold_5003_c1_4	GO:0044428	obsolete nuclear part	cellular_component
Creek_2_scaffold_5003_c1_4	GO:0044444	obsolete cytoplasmic part	cellular_component
Creek_2_scaffold_5003_c1_4	GO:0044446	obsolete intracellular organelle part	cellular_component
Creek_2_scaffold_5003_c1_4	GO:0044451	obsolete nucleoplasm part	cellular_component
Creek_2_scaffold_5003_c1_4	GO:0044454	obsolete nuclear chromosome part	cellular_component
Creek_2_scaffold_5003_c1_4	GO:0044464	obsolete cell part	cellular_component
Creek_2_scaffold_5003_c1_4	GO:0046483	heterocycle metabolic process	biological_process
Creek_2_scaffold_5003_c1_4	GO:0050896	response to stimulus	biological_process
Creek_2_scaffold_5003_c1_4	GO:0051716	cellular response to stimulus	biological_process
Creek_2_scaffold_5003_c1_4	GO:0070013	intracellular organelle lumen	cellular_component
Creek_2_scaffold_5003_c1_4	GO:0071704	organic substance metabolic process	biological_process
Creek_2_scaffold_5003_c1_4	GO:0071897	DNA biosynthetic process	biological_process
Creek_2_scaffold_5003_c1_4	GO:0090304	nucleic acid metabolic process	biological_process
Creek_2_scaffold_5003_c1_4	GO:0097159	organic cyclic compound binding	molecular_function
Creek_2_scaffold_5003_c1_4	GO:1901360	organic cyclic compound metabolic process	biological_process
Creek_2_scaffold_5003_c1_4	GO:1901362	organic cyclic compound biosynthetic process	biological_process
Creek_2_scaffold_5003_c1_4	GO:1901363	heterocyclic compound binding	molecular_function
Creek_2_scaffold_5003_c1_4	GO:1901576	organic substance biosynthetic process	biological_process
Creek_2_scaffold_5003_c1_4	GO:1902494	catalytic complex	cellular_component
Creek_2_scaffold_5003_c1_4	GO:1990234	transferase complex	cellular_component
Creek_2_scaffold_5003_c1_4	GO:1990904	ribonucleoprotein complex	cellular_component
Creek_2_scaffold_5401_c1_1	GO:0005575	cellular_component	cellular_component
Creek_2_scaffold_5748_c1_1	GO:0003674	molecular_function	molecular_function
Creek_2_scaffold_5748_c1_1	GO:0003824	catalytic activity	molecular_function
Creek_2_scaffold_5748_c1_1	GO:0004721	phosphoprotein phosphatase activity	molecular_function
Creek_2_scaffold_5748_c1_1	GO:0004722	protein serine/threonine phosphatase activity	molecular_function
Creek_2_scaffold_5748_c1_1	GO:0005575	cellular_component	cellular_component
Creek_2_scaffold_5748_c1_1	GO:0005622	intracellular anatomical structure	cellular_component
Creek_2_scaffold_5748_c1_1	GO:0005623	obsolete cell	cellular_component
Creek_2_scaffold_5748_c1_1	GO:0005634	nucleus	cellular_component
Creek_2_scaffold_5748_c1_1	GO:0005730	nucleolus	cellular_component
Creek_2_scaffold_5748_c1_1	GO:0006470	protein dephosphorylation	biological_process
Creek_2_scaffold_5748_c1_1	GO:0006793	phosphorus metabolic process	biological_process
Creek_2_scaffold_5748_c1_1	GO:0006807	nitrogen compound metabolic process	biological_process
Creek_2_scaffold_5748_c1_1	GO:0008150	biological_process	biological_process
Creek_2_scaffold_5748_c1_1	GO:0008152	metabolic process	biological_process
Creek_2_scaffold_5748_c1_1	GO:0009987	cellular process	biological_process
Creek_2_scaffold_5748_c1_1	GO:0016311	dephosphorylation	biological_process
Creek_2_scaffold_5748_c1_1	GO:0016787	hydrolase activity	molecular_function
Creek_2_scaffold_5748_c1_1	GO:0016788	hydrolase activity, acting on ester bonds	molecular_function
Creek_2_scaffold_5748_c1_1	GO:0016791	phosphatase activity	molecular_function
Creek_2_scaffold_5748_c1_1	GO:0019538	protein metabolic process	biological_process
Creek_2_scaffold_5748_c1_1	GO:0031981	nuclear lumen	cellular_component
Creek_2_scaffold_5748_c1_1	GO:0036211	protein modification process	biological_process
Creek_2_scaffold_5748_c1_1	GO:0042578	phosphoric ester hydrolase activity	molecular_function
Creek_2_scaffold_5748_c1_1	GO:0043170	macromolecule metabolic process	biological_process
Creek_2_scaffold_5748_c1_1	GO:0043226	organelle	cellular_component
Creek_2_scaffold_5748_c1_1	GO:0043229	intracellular organelle	cellular_component
Creek_2_scaffold_5748_c1_1	GO:0043233	organelle lumen	cellular_component
Creek_2_scaffold_5748_c1_1	GO:0043412	macromolecule modification	biological_process
Creek_2_scaffold_5748_c1_1	GO:0044237	cellular metabolic process	biological_process
Creek_2_scaffold_5748_c1_1	GO:0044238	primary metabolic process	biological_process
Creek_2_scaffold_5748_c1_1	GO:0044260	obsolete cellular macromolecule metabolic process	biological_process
Creek_2_scaffold_5748_c1_1	GO:0044422	obsolete organelle part	cellular_component
Creek_2_scaffold_5748_c1_1	GO:0044424	obsolete intracellular part	cellular_component
Creek_2_scaffold_5748_c1_1	GO:0044428	obsolete nuclear part	cellular_component
Creek_2_scaffold_5748_c1_1	GO:0044446	obsolete intracellular organelle part	cellular_component
Creek_2_scaffold_5748_c1_1	GO:0044464	obsolete cell part	cellular_component
Creek_2_scaffold_5748_c1_1	GO:0070013	intracellular organelle lumen	cellular_component
Creek_2_scaffold_5748_c1_1	GO:0071704	organic substance metabolic process	biological_process
Creek_2_scaffold_5748_c1_1	GO:0140096	catalytic activity, acting on a protein	molecular_function
Creek_2_scaffold_5748_c1_1	GO:1901564	organonitrogen compound metabolic process	biological_process
Creek_2_scaffold_6650_c1_1	GO:0003674	molecular_function	molecular_function
Creek_2_scaffold_6650_c1_1	GO:0003824	catalytic activity	molecular_function
Creek_2_scaffold_6650_c1_1	GO:0005575	cellular_component	cellular_component
Creek_2_scaffold_6650_c1_1	GO:0005622	intracellular anatomical structure	cellular_component
Creek_2_scaffold_6650_c1_1	GO:0005623	obsolete cell	cellular_component
Creek_2_scaffold_6650_c1_1	GO:0005634	nucleus	cellular_component
Creek_2_scaffold_6650_c1_1	GO:0005654	nucleoplasm	cellular_component
Creek_2_scaffold_6650_c1_1	GO:0005665	RNA polymerase II, core complex	cellular_component
Creek_2_scaffold_6650_c1_1	GO:0006725	cellular aromatic compound metabolic process	biological_process
Creek_2_scaffold_6650_c1_1	GO:0006807	nitrogen compound metabolic process	biological_process
Creek_2_scaffold_6650_c1_1	GO:0008150	biological_process	biological_process
Creek_2_scaffold_6650_c1_1	GO:0008152	metabolic process	biological_process
Creek_2_scaffold_6650_c1_1	GO:0009058	biosynthetic process	biological_process
Creek_2_scaffold_6650_c1_1	GO:0009059	macromolecule biosynthetic process	biological_process
Creek_2_scaffold_6650_c1_1	GO:0009987	cellular process	biological_process
Creek_2_scaffold_6650_c1_1	GO:0016070	RNA metabolic process	biological_process
Creek_2_scaffold_6650_c1_1	GO:0016591	RNA polymerase II, holoenzyme	cellular_component
Creek_2_scaffold_6650_c1_1	GO:0016740	transferase activity	molecular_function
Creek_2_scaffold_6650_c1_1	GO:0016779	nucleotidyltransferase activity	molecular_function
Creek_2_scaffold_6650_c1_1	GO:0018130	heterocycle biosynthetic process	biological_process
Creek_2_scaffold_6650_c1_1	GO:0019438	aromatic compound biosynthetic process	biological_process
Creek_2_scaffold_6650_c1_1	GO:0030880	RNA polymerase complex	cellular_component
Creek_2_scaffold_6650_c1_1	GO:0031981	nuclear lumen	cellular_component
Creek_2_scaffold_6650_c1_1	GO:0032774	RNA biosynthetic process	biological_process
Creek_2_scaffold_6650_c1_1	GO:0034641	cellular nitrogen compound metabolic process	biological_process
Creek_2_scaffold_6650_c1_1	GO:0043170	macromolecule metabolic process	biological_process
Creek_2_scaffold_6650_c1_1	GO:0043226	organelle	cellular_component
Creek_2_scaffold_6650_c1_1	GO:0043229	intracellular organelle	cellular_component
Creek_2_scaffold_6650_c1_1	GO:0043233	organelle lumen	cellular_component
Creek_2_scaffold_6650_c1_1	GO:0044237	cellular metabolic process	biological_process
Creek_2_scaffold_6650_c1_1	GO:0044238	primary metabolic process	biological_process
Creek_2_scaffold_6650_c1_1	GO:0044249	cellular biosynthetic process	biological_process
Creek_2_scaffold_6650_c1_1	GO:0044271	cellular nitrogen compound biosynthetic process	biological_process
Creek_2_scaffold_6650_c1_1	GO:0044422	obsolete organelle part	cellular_component
Creek_2_scaffold_6650_c1_1	GO:0044424	obsolete intracellular part	cellular_component
Creek_2_scaffold_6650_c1_1	GO:0044428	obsolete nuclear part	cellular_component
Creek_2_scaffold_6650_c1_1	GO:0044446	obsolete intracellular organelle part	cellular_component
Creek_2_scaffold_6650_c1_1	GO:0044451	obsolete nucleoplasm part	cellular_component
Creek_2_scaffold_6650_c1_1	GO:0044464	obsolete cell part	cellular_component
Creek_2_scaffold_6650_c1_1	GO:0046483	heterocycle metabolic process	biological_process
Creek_2_scaffold_6650_c1_1	GO:0070013	intracellular organelle lumen	cellular_component
Creek_2_scaffold_6650_c1_1	GO:0071704	organic substance metabolic process	biological_process
Creek_2_scaffold_6650_c1_1	GO:0090304	nucleic acid metabolic process	biological_process
Creek_2_scaffold_6650_c1_1	GO:0097747	RNA polymerase activity	molecular_function
Creek_2_scaffold_6650_c1_1	GO:0140098	catalytic activity, acting on RNA	molecular_function
Creek_2_scaffold_6650_c1_1	GO:1901360	organic cyclic compound metabolic process	biological_process
Creek_2_scaffold_6650_c1_1	GO:1901362	organic cyclic compound biosynthetic process	biological_process
Creek_2_scaffold_6650_c1_1	GO:1901576	organic substance biosynthetic process	biological_process
Creek_2_scaffold_6650_c1_1	GO:1902494	catalytic complex	cellular_component
Creek_2_scaffold_6650_c1_1	GO:1990234	transferase complex	cellular_component
Creek_2_scaffold_7735_c1_3	GO:0003674	molecular_function	molecular_function
Creek_2_scaffold_7735_c1_3	GO:0003824	catalytic activity	molecular_function
Creek_2_scaffold_7735_c1_3	GO:0005575	cellular_component	cellular_component
Creek_2_scaffold_7735_c1_3	GO:0005622	intracellular anatomical structure	cellular_component
Creek_2_scaffold_7735_c1_3	GO:0005623	obsolete cell	cellular_component
Creek_2_scaffold_7735_c1_3	GO:0005737	cytoplasm	cellular_component
Creek_2_scaffold_7735_c1_3	GO:0006259	DNA metabolic process	biological_process
Creek_2_scaffold_7735_c1_3	GO:0006281	DNA repair	biological_process
Creek_2_scaffold_7735_c1_3	GO:0006725	cellular aromatic compound metabolic process	biological_process
Creek_2_scaffold_7735_c1_3	GO:0006807	nitrogen compound metabolic process	biological_process
Creek_2_scaffold_7735_c1_3	GO:0006950	response to stress	biological_process
Creek_2_scaffold_7735_c1_3	GO:0006974	DNA damage response	biological_process
Creek_2_scaffold_7735_c1_3	GO:0008150	biological_process	biological_process
Creek_2_scaffold_7735_c1_3	GO:0008152	metabolic process	biological_process
Creek_2_scaffold_7735_c1_3	GO:0009987	cellular process	biological_process
Creek_2_scaffold_7735_c1_3	GO:0016787	hydrolase activity	molecular_function
Creek_2_scaffold_7735_c1_3	GO:0016798	hydrolase activity, acting on glycosyl bonds	molecular_function
Creek_2_scaffold_7735_c1_3	GO:0033554	cellular response to stress	biological_process
Creek_2_scaffold_7735_c1_3	GO:0034641	cellular nitrogen compound metabolic process	biological_process
Creek_2_scaffold_7735_c1_3	GO:0043170	macromolecule metabolic process	biological_process
Creek_2_scaffold_7735_c1_3	GO:0044237	cellular metabolic process	biological_process
Creek_2_scaffold_7735_c1_3	GO:0044238	primary metabolic process	biological_process
Creek_2_scaffold_7735_c1_3	GO:0044260	obsolete cellular macromolecule metabolic process	biological_process
Creek_2_scaffold_7735_c1_3	GO:0044424	obsolete intracellular part	cellular_component
Creek_2_scaffold_7735_c1_3	GO:0044464	obsolete cell part	cellular_component
Creek_2_scaffold_7735_c1_3	GO:0046483	heterocycle metabolic process	biological_process
Creek_2_scaffold_7735_c1_3	GO:0050896	response to stimulus	biological_process
Creek_2_scaffold_7735_c1_3	GO:0051716	cellular response to stimulus	biological_process
Creek_2_scaffold_7735_c1_3	GO:0071704	organic substance metabolic process	biological_process
Creek_2_scaffold_7735_c1_3	GO:0090304	nucleic acid metabolic process	biological_process
Creek_2_scaffold_7735_c1_3	GO:0140097	catalytic activity, acting on DNA	molecular_function
Creek_2_scaffold_7735_c1_3	GO:1901360	organic cyclic compound metabolic process	biological_process
Creek_2_scaffold_8378_c1_2	GO:0003674	molecular_function	molecular_function
Creek_2_scaffold_8378_c1_2	GO:0003676	nucleic acid binding	molecular_function
Creek_2_scaffold_8378_c1_2	GO:0003677	DNA binding	molecular_function
Creek_2_scaffold_8378_c1_2	GO:0005488	binding	molecular_function
Creek_2_scaffold_8378_c1_2	GO:0097159	organic cyclic compound binding	molecular_function
Creek_2_scaffold_8378_c1_2	GO:1901363	heterocyclic compound binding	molecular_function
Creek_2_scaffold_883_c1_5	GO:0001669	acrosomal vesicle	cellular_component
Creek_2_scaffold_883_c1_5	GO:0003674	molecular_function	molecular_function
Creek_2_scaffold_883_c1_5	GO:0005488	binding	molecular_function
Creek_2_scaffold_883_c1_5	GO:0005515	protein binding	molecular_function
Creek_2_scaffold_883_c1_5	GO:0005575	cellular_component	cellular_component
Creek_2_scaffold_883_c1_5	GO:0005622	intracellular anatomical structure	cellular_component
Creek_2_scaffold_883_c1_5	GO:0005623	obsolete cell	cellular_component
Creek_2_scaffold_883_c1_5	GO:0005737	cytoplasm	cellular_component
Creek_2_scaffold_883_c1_5	GO:0008150	biological_process	biological_process
Creek_2_scaffold_883_c1_5	GO:0012505	endomembrane system	cellular_component
Creek_2_scaffold_883_c1_5	GO:0019899	enzyme binding	molecular_function
Creek_2_scaffold_883_c1_5	GO:0030141	secretory granule	cellular_component
Creek_2_scaffold_883_c1_5	GO:0031267	small GTPase binding	molecular_function
Creek_2_scaffold_883_c1_5	GO:0031410	cytoplasmic vesicle	cellular_component
Creek_2_scaffold_883_c1_5	GO:0031982	vesicle	cellular_component
Creek_2_scaffold_883_c1_5	GO:0043226	organelle	cellular_component
Creek_2_scaffold_883_c1_5	GO:0043229	intracellular organelle	cellular_component
Creek_2_scaffold_883_c1_5	GO:0044424	obsolete intracellular part	cellular_component
Creek_2_scaffold_883_c1_5	GO:0044444	obsolete cytoplasmic part	cellular_component
Creek_2_scaffold_883_c1_5	GO:0044464	obsolete cell part	cellular_component
Creek_2_scaffold_883_c1_5	GO:0051020	GTPase binding	molecular_function
Creek_2_scaffold_883_c1_5	GO:0065007	biological regulation	biological_process
Creek_2_scaffold_883_c1_5	GO:0065009	regulation of molecular function	biological_process
Creek_2_scaffold_883_c1_5	GO:0097223	obsolete sperm part	cellular_component
Creek_2_scaffold_883_c1_5	GO:0097708	intracellular vesicle	cellular_component
Creek_2_scaffold_883_c1_5	GO:0098772	molecular function regulator activity	molecular_function
Creek_2_scaffold_883_c1_5	GO:0099503	secretory vesicle	cellular_component
Creek_2_scaffold_883_c1_6	GO:0005575	cellular_component	cellular_component
Creek_2_scaffold_883_c1_6	GO:0005576	extracellular region	cellular_component
Creek_2_scaffold_883_c1_7	GO:0005575	cellular_component	cellular_component
Creek_2_scaffold_883_c1_7	GO:0005576	extracellular region	cellular_component
Creek_2_scaffold_883_c1_8	GO:0003674	molecular_function	molecular_function
Creek_2_scaffold_883_c1_8	GO:0003824	catalytic activity	molecular_function
Creek_2_scaffold_883_c1_8	GO:0004518	nuclease activity	molecular_function
Creek_2_scaffold_883_c1_8	GO:0004519	endonuclease activity	molecular_function
Creek_2_scaffold_883_c1_8	GO:0004521	RNA endonuclease activity	molecular_function
Creek_2_scaffold_883_c1_8	GO:0004527	exonuclease activity	molecular_function
Creek_2_scaffold_883_c1_8	GO:0004540	RNA nuclease activity	molecular_function
Creek_2_scaffold_883_c1_8	GO:0005575	cellular_component	cellular_component
Creek_2_scaffold_883_c1_8	GO:0006259	DNA metabolic process	biological_process
Creek_2_scaffold_883_c1_8	GO:0006725	cellular aromatic compound metabolic process	biological_process
Creek_2_scaffold_883_c1_8	GO:0006807	nitrogen compound metabolic process	biological_process
Creek_2_scaffold_883_c1_8	GO:0008150	biological_process	biological_process
Creek_2_scaffold_883_c1_8	GO:0008152	metabolic process	biological_process
Creek_2_scaffold_883_c1_8	GO:0009058	biosynthetic process	biological_process
Creek_2_scaffold_883_c1_8	GO:0009059	macromolecule biosynthetic process	biological_process
Creek_2_scaffold_883_c1_8	GO:0009987	cellular process	biological_process
Creek_2_scaffold_883_c1_8	GO:0016032	viral process	biological_process
Creek_2_scaffold_883_c1_8	GO:0016070	RNA metabolic process	biological_process
Creek_2_scaffold_883_c1_8	GO:0016740	transferase activity	molecular_function
Creek_2_scaffold_883_c1_8	GO:0016779	nucleotidyltransferase activity	molecular_function
Creek_2_scaffold_883_c1_8	GO:0016787	hydrolase activity	molecular_function
Creek_2_scaffold_883_c1_8	GO:0016788	hydrolase activity, acting on ester bonds	molecular_function
Creek_2_scaffold_883_c1_8	GO:0018130	heterocycle biosynthetic process	biological_process
Creek_2_scaffold_883_c1_8	GO:0018995	host cellular component	cellular_component
Creek_2_scaffold_883_c1_8	GO:0019058	viral life cycle	biological_process
Creek_2_scaffold_883_c1_8	GO:0019079	viral genome replication	biological_process
Creek_2_scaffold_883_c1_8	GO:0019438	aromatic compound biosynthetic process	biological_process
Creek_2_scaffold_883_c1_8	GO:0033643	host cell part	cellular_component
Creek_2_scaffold_883_c1_8	GO:0033646	host intracellular part	cellular_component
Creek_2_scaffold_883_c1_8	GO:0033647	host intracellular organelle	cellular_component
Creek_2_scaffold_883_c1_8	GO:0034061	DNA polymerase activity	molecular_function
Creek_2_scaffold_883_c1_8	GO:0034641	cellular nitrogen compound metabolic process	biological_process
Creek_2_scaffold_883_c1_8	GO:0034645	obsolete cellular macromolecule biosynthetic process	biological_process
Creek_2_scaffold_883_c1_8	GO:0039693	viral DNA genome replication	biological_process
Creek_2_scaffold_883_c1_8	GO:0042025	host cell nucleus	cellular_component
Creek_2_scaffold_883_c1_8	GO:0042221	response to chemical	biological_process
Creek_2_scaffold_883_c1_8	GO:0043170	macromolecule metabolic process	biological_process
Creek_2_scaffold_883_c1_8	GO:0043656	host intracellular region	cellular_component
Creek_2_scaffold_883_c1_8	GO:0043657	host cell	cellular_component
Creek_2_scaffold_883_c1_8	GO:0044215	obsolete other organism	cellular_component
Creek_2_scaffold_883_c1_8	GO:0044216	obsolete other organism cell	cellular_component
Creek_2_scaffold_883_c1_8	GO:0044217	other organism part	cellular_component
Creek_2_scaffold_883_c1_8	GO:0044237	cellular metabolic process	biological_process
Creek_2_scaffold_883_c1_8	GO:0044238	primary metabolic process	biological_process
Creek_2_scaffold_883_c1_8	GO:0044249	cellular biosynthetic process	biological_process
Creek_2_scaffold_883_c1_8	GO:0044260	obsolete cellular macromolecule metabolic process	biological_process
Creek_2_scaffold_883_c1_8	GO:0044271	cellular nitrogen compound biosynthetic process	biological_process
Creek_2_scaffold_883_c1_8	GO:0044403	biological process involved in symbiotic interaction	biological_process
Creek_2_scaffold_883_c1_8	GO:0044419	biological process involved in interspecies interaction between organisms	biological_process
Creek_2_scaffold_883_c1_8	GO:0046483	heterocycle metabolic process	biological_process
Creek_2_scaffold_883_c1_8	GO:0050896	response to stimulus	biological_process
Creek_2_scaffold_883_c1_8	GO:0071704	organic substance metabolic process	biological_process
Creek_2_scaffold_883_c1_8	GO:0071897	DNA biosynthetic process	biological_process
Creek_2_scaffold_883_c1_8	GO:0090304	nucleic acid metabolic process	biological_process
Creek_2_scaffold_883_c1_8	GO:0090305	nucleic acid phosphodiester bond hydrolysis	biological_process
Creek_2_scaffold_883_c1_8	GO:0090501	RNA phosphodiester bond hydrolysis	biological_process
Creek_2_scaffold_883_c1_8	GO:0090502	RNA phosphodiester bond hydrolysis, endonucleolytic	biological_process
Creek_2_scaffold_883_c1_8	GO:0090503	RNA phosphodiester bond hydrolysis, exonucleolytic	biological_process
Creek_2_scaffold_883_c1_8	GO:0140097	catalytic activity, acting on DNA	molecular_function
Creek_2_scaffold_883_c1_8	GO:0140098	catalytic activity, acting on RNA	molecular_function
Creek_2_scaffold_883_c1_8	GO:1901360	organic cyclic compound metabolic process	biological_process
Creek_2_scaffold_883_c1_8	GO:1901362	organic cyclic compound biosynthetic process	biological_process
Creek_2_scaffold_883_c1_8	GO:1901576	organic substance biosynthetic process	biological_process
Creek_2_scaffold_883_c1_8	GO:1902074	response to salt	biological_process
Creek_3_scaffold_10366_c1_5	GO:0000228	nuclear chromosome	cellular_component
Creek_3_scaffold_10366_c1_5	GO:0000731	DNA synthesis involved in DNA repair	biological_process
Creek_3_scaffold_10366_c1_5	GO:0000785	chromatin	cellular_component
Creek_3_scaffold_10366_c1_5	GO:0003674	molecular_function	molecular_function
Creek_3_scaffold_10366_c1_5	GO:0003676	nucleic acid binding	molecular_function
Creek_3_scaffold_10366_c1_5	GO:0003677	DNA binding	molecular_function
Creek_3_scaffold_10366_c1_5	GO:0005488	binding	molecular_function
Creek_3_scaffold_10366_c1_5	GO:0005575	cellular_component	cellular_component
Creek_3_scaffold_10366_c1_5	GO:0005622	intracellular anatomical structure	cellular_component
Creek_3_scaffold_10366_c1_5	GO:0005623	obsolete cell	cellular_component
Creek_3_scaffold_10366_c1_5	GO:0005634	nucleus	cellular_component
Creek_3_scaffold_10366_c1_5	GO:0005654	nucleoplasm	cellular_component
Creek_3_scaffold_10366_c1_5	GO:0005665	RNA polymerase II, core complex	cellular_component
Creek_3_scaffold_10366_c1_5	GO:0005694	chromosome	cellular_component
Creek_3_scaffold_10366_c1_5	GO:0005737	cytoplasm	cellular_component
Creek_3_scaffold_10366_c1_5	GO:0005739	mitochondrion	cellular_component
Creek_3_scaffold_10366_c1_5	GO:0006259	DNA metabolic process	biological_process
Creek_3_scaffold_10366_c1_5	GO:0006281	DNA repair	biological_process
Creek_3_scaffold_10366_c1_5	GO:0006301	postreplication repair	biological_process
Creek_3_scaffold_10366_c1_5	GO:0006366	transcription by RNA polymerase II	biological_process
Creek_3_scaffold_10366_c1_5	GO:0006725	cellular aromatic compound metabolic process	biological_process
Creek_3_scaffold_10366_c1_5	GO:0006807	nitrogen compound metabolic process	biological_process
Creek_3_scaffold_10366_c1_5	GO:0006950	response to stress	biological_process
Creek_3_scaffold_10366_c1_5	GO:0006974	DNA damage response	biological_process
Creek_3_scaffold_10366_c1_5	GO:0008150	biological_process	biological_process
Creek_3_scaffold_10366_c1_5	GO:0008152	metabolic process	biological_process
Creek_3_scaffold_10366_c1_5	GO:0009058	biosynthetic process	biological_process
Creek_3_scaffold_10366_c1_5	GO:0009059	macromolecule biosynthetic process	biological_process
Creek_3_scaffold_10366_c1_5	GO:0009987	cellular process	biological_process
Creek_3_scaffold_10366_c1_5	GO:0010467	gene expression	biological_process
Creek_3_scaffold_10366_c1_5	GO:0010494	cytoplasmic stress granule	cellular_component
Creek_3_scaffold_10366_c1_5	GO:0016070	RNA metabolic process	biological_process
Creek_3_scaffold_10366_c1_5	GO:0016591	RNA polymerase II, holoenzyme	cellular_component
Creek_3_scaffold_10366_c1_5	GO:0018130	heterocycle biosynthetic process	biological_process
Creek_3_scaffold_10366_c1_5	GO:0019438	aromatic compound biosynthetic process	biological_process
Creek_3_scaffold_10366_c1_5	GO:0019985	translesion synthesis	biological_process
Creek_3_scaffold_10366_c1_5	GO:0030880	RNA polymerase complex	cellular_component
Creek_3_scaffold_10366_c1_5	GO:0031981	nuclear lumen	cellular_component
Creek_3_scaffold_10366_c1_5	GO:0032774	RNA biosynthetic process	biological_process
Creek_3_scaffold_10366_c1_5	GO:0033554	cellular response to stress	biological_process
Creek_3_scaffold_10366_c1_5	GO:0034641	cellular nitrogen compound metabolic process	biological_process
Creek_3_scaffold_10366_c1_5	GO:0034645	obsolete cellular macromolecule biosynthetic process	biological_process
Creek_3_scaffold_10366_c1_5	GO:0035770	ribonucleoprotein granule	cellular_component
Creek_3_scaffold_10366_c1_5	GO:0036464	cytoplasmic ribonucleoprotein granule	cellular_component
Creek_3_scaffold_10366_c1_5	GO:0043170	macromolecule metabolic process	biological_process
Creek_3_scaffold_10366_c1_5	GO:0043226	organelle	cellular_component
Creek_3_scaffold_10366_c1_5	GO:0043229	intracellular organelle	cellular_component
Creek_3_scaffold_10366_c1_5	GO:0043233	organelle lumen	cellular_component
Creek_3_scaffold_10366_c1_5	GO:0044237	cellular metabolic process	biological_process
Creek_3_scaffold_10366_c1_5	GO:0044238	primary metabolic process	biological_process
Creek_3_scaffold_10366_c1_5	GO:0044249	cellular biosynthetic process	biological_process
Creek_3_scaffold_10366_c1_5	GO:0044260	obsolete cellular macromolecule metabolic process	biological_process
Creek_3_scaffold_10366_c1_5	GO:0044271	cellular nitrogen compound biosynthetic process	biological_process
Creek_3_scaffold_10366_c1_5	GO:0044422	obsolete organelle part	cellular_component
Creek_3_scaffold_10366_c1_5	GO:0044424	obsolete intracellular part	cellular_component
Creek_3_scaffold_10366_c1_5	GO:0044427	obsolete chromosomal part	cellular_component
Creek_3_scaffold_10366_c1_5	GO:0044428	obsolete nuclear part	cellular_component
Creek_3_scaffold_10366_c1_5	GO:0044444	obsolete cytoplasmic part	cellular_component
Creek_3_scaffold_10366_c1_5	GO:0044446	obsolete intracellular organelle part	cellular_component
Creek_3_scaffold_10366_c1_5	GO:0044451	obsolete nucleoplasm part	cellular_component
Creek_3_scaffold_10366_c1_5	GO:0044454	obsolete nuclear chromosome part	cellular_component
Creek_3_scaffold_10366_c1_5	GO:0044464	obsolete cell part	cellular_component
Creek_3_scaffold_10366_c1_5	GO:0046483	heterocycle metabolic process	biological_process
Creek_3_scaffold_10366_c1_5	GO:0050896	response to stimulus	biological_process
Creek_3_scaffold_10366_c1_5	GO:0051716	cellular response to stimulus	biological_process
Creek_3_scaffold_10366_c1_5	GO:0070013	intracellular organelle lumen	cellular_component
Creek_3_scaffold_10366_c1_5	GO:0071704	organic substance metabolic process	biological_process
Creek_3_scaffold_10366_c1_5	GO:0071897	DNA biosynthetic process	biological_process
Creek_3_scaffold_10366_c1_5	GO:0090304	nucleic acid metabolic process	biological_process
Creek_3_scaffold_10366_c1_5	GO:0097159	organic cyclic compound binding	molecular_function
Creek_3_scaffold_10366_c1_5	GO:1901360	organic cyclic compound metabolic process	biological_process
Creek_3_scaffold_10366_c1_5	GO:1901362	organic cyclic compound biosynthetic process	biological_process
Creek_3_scaffold_10366_c1_5	GO:1901363	heterocyclic compound binding	molecular_function
Creek_3_scaffold_10366_c1_5	GO:1901576	organic substance biosynthetic process	biological_process
Creek_3_scaffold_10366_c1_5	GO:1902494	catalytic complex	cellular_component
Creek_3_scaffold_10366_c1_5	GO:1990234	transferase complex	cellular_component
Creek_3_scaffold_10366_c1_5	GO:1990904	ribonucleoprotein complex	cellular_component
Creek_3_scaffold_105_c1_35	GO:0003674	molecular_function	molecular_function
Creek_3_scaffold_105_c1_35	GO:0003824	catalytic activity	molecular_function
Creek_3_scaffold_105_c1_35	GO:0003896	DNA primase activity	molecular_function
Creek_3_scaffold_105_c1_35	GO:0006259	DNA metabolic process	biological_process
Creek_3_scaffold_105_c1_35	GO:0006260	DNA replication	biological_process
Creek_3_scaffold_105_c1_35	GO:0006269	DNA replication, synthesis of RNA primer	biological_process
Creek_3_scaffold_105_c1_35	GO:0006725	cellular aromatic compound metabolic process	biological_process
Creek_3_scaffold_105_c1_35	GO:0006807	nitrogen compound metabolic process	biological_process
Creek_3_scaffold_105_c1_35	GO:0008150	biological_process	biological_process
Creek_3_scaffold_105_c1_35	GO:0008152	metabolic process	biological_process
Creek_3_scaffold_105_c1_35	GO:0009058	biosynthetic process	biological_process
Creek_3_scaffold_105_c1_35	GO:0009059	macromolecule biosynthetic process	biological_process
Creek_3_scaffold_105_c1_35	GO:0009987	cellular process	biological_process
Creek_3_scaffold_105_c1_35	GO:0016032	viral process	biological_process
Creek_3_scaffold_105_c1_35	GO:0016070	RNA metabolic process	biological_process
Creek_3_scaffold_105_c1_35	GO:0016462	pyrophosphatase activity	molecular_function
Creek_3_scaffold_105_c1_35	GO:0016740	transferase activity	molecular_function
Creek_3_scaffold_105_c1_35	GO:0016779	nucleotidyltransferase activity	molecular_function
Creek_3_scaffold_105_c1_35	GO:0016787	hydrolase activity	molecular_function
Creek_3_scaffold_105_c1_35	GO:0016817	hydrolase activity, acting on acid anhydrides	molecular_function
Creek_3_scaffold_105_c1_35	GO:0017111	ribonucleoside triphosphate phosphatase activity	molecular_function
Creek_3_scaffold_105_c1_35	GO:0018130	heterocycle biosynthetic process	biological_process
Creek_3_scaffold_105_c1_35	GO:0019058	viral life cycle	biological_process
Creek_3_scaffold_105_c1_35	GO:0019079	viral genome replication	biological_process
Creek_3_scaffold_105_c1_35	GO:0019438	aromatic compound biosynthetic process	biological_process
Creek_3_scaffold_105_c1_35	GO:0032774	RNA biosynthetic process	biological_process
Creek_3_scaffold_105_c1_35	GO:0034641	cellular nitrogen compound metabolic process	biological_process
Creek_3_scaffold_105_c1_35	GO:0034645	obsolete cellular macromolecule biosynthetic process	biological_process
Creek_3_scaffold_105_c1_35	GO:0039693	viral DNA genome replication	biological_process
Creek_3_scaffold_105_c1_35	GO:0043170	macromolecule metabolic process	biological_process
Creek_3_scaffold_105_c1_35	GO:0044237	cellular metabolic process	biological_process
Creek_3_scaffold_105_c1_35	GO:0044238	primary metabolic process	biological_process
Creek_3_scaffold_105_c1_35	GO:0044249	cellular biosynthetic process	biological_process
Creek_3_scaffold_105_c1_35	GO:0044260	obsolete cellular macromolecule metabolic process	biological_process
Creek_3_scaffold_105_c1_35	GO:0044271	cellular nitrogen compound biosynthetic process	biological_process
Creek_3_scaffold_105_c1_35	GO:0044403	biological process involved in symbiotic interaction	biological_process
Creek_3_scaffold_105_c1_35	GO:0044419	biological process involved in interspecies interaction between organisms	biological_process
Creek_3_scaffold_105_c1_35	GO:0046483	heterocycle metabolic process	biological_process
Creek_3_scaffold_105_c1_35	GO:0071704	organic substance metabolic process	biological_process
Creek_3_scaffold_105_c1_35	GO:0090304	nucleic acid metabolic process	biological_process
Creek_3_scaffold_105_c1_35	GO:0097747	RNA polymerase activity	molecular_function
Creek_3_scaffold_105_c1_35	GO:0140098	catalytic activity, acting on RNA	molecular_function
Creek_3_scaffold_105_c1_35	GO:1901360	organic cyclic compound metabolic process	biological_process
Creek_3_scaffold_105_c1_35	GO:1901362	organic cyclic compound biosynthetic process	biological_process
Creek_3_scaffold_105_c1_35	GO:1901576	organic substance biosynthetic process	biological_process
Creek_3_scaffold_105_c1_39	GO:0003674	molecular_function	molecular_function
Creek_3_scaffold_105_c1_39	GO:0003824	catalytic activity	molecular_function
Creek_3_scaffold_105_c1_39	GO:0003924	GTPase activity	molecular_function
Creek_3_scaffold_105_c1_39	GO:0005488	binding	molecular_function
Creek_3_scaffold_105_c1_39	GO:0005515	protein binding	molecular_function
Creek_3_scaffold_105_c1_39	GO:0005575	cellular_component	cellular_component
Creek_3_scaffold_105_c1_39	GO:0005622	intracellular anatomical structure	cellular_component
Creek_3_scaffold_105_c1_39	GO:0005623	obsolete cell	cellular_component
Creek_3_scaffold_105_c1_39	GO:0005737	cytoplasm	cellular_component
Creek_3_scaffold_105_c1_39	GO:0005794	Golgi apparatus	cellular_component
Creek_3_scaffold_105_c1_39	GO:0006810	transport	biological_process
Creek_3_scaffold_105_c1_39	GO:0007154	cell communication	biological_process
Creek_3_scaffold_105_c1_39	GO:0007165	signal transduction	biological_process
Creek_3_scaffold_105_c1_39	GO:0007264	small GTPase mediated signal transduction	biological_process
Creek_3_scaffold_105_c1_39	GO:0007265	Ras protein signal transduction	biological_process
Creek_3_scaffold_105_c1_39	GO:0008092	cytoskeletal protein binding	molecular_function
Creek_3_scaffold_105_c1_39	GO:0008150	biological_process	biological_process
Creek_3_scaffold_105_c1_39	GO:0009894	regulation of catabolic process	biological_process
Creek_3_scaffold_105_c1_39	GO:0009987	cellular process	biological_process
Creek_3_scaffold_105_c1_39	GO:0010506	regulation of autophagy	biological_process
Creek_3_scaffold_105_c1_39	GO:0012505	endomembrane system	cellular_component
Creek_3_scaffold_105_c1_39	GO:0016043	cellular component organization	biological_process
Creek_3_scaffold_105_c1_39	GO:0016462	pyrophosphatase activity	molecular_function
Creek_3_scaffold_105_c1_39	GO:0016787	hydrolase activity	molecular_function
Creek_3_scaffold_105_c1_39	GO:0016817	hydrolase activity, acting on acid anhydrides	molecular_function
Creek_3_scaffold_105_c1_39	GO:0017022	myosin binding	molecular_function
Creek_3_scaffold_105_c1_39	GO:0017111	ribonucleoside triphosphate phosphatase activity	molecular_function
Creek_3_scaffold_105_c1_39	GO:0019222	regulation of metabolic process	biological_process
Creek_3_scaffold_105_c1_39	GO:0023052	signaling	biological_process
Creek_3_scaffold_105_c1_39	GO:0031323	regulation of cellular metabolic process	biological_process
Creek_3_scaffold_105_c1_39	GO:0031329	regulation of cellular catabolic process	biological_process
Creek_3_scaffold_105_c1_39	GO:0031489	myosin V binding	molecular_function
Creek_3_scaffold_105_c1_39	GO:0031982	vesicle	cellular_component
Creek_3_scaffold_105_c1_39	GO:0032482	Rab protein signal transduction	biological_process
Creek_3_scaffold_105_c1_39	GO:0035556	intracellular signal transduction	biological_process
Creek_3_scaffold_105_c1_39	GO:0036477	somatodendritic compartment	cellular_component
Creek_3_scaffold_105_c1_39	GO:0042995	cell projection	cellular_component
Creek_3_scaffold_105_c1_39	GO:0043005	neuron projection	cellular_component
Creek_3_scaffold_105_c1_39	GO:0043025	neuronal cell body	cellular_component
Creek_3_scaffold_105_c1_39	GO:0043226	organelle	cellular_component
Creek_3_scaffold_105_c1_39	GO:0043229	intracellular organelle	cellular_component
Creek_3_scaffold_105_c1_39	GO:0044297	cell body	cellular_component
Creek_3_scaffold_105_c1_39	GO:0044424	obsolete intracellular part	cellular_component
Creek_3_scaffold_105_c1_39	GO:0044444	obsolete cytoplasmic part	cellular_component
Creek_3_scaffold_105_c1_39	GO:0044464	obsolete cell part	cellular_component
Creek_3_scaffold_105_c1_39	GO:0045202	synapse	cellular_component
Creek_3_scaffold_105_c1_39	GO:0050789	regulation of biological process	biological_process
Creek_3_scaffold_105_c1_39	GO:0050794	regulation of cellular process	biological_process
Creek_3_scaffold_105_c1_39	GO:0050808	synapse organization	biological_process
Creek_3_scaffold_105_c1_39	GO:0050896	response to stimulus	biological_process
Creek_3_scaffold_105_c1_39	GO:0051179	localization	biological_process
Creek_3_scaffold_105_c1_39	GO:0051234	establishment of localization	biological_process
Creek_3_scaffold_105_c1_39	GO:0051716	cellular response to stimulus	biological_process
Creek_3_scaffold_105_c1_39	GO:0065007	biological regulation	biological_process
Creek_3_scaffold_105_c1_39	GO:0071840	cellular component organization or biogenesis	biological_process
Creek_3_scaffold_105_c1_39	GO:0097458	obsolete neuron part	cellular_component
Creek_3_scaffold_105_c1_39	GO:0120025	plasma membrane bounded cell projection	cellular_component
Creek_3_scaffold_105_c1_40	GO:0005575	cellular_component	cellular_component
Creek_3_scaffold_105_c1_45	GO:0000188	obsolete inactivation of MAPK activity	biological_process
Creek_3_scaffold_105_c1_45	GO:0001101	response to acid chemical	biological_process
Creek_3_scaffold_105_c1_45	GO:0001558	regulation of cell growth	biological_process
Creek_3_scaffold_105_c1_45	GO:0001932	regulation of protein phosphorylation	biological_process
Creek_3_scaffold_105_c1_45	GO:0001933	negative regulation of protein phosphorylation	biological_process
Creek_3_scaffold_105_c1_45	GO:0003674	molecular_function	molecular_function
Creek_3_scaffold_105_c1_45	GO:0003824	catalytic activity	molecular_function
Creek_3_scaffold_105_c1_45	GO:0004721	phosphoprotein phosphatase activity	molecular_function
Creek_3_scaffold_105_c1_45	GO:0005575	cellular_component	cellular_component
Creek_3_scaffold_105_c1_45	GO:0005622	intracellular anatomical structure	cellular_component
Creek_3_scaffold_105_c1_45	GO:0005623	obsolete cell	cellular_component
Creek_3_scaffold_105_c1_45	GO:0005634	nucleus	cellular_component
Creek_3_scaffold_105_c1_45	GO:0006469	negative regulation of protein kinase activity	biological_process
Creek_3_scaffold_105_c1_45	GO:0006470	protein dephosphorylation	biological_process
Creek_3_scaffold_105_c1_45	GO:0006793	phosphorus metabolic process	biological_process
Creek_3_scaffold_105_c1_45	GO:0006807	nitrogen compound metabolic process	biological_process
Creek_3_scaffold_105_c1_45	GO:0007154	cell communication	biological_process
Creek_3_scaffold_105_c1_45	GO:0007165	signal transduction	biological_process
Creek_3_scaffold_105_c1_45	GO:0008150	biological_process	biological_process
Creek_3_scaffold_105_c1_45	GO:0008152	metabolic process	biological_process
Creek_3_scaffold_105_c1_45	GO:0009719	response to endogenous stimulus	biological_process
Creek_3_scaffold_105_c1_45	GO:0009725	response to hormone	biological_process
Creek_3_scaffold_105_c1_45	GO:0009733	response to auxin	biological_process
Creek_3_scaffold_105_c1_45	GO:0009737	response to abscisic acid	biological_process
Creek_3_scaffold_105_c1_45	GO:0009892	negative regulation of metabolic process	biological_process
Creek_3_scaffold_105_c1_45	GO:0009966	regulation of signal transduction	biological_process
Creek_3_scaffold_105_c1_45	GO:0009968	negative regulation of signal transduction	biological_process
Creek_3_scaffold_105_c1_45	GO:0009987	cellular process	biological_process
Creek_3_scaffold_105_c1_45	GO:0010033	response to organic substance	biological_process
Creek_3_scaffold_105_c1_45	GO:0010563	negative regulation of phosphorus metabolic process	biological_process
Creek_3_scaffold_105_c1_45	GO:0010605	negative regulation of macromolecule metabolic process	biological_process
Creek_3_scaffold_105_c1_45	GO:0010646	regulation of cell communication	biological_process
Creek_3_scaffold_105_c1_45	GO:0010648	negative regulation of cell communication	biological_process
Creek_3_scaffold_105_c1_45	GO:0016311	dephosphorylation	biological_process
Creek_3_scaffold_105_c1_45	GO:0016787	hydrolase activity	molecular_function
Creek_3_scaffold_105_c1_45	GO:0016788	hydrolase activity, acting on ester bonds	molecular_function
Creek_3_scaffold_105_c1_45	GO:0016791	phosphatase activity	molecular_function
Creek_3_scaffold_105_c1_45	GO:0019220	regulation of phosphate metabolic process	biological_process
Creek_3_scaffold_105_c1_45	GO:0019222	regulation of metabolic process	biological_process
Creek_3_scaffold_105_c1_45	GO:0019538	protein metabolic process	biological_process
Creek_3_scaffold_105_c1_45	GO:0023051	regulation of signaling	biological_process
Creek_3_scaffold_105_c1_45	GO:0023052	signaling	biological_process
Creek_3_scaffold_105_c1_45	GO:0023057	negative regulation of signaling	biological_process
Creek_3_scaffold_105_c1_45	GO:0031323	regulation of cellular metabolic process	biological_process
Creek_3_scaffold_105_c1_45	GO:0031324	negative regulation of cellular metabolic process	biological_process
Creek_3_scaffold_105_c1_45	GO:0031399	regulation of protein modification process	biological_process
Creek_3_scaffold_105_c1_45	GO:0031400	negative regulation of protein modification process	biological_process
Creek_3_scaffold_105_c1_45	GO:0033549	MAP kinase phosphatase activity	molecular_function
Creek_3_scaffold_105_c1_45	GO:0033673	negative regulation of kinase activity	biological_process
Creek_3_scaffold_105_c1_45	GO:0033993	response to lipid	biological_process
Creek_3_scaffold_105_c1_45	GO:0035556	intracellular signal transduction	biological_process
Creek_3_scaffold_105_c1_45	GO:0036211	protein modification process	biological_process
Creek_3_scaffold_105_c1_45	GO:0040008	regulation of growth	biological_process
Creek_3_scaffold_105_c1_45	GO:0042221	response to chemical	biological_process
Creek_3_scaffold_105_c1_45	GO:0042325	regulation of phosphorylation	biological_process
Creek_3_scaffold_105_c1_45	GO:0042326	negative regulation of phosphorylation	biological_process
Creek_3_scaffold_105_c1_45	GO:0042578	phosphoric ester hydrolase activity	molecular_function
Creek_3_scaffold_105_c1_45	GO:0043086	negative regulation of catalytic activity	biological_process
Creek_3_scaffold_105_c1_45	GO:0043170	macromolecule metabolic process	biological_process
Creek_3_scaffold_105_c1_45	GO:0043226	organelle	cellular_component
Creek_3_scaffold_105_c1_45	GO:0043229	intracellular organelle	cellular_component
Creek_3_scaffold_105_c1_45	GO:0043405	regulation of MAP kinase activity	biological_process
Creek_3_scaffold_105_c1_45	GO:0043407	negative regulation of MAP kinase activity	biological_process
Creek_3_scaffold_105_c1_45	GO:0043408	regulation of MAPK cascade	biological_process
Creek_3_scaffold_105_c1_45	GO:0043409	negative regulation of MAPK cascade	biological_process
Creek_3_scaffold_105_c1_45	GO:0043412	macromolecule modification	biological_process
Creek_3_scaffold_105_c1_45	GO:0043549	regulation of kinase activity	biological_process
Creek_3_scaffold_105_c1_45	GO:0044092	negative regulation of molecular function	biological_process
Creek_3_scaffold_105_c1_45	GO:0044237	cellular metabolic process	biological_process
Creek_3_scaffold_105_c1_45	GO:0044238	primary metabolic process	biological_process
Creek_3_scaffold_105_c1_45	GO:0044260	obsolete cellular macromolecule metabolic process	biological_process
Creek_3_scaffold_105_c1_45	GO:0044424	obsolete intracellular part	cellular_component
Creek_3_scaffold_105_c1_45	GO:0044464	obsolete cell part	cellular_component
Creek_3_scaffold_105_c1_45	GO:0045859	regulation of protein kinase activity	biological_process
Creek_3_scaffold_105_c1_45	GO:0045936	negative regulation of phosphate metabolic process	biological_process
Creek_3_scaffold_105_c1_45	GO:0046620	regulation of organ growth	biological_process
Creek_3_scaffold_105_c1_45	GO:0048519	negative regulation of biological process	biological_process
Creek_3_scaffold_105_c1_45	GO:0048523	negative regulation of cellular process	biological_process
Creek_3_scaffold_105_c1_45	GO:0048583	regulation of response to stimulus	biological_process
Creek_3_scaffold_105_c1_45	GO:0048585	negative regulation of response to stimulus	biological_process
Creek_3_scaffold_105_c1_45	GO:0048638	regulation of developmental growth	biological_process
Creek_3_scaffold_105_c1_45	GO:0050789	regulation of biological process	biological_process
Creek_3_scaffold_105_c1_45	GO:0050790	regulation of catalytic activity	biological_process
Creek_3_scaffold_105_c1_45	GO:0050793	regulation of developmental process	biological_process
Creek_3_scaffold_105_c1_45	GO:0050794	regulation of cellular process	biological_process
Creek_3_scaffold_105_c1_45	GO:0050896	response to stimulus	biological_process
Creek_3_scaffold_105_c1_45	GO:0051128	regulation of cellular component organization	biological_process
Creek_3_scaffold_105_c1_45	GO:0051171	regulation of nitrogen compound metabolic process	biological_process
Creek_3_scaffold_105_c1_45	GO:0051172	negative regulation of nitrogen compound metabolic process	biological_process
Creek_3_scaffold_105_c1_45	GO:0051174	regulation of phosphorus metabolic process	biological_process
Creek_3_scaffold_105_c1_45	GO:0051239	regulation of multicellular organismal process	biological_process
Creek_3_scaffold_105_c1_45	GO:0051246	regulation of protein metabolic process	biological_process
Creek_3_scaffold_105_c1_45	GO:0051248	negative regulation of protein metabolic process	biological_process
Creek_3_scaffold_105_c1_45	GO:0051338	regulation of transferase activity	biological_process
Creek_3_scaffold_105_c1_45	GO:0051348	negative regulation of transferase activity	biological_process
Creek_3_scaffold_105_c1_45	GO:0051716	cellular response to stimulus	biological_process
Creek_3_scaffold_105_c1_45	GO:0060255	regulation of macromolecule metabolic process	biological_process
Creek_3_scaffold_105_c1_45	GO:0061388	regulation of rate of cell growth	biological_process
Creek_3_scaffold_105_c1_45	GO:0065007	biological regulation	biological_process
Creek_3_scaffold_105_c1_45	GO:0065009	regulation of molecular function	biological_process
Creek_3_scaffold_105_c1_45	GO:0071704	organic substance metabolic process	biological_process
Creek_3_scaffold_105_c1_45	GO:0071900	regulation of protein serine/threonine kinase activity	biological_process
Creek_3_scaffold_105_c1_45	GO:0071901	negative regulation of protein serine/threonine kinase activity	biological_process
Creek_3_scaffold_105_c1_45	GO:0080090	regulation of primary metabolic process	biological_process
Creek_3_scaffold_105_c1_45	GO:0097305	response to alcohol	biological_process
Creek_3_scaffold_105_c1_45	GO:0140096	catalytic activity, acting on a protein	molecular_function
Creek_3_scaffold_105_c1_45	GO:1901564	organonitrogen compound metabolic process	biological_process
Creek_3_scaffold_105_c1_45	GO:1902531	regulation of intracellular signal transduction	biological_process
Creek_3_scaffold_105_c1_45	GO:1902532	negative regulation of intracellular signal transduction	biological_process
Creek_3_scaffold_105_c1_51	GO:0008150	biological_process	biological_process
Creek_3_scaffold_105_c1_51	GO:0016032	viral process	biological_process
Creek_3_scaffold_105_c1_51	GO:0019080	viral gene expression	biological_process
Creek_3_scaffold_105_c1_51	GO:0019083	viral transcription	biological_process
Creek_3_scaffold_105_c1_51	GO:0044403	biological process involved in symbiotic interaction	biological_process
Creek_3_scaffold_105_c1_51	GO:0044419	biological process involved in interspecies interaction between organisms	biological_process
Creek_3_scaffold_105_c1_52	GO:0008150	biological_process	biological_process
Creek_3_scaffold_105_c1_52	GO:0016032	viral process	biological_process
Creek_3_scaffold_105_c1_52	GO:0019058	viral life cycle	biological_process
Creek_3_scaffold_105_c1_52	GO:0019079	viral genome replication	biological_process
Creek_3_scaffold_105_c1_52	GO:0039693	viral DNA genome replication	biological_process
Creek_3_scaffold_105_c1_52	GO:0044403	biological process involved in symbiotic interaction	biological_process
Creek_3_scaffold_105_c1_52	GO:0044419	biological process involved in interspecies interaction between organisms	biological_process
Creek_3_scaffold_105_c1_53	GO:0000003	reproduction	biological_process
Creek_3_scaffold_105_c1_53	GO:0000339	RNA cap binding	molecular_function
Creek_3_scaffold_105_c1_53	GO:0000341	RNA trimethylguanosine cap binding	molecular_function
Creek_3_scaffold_105_c1_53	GO:0001556	oocyte maturation	biological_process
Creek_3_scaffold_105_c1_53	GO:0003006	developmental process involved in reproduction	biological_process
Creek_3_scaffold_105_c1_53	GO:0003674	molecular_function	molecular_function
Creek_3_scaffold_105_c1_53	GO:0003676	nucleic acid binding	molecular_function
Creek_3_scaffold_105_c1_53	GO:0003723	RNA binding	molecular_function
Creek_3_scaffold_105_c1_53	GO:0005488	binding	molecular_function
Creek_3_scaffold_105_c1_53	GO:0005515	protein binding	molecular_function
Creek_3_scaffold_105_c1_53	GO:0005575	cellular_component	cellular_component
Creek_3_scaffold_105_c1_53	GO:0005622	intracellular anatomical structure	cellular_component
Creek_3_scaffold_105_c1_53	GO:0005623	obsolete cell	cellular_component
Creek_3_scaffold_105_c1_53	GO:0005737	cytoplasm	cellular_component
Creek_3_scaffold_105_c1_53	GO:0007275	multicellular organism development	biological_process
Creek_3_scaffold_105_c1_53	GO:0007276	gamete generation	biological_process
Creek_3_scaffold_105_c1_53	GO:0007281	germ cell development	biological_process
Creek_3_scaffold_105_c1_53	GO:0007283	spermatogenesis	biological_process
Creek_3_scaffold_105_c1_53	GO:0007286	spermatid development	biological_process
Creek_3_scaffold_105_c1_53	GO:0007292	female gamete generation	biological_process
Creek_3_scaffold_105_c1_53	GO:0008150	biological_process	biological_process
Creek_3_scaffold_105_c1_53	GO:0009790	embryo development	biological_process
Creek_3_scaffold_105_c1_53	GO:0009792	embryo development ending in birth or egg hatching	biological_process
Creek_3_scaffold_105_c1_53	GO:0009987	cellular process	biological_process
Creek_3_scaffold_105_c1_53	GO:0009994	oocyte differentiation	biological_process
Creek_3_scaffold_105_c1_53	GO:0019953	sexual reproduction	biological_process
Creek_3_scaffold_105_c1_53	GO:0021700	developmental maturation	biological_process
Creek_3_scaffold_105_c1_53	GO:0022412	cellular process involved in reproduction in multicellular organism	biological_process
Creek_3_scaffold_105_c1_53	GO:0022414	reproductive process	biological_process
Creek_3_scaffold_105_c1_53	GO:0030154	cell differentiation	biological_process
Creek_3_scaffold_105_c1_53	GO:0032501	multicellular organismal process	biological_process
Creek_3_scaffold_105_c1_53	GO:0032502	developmental process	biological_process
Creek_3_scaffold_105_c1_53	GO:0032504	multicellular organism reproduction	biological_process
Creek_3_scaffold_105_c1_53	GO:0035770	ribonucleoprotein granule	cellular_component
Creek_3_scaffold_105_c1_53	GO:0036464	cytoplasmic ribonucleoprotein granule	cellular_component
Creek_3_scaffold_105_c1_53	GO:0043186	P granule	cellular_component
Creek_3_scaffold_105_c1_53	GO:0043226	organelle	cellular_component
Creek_3_scaffold_105_c1_53	GO:0043229	intracellular organelle	cellular_component
Creek_3_scaffold_105_c1_53	GO:0044424	obsolete intracellular part	cellular_component
Creek_3_scaffold_105_c1_53	GO:0044444	obsolete cytoplasmic part	cellular_component
Creek_3_scaffold_105_c1_53	GO:0044464	obsolete cell part	cellular_component
Creek_3_scaffold_105_c1_53	GO:0045495	pole plasm	cellular_component
Creek_3_scaffold_105_c1_53	GO:0048232	male gamete generation	biological_process
Creek_3_scaffold_105_c1_53	GO:0048468	cell development	biological_process
Creek_3_scaffold_105_c1_53	GO:0048469	cell maturation	biological_process
Creek_3_scaffold_105_c1_53	GO:0048477	oogenesis	biological_process
Creek_3_scaffold_105_c1_53	GO:0048515	spermatid differentiation	biological_process
Creek_3_scaffold_105_c1_53	GO:0048599	oocyte development	biological_process
Creek_3_scaffold_105_c1_53	GO:0048609	multicellular organismal reproductive process	biological_process
Creek_3_scaffold_105_c1_53	GO:0048856	anatomical structure development	biological_process
Creek_3_scaffold_105_c1_53	GO:0048869	cellular developmental process	biological_process
Creek_3_scaffold_105_c1_53	GO:0060293	germ plasm	cellular_component
Creek_3_scaffold_105_c1_53	GO:0071695	anatomical structure maturation	biological_process
Creek_3_scaffold_105_c1_53	GO:0097159	organic cyclic compound binding	molecular_function
Creek_3_scaffold_105_c1_53	GO:1901363	heterocyclic compound binding	molecular_function
Creek_3_scaffold_105_c1_53	GO:1990904	ribonucleoprotein complex	cellular_component
Creek_3_scaffold_10833_c1_4	GO:0005575	cellular_component	cellular_component
Creek_3_scaffold_10833_c1_4	GO:0005576	extracellular region	cellular_component
Creek_3_scaffold_10875_c1_1	GO:0003674	molecular_function	molecular_function
Creek_3_scaffold_10875_c1_1	GO:0003824	catalytic activity	molecular_function
Creek_3_scaffold_10875_c1_1	GO:0004518	nuclease activity	molecular_function
Creek_3_scaffold_10875_c1_1	GO:0004519	endonuclease activity	molecular_function
Creek_3_scaffold_10875_c1_1	GO:0004521	RNA endonuclease activity	molecular_function
Creek_3_scaffold_10875_c1_1	GO:0004527	exonuclease activity	molecular_function
Creek_3_scaffold_10875_c1_1	GO:0004540	RNA nuclease activity	molecular_function
Creek_3_scaffold_10875_c1_1	GO:0005575	cellular_component	cellular_component
Creek_3_scaffold_10875_c1_1	GO:0006259	DNA metabolic process	biological_process
Creek_3_scaffold_10875_c1_1	GO:0006725	cellular aromatic compound metabolic process	biological_process
Creek_3_scaffold_10875_c1_1	GO:0006807	nitrogen compound metabolic process	biological_process
Creek_3_scaffold_10875_c1_1	GO:0008150	biological_process	biological_process
Creek_3_scaffold_10875_c1_1	GO:0008152	metabolic process	biological_process
Creek_3_scaffold_10875_c1_1	GO:0009058	biosynthetic process	biological_process
Creek_3_scaffold_10875_c1_1	GO:0009059	macromolecule biosynthetic process	biological_process
Creek_3_scaffold_10875_c1_1	GO:0009987	cellular process	biological_process
Creek_3_scaffold_10875_c1_1	GO:0016032	viral process	biological_process
Creek_3_scaffold_10875_c1_1	GO:0016070	RNA metabolic process	biological_process
Creek_3_scaffold_10875_c1_1	GO:0016740	transferase activity	molecular_function
Creek_3_scaffold_10875_c1_1	GO:0016779	nucleotidyltransferase activity	molecular_function
Creek_3_scaffold_10875_c1_1	GO:0016787	hydrolase activity	molecular_function
Creek_3_scaffold_10875_c1_1	GO:0016788	hydrolase activity, acting on ester bonds	molecular_function
Creek_3_scaffold_10875_c1_1	GO:0018130	heterocycle biosynthetic process	biological_process
Creek_3_scaffold_10875_c1_1	GO:0018995	host cellular component	cellular_component
Creek_3_scaffold_10875_c1_1	GO:0019058	viral life cycle	biological_process
Creek_3_scaffold_10875_c1_1	GO:0019079	viral genome replication	biological_process
Creek_3_scaffold_10875_c1_1	GO:0019438	aromatic compound biosynthetic process	biological_process
Creek_3_scaffold_10875_c1_1	GO:0033643	host cell part	cellular_component
Creek_3_scaffold_10875_c1_1	GO:0033646	host intracellular part	cellular_component
Creek_3_scaffold_10875_c1_1	GO:0033647	host intracellular organelle	cellular_component
Creek_3_scaffold_10875_c1_1	GO:0034061	DNA polymerase activity	molecular_function
Creek_3_scaffold_10875_c1_1	GO:0034641	cellular nitrogen compound metabolic process	biological_process
Creek_3_scaffold_10875_c1_1	GO:0034645	obsolete cellular macromolecule biosynthetic process	biological_process
Creek_3_scaffold_10875_c1_1	GO:0039693	viral DNA genome replication	biological_process
Creek_3_scaffold_10875_c1_1	GO:0042025	host cell nucleus	cellular_component
Creek_3_scaffold_10875_c1_1	GO:0042221	response to chemical	biological_process
Creek_3_scaffold_10875_c1_1	GO:0043170	macromolecule metabolic process	biological_process
Creek_3_scaffold_10875_c1_1	GO:0043656	host intracellular region	cellular_component
Creek_3_scaffold_10875_c1_1	GO:0043657	host cell	cellular_component
Creek_3_scaffold_10875_c1_1	GO:0044215	obsolete other organism	cellular_component
Creek_3_scaffold_10875_c1_1	GO:0044216	obsolete other organism cell	cellular_component
Creek_3_scaffold_10875_c1_1	GO:0044217	other organism part	cellular_component
Creek_3_scaffold_10875_c1_1	GO:0044237	cellular metabolic process	biological_process
Creek_3_scaffold_10875_c1_1	GO:0044238	primary metabolic process	biological_process
Creek_3_scaffold_10875_c1_1	GO:0044249	cellular biosynthetic process	biological_process
Creek_3_scaffold_10875_c1_1	GO:0044260	obsolete cellular macromolecule metabolic process	biological_process
Creek_3_scaffold_10875_c1_1	GO:0044271	cellular nitrogen compound biosynthetic process	biological_process
Creek_3_scaffold_10875_c1_1	GO:0044403	biological process involved in symbiotic interaction	biological_process
Creek_3_scaffold_10875_c1_1	GO:0044419	biological process involved in interspecies interaction between organisms	biological_process
Creek_3_scaffold_10875_c1_1	GO:0046483	heterocycle metabolic process	biological_process
Creek_3_scaffold_10875_c1_1	GO:0050896	response to stimulus	biological_process
Creek_3_scaffold_10875_c1_1	GO:0071704	organic substance metabolic process	biological_process
Creek_3_scaffold_10875_c1_1	GO:0071897	DNA biosynthetic process	biological_process
Creek_3_scaffold_10875_c1_1	GO:0090304	nucleic acid metabolic process	biological_process
Creek_3_scaffold_10875_c1_1	GO:0090305	nucleic acid phosphodiester bond hydrolysis	biological_process
Creek_3_scaffold_10875_c1_1	GO:0090501	RNA phosphodiester bond hydrolysis	biological_process
Creek_3_scaffold_10875_c1_1	GO:0090502	RNA phosphodiester bond hydrolysis, endonucleolytic	biological_process
Creek_3_scaffold_10875_c1_1	GO:0090503	RNA phosphodiester bond hydrolysis, exonucleolytic	biological_process
Creek_3_scaffold_10875_c1_1	GO:0140097	catalytic activity, acting on DNA	molecular_function
Creek_3_scaffold_10875_c1_1	GO:0140098	catalytic activity, acting on RNA	molecular_function
Creek_3_scaffold_10875_c1_1	GO:1901360	organic cyclic compound metabolic process	biological_process
Creek_3_scaffold_10875_c1_1	GO:1901362	organic cyclic compound biosynthetic process	biological_process
Creek_3_scaffold_10875_c1_1	GO:1901576	organic substance biosynthetic process	biological_process
Creek_3_scaffold_10875_c1_1	GO:1902074	response to salt	biological_process
Creek_3_scaffold_1098_c1_10	GO:0005575	cellular_component	cellular_component
Creek_3_scaffold_1098_c1_10	GO:0005576	extracellular region	cellular_component
Creek_3_scaffold_1098_c1_2	GO:0005575	cellular_component	cellular_component
Creek_3_scaffold_1098_c1_2	GO:0005576	extracellular region	cellular_component
Creek_3_scaffold_12126_c1_2	GO:0003674	molecular_function	molecular_function
Creek_3_scaffold_12126_c1_2	GO:0003676	nucleic acid binding	molecular_function
Creek_3_scaffold_12126_c1_2	GO:0003677	DNA binding	molecular_function
Creek_3_scaffold_12126_c1_2	GO:0005488	binding	molecular_function
Creek_3_scaffold_12126_c1_2	GO:0097159	organic cyclic compound binding	molecular_function
Creek_3_scaffold_12126_c1_2	GO:1901363	heterocyclic compound binding	molecular_function
Creek_3_scaffold_1223_c1_1	GO:0005575	cellular_component	cellular_component
Creek_3_scaffold_1223_c1_3	GO:0001101	response to acid chemical	biological_process
Creek_3_scaffold_1223_c1_3	GO:0003674	molecular_function	molecular_function
Creek_3_scaffold_1223_c1_3	GO:0005215	transporter activity	molecular_function
Creek_3_scaffold_1223_c1_3	GO:0005216	monoatomic ion channel activity	molecular_function
Creek_3_scaffold_1223_c1_3	GO:0005242	inward rectifier potassium channel activity	molecular_function
Creek_3_scaffold_1223_c1_3	GO:0005261	monoatomic cation channel activity	molecular_function
Creek_3_scaffold_1223_c1_3	GO:0005267	potassium channel activity	molecular_function
Creek_3_scaffold_1223_c1_3	GO:0005488	binding	molecular_function
Creek_3_scaffold_1223_c1_3	GO:0005515	protein binding	molecular_function
Creek_3_scaffold_1223_c1_3	GO:0005575	cellular_component	cellular_component
Creek_3_scaffold_1223_c1_3	GO:0005623	obsolete cell	cellular_component
Creek_3_scaffold_1223_c1_3	GO:0005886	plasma membrane	cellular_component
Creek_3_scaffold_1223_c1_3	GO:0006810	transport	biological_process
Creek_3_scaffold_1223_c1_3	GO:0006811	monoatomic ion transport	biological_process
Creek_3_scaffold_1223_c1_3	GO:0006812	monoatomic cation transport	biological_process
Creek_3_scaffold_1223_c1_3	GO:0006813	potassium ion transport	biological_process
Creek_3_scaffold_1223_c1_3	GO:0006950	response to stress	biological_process
Creek_3_scaffold_1223_c1_3	GO:0006970	response to osmotic stress	biological_process
Creek_3_scaffold_1223_c1_3	GO:0007275	multicellular organism development	biological_process
Creek_3_scaffold_1223_c1_3	GO:0008150	biological_process	biological_process
Creek_3_scaffold_1223_c1_3	GO:0008324	monoatomic cation transmembrane transporter activity	molecular_function
Creek_3_scaffold_1223_c1_3	GO:0009414	response to water deprivation	biological_process
Creek_3_scaffold_1223_c1_3	GO:0009415	response to water	biological_process
Creek_3_scaffold_1223_c1_3	GO:0009628	response to abiotic stimulus	biological_process
Creek_3_scaffold_1223_c1_3	GO:0009651	response to salt stress	biological_process
Creek_3_scaffold_1223_c1_3	GO:0009653	anatomical structure morphogenesis	biological_process
Creek_3_scaffold_1223_c1_3	GO:0009888	tissue development	biological_process
Creek_3_scaffold_1223_c1_3	GO:0009987	cellular process	biological_process
Creek_3_scaffold_1223_c1_3	GO:0010015	root morphogenesis	biological_process
Creek_3_scaffold_1223_c1_3	GO:0010035	response to inorganic substance	biological_process
Creek_3_scaffold_1223_c1_3	GO:0010053	root epidermal cell differentiation	biological_process
Creek_3_scaffold_1223_c1_3	GO:0010054	trichoblast differentiation	biological_process
Creek_3_scaffold_1223_c1_3	GO:0010119	regulation of stomatal movement	biological_process
Creek_3_scaffold_1223_c1_3	GO:0015075	monoatomic ion transmembrane transporter activity	molecular_function
Creek_3_scaffold_1223_c1_3	GO:0015079	potassium ion transmembrane transporter activity	molecular_function
Creek_3_scaffold_1223_c1_3	GO:0015267	channel activity	molecular_function
Creek_3_scaffold_1223_c1_3	GO:0015318	inorganic molecular entity transmembrane transporter activity	molecular_function
Creek_3_scaffold_1223_c1_3	GO:0016020	membrane	cellular_component
Creek_3_scaffold_1223_c1_3	GO:0016049	cell growth	biological_process
Creek_3_scaffold_1223_c1_3	GO:0021700	developmental maturation	biological_process
Creek_3_scaffold_1223_c1_3	GO:0022622	root system development	biological_process
Creek_3_scaffold_1223_c1_3	GO:0022803	passive transmembrane transporter activity	molecular_function
Creek_3_scaffold_1223_c1_3	GO:0022836	gated channel activity	molecular_function
Creek_3_scaffold_1223_c1_3	GO:0022839	monoatomic ion gated channel activity	molecular_function
Creek_3_scaffold_1223_c1_3	GO:0022857	transmembrane transporter activity	molecular_function
Creek_3_scaffold_1223_c1_3	GO:0022890	inorganic cation transmembrane transporter activity	molecular_function
Creek_3_scaffold_1223_c1_3	GO:0030001	metal ion transport	biological_process
Creek_3_scaffold_1223_c1_3	GO:0030154	cell differentiation	biological_process
Creek_3_scaffold_1223_c1_3	GO:0031224	obsolete intrinsic component of membrane	cellular_component
Creek_3_scaffold_1223_c1_3	GO:0031226	obsolete intrinsic component of plasma membrane	cellular_component
Creek_3_scaffold_1223_c1_3	GO:0032501	multicellular organismal process	biological_process
Creek_3_scaffold_1223_c1_3	GO:0032502	developmental process	biological_process
Creek_3_scaffold_1223_c1_3	GO:0034220	monoatomic ion transmembrane transport	biological_process
Creek_3_scaffold_1223_c1_3	GO:0040007	growth	biological_process
Creek_3_scaffold_1223_c1_3	GO:0042221	response to chemical	biological_process
Creek_3_scaffold_1223_c1_3	GO:0042391	regulation of membrane potential	biological_process
Creek_3_scaffold_1223_c1_3	GO:0042802	identical protein binding	molecular_function
Creek_3_scaffold_1223_c1_3	GO:0044425	obsolete membrane part	cellular_component
Creek_3_scaffold_1223_c1_3	GO:0044459	obsolete plasma membrane part	cellular_component
Creek_3_scaffold_1223_c1_3	GO:0044464	obsolete cell part	cellular_component
Creek_3_scaffold_1223_c1_3	GO:0046873	metal ion transmembrane transporter activity	molecular_function
Creek_3_scaffold_1223_c1_3	GO:0048364	root development	biological_process
Creek_3_scaffold_1223_c1_3	GO:0048468	cell development	biological_process
Creek_3_scaffold_1223_c1_3	GO:0048469	cell maturation	biological_process
Creek_3_scaffold_1223_c1_3	GO:0048588	developmental cell growth	biological_process
Creek_3_scaffold_1223_c1_3	GO:0048589	developmental growth	biological_process
Creek_3_scaffold_1223_c1_3	GO:0048731	system development	biological_process
Creek_3_scaffold_1223_c1_3	GO:0048764	trichoblast maturation	biological_process
Creek_3_scaffold_1223_c1_3	GO:0048765	root hair cell differentiation	biological_process
Creek_3_scaffold_1223_c1_3	GO:0048767	root hair elongation	biological_process
Creek_3_scaffold_1223_c1_3	GO:0048856	anatomical structure development	biological_process
Creek_3_scaffold_1223_c1_3	GO:0048869	cellular developmental process	biological_process
Creek_3_scaffold_1223_c1_3	GO:0050789	regulation of biological process	biological_process
Creek_3_scaffold_1223_c1_3	GO:0050794	regulation of cellular process	biological_process
Creek_3_scaffold_1223_c1_3	GO:0050896	response to stimulus	biological_process
Creek_3_scaffold_1223_c1_3	GO:0051179	localization	biological_process
Creek_3_scaffold_1223_c1_3	GO:0051234	establishment of localization	biological_process
Creek_3_scaffold_1223_c1_3	GO:0055085	transmembrane transport	biological_process
Creek_3_scaffold_1223_c1_3	GO:0060560	developmental growth involved in morphogenesis	biological_process
Creek_3_scaffold_1223_c1_3	GO:0065007	biological regulation	biological_process
Creek_3_scaffold_1223_c1_3	GO:0065008	regulation of biological quality	biological_process
Creek_3_scaffold_1223_c1_3	GO:0071695	anatomical structure maturation	biological_process
Creek_3_scaffold_1223_c1_3	GO:0071805	potassium ion transmembrane transport	biological_process
Creek_3_scaffold_1223_c1_3	GO:0071944	cell periphery	cellular_component
Creek_3_scaffold_1223_c1_3	GO:0080147	root hair cell development	biological_process
Creek_3_scaffold_1223_c1_3	GO:0090333	regulation of stomatal closure	biological_process
Creek_3_scaffold_1223_c1_3	GO:0090558	plant epidermis development	biological_process
Creek_3_scaffold_1223_c1_3	GO:0090627	plant epidermal cell differentiation	biological_process
Creek_3_scaffold_1223_c1_3	GO:0098655	monoatomic cation transmembrane transport	biological_process
Creek_3_scaffold_1223_c1_3	GO:0098660	inorganic ion transmembrane transport	biological_process
Creek_3_scaffold_1223_c1_3	GO:0098662	inorganic cation transmembrane transport	biological_process
Creek_3_scaffold_1223_c1_3	GO:0099402	plant organ development	biological_process
Creek_3_scaffold_1223_c1_3	GO:1905392	plant organ morphogenesis	biological_process
Creek_3_scaffold_12782_c1_2	GO:0000165	MAPK cascade	biological_process
Creek_3_scaffold_12782_c1_2	GO:0000186	obsolete activation of MAPKK activity	biological_process
Creek_3_scaffold_12782_c1_2	GO:0001932	regulation of protein phosphorylation	biological_process
Creek_3_scaffold_12782_c1_2	GO:0001934	positive regulation of protein phosphorylation	biological_process
Creek_3_scaffold_12782_c1_2	GO:0002376	immune system process	biological_process
Creek_3_scaffold_12782_c1_2	GO:0002682	regulation of immune system process	biological_process
Creek_3_scaffold_12782_c1_2	GO:0002684	positive regulation of immune system process	biological_process
Creek_3_scaffold_12782_c1_2	GO:0002694	regulation of leukocyte activation	biological_process
Creek_3_scaffold_12782_c1_2	GO:0002696	positive regulation of leukocyte activation	biological_process
Creek_3_scaffold_12782_c1_2	GO:0003674	molecular_function	molecular_function
Creek_3_scaffold_12782_c1_2	GO:0003824	catalytic activity	molecular_function
Creek_3_scaffold_12782_c1_2	GO:0004672	protein kinase activity	molecular_function
Creek_3_scaffold_12782_c1_2	GO:0004674	protein serine/threonine kinase activity	molecular_function
Creek_3_scaffold_12782_c1_2	GO:0004709	MAP kinase kinase kinase activity	molecular_function
Creek_3_scaffold_12782_c1_2	GO:0005575	cellular_component	cellular_component
Creek_3_scaffold_12782_c1_2	GO:0005622	intracellular anatomical structure	cellular_component
Creek_3_scaffold_12782_c1_2	GO:0005623	obsolete cell	cellular_component
Creek_3_scaffold_12782_c1_2	GO:0005737	cytoplasm	cellular_component
Creek_3_scaffold_12782_c1_2	GO:0005829	cytosol	cellular_component
Creek_3_scaffold_12782_c1_2	GO:0006468	protein phosphorylation	biological_process
Creek_3_scaffold_12782_c1_2	GO:0006793	phosphorus metabolic process	biological_process
Creek_3_scaffold_12782_c1_2	GO:0006807	nitrogen compound metabolic process	biological_process
Creek_3_scaffold_12782_c1_2	GO:0006950	response to stress	biological_process
Creek_3_scaffold_12782_c1_2	GO:0007154	cell communication	biological_process
Creek_3_scaffold_12782_c1_2	GO:0007165	signal transduction	biological_process
Creek_3_scaffold_12782_c1_2	GO:0007166	cell surface receptor signaling pathway	biological_process
Creek_3_scaffold_12782_c1_2	GO:0007346	regulation of mitotic cell cycle	biological_process
Creek_3_scaffold_12782_c1_2	GO:0008150	biological_process	biological_process
Creek_3_scaffold_12782_c1_2	GO:0008152	metabolic process	biological_process
Creek_3_scaffold_12782_c1_2	GO:0009893	positive regulation of metabolic process	biological_process
Creek_3_scaffold_12782_c1_2	GO:0009966	regulation of signal transduction	biological_process
Creek_3_scaffold_12782_c1_2	GO:0009967	positive regulation of signal transduction	biological_process
Creek_3_scaffold_12782_c1_2	GO:0009987	cellular process	biological_process
Creek_3_scaffold_12782_c1_2	GO:0010033	response to organic substance	biological_process
Creek_3_scaffold_12782_c1_2	GO:0010562	positive regulation of phosphorus metabolic process	biological_process
Creek_3_scaffold_12782_c1_2	GO:0010604	positive regulation of macromolecule metabolic process	biological_process
Creek_3_scaffold_12782_c1_2	GO:0010646	regulation of cell communication	biological_process
Creek_3_scaffold_12782_c1_2	GO:0010647	positive regulation of cell communication	biological_process
Creek_3_scaffold_12782_c1_2	GO:0010941	regulation of cell death	biological_process
Creek_3_scaffold_12782_c1_2	GO:0016301	kinase activity	molecular_function
Creek_3_scaffold_12782_c1_2	GO:0016310	phosphorylation	biological_process
Creek_3_scaffold_12782_c1_2	GO:0016740	transferase activity	molecular_function
Creek_3_scaffold_12782_c1_2	GO:0016773	phosphotransferase activity, alcohol group as acceptor	molecular_function
Creek_3_scaffold_12782_c1_2	GO:0019220	regulation of phosphate metabolic process	biological_process
Creek_3_scaffold_12782_c1_2	GO:0019222	regulation of metabolic process	biological_process
Creek_3_scaffold_12782_c1_2	GO:0019538	protein metabolic process	biological_process
Creek_3_scaffold_12782_c1_2	GO:0023051	regulation of signaling	biological_process
Creek_3_scaffold_12782_c1_2	GO:0023052	signaling	biological_process
Creek_3_scaffold_12782_c1_2	GO:0023056	positive regulation of signaling	biological_process
Creek_3_scaffold_12782_c1_2	GO:0030155	regulation of cell adhesion	biological_process
Creek_3_scaffold_12782_c1_2	GO:0031294	lymphocyte costimulation	biological_process
Creek_3_scaffold_12782_c1_2	GO:0031295	T cell costimulation	biological_process
Creek_3_scaffold_12782_c1_2	GO:0031323	regulation of cellular metabolic process	biological_process
Creek_3_scaffold_12782_c1_2	GO:0031325	positive regulation of cellular metabolic process	biological_process
Creek_3_scaffold_12782_c1_2	GO:0031399	regulation of protein modification process	biological_process
Creek_3_scaffold_12782_c1_2	GO:0031401	positive regulation of protein modification process	biological_process
Creek_3_scaffold_12782_c1_2	GO:0032147	activation of protein kinase activity	biological_process
Creek_3_scaffold_12782_c1_2	GO:0033554	cellular response to stress	biological_process
Creek_3_scaffold_12782_c1_2	GO:0033674	positive regulation of kinase activity	biological_process
Creek_3_scaffold_12782_c1_2	GO:0034097	response to cytokine	biological_process
Creek_3_scaffold_12782_c1_2	GO:0035556	intracellular signal transduction	biological_process
Creek_3_scaffold_12782_c1_2	GO:0036211	protein modification process	biological_process
Creek_3_scaffold_12782_c1_2	GO:0042221	response to chemical	biological_process
Creek_3_scaffold_12782_c1_2	GO:0042325	regulation of phosphorylation	biological_process
Creek_3_scaffold_12782_c1_2	GO:0042327	positive regulation of phosphorylation	biological_process
Creek_3_scaffold_12782_c1_2	GO:0042981	regulation of apoptotic process	biological_process
Creek_3_scaffold_12782_c1_2	GO:0043067	regulation of programmed cell death	biological_process
Creek_3_scaffold_12782_c1_2	GO:0043085	positive regulation of catalytic activity	biological_process
Creek_3_scaffold_12782_c1_2	GO:0043170	macromolecule metabolic process	biological_process
Creek_3_scaffold_12782_c1_2	GO:0043405	regulation of MAP kinase activity	biological_process
Creek_3_scaffold_12782_c1_2	GO:0043406	positive regulation of MAP kinase activity	biological_process
Creek_3_scaffold_12782_c1_2	GO:0043408	regulation of MAPK cascade	biological_process
Creek_3_scaffold_12782_c1_2	GO:0043410	positive regulation of MAPK cascade	biological_process
Creek_3_scaffold_12782_c1_2	GO:0043412	macromolecule modification	biological_process
Creek_3_scaffold_12782_c1_2	GO:0043549	regulation of kinase activity	biological_process
Creek_3_scaffold_12782_c1_2	GO:0044093	positive regulation of molecular function	biological_process
Creek_3_scaffold_12782_c1_2	GO:0044237	cellular metabolic process	biological_process
Creek_3_scaffold_12782_c1_2	GO:0044238	primary metabolic process	biological_process
Creek_3_scaffold_12782_c1_2	GO:0044260	obsolete cellular macromolecule metabolic process	biological_process
Creek_3_scaffold_12782_c1_2	GO:0044424	obsolete intracellular part	cellular_component
Creek_3_scaffold_12782_c1_2	GO:0044444	obsolete cytoplasmic part	cellular_component
Creek_3_scaffold_12782_c1_2	GO:0044464	obsolete cell part	cellular_component
Creek_3_scaffold_12782_c1_2	GO:0045785	positive regulation of cell adhesion	biological_process
Creek_3_scaffold_12782_c1_2	GO:0045859	regulation of protein kinase activity	biological_process
Creek_3_scaffold_12782_c1_2	GO:0045860	positive regulation of protein kinase activity	biological_process
Creek_3_scaffold_12782_c1_2	GO:0045937	positive regulation of phosphate metabolic process	biological_process
Creek_3_scaffold_12782_c1_2	GO:0048518	positive regulation of biological process	biological_process
Creek_3_scaffold_12782_c1_2	GO:0048522	positive regulation of cellular process	biological_process
Creek_3_scaffold_12782_c1_2	GO:0048583	regulation of response to stimulus	biological_process
Creek_3_scaffold_12782_c1_2	GO:0048584	positive regulation of response to stimulus	biological_process
Creek_3_scaffold_12782_c1_2	GO:0050789	regulation of biological process	biological_process
Creek_3_scaffold_12782_c1_2	GO:0050790	regulation of catalytic activity	biological_process
Creek_3_scaffold_12782_c1_2	GO:0050794	regulation of cellular process	biological_process
Creek_3_scaffold_12782_c1_2	GO:0050863	regulation of T cell activation	biological_process
Creek_3_scaffold_12782_c1_2	GO:0050865	regulation of cell activation	biological_process
Creek_3_scaffold_12782_c1_2	GO:0050867	positive regulation of cell activation	biological_process
Creek_3_scaffold_12782_c1_2	GO:0050870	positive regulation of T cell activation	biological_process
Creek_3_scaffold_12782_c1_2	GO:0050896	response to stimulus	biological_process
Creek_3_scaffold_12782_c1_2	GO:0051171	regulation of nitrogen compound metabolic process	biological_process
Creek_3_scaffold_12782_c1_2	GO:0051173	positive regulation of nitrogen compound metabolic process	biological_process
Creek_3_scaffold_12782_c1_2	GO:0051174	regulation of phosphorus metabolic process	biological_process
Creek_3_scaffold_12782_c1_2	GO:0051246	regulation of protein metabolic process	biological_process
Creek_3_scaffold_12782_c1_2	GO:0051247	positive regulation of protein metabolic process	biological_process
Creek_3_scaffold_12782_c1_2	GO:0051249	regulation of lymphocyte activation	biological_process
Creek_3_scaffold_12782_c1_2	GO:0051251	positive regulation of lymphocyte activation	biological_process
Creek_3_scaffold_12782_c1_2	GO:0051338	regulation of transferase activity	biological_process
Creek_3_scaffold_12782_c1_2	GO:0051347	positive regulation of transferase activity	biological_process
Creek_3_scaffold_12782_c1_2	GO:0051716	cellular response to stimulus	biological_process
Creek_3_scaffold_12782_c1_2	GO:0051726	regulation of cell cycle	biological_process
Creek_3_scaffold_12782_c1_2	GO:0060255	regulation of macromolecule metabolic process	biological_process
Creek_3_scaffold_12782_c1_2	GO:0065007	biological regulation	biological_process
Creek_3_scaffold_12782_c1_2	GO:0065009	regulation of molecular function	biological_process
Creek_3_scaffold_12782_c1_2	GO:0070887	cellular response to chemical stimulus	biological_process
Creek_3_scaffold_12782_c1_2	GO:0071310	cellular response to organic substance	biological_process
Creek_3_scaffold_12782_c1_2	GO:0071345	cellular response to cytokine stimulus	biological_process
Creek_3_scaffold_12782_c1_2	GO:0071704	organic substance metabolic process	biological_process
Creek_3_scaffold_12782_c1_2	GO:0071900	regulation of protein serine/threonine kinase activity	biological_process
Creek_3_scaffold_12782_c1_2	GO:0071902	positive regulation of protein serine/threonine kinase activity	biological_process
Creek_3_scaffold_12782_c1_2	GO:0080090	regulation of primary metabolic process	biological_process
Creek_3_scaffold_12782_c1_2	GO:0140096	catalytic activity, acting on a protein	molecular_function
Creek_3_scaffold_12782_c1_2	GO:1901564	organonitrogen compound metabolic process	biological_process
Creek_3_scaffold_12782_c1_2	GO:1902531	regulation of intracellular signal transduction	biological_process
Creek_3_scaffold_12782_c1_2	GO:1902533	positive regulation of intracellular signal transduction	biological_process
Creek_3_scaffold_12896_c1_1	GO:0003674	molecular_function	molecular_function
Creek_3_scaffold_12896_c1_1	GO:0003824	catalytic activity	molecular_function
Creek_3_scaffold_12896_c1_1	GO:0004518	nuclease activity	molecular_function
Creek_3_scaffold_12896_c1_1	GO:0004519	endonuclease activity	molecular_function
Creek_3_scaffold_12896_c1_1	GO:0004521	RNA endonuclease activity	molecular_function
Creek_3_scaffold_12896_c1_1	GO:0004527	exonuclease activity	molecular_function
Creek_3_scaffold_12896_c1_1	GO:0004540	RNA nuclease activity	molecular_function
Creek_3_scaffold_12896_c1_1	GO:0005575	cellular_component	cellular_component
Creek_3_scaffold_12896_c1_1	GO:0006259	DNA metabolic process	biological_process
Creek_3_scaffold_12896_c1_1	GO:0006725	cellular aromatic compound metabolic process	biological_process
Creek_3_scaffold_12896_c1_1	GO:0006807	nitrogen compound metabolic process	biological_process
Creek_3_scaffold_12896_c1_1	GO:0008150	biological_process	biological_process
Creek_3_scaffold_12896_c1_1	GO:0008152	metabolic process	biological_process
Creek_3_scaffold_12896_c1_1	GO:0009058	biosynthetic process	biological_process
Creek_3_scaffold_12896_c1_1	GO:0009059	macromolecule biosynthetic process	biological_process
Creek_3_scaffold_12896_c1_1	GO:0009987	cellular process	biological_process
Creek_3_scaffold_12896_c1_1	GO:0016032	viral process	biological_process
Creek_3_scaffold_12896_c1_1	GO:0016070	RNA metabolic process	biological_process
Creek_3_scaffold_12896_c1_1	GO:0016740	transferase activity	molecular_function
Creek_3_scaffold_12896_c1_1	GO:0016779	nucleotidyltransferase activity	molecular_function
Creek_3_scaffold_12896_c1_1	GO:0016787	hydrolase activity	molecular_function
Creek_3_scaffold_12896_c1_1	GO:0016788	hydrolase activity, acting on ester bonds	molecular_function
Creek_3_scaffold_12896_c1_1	GO:0018130	heterocycle biosynthetic process	biological_process
Creek_3_scaffold_12896_c1_1	GO:0018995	host cellular component	cellular_component
Creek_3_scaffold_12896_c1_1	GO:0019058	viral life cycle	biological_process
Creek_3_scaffold_12896_c1_1	GO:0019079	viral genome replication	biological_process
Creek_3_scaffold_12896_c1_1	GO:0019438	aromatic compound biosynthetic process	biological_process
Creek_3_scaffold_12896_c1_1	GO:0033643	host cell part	cellular_component
Creek_3_scaffold_12896_c1_1	GO:0033646	host intracellular part	cellular_component
Creek_3_scaffold_12896_c1_1	GO:0033647	host intracellular organelle	cellular_component
Creek_3_scaffold_12896_c1_1	GO:0034061	DNA polymerase activity	molecular_function
Creek_3_scaffold_12896_c1_1	GO:0034641	cellular nitrogen compound metabolic process	biological_process
Creek_3_scaffold_12896_c1_1	GO:0034645	obsolete cellular macromolecule biosynthetic process	biological_process
Creek_3_scaffold_12896_c1_1	GO:0039693	viral DNA genome replication	biological_process
Creek_3_scaffold_12896_c1_1	GO:0042025	host cell nucleus	cellular_component
Creek_3_scaffold_12896_c1_1	GO:0042221	response to chemical	biological_process
Creek_3_scaffold_12896_c1_1	GO:0043170	macromolecule metabolic process	biological_process
Creek_3_scaffold_12896_c1_1	GO:0043656	host intracellular region	cellular_component
Creek_3_scaffold_12896_c1_1	GO:0043657	host cell	cellular_component
Creek_3_scaffold_12896_c1_1	GO:0044215	obsolete other organism	cellular_component
Creek_3_scaffold_12896_c1_1	GO:0044216	obsolete other organism cell	cellular_component
Creek_3_scaffold_12896_c1_1	GO:0044217	other organism part	cellular_component
Creek_3_scaffold_12896_c1_1	GO:0044237	cellular metabolic process	biological_process
Creek_3_scaffold_12896_c1_1	GO:0044238	primary metabolic process	biological_process
Creek_3_scaffold_12896_c1_1	GO:0044249	cellular biosynthetic process	biological_process
Creek_3_scaffold_12896_c1_1	GO:0044260	obsolete cellular macromolecule metabolic process	biological_process
Creek_3_scaffold_12896_c1_1	GO:0044271	cellular nitrogen compound biosynthetic process	biological_process
Creek_3_scaffold_12896_c1_1	GO:0044403	biological process involved in symbiotic interaction	biological_process
Creek_3_scaffold_12896_c1_1	GO:0044419	biological process involved in interspecies interaction between organisms	biological_process
Creek_3_scaffold_12896_c1_1	GO:0046483	heterocycle metabolic process	biological_process
Creek_3_scaffold_12896_c1_1	GO:0050896	response to stimulus	biological_process
Creek_3_scaffold_12896_c1_1	GO:0071704	organic substance metabolic process	biological_process
Creek_3_scaffold_12896_c1_1	GO:0071897	DNA biosynthetic process	biological_process
Creek_3_scaffold_12896_c1_1	GO:0090304	nucleic acid metabolic process	biological_process
Creek_3_scaffold_12896_c1_1	GO:0090305	nucleic acid phosphodiester bond hydrolysis	biological_process
Creek_3_scaffold_12896_c1_1	GO:0090501	RNA phosphodiester bond hydrolysis	biological_process
Creek_3_scaffold_12896_c1_1	GO:0090502	RNA phosphodiester bond hydrolysis, endonucleolytic	biological_process
Creek_3_scaffold_12896_c1_1	GO:0090503	RNA phosphodiester bond hydrolysis, exonucleolytic	biological_process
Creek_3_scaffold_12896_c1_1	GO:0140097	catalytic activity, acting on DNA	molecular_function
Creek_3_scaffold_12896_c1_1	GO:0140098	catalytic activity, acting on RNA	molecular_function
Creek_3_scaffold_12896_c1_1	GO:1901360	organic cyclic compound metabolic process	biological_process
Creek_3_scaffold_12896_c1_1	GO:1901362	organic cyclic compound biosynthetic process	biological_process
Creek_3_scaffold_12896_c1_1	GO:1901576	organic substance biosynthetic process	biological_process
Creek_3_scaffold_12896_c1_1	GO:1902074	response to salt	biological_process
Creek_3_scaffold_13062_c1_1	GO:0003674	molecular_function	molecular_function
Creek_3_scaffold_13062_c1_1	GO:0003824	catalytic activity	molecular_function
Creek_3_scaffold_13062_c1_1	GO:0004721	phosphoprotein phosphatase activity	molecular_function
Creek_3_scaffold_13062_c1_1	GO:0004722	protein serine/threonine phosphatase activity	molecular_function
Creek_3_scaffold_13062_c1_1	GO:0005575	cellular_component	cellular_component
Creek_3_scaffold_13062_c1_1	GO:0005622	intracellular anatomical structure	cellular_component
Creek_3_scaffold_13062_c1_1	GO:0005623	obsolete cell	cellular_component
Creek_3_scaffold_13062_c1_1	GO:0005737	cytoplasm	cellular_component
Creek_3_scaffold_13062_c1_1	GO:0006470	protein dephosphorylation	biological_process
Creek_3_scaffold_13062_c1_1	GO:0006793	phosphorus metabolic process	biological_process
Creek_3_scaffold_13062_c1_1	GO:0006807	nitrogen compound metabolic process	biological_process
Creek_3_scaffold_13062_c1_1	GO:0008150	biological_process	biological_process
Creek_3_scaffold_13062_c1_1	GO:0008152	metabolic process	biological_process
Creek_3_scaffold_13062_c1_1	GO:0009987	cellular process	biological_process
Creek_3_scaffold_13062_c1_1	GO:0016311	dephosphorylation	biological_process
Creek_3_scaffold_13062_c1_1	GO:0016787	hydrolase activity	molecular_function
Creek_3_scaffold_13062_c1_1	GO:0016788	hydrolase activity, acting on ester bonds	molecular_function
Creek_3_scaffold_13062_c1_1	GO:0016791	phosphatase activity	molecular_function
Creek_3_scaffold_13062_c1_1	GO:0019538	protein metabolic process	biological_process
Creek_3_scaffold_13062_c1_1	GO:0036211	protein modification process	biological_process
Creek_3_scaffold_13062_c1_1	GO:0042578	phosphoric ester hydrolase activity	molecular_function
Creek_3_scaffold_13062_c1_1	GO:0043170	macromolecule metabolic process	biological_process
Creek_3_scaffold_13062_c1_1	GO:0043412	macromolecule modification	biological_process
Creek_3_scaffold_13062_c1_1	GO:0044237	cellular metabolic process	biological_process
Creek_3_scaffold_13062_c1_1	GO:0044238	primary metabolic process	biological_process
Creek_3_scaffold_13062_c1_1	GO:0044260	obsolete cellular macromolecule metabolic process	biological_process
Creek_3_scaffold_13062_c1_1	GO:0044424	obsolete intracellular part	cellular_component
Creek_3_scaffold_13062_c1_1	GO:0044464	obsolete cell part	cellular_component
[truncated: 63,298 more rows]

## Sheet: KEGG
Metag_scaffold_sequence	D-ID	B-Description	C-Description
Creek_4_scaffold_992_c1_7	K00030	Carbohydrate metabolism	Citrate cycle (TCA cycle) [PATH:ko00020]
Creek_3_scaffold_4874_c1_4	K00067	Metabolism of terpenoids and polyketides	Polyketide sugar unit biosynthesis [PATH:ko00523]
Creek_3_scaffold_4874_c1_4	K00067	Biosynthesis of other secondary metabolites	Streptomycin biosynthesis [PATH:ko00521]
Creek_4_scaffold_3988_c1_3	K00287	Metabolism of cofactors and vitamins	Folate biosynthesis [PATH:ko00790]
Creek_4_scaffold_3988_c1_3	K00287	Metabolism of cofactors and vitamins	One carbon pool by folate [PATH:ko00670]
Creek_2_scaffold_16980_c1_1	K00525	Nucleotide metabolism	Purine metabolism [PATH:ko00230]
Creek_2_scaffold_16980_c1_1	K00525	Nucleotide metabolism	Pyrimidine metabolism [PATH:ko00240]
Creek_3_scaffold_21935_c1_1	K00525	Nucleotide metabolism	Purine metabolism [PATH:ko00230]
Creek_3_scaffold_21935_c1_1	K00525	Nucleotide metabolism	Pyrimidine metabolism [PATH:ko00240]
Creek_3_scaffold_6305_c1_5	K00526	Nucleotide metabolism	Purine metabolism [PATH:ko00230]
Creek_3_scaffold_6305_c1_5	K00526	Nucleotide metabolism	Pyrimidine metabolism [PATH:ko00240]
Creek_3_scaffold_6305_c1_2	K00859	Metabolism of cofactors and vitamins	Pantothenate and CoA biosynthesis [PATH:ko00770]
Creek_3_scaffold_13710_c1_2	K00914	Carbohydrate metabolism	Inositol phosphate metabolism [PATH:ko00562]
Creek_3_scaffold_13710_c1_2	K00914	Signal transduction	Apelin signaling pathway [PATH:ko04371]
Creek_3_scaffold_13710_c1_2	K00914	Signal transduction	Phosphatidylinositol signaling system [PATH:ko04070]
Creek_3_scaffold_13710_c1_2	K00914	Transport and catabolism	Phagosome [PATH:ko04145]
Creek_3_scaffold_13710_c1_2	K00914	Transport and catabolism	Autophagy - animal [PATH:ko04140]
Creek_3_scaffold_13710_c1_2	K00914	Transport and catabolism	Autophagy - yeast [PATH:ko04138]
Creek_3_scaffold_13710_c1_2	K00914	Transport and catabolism	Autophagy - other [PATH:ko04136]
Creek_4_scaffold_992_c1_14	K00914	Carbohydrate metabolism	Inositol phosphate metabolism [PATH:ko00562]
Creek_4_scaffold_992_c1_14	K00914	Signal transduction	Apelin signaling pathway [PATH:ko04371]
Creek_4_scaffold_992_c1_14	K00914	Signal transduction	Phosphatidylinositol signaling system [PATH:ko04070]
Creek_4_scaffold_992_c1_14	K00914	Transport and catabolism	Phagosome [PATH:ko04145]
Creek_4_scaffold_992_c1_14	K00914	Transport and catabolism	Autophagy - animal [PATH:ko04140]
Creek_4_scaffold_992_c1_14	K00914	Transport and catabolism	Autophagy - yeast [PATH:ko04138]
Creek_4_scaffold_992_c1_14	K00914	Transport and catabolism	Autophagy - other [PATH:ko04136]
Creek_2_scaffold_9202_c1_2	K00958	Energy metabolism	Sulfur metabolism [PATH:ko00920]
Creek_2_scaffold_9202_c1_2	K00958	Nucleotide metabolism	Purine metabolism [PATH:ko00230]
Creek_2_scaffold_9202_c1_2	K00958	Metabolism of other amino acids	Selenocompound metabolism [PATH:ko00450]
Creek_2_scaffold_9202_c1_2	K00958	Biosynthesis of other secondary metabolites	Monobactam biosynthesis [PATH:ko00261]
Creek_3_scaffold_13567_c1_3	K01151	Replication and repair	Base excision repair [PATH:ko03410]
Creek_2_scaffold_12570_c1_3	K01338	Cell growth and death	Cell cycle - Caulobacter [PATH:ko04112]
Creek_3_scaffold_13313_c1_1	K01338	Cell growth and death	Cell cycle - Caulobacter [PATH:ko04112]
Creek_2_scaffold_5603_c1_4	K01710	Metabolism of terpenoids and polyketides	Polyketide sugar unit biosynthesis [PATH:ko00523]
Creek_2_scaffold_5603_c1_4	K01710	Metabolism of terpenoids and polyketides	Biosynthesis of vancomycin group antibiotics [PATH:ko01055]
Creek_2_scaffold_5603_c1_4	K01710	Biosynthesis of other secondary metabolites	Streptomycin biosynthesis [PATH:ko00521]
Creek_2_scaffold_5603_c1_4	K01710	Biosynthesis of other secondary metabolites	Acarbose and validamycin biosynthesis [PATH:ko00525]
Creek_3_scaffold_4920_c1_2	K02327	Replication and repair	DNA replication [PATH:ko03030]
Creek_3_scaffold_4920_c1_2	K02327	Replication and repair	Base excision repair [PATH:ko03410]
Creek_3_scaffold_4920_c1_2	K02327	Replication and repair	Nucleotide excision repair [PATH:ko03420]
Creek_3_scaffold_4920_c1_2	K02327	Replication and repair	Mismatch repair [PATH:ko03430]
Creek_3_scaffold_4920_c1_2	K02327	Replication and repair	Homologous recombination [PATH:ko03440]
Creek_3_scaffold_487_c1_4	K02473	Carbohydrate metabolism	Amino sugar and nucleotide sugar metabolism [PATH:ko00520]
Creek_2_scaffold_12629_c1_1	K03006	Transcription	RNA polymerase [PATH:ko03020]
Creek_2_scaffold_5003_c1_4	K03006	Transcription	RNA polymerase [PATH:ko03020]
Creek_2_scaffold_6650_c1_1	K03006	Transcription	RNA polymerase [PATH:ko03020]
Creek_3_scaffold_10366_c1_5	K03006	Transcription	RNA polymerase [PATH:ko03020]
Creek_3_scaffold_13587_c1_1	K03006	Transcription	RNA polymerase [PATH:ko03020]
Creek_3_scaffold_4874_c1_6	K03006	Transcription	RNA polymerase [PATH:ko03020]
Creek_3_scaffold_8276_c1_1	K03006	Transcription	RNA polymerase [PATH:ko03020]
Creek_4_scaffold_12221_c1_2	K03006	Transcription	RNA polymerase [PATH:ko03020]
Creek_4_scaffold_13814_c1_1	K03006	Transcription	RNA polymerase [PATH:ko03020]
Creek_4_scaffold_9068_c1_1	K03006	Transcription	RNA polymerase [PATH:ko03020]
Creek_1_scaffold_13478_c1_1	K03010	Transcription	RNA polymerase [PATH:ko03020]
Creek_2_scaffold_13932_c1_1	K03010	Transcription	RNA polymerase [PATH:ko03020]
Creek_2_scaffold_17305_c1_1	K03010	Transcription	RNA polymerase [PATH:ko03020]
Creek_3_scaffold_13668_c1_1	K03010	Transcription	RNA polymerase [PATH:ko03020]
Creek_4_scaffold_12742_c1_1	K03010	Transcription	RNA polymerase [PATH:ko03020]
Creek_3_scaffold_23080_c1_2	K03013	Transcription	RNA polymerase [PATH:ko03020]
Creek_3_scaffold_23080_c1_2	K03013	Immune system	Cytosolic DNA-sensing pathway [PATH:ko04623]
Creek_3_scaffold_23207_c1_3	K03013	Transcription	RNA polymerase [PATH:ko03020]
Creek_3_scaffold_23207_c1_3	K03013	Immune system	Cytosolic DNA-sensing pathway [PATH:ko04623]
Creek_4_scaffold_23278_c1_1	K03013	Transcription	RNA polymerase [PATH:ko03020]
Creek_4_scaffold_23278_c1_1	K03013	Immune system	Cytosolic DNA-sensing pathway [PATH:ko04623]
Creek_4_scaffold_9325_c1_1	K03013	Transcription	RNA polymerase [PATH:ko03020]
Creek_4_scaffold_9325_c1_1	K03013	Immune system	Cytosolic DNA-sensing pathway [PATH:ko04623]
Creek_2_scaffold_4504_c1_6	K03021	Transcription	RNA polymerase [PATH:ko03020]
Creek_2_scaffold_4504_c1_6	K03021	Immune system	Cytosolic DNA-sensing pathway [PATH:ko04623]
Creek_3_scaffold_18849_c1_2	K03041	Transcription	RNA polymerase [PATH:ko03020]
Creek_2_scaffold_14285_c1_1	K03045	Transcription	RNA polymerase [PATH:ko03020]
Creek_3_scaffold_11429_c1_3	K03046	Transcription	RNA polymerase [PATH:ko03020]
Creek_2_scaffold_3243_c1_6	K03056	Transcription	RNA polymerase [PATH:ko03020]
Creek_4_scaffold_2795_c1_4	K03056	Transcription	RNA polymerase [PATH:ko03020]
Creek_3_scaffold_105_c1_53	K03259	Translation	RNA transport [PATH:ko03013]
Creek_3_scaffold_105_c1_53	K03259	Signal transduction	HIF-1 signaling pathway [PATH:ko04066]
Creek_3_scaffold_105_c1_53	K03259	Signal transduction	PI3K-Akt signaling pathway [PATH:ko04151]
Creek_3_scaffold_105_c1_53	K03259	Signal transduction	mTOR signaling pathway [PATH:ko04150]
Creek_3_scaffold_105_c1_53	K03259	Endocrine system	Insulin signaling pathway [PATH:ko04910]
Creek_3_scaffold_105_c1_53	K03259	Aging	Longevity regulating pathway [PATH:ko04211]
Creek_3_scaffold_5175_c1_2	K03259	Translation	RNA transport [PATH:ko03013]
Creek_3_scaffold_5175_c1_2	K03259	Signal transduction	HIF-1 signaling pathway [PATH:ko04066]
Creek_3_scaffold_5175_c1_2	K03259	Signal transduction	PI3K-Akt signaling pathway [PATH:ko04151]
Creek_3_scaffold_5175_c1_2	K03259	Signal transduction	mTOR signaling pathway [PATH:ko04150]
Creek_3_scaffold_5175_c1_2	K03259	Endocrine system	Insulin signaling pathway [PATH:ko04910]
Creek_3_scaffold_5175_c1_2	K03259	Aging	Longevity regulating pathway [PATH:ko04211]
Creek_4_scaffold_1313_c1_4	K03259	Translation	RNA transport [PATH:ko03013]
Creek_4_scaffold_1313_c1_4	K03259	Signal transduction	HIF-1 signaling pathway [PATH:ko04066]
Creek_4_scaffold_1313_c1_4	K03259	Signal transduction	PI3K-Akt signaling pathway [PATH:ko04151]
Creek_4_scaffold_1313_c1_4	K03259	Signal transduction	mTOR signaling pathway [PATH:ko04150]
Creek_4_scaffold_1313_c1_4	K03259	Endocrine system	Insulin signaling pathway [PATH:ko04910]
Creek_4_scaffold_1313_c1_4	K03259	Aging	Longevity regulating pathway [PATH:ko04211]
Creek_3_scaffold_6305_c1_7	K03465	Nucleotide metabolism	Pyrimidine metabolism [PATH:ko00240]
Creek_3_scaffold_6305_c1_7	K03465	Metabolism of cofactors and vitamins	One carbon pool by folate [PATH:ko00670]
Creek_1_scaffold_13864_c1_1	K03525	Metabolism of cofactors and vitamins	Pantothenate and CoA biosynthesis [PATH:ko00770]
Creek_1_scaffold_6725_c1_2	K03648	Replication and repair	Base excision repair [PATH:ko03410]
Creek_2_scaffold_11487_c1_1	K03648	Replication and repair	Base excision repair [PATH:ko03410]
Creek_2_scaffold_4301_c1_5	K03648	Replication and repair	Base excision repair [PATH:ko03410]
Creek_2_scaffold_7735_c1_3	K03648	Replication and repair	Base excision repair [PATH:ko03410]
Creek_4_scaffold_3348_c1_6	K03648	Replication and repair	Base excision repair [PATH:ko03410]
Creek_3_scaffold_18764_c1_3	K03657	Replication and repair	Nucleotide excision repair [PATH:ko03420]
Creek_3_scaffold_18764_c1_3	K03657	Replication and repair	Mismatch repair [PATH:ko03430]
Creek_3_scaffold_9398_c1_2	K03657	Replication and repair	Nucleotide excision repair [PATH:ko03420]
Creek_3_scaffold_9398_c1_2	K03657	Replication and repair	Mismatch repair [PATH:ko03430]
Creek_4_scaffold_10235_c1_1	K03657	Replication and repair	Nucleotide excision repair [PATH:ko03420]
Creek_4_scaffold_10235_c1_1	K03657	Replication and repair	Mismatch repair [PATH:ko03430]
Creek_4_scaffold_13697_c1_1	K03657	Replication and repair	Nucleotide excision repair [PATH:ko03420]
Creek_4_scaffold_13697_c1_1	K03657	Replication and repair	Mismatch repair [PATH:ko03430]
Creek_2_scaffold_15137_c1_3	K03685	Translation	Ribosome biogenesis in eukaryotes [PATH:ko03008]
Creek_3_scaffold_12375_c1_4	K03685	Translation	Ribosome biogenesis in eukaryotes [PATH:ko03008]
Creek_3_scaffold_12514_c1_3	K03685	Translation	Ribosome biogenesis in eukaryotes [PATH:ko03008]
Creek_3_scaffold_8946_c1_2	K03942	Energy metabolism	Oxidative phosphorylation [PATH:ko00190]
Creek_3_scaffold_8946_c1_2	K03942	Nervous system	Retrograde endocannabinoid signaling [PATH:ko04723]
Creek_3_scaffold_8946_c1_2	K03942	Environmental adaptation	Thermogenesis [PATH:ko04714]
Creek_3_scaffold_12782_c1_2	K04415	Signal transduction	MAPK signaling pathway [PATH:ko04010]
Creek_3_scaffold_12782_c1_2	K04415	Signal transduction	TNF signaling pathway [PATH:ko04668]
Creek_3_scaffold_12782_c1_2	K04415	Immune system	Toll-like receptor signaling pathway [PATH:ko04620]
Creek_3_scaffold_12782_c1_2	K04415	Immune system	T cell receptor signaling pathway [PATH:ko04660]
Creek_3_scaffold_21525_c1_2	K04440	Folding, sorting and degradation	Protein processing in endoplasmic reticulum [PATH:ko04141]
Creek_3_scaffold_21525_c1_2	K04440	Signal transduction	Ras signaling pathway [PATH:ko04014]
Creek_3_scaffold_21525_c1_2	K04440	Signal transduction	MAPK signaling pathway [PATH:ko04010]
Creek_3_scaffold_21525_c1_2	K04440	Signal transduction	MAPK signaling pathway - fly [PATH:ko04013]
Creek_3_scaffold_21525_c1_2	K04440	Signal transduction	ErbB signaling pathway [PATH:ko04012]
Creek_3_scaffold_21525_c1_2	K04440	Signal transduction	Wnt signaling pathway [PATH:ko04310]
Creek_3_scaffold_21525_c1_2	K04440	Signal transduction	Hippo signaling pathway - fly [PATH:ko04391]
Creek_3_scaffold_21525_c1_2	K04440	Signal transduction	TNF signaling pathway [PATH:ko04668]
Creek_3_scaffold_21525_c1_2	K04440	Signal transduction	FoxO signaling pathway [PATH:ko04068]
Creek_3_scaffold_21525_c1_2	K04440	Signal transduction	Sphingolipid signaling pathway [PATH:ko04071]
Creek_3_scaffold_21525_c1_2	K04440	Signal transduction	cAMP signaling pathway [PATH:ko04024]
Creek_3_scaffold_21525_c1_2	K04440	Transport and catabolism	Autophagy - animal [PATH:ko04140]
Creek_3_scaffold_21525_c1_2	K04440	Transport and catabolism	Mitophagy - animal [PATH:ko04137]
Creek_3_scaffold_21525_c1_2	K04440	Cell growth and death	Apoptosis [PATH:ko04210]
Creek_3_scaffold_21525_c1_2	K04440	Cell growth and death	Apoptosis - fly [PATH:ko04214]
Creek_3_scaffold_21525_c1_2	K04440	Cell growth and death	Apoptosis - multiple species [PATH:ko04215]
Creek_3_scaffold_21525_c1_2	K04440	Cell growth and death	Necroptosis [PATH:ko04217]
Creek_3_scaffold_21525_c1_2	K04440	Cellular community - eukaryotes	Focal adhesion [PATH:ko04510]
Creek_3_scaffold_21525_c1_2	K04440	Cellular community - eukaryotes	Tight junction [PATH:ko04530]
Creek_3_scaffold_21525_c1_2	K04440	Immune system	Toll-like receptor signaling pathway [PATH:ko04620]
Creek_3_scaffold_21525_c1_2	K04440	Immune system	Toll and Imd signaling pathway [PATH:ko04624]
Creek_3_scaffold_21525_c1_2	K04440	Immune system	NOD-like receptor signaling pathway [PATH:ko04621]
Creek_3_scaffold_21525_c1_2	K04440	Immune system	RIG-I-like receptor signaling pathway [PATH:ko04622]
Creek_3_scaffold_21525_c1_2	K04440	Immune system	T cell receptor signaling pathway [PATH:ko04660]
Creek_3_scaffold_21525_c1_2	K04440	Immune system	Th1 and Th2 cell differentiation [PATH:ko04658]
Creek_3_scaffold_21525_c1_2	K04440	Immune system	Th17 cell differentiation [PATH:ko04659]
Creek_3_scaffold_21525_c1_2	K04440	Immune system	IL-17 signaling pathway [PATH:ko04657]
Creek_3_scaffold_21525_c1_2	K04440	Immune system	Fc epsilon RI signaling pathway [PATH:ko04664]
Creek_3_scaffold_21525_c1_2	K04440	Endocrine system	Insulin signaling pathway [PATH:ko04910]
Creek_3_scaffold_21525_c1_2	K04440	Endocrine system	Adipocytokine signaling pathway [PATH:ko04920]
Creek_3_scaffold_21525_c1_2	K04440	Endocrine system	GnRH signaling pathway [PATH:ko04912]
Creek_3_scaffold_21525_c1_2	K04440	Endocrine system	Progesterone-mediated oocyte maturation [PATH:ko04914]
Creek_3_scaffold_21525_c1_2	K04440	Endocrine system	Prolactin signaling pathway [PATH:ko04917]
Creek_3_scaffold_21525_c1_2	K04440	Endocrine system	Relaxin signaling pathway [PATH:ko04926]
Creek_3_scaffold_21525_c1_2	K04440	Nervous system	Dopaminergic synapse [PATH:ko04728]
Creek_3_scaffold_21525_c1_2	K04440	Nervous system	Retrograde endocannabinoid signaling [PATH:ko04723]
Creek_3_scaffold_21525_c1_2	K04440	Nervous system	Neurotrophin signaling pathway [PATH:ko04722]
Creek_3_scaffold_21525_c1_2	K04440	Sensory system	Inflammatory mediator regulation of TRP channels [PATH:ko04750]
Creek_3_scaffold_21525_c1_2	K04440	Development and regeneration	Osteoclast differentiation [PATH:ko04380]
Creek_3_scaffold_21525_c1_2	K04440	Aging	Longevity regulating pathway - worm [PATH:ko04212]
Creek_3_scaffold_105_c1_45	K04459	Signal transduction	MAPK signaling pathway [PATH:ko04010]
Creek_4_scaffold_992_c1_7	K04459	Signal transduction	MAPK signaling pathway [PATH:ko04010]
Creek_3_scaffold_16438_c1_2	K04799	Replication and repair	DNA replication [PATH:ko03030]
Creek_3_scaffold_16438_c1_2	K04799	Replication and repair	Base excision repair [PATH:ko03410]
Creek_3_scaffold_16438_c1_2	K04799	Replication and repair	Non-homologous end-joining [PATH:ko03450]
Creek_3_scaffold_18581_c1_2	K04799	Replication and repair	DNA replication [PATH:ko03030]
Creek_3_scaffold_18581_c1_2	K04799	Replication and repair	Base excision repair [PATH:ko03410]
Creek_3_scaffold_18581_c1_2	K04799	Replication and repair	Non-homologous end-joining [PATH:ko03450]
Creek_4_scaffold_3988_c1_5	K04799	Replication and repair	DNA replication [PATH:ko03030]
Creek_4_scaffold_3988_c1_5	K04799	Replication and repair	Base excision repair [PATH:ko03410]
Creek_4_scaffold_3988_c1_5	K04799	Replication and repair	Non-homologous end-joining [PATH:ko03450]
Creek_1_scaffold_12029_c1_3	K06223	Replication and repair	Mismatch repair [PATH:ko03430]
Creek_3_scaffold_6305_c1_8	K06223	Replication and repair	Mismatch repair [PATH:ko03430]
Creek_3_scaffold_2280_c1_5	K06689	Folding, sorting and degradation	Protein processing in endoplasmic reticulum [PATH:ko04141]
Creek_3_scaffold_2280_c1_5	K06689	Folding, sorting and degradation	Ubiquitin mediated proteolysis [PATH:ko04120]
Creek_3_scaffold_2280_c1_5	K06689	Signal transduction	MAPK signaling pathway - fly [PATH:ko04013]
Creek_3_scaffold_2280_c1_5	K06689	Immune system	Toll and Imd signaling pathway [PATH:ko04624]
Creek_3_scaffold_6267_c1_2	K07198	Signal transduction	Apelin signaling pathway [PATH:ko04371]
Creek_3_scaffold_6267_c1_2	K07198	Signal transduction	FoxO signaling pathway [PATH:ko04068]
Creek_3_scaffold_6267_c1_2	K07198	Signal transduction	PI3K-Akt signaling pathway [PATH:ko04151]
Creek_3_scaffold_6267_c1_2	K07198	Signal transduction	AMPK signaling pathway [PATH:ko04152]
Creek_3_scaffold_6267_c1_2	K07198	Signal transduction	mTOR signaling pathway [PATH:ko04150]
Creek_3_scaffold_6267_c1_2	K07198	Transport and catabolism	Autophagy - animal [PATH:ko04140]
Creek_3_scaffold_6267_c1_2	K07198	Cellular community - eukaryotes	Tight junction [PATH:ko04530]
Creek_3_scaffold_6267_c1_2	K07198	Endocrine system	Insulin signaling pathway [PATH:ko04910]
Creek_3_scaffold_6267_c1_2	K07198	Endocrine system	Glucagon signaling pathway [PATH:ko04922]
Creek_3_scaffold_6267_c1_2	K07198	Endocrine system	Adipocytokine signaling pathway [PATH:ko04920]
Creek_3_scaffold_6267_c1_2	K07198	Endocrine system	Oxytocin signaling pathway [PATH:ko04921]
Creek_3_scaffold_6267_c1_2	K07198	Aging	Longevity regulating pathway [PATH:ko04211]
Creek_3_scaffold_6267_c1_2	K07198	Aging	Longevity regulating pathway - multiple species [PATH:ko04213]
Creek_3_scaffold_6267_c1_2	K07198	Environmental adaptation	Circadian rhythm [PATH:ko04710]
Creek_3_scaffold_6267_c1_2	K07198	Environmental adaptation	Thermogenesis [PATH:ko04714]
Creek_4_scaffold_9272_c1_1	K07198	Signal transduction	Apelin signaling pathway [PATH:ko04371]
Creek_4_scaffold_9272_c1_1	K07198	Signal transduction	FoxO signaling pathway [PATH:ko04068]
Creek_4_scaffold_9272_c1_1	K07198	Signal transduction	PI3K-Akt signaling pathway [PATH:ko04151]
Creek_4_scaffold_9272_c1_1	K07198	Signal transduction	AMPK signaling pathway [PATH:ko04152]
Creek_4_scaffold_9272_c1_1	K07198	Signal transduction	mTOR signaling pathway [PATH:ko04150]
Creek_4_scaffold_9272_c1_1	K07198	Transport and catabolism	Autophagy - animal [PATH:ko04140]
Creek_4_scaffold_9272_c1_1	K07198	Cellular community - eukaryotes	Tight junction [PATH:ko04530]
Creek_4_scaffold_9272_c1_1	K07198	Endocrine system	Insulin signaling pathway [PATH:ko04910]
Creek_4_scaffold_9272_c1_1	K07198	Endocrine system	Glucagon signaling pathway [PATH:ko04922]
Creek_4_scaffold_9272_c1_1	K07198	Endocrine system	Adipocytokine signaling pathway [PATH:ko04920]
Creek_4_scaffold_9272_c1_1	K07198	Endocrine system	Oxytocin signaling pathway [PATH:ko04921]
Creek_4_scaffold_9272_c1_1	K07198	Aging	Longevity regulating pathway [PATH:ko04211]
Creek_4_scaffold_9272_c1_1	K07198	Aging	Longevity regulating pathway - multiple species [PATH:ko04213]
Creek_4_scaffold_9272_c1_1	K07198	Environmental adaptation	Circadian rhythm [PATH:ko04710]
Creek_4_scaffold_9272_c1_1	K07198	Environmental adaptation	Thermogenesis [PATH:ko04714]
Creek_3_scaffold_1312_c1_12	K07407	Carbohydrate metabolism	Galactose metabolism [PATH:ko00052]
Creek_3_scaffold_1312_c1_12	K07407	Lipid metabolism	Glycerolipid metabolism [PATH:ko00561]
Creek_3_scaffold_1312_c1_12	K07407	Lipid metabolism	Sphingolipid metabolism [PATH:ko00600]
Creek_3_scaffold_1312_c1_12	K07407	Glycan biosynthesis and metabolism	Glycosphingolipid biosynthesis - globo and isoglobo series [PATH:ko00603]
Creek_3_scaffold_1725_c1_1	K07407	Carbohydrate metabolism	Galactose metabolism [PATH:ko00052]
Creek_3_scaffold_1725_c1_1	K07407	Lipid metabolism	Glycerolipid metabolism [PATH:ko00561]
Creek_3_scaffold_1725_c1_1	K07407	Lipid metabolism	Sphingolipid metabolism [PATH:ko00600]
Creek_3_scaffold_1725_c1_1	K07407	Glycan biosynthesis and metabolism	Glycosphingolipid biosynthesis - globo and isoglobo series [PATH:ko00603]
Creek_4_scaffold_391_c1_7	K09490	Folding, sorting and degradation	Protein export [PATH:ko03060]
Creek_4_scaffold_391_c1_7	K09490	Folding, sorting and degradation	Protein processing in endoplasmic reticulum [PATH:ko04141]
Creek_4_scaffold_391_c1_7	K09490	Endocrine system	Thyroid hormone synthesis [PATH:ko04918]
Creek_3_scaffold_3347_c1_2	K10586	Folding, sorting and degradation	Ubiquitin mediated proteolysis [PATH:ko04120]
Creek_3_scaffold_3347_c1_2	K10586	Cell growth and death	Apoptosis - fly [PATH:ko04214]
Creek_3_scaffold_3347_c1_2	K10586	Cell growth and death	Apoptosis - multiple species [PATH:ko04215]
Creek_3_scaffold_8165_c1_3	K10744	Replication and repair	DNA replication [PATH:ko03030]
Creek_3_scaffold_22407_c1_1	K10747	Replication and repair	DNA replication [PATH:ko03030]
Creek_3_scaffold_22407_c1_1	K10747	Replication and repair	Base excision repair [PATH:ko03410]
Creek_3_scaffold_22407_c1_1	K10747	Replication and repair	Nucleotide excision repair [PATH:ko03420]
Creek_3_scaffold_22407_c1_1	K10747	Replication and repair	Mismatch repair [PATH:ko03430]
Creek_2_scaffold_18164_c1_1	K10807	Nucleotide metabolism	Purine metabolism [PATH:ko00230]
Creek_2_scaffold_18164_c1_1	K10807	Nucleotide metabolism	Pyrimidine metabolism [PATH:ko00240]
Creek_2_scaffold_18164_c1_1	K10807	Metabolism of other amino acids	Glutathione metabolism [PATH:ko00480]
Creek_2_scaffold_18164_c1_1	K10807	Xenobiotics biodegradation and metabolism	Drug metabolism - other enzymes [PATH:ko00983]
Creek_4_scaffold_13616_c1_4	K10807	Nucleotide metabolism	Purine metabolism [PATH:ko00230]
Creek_4_scaffold_13616_c1_4	K10807	Nucleotide metabolism	Pyrimidine metabolism [PATH:ko00240]
Creek_4_scaffold_13616_c1_4	K10807	Metabolism of other amino acids	Glutathione metabolism [PATH:ko00480]
Creek_4_scaffold_13616_c1_4	K10807	Xenobiotics biodegradation and metabolism	Drug metabolism - other enzymes [PATH:ko00983]
Creek_3_scaffold_9734_c1_4	K10808	Nucleotide metabolism	Purine metabolism [PATH:ko00230]
Creek_3_scaffold_9734_c1_4	K10808	Nucleotide metabolism	Pyrimidine metabolism [PATH:ko00240]
Creek_3_scaffold_9734_c1_4	K10808	Metabolism of other amino acids	Glutathione metabolism [PATH:ko00480]
Creek_3_scaffold_9734_c1_4	K10808	Xenobiotics biodegradation and metabolism	Drug metabolism - other enzymes [PATH:ko00983]
Creek_3_scaffold_9734_c1_4	K10808	Cell growth and death	p53 signaling pathway [PATH:ko04115]
Creek_4_scaffold_13649_c1_3	K10808	Nucleotide metabolism	Purine metabolism [PATH:ko00230]
Creek_4_scaffold_13649_c1_3	K10808	Nucleotide metabolism	Pyrimidine metabolism [PATH:ko00240]
Creek_4_scaffold_13649_c1_3	K10808	Metabolism of other amino acids	Glutathione metabolism [PATH:ko00480]
Creek_4_scaffold_13649_c1_3	K10808	Xenobiotics biodegradation and metabolism	Drug metabolism - other enzymes [PATH:ko00983]
Creek_4_scaffold_13649_c1_3	K10808	Cell growth and death	p53 signaling pathway [PATH:ko04115]
Creek_3_scaffold_6267_c1_5	K11839	Transport and catabolism	Endocytosis [PATH:ko04144]
Creek_3_scaffold_6267_c1_5	K11839	Transport and catabolism	Mitophagy - animal [PATH:ko04137]
Creek_3_scaffold_11226_c1_4	K12618	Translation	Ribosome biogenesis in eukaryotes [PATH:ko03008]
Creek_3_scaffold_11226_c1_4	K12618	Folding, sorting and degradation	RNA degradation [PATH:ko03018]
Creek_4_scaffold_16359_c1_1	K12618	Translation	Ribosome biogenesis in eukaryotes [PATH:ko03008]
Creek_4_scaffold_16359_c1_1	K12618	Folding, sorting and degradation	RNA degradation [PATH:ko03018]
Creek_3_scaffold_11429_c1_3	K13797	Transcription	RNA polymerase [PATH:ko03020]
Creek_3_scaffold_8946_c1_2	K13917	Translation	mRNA surveillance pathway [PATH:ko03015]
Creek_4_scaffold_4193_c1_3	K14423	Lipid metabolism	Steroid biosynthesis [PATH:ko00100]
Creek_4_scaffold_992_c1_7	K17614	Signal transduction	MAPK signaling pathway [PATH:ko04010]
Creek_4_scaffold_17689_c1_3	K17907	Transport and catabolism	Autophagy - animal [PATH:ko04140]
Creek_4_scaffold_17689_c1_3	K17907	Transport and catabolism	Autophagy - yeast [PATH:ko04138]
Creek_4_scaffold_17689_c1_3	K17907	Transport and catabolism	Autophagy - other [PATH:ko04136]
Creek_4_scaffold_17689_c1_3	K17907	Transport and catabolism	Mitophagy - animal [PATH:ko04137]
Creek_4_scaffold_12345_c1_3	K18182	Environmental adaptation	Thermogenesis [PATH:ko04714]
Creek_3_scaffold_4419_c1_4	K20177	Transport and catabolism	Autophagy - yeast [PATH:ko04138]
Creek_4_scaffold_992_c1_7	K20216	Signal transduction	MAPK signaling pathway [PATH:ko04010]
Creek_4_scaffold_992_c1_7	K20216	Signal transduction	MAPK signaling pathway - fly [PATH:ko04013]
Creek_4_scaffold_992_c1_7	K20216	Cell growth and death	Apoptosis - fly [PATH:ko04214]
Metag_scaffold	D-ID	B-Description	C-Description
Endo_2_scaffold_44_c1_45	K00012	Carbohydrate metabolism	Pentose and glucuronate interconversions [PATH:ko00040]
Endo_2_scaffold_44_c1_45	K00012	Carbohydrate metabolism	Ascorbate and aldarate metabolism [PATH:ko00053]
Endo_2_scaffold_44_c1_45	K00012	Carbohydrate metabolism	Amino sugar and nucleotide sugar metabolism [PATH:ko00520]
Endo_3_scaffold_106_c1_42	K00012	Carbohydrate metabolism	Pentose and glucuronate interconversions [PATH:ko00040]
Endo_3_scaffold_106_c1_42	K00012	Carbohydrate metabolism	Ascorbate and aldarate metabolism [PATH:ko00053]
Endo_3_scaffold_106_c1_42	K00012	Carbohydrate metabolism	Amino sugar and nucleotide sugar metabolism [PATH:ko00520]
Endo_2_scaffold_9180_c1_6	K00067	Metabolism of terpenoids and polyketides	Polyketide sugar unit biosynthesis [PATH:ko00523]
Endo_2_scaffold_9180_c1_6	K00067	Biosynthesis of other secondary metabolites	Streptomycin biosynthesis [PATH:ko00521]
Endo_4_scaffold_1733_c1_9	K00067	Metabolism of terpenoids and polyketides	Polyketide sugar unit biosynthesis [PATH:ko00523]
Endo_4_scaffold_1733_c1_9	K00067	Biosynthesis of other secondary metabolites	Streptomycin biosynthesis [PATH:ko00521]
Endo_1_scaffold_254_c1_26	K00108	Amino acid metabolism	Glycine, serine and threonine metabolism [PATH:ko00260]
Endo_1_scaffold_494_c1_9	K00108	Amino acid metabolism	Glycine, serine and threonine metabolism [PATH:ko00260]
Endo_1_scaffold_797_c1_12	K00108	Amino acid metabolism	Glycine, serine and threonine metabolism [PATH:ko00260]
Endo_3_scaffold_1199_c1_4	K00108	Amino acid metabolism	Glycine, serine and threonine metabolism [PATH:ko00260]
Endo_3_scaffold_2226_c1_2	K00158	Carbohydrate metabolism	Pyruvate metabolism [PATH:ko00620]
Endo_2_scaffold_1237_c1_11	K00213	Lipid metabolism	Steroid biosynthesis [PATH:ko00100]
Endo_1_scaffold_941_c1_9	K00286	Amino acid metabolism	Arginine and proline metabolism [PATH:ko00330]
Endo_3_scaffold_1961_c1_6	K00286	Amino acid metabolism	Arginine and proline metabolism [PATH:ko00330]
Endo_2_scaffold_25696_c1_1	K00480	Xenobiotics biodegradation and metabolism	Dioxin degradation [PATH:ko00621]
Endo_2_scaffold_25696_c1_1	K00480	Xenobiotics biodegradation and metabolism	Naphthalene degradation [PATH:ko00626]
Endo_2_scaffold_25696_c1_1	K00480	Xenobiotics biodegradation and metabolism	Polycyclic aromatic hydrocarbon degradation [PATH:ko00624]
Endo_1_scaffold_31632_c1_1	K00525	Nucleotide metabolism	Purine metabolism [PATH:ko00230]
Endo_1_scaffold_31632_c1_1	K00525	Nucleotide metabolism	Pyrimidine metabolism [PATH:ko00240]
Endo_3_scaffold_59359_c1_1	K00525	Nucleotide metabolism	Purine metabolism [PATH:ko00230]
Endo_3_scaffold_59359_c1_1	K00525	Nucleotide metabolism	Pyrimidine metabolism [PATH:ko00240]
Endo_4_scaffold_5384_c1_1	K00525	Nucleotide metabolism	Purine metabolism [PATH:ko00230]
Endo_4_scaffold_5384_c1_1	K00525	Nucleotide metabolism	Pyrimidine metabolism [PATH:ko00240]
Endo_1_scaffold_536_c1_10	K00544	Amino acid metabolism	Glycine, serine and threonine metabolism [PATH:ko00260]
Endo_1_scaffold_536_c1_10	K00544	Amino acid metabolism	Cysteine and methionine metabolism [PATH:ko00270]
Endo_1_scaffold_536_c1_11	K00544	Amino acid metabolism	Glycine, serine and threonine metabolism [PATH:ko00260]
Endo_1_scaffold_536_c1_11	K00544	Amino acid metabolism	Cysteine and methionine metabolism [PATH:ko00270]
Endo_1_scaffold_536_c1_9	K00544	Amino acid metabolism	Glycine, serine and threonine metabolism [PATH:ko00260]
Endo_1_scaffold_536_c1_9	K00544	Amino acid metabolism	Cysteine and methionine metabolism [PATH:ko00270]
Endo_1_scaffold_536_c1_11	K00548	Amino acid metabolism	Cysteine and methionine metabolism [PATH:ko00270]
Endo_1_scaffold_536_c1_11	K00548	Metabolism of other amino acids	Selenocompound metabolism [PATH:ko00450]
Endo_1_scaffold_536_c1_11	K00548	Metabolism of cofactors and vitamins	One carbon pool by folate [PATH:ko00670]
Endo_1_scaffold_536_c1_9	K00548	Amino acid metabolism	Cysteine and methionine metabolism [PATH:ko00270]
Endo_1_scaffold_536_c1_9	K00548	Metabolism of other amino acids	Selenocompound metabolism [PATH:ko00450]
Endo_1_scaffold_536_c1_9	K00548	Metabolism of cofactors and vitamins	One carbon pool by folate [PATH:ko00670]
Endo_2_scaffold_330_c1_9	K00558	Amino acid metabolism	Cysteine and methionine metabolism [PATH:ko00270]
Endo_2_scaffold_2490_c1_2	K00565	Translation	mRNA surveillance pathway [PATH:ko03015]
Endo_1_scaffold_213_c1_6	K00688	Carbohydrate metabolism	Starch and sucrose metabolism [PATH:ko00500]
Endo_1_scaffold_213_c1_6	K00688	Cell growth and death	Necroptosis [PATH:ko04217]
Endo_1_scaffold_213_c1_6	K00688	Cellular community - prokaryotes	Biofilm formation - Escherichia coli [PATH:ko02026]
Endo_1_scaffold_213_c1_6	K00688	Endocrine system	Insulin signaling pathway [PATH:ko04910]
Endo_1_scaffold_213_c1_6	K00688	Endocrine system	Glucagon signaling pathway [PATH:ko04922]
Endo_2_scaffold_290_c1_10	K00688	Carbohydrate metabolism	Starch and sucrose metabolism [PATH:ko00500]
Endo_2_scaffold_290_c1_10	K00688	Cell growth and death	Necroptosis [PATH:ko04217]
Endo_2_scaffold_290_c1_10	K00688	Cellular community - prokaryotes	Biofilm formation - Escherichia coli [PATH:ko02026]
Endo_2_scaffold_290_c1_10	K00688	Endocrine system	Insulin signaling pathway [PATH:ko04910]
Endo_2_scaffold_290_c1_10	K00688	Endocrine system	Glucagon signaling pathway [PATH:ko04922]
Endo_1_scaffold_797_c1_3	K00760	Nucleotide metabolism	Purine metabolism [PATH:ko00230]
Endo_1_scaffold_797_c1_3	K00760	Xenobiotics biodegradation and metabolism	Drug metabolism - other enzymes [PATH:ko00983]
Endo_3_scaffold_1006_c1_13	K00761	Nucleotide metabolism	Pyrimidine metabolism [PATH:ko00240]
Endo_3_scaffold_4314_c1_4	K00817	Amino acid metabolism	Histidine metabolism [PATH:ko00340]
Endo_3_scaffold_4314_c1_4	K00817	Amino acid metabolism	Tyrosine metabolism [PATH:ko00350]
Endo_3_scaffold_4314_c1_4	K00817	Amino acid metabolism	Phenylalanine metabolism [PATH:ko00360]
Endo_3_scaffold_4314_c1_4	K00817	Amino acid metabolism	Phenylalanine, tyrosine and tryptophan biosynthesis [PATH:ko00400]
Endo_3_scaffold_4314_c1_4	K00817	Biosynthesis of other secondary metabolites	Tropane, piperidine and pyridine alkaloid biosynthesis [PATH:ko00960]
Endo_3_scaffold_4314_c1_4	K00817	Biosynthesis of other secondary metabolites	Novobiocin biosynthesis [PATH:ko00401]
Endo_3_scaffold_3403_c1_8	K00857	Nucleotide metabolism	Pyrimidine metabolism [PATH:ko00240]
Endo_3_scaffold_3403_c1_8	K00857	Xenobiotics biodegradation and metabolism	Drug metabolism - other enzymes [PATH:ko00983]
Endo_1_scaffold_941_c1_8	K00859	Metabolism of cofactors and vitamins	Pantothenate and CoA biosynthesis [PATH:ko00770]
Endo_3_scaffold_1961_c1_7	K00859	Metabolism of cofactors and vitamins	Pantothenate and CoA biosynthesis [PATH:ko00770]
Endo_3_scaffold_615_c1_20	K00876	Nucleotide metabolism	Pyrimidine metabolism [PATH:ko00240]
Endo_3_scaffold_615_c1_20	K00876	Xenobiotics biodegradation and metabolism	Drug metabolism - other enzymes [PATH:ko00983]
Endo_3_scaffold_2226_c1_6	K00914	Carbohydrate metabolism	Inositol phosphate metabolism [PATH:ko00562]
Endo_3_scaffold_2226_c1_6	K00914	Signal transduction	Apelin signaling pathway [PATH:ko04371]
Endo_3_scaffold_2226_c1_6	K00914	Signal transduction	Phosphatidylinositol signaling system [PATH:ko04070]
Endo_3_scaffold_2226_c1_6	K00914	Transport and catabolism	Phagosome [PATH:ko04145]
Endo_3_scaffold_2226_c1_6	K00914	Transport and catabolism	Autophagy - animal [PATH:ko04140]
Endo_3_scaffold_2226_c1_6	K00914	Transport and catabolism	Autophagy - yeast [PATH:ko04138]
Endo_3_scaffold_2226_c1_6	K00914	Transport and catabolism	Autophagy - other [PATH:ko04136]
Endo_3_scaffold_6584_c1_5	K00940	Nucleotide metabolism	Purine metabolism [PATH:ko00230]
Endo_3_scaffold_6584_c1_5	K00940	Nucleotide metabolism	Pyrimidine metabolism [PATH:ko00240]
Endo_3_scaffold_6584_c1_5	K00940	Xenobiotics biodegradation and metabolism	Drug metabolism - other enzymes [PATH:ko00983]
Endo_3_scaffold_6584_c1_5	K00940	Signal transduction	MAPK signaling pathway - plant [PATH:ko04016]
Endo_1_scaffold_190_c1_30	K00971	Carbohydrate metabolism	Fructose and mannose metabolism [PATH:ko00051]
Endo_1_scaffold_190_c1_30	K00971	Carbohydrate metabolism	Amino sugar and nucleotide sugar metabolism [PATH:ko00520]
Endo_1_scaffold_1390_c1_9	K00980	Lipid metabolism	Glycerophospholipid metabolism [PATH:ko00564]
Endo_3_scaffold_198_c2_1	K00980	Lipid metabolism	Glycerophospholipid metabolism [PATH:ko00564]
Endo_2_scaffold_31947_c1_2	K00981	Lipid metabolism	Glycerophospholipid metabolism [PATH:ko00564]
Endo_2_scaffold_31947_c1_2	K00981	Signal transduction	Phosphatidylinositol signaling system [PATH:ko04070]
Endo_1_scaffold_127_c1_18	K01046	Lipid metabolism	Glycerolipid metabolism [PATH:ko00561]
Endo_1_scaffold_19654_c1_1	K01046	Lipid metabolism	Glycerolipid metabolism [PATH:ko00561]
Endo_2_scaffold_1562_c1_5	K01046	Lipid metabolism	Glycerolipid metabolism [PATH:ko00561]
Endo_3_scaffold_161_c1_43	K01046	Lipid metabolism	Glycerolipid metabolism [PATH:ko00561]
Endo_4_scaffold_25487_c1_2	K01046	Lipid metabolism	Glycerolipid metabolism [PATH:ko00561]
Endo_1_scaffold_10766_c1_1	K01101	Xenobiotics biodegradation and metabolism	Aminobenzoate degradation [PATH:ko00627]
Endo_2_scaffold_351_c1_18	K01106	Carbohydrate metabolism	Inositol phosphate metabolism [PATH:ko00562]
Endo_2_scaffold_351_c1_18	K01106	Signal transduction	Phosphatidylinositol signaling system [PATH:ko04070]
Endo_2_scaffold_5217_c1_1	K01142	Replication and repair	Base excision repair [PATH:ko03410]
Endo_3_scaffold_3403_c1_5	K01142	Replication and repair	Base excision repair [PATH:ko03410]
Endo_1_scaffold_18690_c1_2	K01151	Replication and repair	Base excision repair [PATH:ko03410]
Endo_2_scaffold_99_c1_59	K01151	Replication and repair	Base excision repair [PATH:ko03410]
Endo_3_scaffold_25140_c1_4	K01151	Replication and repair	Base excision repair [PATH:ko03410]
Endo_4_scaffold_1273_c1_8	K01151	Replication and repair	Base excision repair [PATH:ko03410]
Endo_1_scaffold_7409_c1_8	K01183	Carbohydrate metabolism	Amino sugar and nucleotide sugar metabolism [PATH:ko00520]
Endo_1_scaffold_320_c1_5	K01231	Glycan biosynthesis and metabolism	N-Glycan biosynthesis [PATH:ko00510]
Endo_1_scaffold_320_c1_5	K01231	Glycan biosynthesis and metabolism	Various types of N-glycan biosynthesis [PATH:ko00513]
Endo_3_scaffold_371_c1_10	K01231	Glycan biosynthesis and metabolism	N-Glycan biosynthesis [PATH:ko00510]
Endo_3_scaffold_371_c1_10	K01231	Glycan biosynthesis and metabolism	Various types of N-glycan biosynthesis [PATH:ko00513]
Endo_3_scaffold_577_c1_20	K01243	Amino acid metabolism	Cysteine and methionine metabolism [PATH:ko00270]
Endo_3_scaffold_8570_c1_1	K01247	Replication and repair	Base excision repair [PATH:ko03410]
Endo_2_scaffold_211_c1_6	K01338	Cell growth and death	Cell cycle - Caulobacter [PATH:ko04112]
Endo_3_scaffold_620_c1_7	K01338	Cell growth and death	Cell cycle - Caulobacter [PATH:ko04112]
Endo_2_scaffold_1562_c1_14	K01358	Cell growth and death	Cell cycle - Caulobacter [PATH:ko04112]
Endo_2_scaffold_1562_c1_14	K01358	Aging	Longevity regulating pathway - worm [PATH:ko04212]
Endo_1_scaffold_254_c1_17	K01369	Transport and catabolism	Lysosome [PATH:ko04142]
Endo_1_scaffold_254_c1_17	K01369	Immune system	Antigen processing and presentation [PATH:ko04612]
Endo_1_scaffold_254_c1_18	K01369	Transport and catabolism	Lysosome [PATH:ko04142]
Endo_1_scaffold_254_c1_18	K01369	Immune system	Antigen processing and presentation [PATH:ko04612]
Endo_1_scaffold_797_c1_19	K01442	Lipid metabolism	Primary bile acid biosynthesis [PATH:ko00120]
Endo_1_scaffold_797_c1_19	K01442	Lipid metabolism	Secondary bile acid biosynthesis [PATH:ko00121]
Endo_2_scaffold_576_c1_10	K01488	Nucleotide metabolism	Purine metabolism [PATH:ko00230]
Endo_3_scaffold_49640_c1_1	K01520	Nucleotide metabolism	Pyrimidine metabolism [PATH:ko00240]
Endo_3_scaffold_49640_c1_1	K01520	Xenobiotics biodegradation and metabolism	Drug metabolism - other enzymes [PATH:ko00983]
Endo_3_scaffold_5427_c1_8	K01520	Nucleotide metabolism	Pyrimidine metabolism [PATH:ko00240]
Endo_3_scaffold_5427_c1_8	K01520	Xenobiotics biodegradation and metabolism	Drug metabolism - other enzymes [PATH:ko00983]
Endo_3_scaffold_56619_c1_3	K01520	Nucleotide metabolism	Pyrimidine metabolism [PATH:ko00240]
Endo_3_scaffold_56619_c1_3	K01520	Xenobiotics biodegradation and metabolism	Drug metabolism - other enzymes [PATH:ko00983]
Endo_3_scaffold_64512_c1_3	K01520	Nucleotide metabolism	Pyrimidine metabolism [PATH:ko00240]
Endo_3_scaffold_64512_c1_3	K01520	Xenobiotics biodegradation and metabolism	Drug metabolism - other enzymes [PATH:ko00983]
Endo_2_scaffold_4631_c1_5	K01569	Carbohydrate metabolism	Glyoxylate and dicarboxylate metabolism [PATH:ko00630]
Endo_1_scaffold_207_c1_20	K01613	Lipid metabolism	Glycerophospholipid metabolism [PATH:ko00564]
Endo_2_scaffold_44_c1_17	K01613	Lipid metabolism	Glycerophospholipid metabolism [PATH:ko00564]
Endo_4_scaffold_1388_c1_1	K01710	Metabolism of terpenoids and polyketides	Polyketide sugar unit biosynthesis [PATH:ko00523]
Endo_4_scaffold_1388_c1_1	K01710	Metabolism of terpenoids and polyketides	Biosynthesis of vancomycin group antibiotics [PATH:ko01055]
Endo_4_scaffold_1388_c1_1	K01710	Biosynthesis of other secondary metabolites	Streptomycin biosynthesis [PATH:ko00521]
Endo_4_scaffold_1388_c1_1	K01710	Biosynthesis of other secondary metabolites	Acarbose and validamycin biosynthesis [PATH:ko00525]
Endo_4_scaffold_21370_c1_2	K01710	Metabolism of terpenoids and polyketides	Polyketide sugar unit biosynthesis [PATH:ko00523]
Endo_4_scaffold_21370_c1_2	K01710	Metabolism of terpenoids and polyketides	Biosynthesis of vancomycin group antibiotics [PATH:ko01055]
Endo_4_scaffold_21370_c1_2	K01710	Biosynthesis of other secondary metabolites	Streptomycin biosynthesis [PATH:ko00521]
Endo_4_scaffold_21370_c1_2	K01710	Biosynthesis of other secondary metabolites	Acarbose and validamycin biosynthesis [PATH:ko00525]
Endo_4_scaffold_27398_c1_2	K01710	Metabolism of terpenoids and polyketides	Polyketide sugar unit biosynthesis [PATH:ko00523]
Endo_4_scaffold_27398_c1_2	K01710	Metabolism of terpenoids and polyketides	Biosynthesis of vancomycin group antibiotics [PATH:ko01055]
Endo_4_scaffold_27398_c1_2	K01710	Biosynthesis of other secondary metabolites	Streptomycin biosynthesis [PATH:ko00521]
Endo_4_scaffold_27398_c1_2	K01710	Biosynthesis of other secondary metabolites	Acarbose and validamycin biosynthesis [PATH:ko00525]
Endo_1_scaffold_674_c1_15	K01784	Carbohydrate metabolism	Galactose metabolism [PATH:ko00052]
Endo_1_scaffold_674_c1_15	K01784	Carbohydrate metabolism	Amino sugar and nucleotide sugar metabolism [PATH:ko00520]
Endo_2_scaffold_1892_c1_2	K01784	Carbohydrate metabolism	Galactose metabolism [PATH:ko00052]
Endo_2_scaffold_1892_c1_2	K01784	Carbohydrate metabolism	Amino sugar and nucleotide sugar metabolism [PATH:ko00520]
Endo_3_scaffold_21682_c1_1	K01834	Carbohydrate metabolism	Glycolysis / Gluconeogenesis [PATH:ko00010]
Endo_3_scaffold_21682_c1_1	K01834	Energy metabolism	Methane metabolism [PATH:ko00680]
Endo_3_scaffold_21682_c1_1	K01834	Amino acid metabolism	Glycine, serine and threonine metabolism [PATH:ko00260]
Endo_3_scaffold_21682_c1_1	K01834	Endocrine system	Glucagon signaling pathway [PATH:ko04922]
Endo_1_scaffold_82_c1_28	K01866	Translation	Aminoacyl-tRNA biosynthesis [PATH:ko00970]
Endo_1_scaffold_82_c1_29	K01866	Translation	Aminoacyl-tRNA biosynthesis [PATH:ko00970]
Endo_1_scaffold_82_c1_30	K01866	Translation	Aminoacyl-tRNA biosynthesis [PATH:ko00970]
Endo_3_scaffold_37371_c1_1	K01867	Translation	Aminoacyl-tRNA biosynthesis [PATH:ko00970]
Endo_3_scaffold_4488_c1_4	K01867	Translation	Aminoacyl-tRNA biosynthesis [PATH:ko00970]
Endo_3_scaffold_4488_c1_5	K01867	Translation	Aminoacyl-tRNA biosynthesis [PATH:ko00970]
Endo_2_scaffold_211_c1_38	K01868	Translation	Aminoacyl-tRNA biosynthesis [PATH:ko00970]
Endo_2_scaffold_211_c1_39	K01868	Translation	Aminoacyl-tRNA biosynthesis [PATH:ko00970]
Endo_3_scaffold_23691_c1_2	K01868	Translation	Aminoacyl-tRNA biosynthesis [PATH:ko00970]
Endo_1_scaffold_536_c1_25	K01883	Translation	Aminoacyl-tRNA biosynthesis [PATH:ko00970]
Endo_1_scaffold_536_c1_27	K01883	Translation	Aminoacyl-tRNA biosynthesis [PATH:ko00970]
Endo_1_scaffold_536_c1_25	K01886	Translation	Aminoacyl-tRNA biosynthesis [PATH:ko00970]
Endo_2_scaffold_35827_c1_2	K01921	Metabolism of other amino acids	D-Alanine metabolism [PATH:ko00473]
Endo_2_scaffold_35827_c1_2	K01921	Glycan biosynthesis and metabolism	Peptidoglycan biosynthesis [PATH:ko00550]
Endo_3_scaffold_62556_c1_1	K01946	Carbohydrate metabolism	Pyruvate metabolism [PATH:ko00620]
Endo_3_scaffold_62556_c1_1	K01946	Carbohydrate metabolism	Propanoate metabolism [PATH:ko00640]
Endo_3_scaffold_62556_c1_1	K01946	Lipid metabolism	Fatty acid biosynthesis [PATH:ko00061]
Endo_3_scaffold_62556_c1_1	K01946	Biosynthesis of other secondary metabolites	Aflatoxin biosynthesis [PATH:ko00254]
Endo_3_scaffold_62556_c1_1	K01946	Signal transduction	AMPK signaling pathway [PATH:ko04152]
Endo_3_scaffold_62556_c1_1	K01946	Endocrine system	Insulin signaling pathway [PATH:ko04910]
Endo_3_scaffold_62556_c1_1	K01946	Endocrine system	Glucagon signaling pathway [PATH:ko04922]
Endo_3_scaffold_62556_c1_1	K01946	Endocrine system	Adipocytokine signaling pathway [PATH:ko04920]
Endo_1_scaffold_150_c1_27	K01951	Nucleotide metabolism	Purine metabolism [PATH:ko00230]
Endo_1_scaffold_150_c1_27	K01951	Xenobiotics biodegradation and metabolism	Drug metabolism - other enzymes [PATH:ko00983]
Endo_4_scaffold_1296_c1_4	K02089	Signal transduction	PI3K-Akt signaling pathway [PATH:ko04151]
Endo_4_scaffold_1296_c1_4	K02089	Cell growth and death	Cell cycle [PATH:ko04110]
Endo_4_scaffold_1296_c1_4	K02089	Cell growth and death	p53 signaling pathway [PATH:ko04115]
Endo_4_scaffold_1296_c1_4	K02089	Cell growth and death	Cellular senescence [PATH:ko04218]
Endo_4_scaffold_1296_c1_4	K02089	Cellular community - eukaryotes	Tight junction [PATH:ko04530]
Endo_4_scaffold_1296_c1_4	K02089	Immune system	T cell receptor signaling pathway [PATH:ko04660]
Endo_3_scaffold_11034_c1_3	K02091	Signal transduction	PI3K-Akt signaling pathway [PATH:ko04151]
Endo_3_scaffold_11034_c1_3	K02091	Cell growth and death	Cell cycle [PATH:ko04110]
Endo_3_scaffold_11034_c1_3	K02091	Cell growth and death	p53 signaling pathway [PATH:ko04115]
Endo_3_scaffold_11034_c1_3	K02091	Cell growth and death	Cellular senescence [PATH:ko04218]
Endo_4_scaffold_1296_c1_4	K02091	Signal transduction	PI3K-Akt signaling pathway [PATH:ko04151]
Endo_4_scaffold_1296_c1_4	K02091	Cell growth and death	Cell cycle [PATH:ko04110]
Endo_4_scaffold_1296_c1_4	K02091	Cell growth and death	p53 signaling pathway [PATH:ko04115]
Endo_4_scaffold_1296_c1_4	K02091	Cell growth and death	Cellular senescence [PATH:ko04218]
Endo_1_scaffold_1382_c1_5	K02169	Metabolism of cofactors and vitamins	Biotin metabolism [PATH:ko00780]
Endo_2_scaffold_44_c1_69	K02169	Metabolism of cofactors and vitamins	Biotin metabolism [PATH:ko00780]
Endo_3_scaffold_106_c1_18	K02169	Metabolism of cofactors and vitamins	Biotin metabolism [PATH:ko00780]
Endo_1_scaffold_71_c1_24	K02206	Signal transduction	FoxO signaling pathway [PATH:ko04068]
Endo_1_scaffold_71_c1_24	K02206	Signal transduction	PI3K-Akt signaling pathway [PATH:ko04151]
Endo_1_scaffold_71_c1_24	K02206	Cell growth and death	Cell cycle [PATH:ko04110]
Endo_1_scaffold_71_c1_24	K02206	Cell growth and death	Oocyte meiosis [PATH:ko04114]
Endo_1_scaffold_71_c1_24	K02206	Cell growth and death	p53 signaling pathway [PATH:ko04115]
Endo_1_scaffold_71_c1_24	K02206	Cell growth and death	Cellular senescence [PATH:ko04218]
Endo_1_scaffold_71_c1_24	K02206	Endocrine system	Progesterone-mediated oocyte maturation [PATH:ko04914]
Endo_4_scaffold_2818_c1_5	K02206	Signal transduction	FoxO signaling pathway [PATH:ko04068]
Endo_4_scaffold_2818_c1_5	K02206	Signal transduction	PI3K-Akt signaling pathway [PATH:ko04151]
Endo_4_scaffold_2818_c1_5	K02206	Cell growth and death	Cell cycle [PATH:ko04110]
Endo_4_scaffold_2818_c1_5	K02206	Cell growth and death	Oocyte meiosis [PATH:ko04114]
Endo_4_scaffold_2818_c1_5	K02206	Cell growth and death	p53 signaling pathway [PATH:ko04115]
Endo_4_scaffold_2818_c1_5	K02206	Cell growth and death	Cellular senescence [PATH:ko04218]
Endo_4_scaffold_2818_c1_5	K02206	Endocrine system	Progesterone-mediated oocyte maturation [PATH:ko04914]
Endo_1_scaffold_82_c1_57	K02226	Metabolism of cofactors and vitamins	Porphyrin and chlorophyll metabolism [PATH:ko00860]
Endo_2_scaffold_718_c1_8	K02226	Metabolism of cofactors and vitamins	Porphyrin and chlorophyll metabolism [PATH:ko00860]
Endo_3_scaffold_64512_c1_2	K02226	Metabolism of cofactors and vitamins	Porphyrin and chlorophyll metabolism [PATH:ko00860]
Endo_1_scaffold_38682_c1_1	K02314	Replication and repair	DNA replication [PATH:ko03030]
Endo_1_scaffold_38682_c1_1	K02314	Cell growth and death	Cell cycle - Caulobacter [PATH:ko04112]
Endo_2_scaffold_40398_c1_1	K02319	Replication and repair	DNA replication [PATH:ko03030]
Endo_3_scaffold_49826_c1_1	K02319	Replication and repair	DNA replication [PATH:ko03030]
Endo_3_scaffold_65084_c1_1	K02319	Replication and repair	DNA replication [PATH:ko03030]
Endo_3_scaffold_29250_c1_4	K02320	Replication and repair	DNA replication [PATH:ko03030]
Endo_3_scaffold_48362_c1_1	K02320	Replication and repair	DNA replication [PATH:ko03030]
Endo_2_scaffold_1868_c1_2	K02327	Replication and repair	DNA replication [PATH:ko03030]
Endo_2_scaffold_1868_c1_2	K02327	Replication and repair	Base excision repair [PATH:ko03410]
Endo_2_scaffold_1868_c1_2	K02327	Replication and repair	Nucleotide excision repair [PATH:ko03420]
Endo_2_scaffold_1868_c1_2	K02327	Replication and repair	Mismatch repair [PATH:ko03430]
Endo_2_scaffold_1868_c1_2	K02327	Replication and repair	Homologous recombination [PATH:ko03440]
Endo_2_scaffold_22222_c1_1	K02327	Replication and repair	DNA replication [PATH:ko03030]
Endo_2_scaffold_22222_c1_1	K02327	Replication and repair	Base excision repair [PATH:ko03410]
Endo_2_scaffold_22222_c1_1	K02327	Replication and repair	Nucleotide excision repair [PATH:ko03420]
Endo_2_scaffold_22222_c1_1	K02327	Replication and repair	Mismatch repair [PATH:ko03430]
Endo_2_scaffold_22222_c1_1	K02327	Replication and repair	Homologous recombination [PATH:ko03440]
Endo_3_scaffold_10430_c1_3	K02327	Replication and repair	DNA replication [PATH:ko03030]
Endo_3_scaffold_10430_c1_3	K02327	Replication and repair	Base excision repair [PATH:ko03410]
Endo_3_scaffold_10430_c1_3	K02327	Replication and repair	Nucleotide excision repair [PATH:ko03420]
Endo_3_scaffold_10430_c1_3	K02327	Replication and repair	Mismatch repair [PATH:ko03430]
Endo_3_scaffold_10430_c1_3	K02327	Replication and repair	Homologous recombination [PATH:ko03440]
Endo_3_scaffold_29250_c1_4	K02327	Replication and repair	DNA replication [PATH:ko03030]
Endo_3_scaffold_29250_c1_4	K02327	Replication and repair	Base excision repair [PATH:ko03410]
Endo_3_scaffold_29250_c1_4	K02327	Replication and repair	Nucleotide excision repair [PATH:ko03420]
Endo_3_scaffold_29250_c1_4	K02327	Replication and repair	Mismatch repair [PATH:ko03430]
Endo_3_scaffold_29250_c1_4	K02327	Replication and repair	Homologous recombination [PATH:ko03440]
Endo_3_scaffold_48362_c1_1	K02327	Replication and repair	DNA replication [PATH:ko03030]
Endo_3_scaffold_48362_c1_1	K02327	Replication and repair	Base excision repair [PATH:ko03410]
Endo_3_scaffold_48362_c1_1	K02327	Replication and repair	Nucleotide excision repair [PATH:ko03420]
Endo_3_scaffold_48362_c1_1	K02327	Replication and repair	Mismatch repair [PATH:ko03430]
Endo_3_scaffold_48362_c1_1	K02327	Replication and repair	Homologous recombination [PATH:ko03440]
Endo_3_scaffold_5320_c1_4	K02327	Replication and repair	DNA replication [PATH:ko03030]
Endo_3_scaffold_5320_c1_4	K02327	Replication and repair	Base excision repair [PATH:ko03410]
Endo_3_scaffold_5320_c1_4	K02327	Replication and repair	Nucleotide excision repair [PATH:ko03420]
Endo_3_scaffold_5320_c1_4	K02327	Replication and repair	Mismatch repair [PATH:ko03430]
Endo_3_scaffold_5320_c1_4	K02327	Replication and repair	Homologous recombination [PATH:ko03440]
Endo_3_scaffold_63798_c1_1	K02327	Replication and repair	DNA replication [PATH:ko03030]
Endo_3_scaffold_63798_c1_1	K02327	Replication and repair	Base excision repair [PATH:ko03410]
Endo_3_scaffold_63798_c1_1	K02327	Replication and repair	Nucleotide excision repair [PATH:ko03420]
Endo_3_scaffold_63798_c1_1	K02327	Replication and repair	Mismatch repair [PATH:ko03430]
Endo_3_scaffold_63798_c1_1	K02327	Replication and repair	Homologous recombination [PATH:ko03440]
Endo_4_scaffold_23896_c1_1	K02327	Replication and repair	DNA replication [PATH:ko03030]
Endo_4_scaffold_23896_c1_1	K02327	Replication and repair	Base excision repair [PATH:ko03410]
Endo_4_scaffold_23896_c1_1	K02327	Replication and repair	Nucleotide excision repair [PATH:ko03420]
Endo_4_scaffold_23896_c1_1	K02327	Replication and repair	Mismatch repair [PATH:ko03430]
Endo_4_scaffold_23896_c1_1	K02327	Replication and repair	Homologous recombination [PATH:ko03440]
Endo_1_scaffold_10766_c1_3	K02330	Replication and repair	Base excision repair [PATH:ko03410]
Endo_1_scaffold_190_c1_24	K02330	Replication and repair	Base excision repair [PATH:ko03410]
Endo_3_scaffold_21682_c1_1	K02330	Replication and repair	Base excision repair [PATH:ko03410]
Endo_1_scaffold_29272_c1_2	K02338	Replication and repair	DNA replication [PATH:ko03030]
Endo_1_scaffold_29272_c1_2	K02338	Replication and repair	Mismatch repair [PATH:ko03430]
Endo_1_scaffold_29272_c1_2	K02338	Replication and repair	Homologous recombination [PATH:ko03440]
Endo_3_scaffold_34755_c1_3	K02999	Transcription	RNA polymerase [PATH:ko03020]
Endo_4_scaffold_31389_c1_2	K02999	Transcription	RNA polymerase [PATH:ko03020]
Endo_1_scaffold_486_c1_11	K03006	Transcription	RNA polymerase [PATH:ko03020]
Endo_1_scaffold_5687_c1_2	K03006	Transcription	RNA polymerase [PATH:ko03020]
Endo_2_scaffold_11638_c1_2	K03006	Transcription	RNA polymerase [PATH:ko03020]
Endo_2_scaffold_24287_c1_1	K03006	Transcription	RNA polymerase [PATH:ko03020]
Endo_2_scaffold_26850_c1_1	K03006	Transcription	RNA polymerase [PATH:ko03020]
Endo_2_scaffold_5865_c1_4	K03006	Transcription	RNA polymerase [PATH:ko03020]
Endo_3_scaffold_106_c1_8	K03006	Transcription	RNA polymerase [PATH:ko03020]
Endo_3_scaffold_26964_c1_4	K03006	Transcription	RNA polymerase [PATH:ko03020]
Endo_3_scaffold_31117_c1_1	K03006	Transcription	RNA polymerase [PATH:ko03020]
Endo_3_scaffold_3171_c1_1	K03006	Transcription	RNA polymerase [PATH:ko03020]
Endo_3_scaffold_46224_c1_2	K03006	Transcription	RNA polymerase [PATH:ko03020]
Endo_3_scaffold_5879_c1_2	K03006	Transcription	RNA polymerase [PATH:ko03020]
Endo_3_scaffold_8405_c1_3	K03006	Transcription	RNA polymerase [PATH:ko03020]
Endo_4_scaffold_7237_c1_2	K03006	Transcription	RNA polymerase [PATH:ko03020]
Endo_1_scaffold_13295_c1_3	K03007	Transcription	RNA polymerase [PATH:ko03020]
Endo_1_scaffold_13295_c1_3	K03007	Immune system	Cytosolic DNA-sensing pathway [PATH:ko04623]
Endo_2_scaffold_7341_c1_6	K03007	Transcription	RNA polymerase [PATH:ko03020]
Endo_2_scaffold_7341_c1_6	K03007	Immune system	Cytosolic DNA-sensing pathway [PATH:ko04623]
Endo_3_scaffold_24238_c1_5	K03007	Transcription	RNA polymerase [PATH:ko03020]
Endo_3_scaffold_24238_c1_5	K03007	Immune system	Cytosolic DNA-sensing pathway [PATH:ko04623]
Endo_4_scaffold_899_c1_3	K03007	Transcription	RNA polymerase [PATH:ko03020]
Endo_4_scaffold_899_c1_3	K03007	Immune system	Cytosolic DNA-sensing pathway [PATH:ko04623]
Endo_1_scaffold_875_c1_6	K03010	Transcription	RNA polymerase [PATH:ko03020]
Endo_1_scaffold_875_c1_8	K03010	Transcription	RNA polymerase [PATH:ko03020]
Endo_2_scaffold_10736_c2_1	K03010	Transcription	RNA polymerase [PATH:ko03020]
Endo_2_scaffold_1096_c1_12	K03010	Transcription	RNA polymerase [PATH:ko03020]
Endo_2_scaffold_1096_c1_14	K03010	Transcription	RNA polymerase [PATH:ko03020]
Endo_2_scaffold_28162_c1_1	K03010	Transcription	RNA polymerase [PATH:ko03020]
Endo_2_scaffold_6679_c1_6	K03010	Transcription	RNA polymerase [PATH:ko03020]
Endo_2_scaffold_9627_c1_6	K03010	Transcription	RNA polymerase [PATH:ko03020]
Endo_3_scaffold_22780_c1_1	K03010	Transcription	RNA polymerase [PATH:ko03020]
Endo_3_scaffold_26173_c1_3	K03010	Transcription	RNA polymerase [PATH:ko03020]
Endo_3_scaffold_29250_c1_4	K03010	Transcription	RNA polymerase [PATH:ko03020]
Endo_3_scaffold_36366_c1_1	K03010	Transcription	RNA polymerase [PATH:ko03020]
Endo_3_scaffold_3657_c1_1	K03010	Transcription	RNA polymerase [PATH:ko03020]
Endo_3_scaffold_48362_c1_1	K03010	Transcription	RNA polymerase [PATH:ko03020]
Endo_3_scaffold_54288_c1_1	K03010	Transcription	RNA polymerase [PATH:ko03020]
Endo_3_scaffold_9302_c1_3	K03010	Transcription	RNA polymerase [PATH:ko03020]
Endo_1_scaffold_12546_c1_2	K03013	Transcription	RNA polymerase [PATH:ko03020]
Endo_1_scaffold_12546_c1_2	K03013	Immune system	Cytosolic DNA-sensing pathway [PATH:ko04623]
Endo_2_scaffold_21603_c1_3	K03013	Transcription	RNA polymerase [PATH:ko03020]
Endo_2_scaffold_21603_c1_3	K03013	Immune system	Cytosolic DNA-sensing pathway [PATH:ko04623]
Endo_2_scaffold_2624_c1_10	K03013	Transcription	RNA polymerase [PATH:ko03020]
Endo_2_scaffold_2624_c1_10	K03013	Immune system	Cytosolic DNA-sensing pathway [PATH:ko04623]
Endo_3_scaffold_1115_c2_7	K03013	Transcription	RNA polymerase [PATH:ko03020]
Endo_3_scaffold_1115_c2_7	K03013	Immune system	Cytosolic DNA-sensing pathway [PATH:ko04623]
Endo_3_scaffold_14046_c1_2	K03013	Transcription	RNA polymerase [PATH:ko03020]
Endo_3_scaffold_14046_c1_2	K03013	Immune system	Cytosolic DNA-sensing pathway [PATH:ko04623]
Endo_4_scaffold_2901_c1_7	K03013	Transcription	RNA polymerase [PATH:ko03020]
Endo_4_scaffold_2901_c1_7	K03013	Immune system	Cytosolic DNA-sensing pathway [PATH:ko04623]
Endo_4_scaffold_6087_c2_2	K03013	Transcription	RNA polymerase [PATH:ko03020]
Endo_4_scaffold_6087_c2_2	K03013	Immune system	Cytosolic DNA-sensing pathway [PATH:ko04623]
Endo_3_scaffold_5427_c1_7	K03014	Transcription	RNA polymerase [PATH:ko03020]
Endo_3_scaffold_5427_c1_7	K03014	Immune system	Cytosolic DNA-sensing pathway [PATH:ko04623]
Endo_3_scaffold_6817_c1_2	K03014	Transcription	RNA polymerase [PATH:ko03020]
Endo_3_scaffold_6817_c1_2	K03014	Immune system	Cytosolic DNA-sensing pathway [PATH:ko04623]
Endo_4_scaffold_481_c1_10	K03014	Transcription	RNA polymerase [PATH:ko03020]
Endo_4_scaffold_481_c1_10	K03014	Immune system	Cytosolic DNA-sensing pathway [PATH:ko04623]
Endo_2_scaffold_1145_c2_13	K03019	Transcription	RNA polymerase [PATH:ko03020]
Endo_2_scaffold_1145_c2_13	K03019	Immune system	Cytosolic DNA-sensing pathway [PATH:ko04623]
Endo_2_scaffold_623_c1_7	K03019	Transcription	RNA polymerase [PATH:ko03020]
Endo_2_scaffold_623_c1_7	K03019	Immune system	Cytosolic DNA-sensing pathway [PATH:ko04623]
Endo_3_scaffold_27114_c1_4	K03019	Transcription	RNA polymerase [PATH:ko03020]
Endo_3_scaffold_27114_c1_4	K03019	Immune system	Cytosolic DNA-sensing pathway [PATH:ko04623]
Endo_3_scaffold_615_c1_22	K03020	Transcription	RNA polymerase [PATH:ko03020]
Endo_3_scaffold_615_c1_22	K03020	Immune system	Cytosolic DNA-sensing pathway [PATH:ko04623]
Endo_1_scaffold_12285_c1_3	K03021	Transcription	RNA polymerase [PATH:ko03020]
Endo_1_scaffold_12285_c1_3	K03021	Immune system	Cytosolic DNA-sensing pathway [PATH:ko04623]
Endo_2_scaffold_6904_c1_6	K03021	Transcription	RNA polymerase [PATH:ko03020]
Endo_2_scaffold_6904_c1_6	K03021	Immune system	Cytosolic DNA-sensing pathway [PATH:ko04623]
Endo_3_scaffold_36366_c1_1	K03021	Transcription	RNA polymerase [PATH:ko03020]
Endo_3_scaffold_36366_c1_1	K03021	Immune system	Cytosolic DNA-sensing pathway [PATH:ko04623]
Endo_3_scaffold_1115_c2_4	K03042	Transcription	RNA polymerase [PATH:ko03020]
Endo_4_scaffold_481_c1_1	K03042	Transcription	RNA polymerase [PATH:ko03020]
Endo_1_scaffold_27080_c1_1	K03046	Transcription	RNA polymerase [PATH:ko03020]
Endo_1_scaffold_3052_c1_4	K03047	Transcription	RNA polymerase [PATH:ko03020]
Endo_2_scaffold_1096_c1_3	K03047	Transcription	RNA polymerase [PATH:ko03020]
Endo_1_scaffold_42894_c1_3	K03058	Transcription	RNA polymerase [PATH:ko03020]
Endo_3_scaffold_11977_c1_6	K03058	Transcription	RNA polymerase [PATH:ko03020]
Endo_3_scaffold_61235_c1_2	K03094	Folding, sorting and degradation	Protein processing in endoplasmic reticulum [PATH:ko04141]
Endo_3_scaffold_61235_c1_2	K03094	Folding, sorting and degradation	Ubiquitin mediated proteolysis [PATH:ko04120]
Endo_3_scaffold_61235_c1_2	K03094	Signal transduction	Wnt signaling pathway [PATH:ko04310]
Endo_3_scaffold_61235_c1_2	K03094	Signal transduction	Hedgehog signaling pathway - fly [PATH:ko04341]
Endo_3_scaffold_61235_c1_2	K03094	Signal transduction	TGF-beta signaling pathway [PATH:ko04350]
Endo_3_scaffold_61235_c1_2	K03094	Cell growth and death	Cell cycle [PATH:ko04110]
Endo_3_scaffold_61235_c1_2	K03094	Cell growth and death	Cell cycle - yeast [PATH:ko04111]
Endo_3_scaffold_61235_c1_2	K03094	Cell growth and death	Oocyte meiosis [PATH:ko04114]
Endo_3_scaffold_61235_c1_2	K03094	Environmental adaptation	Circadian rhythm [PATH:ko04710]
Endo_1_scaffold_1382_c1_2	K03113	Translation	RNA transport [PATH:ko03013]
Endo_2_scaffold_44_c1_72	K03113	Translation	RNA transport [PATH:ko03013]
Endo_3_scaffold_106_c1_15	K03113	Translation	RNA transport [PATH:ko03013]
Endo_4_scaffold_1101_c1_7	K03113	Translation	RNA transport [PATH:ko03013]
Endo_2_scaffold_1868_c1_1	K03116	Folding, sorting and degradation	Protein export [PATH:ko03060]
Endo_2_scaffold_1868_c1_1	K03116	Membrane transport	Bacterial secretion system [PATH:ko03070]
Endo_3_scaffold_5320_c1_3	K03116	Folding, sorting and degradation	Protein export [PATH:ko03060]
Endo_3_scaffold_5320_c1_3	K03116	Membrane transport	Bacterial secretion system [PATH:ko03070]
Endo_2_scaffold_211_c1_38	K03234	Signal transduction	AMPK signaling pathway [PATH:ko04152]
Endo_2_scaffold_211_c1_38	K03234	Endocrine system	Oxytocin signaling pathway [PATH:ko04921]
Endo_2_scaffold_211_c1_39	K03234	Signal transduction	AMPK signaling pathway [PATH:ko04152]
Endo_2_scaffold_211_c1_39	K03234	Endocrine system	Oxytocin signaling pathway [PATH:ko04921]
Endo_2_scaffold_211_c1_40	K03234	Signal transduction	AMPK signaling pathway [PATH:ko04152]
Endo_2_scaffold_211_c1_40	K03234	Endocrine system	Oxytocin signaling pathway [PATH:ko04921]
Endo_3_scaffold_23691_c1_1	K03234	Signal transduction	AMPK signaling pathway [PATH:ko04152]
Endo_3_scaffold_23691_c1_1	K03234	Endocrine system	Oxytocin signaling pathway [PATH:ko04921]
Endo_3_scaffold_23691_c1_2	K03234	Signal transduction	AMPK signaling pathway [PATH:ko04152]
Endo_3_scaffold_23691_c1_2	K03234	Endocrine system	Oxytocin signaling pathway [PATH:ko04921]
Endo_3_scaffold_23691_c1_4	K03234	Signal transduction	AMPK signaling pathway [PATH:ko04152]
Endo_3_scaffold_23691_c1_4	K03234	Endocrine system	Oxytocin signaling pathway [PATH:ko04921]
Endo_3_scaffold_5262_c1_11	K03234	Signal transduction	AMPK signaling pathway [PATH:ko04152]
Endo_3_scaffold_5262_c1_11	K03234	Endocrine system	Oxytocin signaling pathway [PATH:ko04921]
Endo_3_scaffold_8570_c1_5	K03236	Translation	RNA transport [PATH:ko03013]
Endo_1_scaffold_494_c1_8	K03238	Translation	RNA transport [PATH:ko03013]
Endo_3_scaffold_1199_c1_5	K03238	Translation	RNA transport [PATH:ko03013]
Endo_2_scaffold_4121_c1_2	K03259	Translation	RNA transport [PATH:ko03013]
Endo_2_scaffold_4121_c1_2	K03259	Signal transduction	HIF-1 signaling pathway [PATH:ko04066]
Endo_2_scaffold_4121_c1_2	K03259	Signal transduction	PI3K-Akt signaling pathway [PATH:ko04151]
Endo_2_scaffold_4121_c1_2	K03259	Signal transduction	mTOR signaling pathway [PATH:ko04150]
Endo_2_scaffold_4121_c1_2	K03259	Endocrine system	Insulin signaling pathway [PATH:ko04910]
Endo_2_scaffold_4121_c1_2	K03259	Aging	Longevity regulating pathway [PATH:ko04211]
Endo_3_scaffold_1352_c1_12	K03259	Translation	RNA transport [PATH:ko03013]
Endo_3_scaffold_1352_c1_12	K03259	Signal transduction	HIF-1 signaling pathway [PATH:ko04066]
Endo_3_scaffold_1352_c1_12	K03259	Signal transduction	PI3K-Akt signaling pathway [PATH:ko04151]
Endo_3_scaffold_1352_c1_12	K03259	Signal transduction	mTOR signaling pathway [PATH:ko04150]
Endo_3_scaffold_1352_c1_12	K03259	Endocrine system	Insulin signaling pathway [PATH:ko04910]
Endo_3_scaffold_1352_c1_12	K03259	Aging	Longevity regulating pathway [PATH:ko04211]
Endo_1_scaffold_797_c1_24	K03262	Translation	RNA transport [PATH:ko03013]
Endo_1_scaffold_797_c1_24	K03262	Cell growth and death	Apoptosis - fly [PATH:ko04214]
Endo_2_scaffold_1237_c1_4	K03262	Translation	RNA transport [PATH:ko03013]
Endo_2_scaffold_1237_c1_4	K03262	Cell growth and death	Apoptosis - fly [PATH:ko04214]
Endo_3_scaffold_49726_c1_1	K03262	Translation	RNA transport [PATH:ko03013]
Endo_3_scaffold_49726_c1_1	K03262	Cell growth and death	Apoptosis - fly [PATH:ko04214]
Endo_2_scaffold_1149_c1_5	K03265	Translation	mRNA surveillance pathway [PATH:ko03015]
Endo_2_scaffold_1149_c1_6	K03265	Translation	mRNA surveillance pathway [PATH:ko03015]
Endo_2_scaffold_1149_c1_7	K03265	Translation	mRNA surveillance pathway [PATH:ko03015]
Endo_1_scaffold_211_c1_31	K03283	Transcription	Spliceosome [PATH:ko03040]
Endo_1_scaffold_211_c1_31	K03283	Folding, sorting and degradation	Protein processing in endoplasmic reticulum [PATH:ko04141]
Endo_1_scaffold_211_c1_31	K03283	Signal transduction	MAPK signaling pathway [PATH:ko04010]
Endo_1_scaffold_211_c1_31	K03283	Transport and catabolism	Endocytosis [PATH:ko04144]
Endo_1_scaffold_211_c1_31	K03283	Immune system	Antigen processing and presentation [PATH:ko04612]
Endo_1_scaffold_211_c1_31	K03283	Endocrine system	Estrogen signaling pathway [PATH:ko04915]
Endo_1_scaffold_211_c1_31	K03283	Aging	Longevity regulating pathway - multiple species [PATH:ko04213]
Endo_2_scaffold_215_c1_22	K03283	Transcription	Spliceosome [PATH:ko03040]
Endo_2_scaffold_215_c1_22	K03283	Folding, sorting and degradation	Protein processing in endoplasmic reticulum [PATH:ko04141]
Endo_2_scaffold_215_c1_22	K03283	Signal transduction	MAPK signaling pathway [PATH:ko04010]
Endo_2_scaffold_215_c1_22	K03283	Transport and catabolism	Endocytosis [PATH:ko04144]
Endo_2_scaffold_215_c1_22	K03283	Immune system	Antigen processing and presentation [PATH:ko04612]
Endo_2_scaffold_215_c1_22	K03283	Endocrine system	Estrogen signaling pathway [PATH:ko04915]
Endo_2_scaffold_215_c1_22	K03283	Aging	Longevity regulating pathway - multiple species [PATH:ko04213]
Endo_1_scaffold_4269_c1_5	K03465	Nucleotide metabolism	Pyrimidine metabolism [PATH:ko00240]
Endo_1_scaffold_4269_c1_5	K03465	Metabolism of cofactors and vitamins	One carbon pool by folate [PATH:ko00670]
Endo_3_scaffold_33849_c1_1	K03465	Nucleotide metabolism	Pyrimidine metabolism [PATH:ko00240]
Endo_3_scaffold_33849_c1_1	K03465	Metabolism of cofactors and vitamins	One carbon pool by folate [PATH:ko00670]
Endo_4_scaffold_27930_c1_2	K03465	Nucleotide metabolism	Pyrimidine metabolism [PATH:ko00240]
Endo_4_scaffold_27930_c1_2	K03465	Metabolism of cofactors and vitamins	One carbon pool by folate [PATH:ko00670]
Endo_1_scaffold_82_c1_65	K03469	Replication and repair	DNA replication [PATH:ko03030]
Endo_2_scaffold_9180_c1_3	K03469	Replication and repair	DNA replication [PATH:ko03030]
Endo_3_scaffold_21682_c1_1	K03512	Replication and repair	Base excision repair [PATH:ko03410]
Endo_3_scaffold_21682_c1_1	K03512	Replication and repair	Non-homologous end-joining [PATH:ko03450]
Endo_4_scaffold_1296_c1_5	K03512	Replication and repair	Base excision repair [PATH:ko03410]
Endo_4_scaffold_1296_c1_5	K03512	Replication and repair	Non-homologous end-joining [PATH:ko03450]
Endo_1_scaffold_11975_c1_3	K03581	Replication and repair	Homologous recombination [PATH:ko03440]
Endo_1_scaffold_5491_c1_5	K03581	Replication and repair	Homologous recombination [PATH:ko03440]
Endo_2_scaffold_3559_c2_1	K03581	Replication and repair	Homologous recombination [PATH:ko03440]
Endo_2_scaffold_35895_c1_1	K03581	Replication and repair	Homologous recombination [PATH:ko03440]
Endo_2_scaffold_41253_c1_3	K03581	Replication and repair	Homologous recombination [PATH:ko03440]
Endo_3_scaffold_10553_c1_3	K03581	Replication and repair	Homologous recombination [PATH:ko03440]
Endo_3_scaffold_4565_c1_7	K03581	Replication and repair	Homologous recombination [PATH:ko03440]
Endo_3_scaffold_47156_c1_2	K03581	Replication and repair	Homologous recombination [PATH:ko03440]
Endo_4_scaffold_1317_c2_7	K03581	Replication and repair	Homologous recombination [PATH:ko03440]
Endo_1_scaffold_320_c1_10	K03648	Replication and repair	Base excision repair [PATH:ko03410]
Endo_1_scaffold_4269_c1_9	K03648	Replication and repair	Base excision repair [PATH:ko03410]
Endo_2_scaffold_14223_c1_3	K03648	Replication and repair	Base excision repair [PATH:ko03410]
Endo_2_scaffold_20147_c1_1	K03648	Replication and repair	Base excision repair [PATH:ko03410]
Endo_2_scaffold_99_c1_46	K03648	Replication and repair	Base excision repair [PATH:ko03410]
Endo_3_scaffold_18117_c1_1	K03648	Replication and repair	Base excision repair [PATH:ko03410]
Endo_3_scaffold_21201_c1_4	K03648	Replication and repair	Base excision repair [PATH:ko03410]
Endo_3_scaffold_25130_c1_5	K03648	Replication and repair	Base excision repair [PATH:ko03410]
Endo_3_scaffold_371_c1_15	K03648	Replication and repair	Base excision repair [PATH:ko03410]
Endo_3_scaffold_62556_c1_1	K03648	Replication and repair	Base excision repair [PATH:ko03410]
Endo_4_scaffold_1101_c1_12	K03648	Replication and repair	Base excision repair [PATH:ko03410]
Endo_1_scaffold_3596_c1_8	K03671	Immune system	NOD-like receptor signaling pathway [PATH:ko04621]
Endo_1_scaffold_3052_c1_11	K03685	Translation	Ribosome biogenesis in eukaryotes [PATH:ko03008]
Endo_2_scaffold_16253_c1_2	K03685	Translation	Ribosome biogenesis in eukaryotes [PATH:ko03008]
Endo_3_scaffold_17415_c1_4	K03685	Translation	Ribosome biogenesis in eukaryotes [PATH:ko03008]
Endo_4_scaffold_899_c1_10	K03685	Translation	Ribosome biogenesis in eukaryotes [PATH:ko03008]
Endo_2_scaffold_4121_c1_2	K03715	Lipid metabolism	Glycerolipid metabolism [PATH:ko00561]
Endo_4_scaffold_625_c1_15	K03942	Energy metabolism	Oxidative phosphorylation [PATH:ko00190]
Endo_4_scaffold_625_c1_15	K03942	Nervous system	Retrograde endocannabinoid signaling [PATH:ko04723]
Endo_4_scaffold_625_c1_15	K03942	Environmental adaptation	Thermogenesis [PATH:ko04714]
Endo_3_scaffold_14591_c1_2	K04371	Signal transduction	Ras signaling pathway [PATH:ko04014]
Endo_3_scaffold_14591_c1_2	K04371	Signal transduction	Rap1 signaling pathway [PATH:ko04015]
Endo_3_scaffold_14591_c1_2	K04371	Signal transduction	MAPK signaling pathway [PATH:ko04010]
Endo_3_scaffold_14591_c1_2	K04371	Signal transduction	MAPK signaling pathway - fly [PATH:ko04013]
Endo_3_scaffold_14591_c1_2	K04371	Signal transduction	MAPK signaling pathway - yeast [PATH:ko04011]
Endo_3_scaffold_14591_c1_2	K04371	Signal transduction	ErbB signaling pathway [PATH:ko04012]
Endo_3_scaffold_14591_c1_2	K04371	Signal transduction	TGF-beta signaling pathway [PATH:ko04350]
Endo_3_scaffold_14591_c1_2	K04371	Signal transduction	VEGF signaling pathway [PATH:ko04370]
Endo_3_scaffold_14591_c1_2	K04371	Signal transduction	Apelin signaling pathway [PATH:ko04371]
Endo_3_scaffold_14591_c1_2	K04371	Signal transduction	TNF signaling pathway [PATH:ko04668]
Endo_3_scaffold_14591_c1_2	K04371	Signal transduction	HIF-1 signaling pathway [PATH:ko04066]
Endo_3_scaffold_14591_c1_2	K04371	Signal transduction	FoxO signaling pathway [PATH:ko04068]
Endo_3_scaffold_14591_c1_2	K04371	Signal transduction	Phospholipase D signaling pathway [PATH:ko04072]
Endo_3_scaffold_14591_c1_2	K04371	Signal transduction	Sphingolipid signaling pathway [PATH:ko04071]
Endo_3_scaffold_14591_c1_2	K04371	Signal transduction	cAMP signaling pathway [PATH:ko04024]
Endo_3_scaffold_14591_c1_2	K04371	Signal transduction	cGMP-PKG signaling pathway [PATH:ko04022]
Endo_3_scaffold_14591_c1_2	K04371	Signal transduction	PI3K-Akt signaling pathway [PATH:ko04151]
Endo_3_scaffold_14591_c1_2	K04371	Signal transduction	mTOR signaling pathway [PATH:ko04150]
Endo_3_scaffold_14591_c1_2	K04371	Transport and catabolism	Autophagy - animal [PATH:ko04140]
Endo_3_scaffold_14591_c1_2	K04371	Cell growth and death	Cell cycle - yeast [PATH:ko04111]
Endo_3_scaffold_14591_c1_2	K04371	Cell growth and death	Oocyte meiosis [PATH:ko04114]
Endo_3_scaffold_14591_c1_2	K04371	Cell growth and death	Apoptosis [PATH:ko04210]
Endo_3_scaffold_14591_c1_2	K04371	Cell growth and death	Apoptosis - fly [PATH:ko04214]
Endo_3_scaffold_14591_c1_2	K04371	Cell growth and death	Cellular senescence [PATH:ko04218]
Endo_3_scaffold_14591_c1_2	K04371	Cellular community - eukaryotes	Focal adhesion [PATH:ko04510]
Endo_3_scaffold_14591_c1_2	K04371	Cellular community - eukaryotes	Adherens junction [PATH:ko04520]
Endo_3_scaffold_14591_c1_2	K04371	Cellular community - eukaryotes	Gap junction [PATH:ko04540]
Endo_3_scaffold_14591_c1_2	K04371	Cellular community - eukaryotes	Signaling pathways regulating pluripotency of stem cells [PATH:ko04550]
Endo_3_scaffold_14591_c1_2	K04371	Cell motility	Regulation of actin cytoskeleton [PATH:ko04810]
Endo_3_scaffold_14591_c1_2	K04371	Immune system	Platelet activation [PATH:ko04611]
Endo_3_scaffold_14591_c1_2	K04371	Immune system	Toll-like receptor signaling pathway [PATH:ko04620]
Endo_3_scaffold_14591_c1_2	K04371	Immune system	NOD-like receptor signaling pathway [PATH:ko04621]
Endo_3_scaffold_14591_c1_2	K04371	Immune system	Natural killer cell mediated cytotoxicity [PATH:ko04650]
Endo_3_scaffold_14591_c1_2	K04371	Immune system	T cell receptor signaling pathway [PATH:ko04660]
Endo_3_scaffold_14591_c1_2	K04371	Immune system	Th1 and Th2 cell differentiation [PATH:ko04658]
Endo_3_scaffold_14591_c1_2	K04371	Immune system	Th17 cell differentiation [PATH:ko04659]
Endo_3_scaffold_14591_c1_2	K04371	Immune system	IL-17 signaling pathway [PATH:ko04657]
Endo_3_scaffold_14591_c1_2	K04371	Immune system	B cell receptor signaling pathway [PATH:ko04662]
Endo_3_scaffold_14591_c1_2	K04371	Immune system	Fc epsilon RI signaling pathway [PATH:ko04664]
Endo_3_scaffold_14591_c1_2	K04371	Immune system	Fc gamma R-mediated phagocytosis [PATH:ko04666]
Endo_3_scaffold_14591_c1_2	K04371	Immune system	Chemokine signaling pathway [PATH:ko04062]
Endo_3_scaffold_14591_c1_2	K04371	Endocrine system	Insulin signaling pathway [PATH:ko04910]
Endo_3_scaffold_14591_c1_2	K04371	Endocrine system	GnRH signaling pathway [PATH:ko04912]
Endo_3_scaffold_14591_c1_2	K04371	Endocrine system	Estrogen signaling pathway [PATH:ko04915]
Endo_3_scaffold_14591_c1_2	K04371	Endocrine system	Progesterone-mediated oocyte maturation [PATH:ko04914]
Endo_3_scaffold_14591_c1_2	K04371	Endocrine system	Prolactin signaling pathway [PATH:ko04917]
Endo_3_scaffold_14591_c1_2	K04371	Endocrine system	Oxytocin signaling pathway [PATH:ko04921]
Endo_3_scaffold_14591_c1_2	K04371	Endocrine system	Relaxin signaling pathway [PATH:ko04926]
Endo_3_scaffold_14591_c1_2	K04371	Endocrine system	Thyroid hormone signaling pathway [PATH:ko04919]
Endo_3_scaffold_14591_c1_2	K04371	Endocrine system	Melanogenesis [PATH:ko04916]
Endo_3_scaffold_14591_c1_2	K04371	Circulatory system	Adrenergic signaling in cardiomyocytes [PATH:ko04261]
Endo_3_scaffold_14591_c1_2	K04371	Circulatory system	Vascular smooth muscle contraction [PATH:ko04270]
Endo_3_scaffold_14591_c1_2	K04371	Excretory system	Aldosterone-regulated sodium reabsorption [PATH:ko04960]
Endo_3_scaffold_14591_c1_2	K04371	Nervous system	Glutamatergic synapse [PATH:ko04724]
Endo_3_scaffold_14591_c1_2	K04371	Nervous system	Cholinergic synapse [PATH:ko04725]
Endo_3_scaffold_14591_c1_2	K04371	Nervous system	Serotonergic synapse [PATH:ko04726]
Endo_3_scaffold_14591_c1_2	K04371	Nervous system	Long-term potentiation [PATH:ko04720]
Endo_3_scaffold_14591_c1_2	K04371	Nervous system	Long-term depression [PATH:ko04730]
Endo_3_scaffold_14591_c1_2	K04371	Nervous system	Retrograde endocannabinoid signaling [PATH:ko04723]
Endo_3_scaffold_14591_c1_2	K04371	Nervous system	Neurotrophin signaling pathway [PATH:ko04722]
Endo_3_scaffold_14591_c1_2	K04371	Development and regeneration	Dorso-ventral axis formation [PATH:ko04320]
Endo_3_scaffold_14591_c1_2	K04371	Development and regeneration	Axon guidance [PATH:ko04360]
Endo_3_scaffold_14591_c1_2	K04371	Development and regeneration	Osteoclast differentiation [PATH:ko04380]
Endo_3_scaffold_14591_c1_2	K04371	Environmental adaptation	Circadian entrainment [PATH:ko04713]
Endo_3_scaffold_44514_c1_4	K04371	Signal transduction	Ras signaling pathway [PATH:ko04014]
Endo_3_scaffold_44514_c1_4	K04371	Signal transduction	Rap1 signaling pathway [PATH:ko04015]
Endo_3_scaffold_44514_c1_4	K04371	Signal transduction	MAPK signaling pathway [PATH:ko04010]
Endo_3_scaffold_44514_c1_4	K04371	Signal transduction	MAPK signaling pathway - fly [PATH:ko04013]
Endo_3_scaffold_44514_c1_4	K04371	Signal transduction	MAPK signaling pathway - yeast [PATH:ko04011]
Endo_3_scaffold_44514_c1_4	K04371	Signal transduction	ErbB signaling pathway [PATH:ko04012]
Endo_3_scaffold_44514_c1_4	K04371	Signal transduction	TGF-beta signaling pathway [PATH:ko04350]
Endo_3_scaffold_44514_c1_4	K04371	Signal transduction	VEGF signaling pathway [PATH:ko04370]
Endo_3_scaffold_44514_c1_4	K04371	Signal transduction	Apelin signaling pathway [PATH:ko04371]
Endo_3_scaffold_44514_c1_4	K04371	Signal transduction	TNF signaling pathway [PATH:ko04668]
Endo_3_scaffold_44514_c1_4	K04371	Signal transduction	HIF-1 signaling pathway [PATH:ko04066]
Endo_3_scaffold_44514_c1_4	K04371	Signal transduction	FoxO signaling pathway [PATH:ko04068]
Endo_3_scaffold_44514_c1_4	K04371	Signal transduction	Phospholipase D signaling pathway [PATH:ko04072]
Endo_3_scaffold_44514_c1_4	K04371	Signal transduction	Sphingolipid signaling pathway [PATH:ko04071]
Endo_3_scaffold_44514_c1_4	K04371	Signal transduction	cAMP signaling pathway [PATH:ko04024]
Endo_3_scaffold_44514_c1_4	K04371	Signal transduction	cGMP-PKG signaling pathway [PATH:ko04022]
Endo_3_scaffold_44514_c1_4	K04371	Signal transduction	PI3K-Akt signaling pathway [PATH:ko04151]
Endo_3_scaffold_44514_c1_4	K04371	Signal transduction	mTOR signaling pathway [PATH:ko04150]
Endo_3_scaffold_44514_c1_4	K04371	Transport and catabolism	Autophagy - animal [PATH:ko04140]
Endo_3_scaffold_44514_c1_4	K04371	Cell growth and death	Cell cycle - yeast [PATH:ko04111]
Endo_3_scaffold_44514_c1_4	K04371	Cell growth and death	Oocyte meiosis [PATH:ko04114]
Endo_3_scaffold_44514_c1_4	K04371	Cell growth and death	Apoptosis [PATH:ko04210]
Endo_3_scaffold_44514_c1_4	K04371	Cell growth and death	Apoptosis - fly [PATH:ko04214]
Endo_3_scaffold_44514_c1_4	K04371	Cell growth and death	Cellular senescence [PATH:ko04218]
Endo_3_scaffold_44514_c1_4	K04371	Cellular community - eukaryotes	Focal adhesion [PATH:ko04510]
Endo_3_scaffold_44514_c1_4	K04371	Cellular community - eukaryotes	Adherens junction [PATH:ko04520]
Endo_3_scaffold_44514_c1_4	K04371	Cellular community - eukaryotes	Gap junction [PATH:ko04540]
Endo_3_scaffold_44514_c1_4	K04371	Cellular community - eukaryotes	Signaling pathways regulating pluripotency of stem cells [PATH:ko04550]
Endo_3_scaffold_44514_c1_4	K04371	Cell motility	Regulation of actin cytoskeleton [PATH:ko04810]
Endo_3_scaffold_44514_c1_4	K04371	Immune system	Platelet activation [PATH:ko04611]
Endo_3_scaffold_44514_c1_4	K04371	Immune system	Toll-like receptor signaling pathway [PATH:ko04620]
Endo_3_scaffold_44514_c1_4	K04371	Immune system	NOD-like receptor signaling pathway [PATH:ko04621]
Endo_3_scaffold_44514_c1_4	K04371	Immune system	Natural killer cell mediated cytotoxicity [PATH:ko04650]
Endo_3_scaffold_44514_c1_4	K04371	Immune system	T cell receptor signaling pathway [PATH:ko04660]
Endo_3_scaffold_44514_c1_4	K04371	Immune system	Th1 and Th2 cell differentiation [PATH:ko04658]
Endo_3_scaffold_44514_c1_4	K04371	Immune system	Th17 cell differentiation [PATH:ko04659]
Endo_3_scaffold_44514_c1_4	K04371	Immune system	IL-17 signaling pathway [PATH:ko04657]
Endo_3_scaffold_44514_c1_4	K04371	Immune system	B cell receptor signaling pathway [PATH:ko04662]
Endo_3_scaffold_44514_c1_4	K04371	Immune system	Fc epsilon RI signaling pathway [PATH:ko04664]
Endo_3_scaffold_44514_c1_4	K04371	Immune system	Fc gamma R-mediated phagocytosis [PATH:ko04666]
Endo_3_scaffold_44514_c1_4	K04371	Immune system	Chemokine signaling pathway [PATH:ko04062]
Endo_3_scaffold_44514_c1_4	K04371	Endocrine system	Insulin signaling pathway [PATH:ko04910]
Endo_3_scaffold_44514_c1_4	K04371	Endocrine system	GnRH signaling pathway [PATH:ko04912]
Endo_3_scaffold_44514_c1_4	K04371	Endocrine system	Estrogen signaling pathway [PATH:ko04915]
Endo_3_scaffold_44514_c1_4	K04371	Endocrine system	Progesterone-mediated oocyte maturation [PATH:ko04914]
Endo_3_scaffold_44514_c1_4	K04371	Endocrine system	Prolactin signaling pathway [PATH:ko04917]
Endo_3_scaffold_44514_c1_4	K04371	Endocrine system	Oxytocin signaling pathway [PATH:ko04921]
Endo_3_scaffold_44514_c1_4	K04371	Endocrine system	Relaxin signaling pathway [PATH:ko04926]
Endo_3_scaffold_44514_c1_4	K04371	Endocrine system	Thyroid hormone signaling pathway [PATH:ko04919]
Endo_3_scaffold_44514_c1_4	K04371	Endocrine system	Melanogenesis [PATH:ko04916]
Endo_3_scaffold_44514_c1_4	K04371	Circulatory system	Adrenergic signaling in cardiomyocytes [PATH:ko04261]
Endo_3_scaffold_44514_c1_4	K04371	Circulatory system	Vascular smooth muscle contraction [PATH:ko04270]
Endo_3_scaffold_44514_c1_4	K04371	Excretory system	Aldosterone-regulated sodium reabsorption [PATH:ko04960]
Endo_3_scaffold_44514_c1_4	K04371	Nervous system	Glutamatergic synapse [PATH:ko04724]
Endo_3_scaffold_44514_c1_4	K04371	Nervous system	Cholinergic synapse [PATH:ko04725]
Endo_3_scaffold_44514_c1_4	K04371	Nervous system	Serotonergic synapse [PATH:ko04726]
Endo_3_scaffold_44514_c1_4	K04371	Nervous system	Long-term potentiation [PATH:ko04720]
Endo_3_scaffold_44514_c1_4	K04371	Nervous system	Long-term depression [PATH:ko04730]
Endo_3_scaffold_44514_c1_4	K04371	Nervous system	Retrograde endocannabinoid signaling [PATH:ko04723]
Endo_3_scaffold_44514_c1_4	K04371	Nervous system	Neurotrophin signaling pathway [PATH:ko04722]
Endo_3_scaffold_44514_c1_4	K04371	Development and regeneration	Dorso-ventral axis formation [PATH:ko04320]
Endo_3_scaffold_44514_c1_4	K04371	Development and regeneration	Axon guidance [PATH:ko04360]
Endo_3_scaffold_44514_c1_4	K04371	Development and regeneration	Osteoclast differentiation [PATH:ko04380]
Endo_3_scaffold_44514_c1_4	K04371	Environmental adaptation	Circadian entrainment [PATH:ko04713]
Endo_2_scaffold_618_c1_29	K04457	Signal transduction	MAPK signaling pathway [PATH:ko04010]
Endo_1_scaffold_802_c1_1	K04461	Signal transduction	MAPK signaling pathway [PATH:ko04010]
Endo_1_scaffold_802_c1_1	K04461	Signal transduction	MAPK signaling pathway - fly [PATH:ko04013]
Endo_2_scaffold_1995_c1_2	K04461	Signal transduction	MAPK signaling pathway [PATH:ko04010]
Endo_2_scaffold_1995_c1_2	K04461	Signal transduction	MAPK signaling pathway - fly [PATH:ko04013]
Endo_4_scaffold_19856_c1_2	K04464	Signal transduction	MAPK signaling pathway [PATH:ko04010]
Endo_4_scaffold_19856_c1_2	K04464	Signal transduction	MAPK signaling pathway - yeast [PATH:ko04011]
Endo_4_scaffold_19856_c1_2	K04464	Transport and catabolism	Autophagy - yeast [PATH:ko04138]
Endo_4_scaffold_19856_c1_2	K04464	Transport and catabolism	Mitophagy - yeast [PATH:ko04139]
Endo_4_scaffold_19856_c1_2	K04464	Cellular community - eukaryotes	Gap junction [PATH:ko04540]
Endo_4_scaffold_19856_c1_2	K04464	Immune system	IL-17 signaling pathway [PATH:ko04657]
Endo_4_scaffold_19856_c1_2	K04464	Endocrine system	GnRH signaling pathway [PATH:ko04912]
Endo_4_scaffold_19856_c1_2	K04464	Endocrine system	Oxytocin signaling pathway [PATH:ko04921]
Endo_4_scaffold_19856_c1_2	K04464	Nervous system	Neurotrophin signaling pathway [PATH:ko04722]
Endo_1_scaffold_71_c1_39	K04563	Signal transduction	MAPK signaling pathway - yeast [PATH:ko04011]
Endo_1_scaffold_71_c1_39	K04563	Cell growth and death	Cell cycle - yeast [PATH:ko04111]
Endo_1_scaffold_71_c1_39	K04563	Cell growth and death	Meiosis - yeast [PATH:ko04113]
Endo_3_scaffold_1115_c2_5	K04563	Signal transduction	MAPK signaling pathway - yeast [PATH:ko04011]
Endo_3_scaffold_1115_c2_5	K04563	Cell growth and death	Cell cycle - yeast [PATH:ko04111]
Endo_3_scaffold_1115_c2_5	K04563	Cell growth and death	Meiosis - yeast [PATH:ko04113]
Endo_3_scaffold_2304_c1_11	K04564	Signal transduction	MAPK signaling pathway - fly [PATH:ko04013]
Endo_3_scaffold_2304_c1_11	K04564	Signal transduction	FoxO signaling pathway [PATH:ko04068]
Endo_3_scaffold_2304_c1_11	K04564	Transport and catabolism	Peroxisome [PATH:ko04146]
Endo_3_scaffold_2304_c1_11	K04564	Aging	Longevity regulating pathway [PATH:ko04211]
Endo_3_scaffold_2304_c1_11	K04564	Aging	Longevity regulating pathway - worm [PATH:ko04212]
Endo_3_scaffold_2304_c1_11	K04564	Aging	Longevity regulating pathway - multiple species [PATH:ko04213]
Endo_1_scaffold_213_c1_38	K04771	Signal transduction	Two-component system [PATH:ko02020]
Endo_2_scaffold_3891_c1_7	K04771	Signal transduction	Two-component system [PATH:ko02020]
Endo_2_scaffold_461_c1_19	K04771	Signal transduction	Two-component system [PATH:ko02020]
Endo_3_scaffold_274_c2_2	K04771	Signal transduction	Two-component system [PATH:ko02020]
Endo_1_scaffold_21531_c1_2	K04799	Replication and repair	DNA replication [PATH:ko03030]
Endo_1_scaffold_21531_c1_2	K04799	Replication and repair	Base excision repair [PATH:ko03410]
Endo_1_scaffold_21531_c1_2	K04799	Replication and repair	Non-homologous end-joining [PATH:ko03450]
Endo_1_scaffold_941_c1_13	K04799	Replication and repair	DNA replication [PATH:ko03030]
Endo_1_scaffold_941_c1_13	K04799	Replication and repair	Base excision repair [PATH:ko03410]
Endo_1_scaffold_941_c1_13	K04799	Replication and repair	Non-homologous end-joining [PATH:ko03450]
Endo_3_scaffold_1961_c1_2	K04799	Replication and repair	DNA replication [PATH:ko03030]
Endo_3_scaffold_1961_c1_2	K04799	Replication and repair	Base excision repair [PATH:ko03410]
Endo_3_scaffold_1961_c1_2	K04799	Replication and repair	Non-homologous end-joining [PATH:ko03450]
Endo_3_scaffold_19984_c1_3	K04799	Replication and repair	DNA replication [PATH:ko03030]
Endo_3_scaffold_19984_c1_3	K04799	Replication and repair	Base excision repair [PATH:ko03410]
Endo_3_scaffold_19984_c1_3	K04799	Replication and repair	Non-homologous end-joining [PATH:ko03450]
Endo_3_scaffold_2304_c1_13	K04799	Replication and repair	DNA replication [PATH:ko03030]
Endo_3_scaffold_2304_c1_13	K04799	Replication and repair	Base excision repair [PATH:ko03410]
Endo_3_scaffold_2304_c1_13	K04799	Replication and repair	Non-homologous end-joining [PATH:ko03450]
Endo_3_scaffold_51191_c1_2	K04799	Replication and repair	DNA replication [PATH:ko03030]
Endo_3_scaffold_51191_c1_2	K04799	Replication and repair	Base excision repair [PATH:ko03410]
Endo_3_scaffold_51191_c1_2	K04799	Replication and repair	Non-homologous end-joining [PATH:ko03450]
Endo_3_scaffold_5427_c1_2	K04799	Replication and repair	DNA replication [PATH:ko03030]
Endo_3_scaffold_5427_c1_2	K04799	Replication and repair	Base excision repair [PATH:ko03410]
Endo_3_scaffold_5427_c1_2	K04799	Replication and repair	Non-homologous end-joining [PATH:ko03450]
Endo_3_scaffold_58157_c1_1	K04799	Replication and repair	DNA replication [PATH:ko03030]
Endo_3_scaffold_58157_c1_1	K04799	Replication and repair	Base excision repair [PATH:ko03410]
Endo_3_scaffold_58157_c1_1	K04799	Replication and repair	Non-homologous end-joining [PATH:ko03450]
Endo_4_scaffold_20579_c1_3	K04799	Replication and repair	DNA replication [PATH:ko03030]
Endo_4_scaffold_20579_c1_3	K04799	Replication and repair	Base excision repair [PATH:ko03410]
Endo_4_scaffold_20579_c1_3	K04799	Replication and repair	Non-homologous end-joining [PATH:ko03450]
Endo_2_scaffold_40951_c1_4	K04801	Replication and repair	DNA replication [PATH:ko03030]
Endo_3_scaffold_64799_c1_2	K04801	Replication and repair	DNA replication [PATH:ko03030]
Endo_4_scaffold_1167_c1_5	K05522	Replication and repair	Base excision repair [PATH:ko03410]
Endo_4_scaffold_6627_c2_2	K05522	Replication and repair	Base excision repair [PATH:ko03410]
Endo_1_scaffold_150_c1_17	K05535	Glycan biosynthesis and metabolism	Various types of N-glycan biosynthesis [PATH:ko00513]
Endo_1_scaffold_122_c1_43	K05766	Cell motility	Regulation of actin cytoskeleton [PATH:ko04810]
Endo_1_scaffold_122_c1_43	K05766	Development and regeneration	Axon guidance [PATH:ko04360]
Endo_2_scaffold_99_c1_28	K05766	Cell motility	Regulation of actin cytoskeleton [PATH:ko04810]
Endo_2_scaffold_99_c1_28	K05766	Development and regeneration	Axon guidance [PATH:ko04360]
Endo_3_scaffold_4611_c1_7	K05766	Cell motility	Regulation of actin cytoskeleton [PATH:ko04810]
Endo_3_scaffold_4611_c1_7	K05766	Development and regeneration	Axon guidance [PATH:ko04360]
Endo_1_scaffold_33990_c1_1	K06052	Signal transduction	Notch signaling pathway [PATH:ko04330]
Endo_1_scaffold_33990_c1_1	K06052	Signal transduction	Apelin signaling pathway [PATH:ko04371]
Endo_1_scaffold_33990_c1_1	K06052	Signal transduction	TNF signaling pathway [PATH:ko04668]
Endo_1_scaffold_33990_c1_1	K06052	Immune system	Th1 and Th2 cell differentiation [PATH:ko04658]
Endo_2_scaffold_12268_c1_1	K06052	Signal transduction	Notch signaling pathway [PATH:ko04330]
Endo_2_scaffold_12268_c1_1	K06052	Signal transduction	Apelin signaling pathway [PATH:ko04371]
Endo_2_scaffold_12268_c1_1	K06052	Signal transduction	TNF signaling pathway [PATH:ko04668]
Endo_2_scaffold_12268_c1_1	K06052	Immune system	Th1 and Th2 cell differentiation [PATH:ko04658]
Endo_3_scaffold_17431_c1_1	K06236	Signal transduction	PI3K-Akt signaling pathway [PATH:ko04151]
Endo_3_scaffold_17431_c1_1	K06236	Signaling molecules and interaction	ECM-receptor interaction [PATH:ko04512]
Endo_3_scaffold_17431_c1_1	K06236	Cellular community - eukaryotes	Focal adhesion [PATH:ko04510]
Endo_3_scaffold_17431_c1_1	K06236	Immune system	Platelet activation [PATH:ko04611]
Endo_3_scaffold_17431_c1_1	K06236	Endocrine system	Relaxin signaling pathway [PATH:ko04926]
Endo_3_scaffold_17431_c1_1	K06236	Digestive system	Protein digestion and absorption [PATH:ko04974]
Endo_1_scaffold_14668_c1_2	K06669	Cell growth and death	Cell cycle [PATH:ko04110]
Endo_1_scaffold_14668_c1_2	K06669	Cell growth and death	Cell cycle - yeast [PATH:ko04111]
Endo_1_scaffold_14668_c1_2	K06669	Cell growth and death	Meiosis - yeast [PATH:ko04113]
Endo_1_scaffold_14668_c1_2	K06669	Cell growth and death	Oocyte meiosis [PATH:ko04114]
Endo_2_scaffold_618_c1_21	K07179	Translation	Ribosome biogenesis in eukaryotes [PATH:ko03008]
Endo_1_scaffold_190_c1_27	K07298	Signal transduction	FoxO signaling pathway [PATH:ko04068]
Endo_1_scaffold_190_c1_27	K07298	Signal transduction	PI3K-Akt signaling pathway [PATH:ko04151]
Endo_1_scaffold_190_c1_27	K07298	Signal transduction	AMPK signaling pathway [PATH:ko04152]
Endo_1_scaffold_190_c1_27	K07298	Signal transduction	mTOR signaling pathway [PATH:ko04150]
Endo_1_scaffold_190_c1_27	K07298	Transport and catabolism	Autophagy - animal [PATH:ko04140]
Endo_1_scaffold_190_c1_27	K07298	Cellular community - eukaryotes	Tight junction [PATH:ko04530]
Endo_1_scaffold_190_c1_27	K07298	Endocrine system	Adipocytokine signaling pathway [PATH:ko04920]
Endo_1_scaffold_190_c1_27	K07298	Aging	Longevity regulating pathway [PATH:ko04211]
Endo_2_scaffold_4121_c1_2	K07521	Development and regeneration	Axon guidance [PATH:ko04360]
Endo_1_scaffold_82_c1_20	K07901	Signal transduction	AMPK signaling pathway [PATH:ko04152]
Endo_1_scaffold_82_c1_20	K07901	Transport and catabolism	Endocytosis [PATH:ko04144]
Endo_1_scaffold_82_c1_20	K07901	Transport and catabolism	Autophagy - animal [PATH:ko04140]
Endo_1_scaffold_82_c1_20	K07901	Cellular community - eukaryotes	Tight junction [PATH:ko04530]
Endo_1_scaffold_82_c1_20	K07901	Digestive system	Pancreatic secretion [PATH:ko04972]
Endo_1_scaffold_150_c1_22	K08341	Signal transduction	Apelin signaling pathway [PATH:ko04371]
Endo_1_scaffold_150_c1_22	K08341	Signal transduction	FoxO signaling pathway [PATH:ko04068]
Endo_1_scaffold_150_c1_22	K08341	Transport and catabolism	Autophagy - animal [PATH:ko04140]
Endo_1_scaffold_150_c1_22	K08341	Transport and catabolism	Autophagy - yeast [PATH:ko04138]
Endo_1_scaffold_150_c1_22	K08341	Transport and catabolism	Autophagy - other [PATH:ko04136]
Endo_1_scaffold_150_c1_22	K08341	Transport and catabolism	Mitophagy - animal [PATH:ko04137]
Endo_1_scaffold_150_c1_22	K08341	Transport and catabolism	Mitophagy - yeast [PATH:ko04139]
Endo_1_scaffold_150_c1_22	K08341	Immune system	NOD-like receptor signaling pathway [PATH:ko04621]
Endo_1_scaffold_150_c1_22	K08341	Nervous system	GABAergic synapse [PATH:ko04727]
Endo_1_scaffold_150_c1_22	K08341	Aging	Longevity regulating pathway - worm [PATH:ko04212]
Endo_1_scaffold_4269_c1_6	K08341	Signal transduction	Apelin signaling pathway [PATH:ko04371]
Endo_1_scaffold_4269_c1_6	K08341	Signal transduction	FoxO signaling pathway [PATH:ko04068]
Endo_1_scaffold_4269_c1_6	K08341	Transport and catabolism	Autophagy - animal [PATH:ko04140]
Endo_1_scaffold_4269_c1_6	K08341	Transport and catabolism	Autophagy - yeast [PATH:ko04138]
Endo_1_scaffold_4269_c1_6	K08341	Transport and catabolism	Autophagy - other [PATH:ko04136]
Endo_1_scaffold_4269_c1_6	K08341	Transport and catabolism	Mitophagy - animal [PATH:ko04137]
Endo_1_scaffold_4269_c1_6	K08341	Transport and catabolism	Mitophagy - yeast [PATH:ko04139]
Endo_1_scaffold_4269_c1_6	K08341	Immune system	NOD-like receptor signaling pathway [PATH:ko04621]
Endo_1_scaffold_4269_c1_6	K08341	Nervous system	GABAergic synapse [PATH:ko04727]
Endo_1_scaffold_4269_c1_6	K08341	Aging	Longevity regulating pathway - worm [PATH:ko04212]
Endo_1_scaffold_674_c1_6	K08341	Signal transduction	Apelin signaling pathway [PATH:ko04371]
Endo_1_scaffold_674_c1_6	K08341	Signal transduction	FoxO signaling pathway [PATH:ko04068]
Endo_1_scaffold_674_c1_6	K08341	Transport and catabolism	Autophagy - animal [PATH:ko04140]
Endo_1_scaffold_674_c1_6	K08341	Transport and catabolism	Autophagy - yeast [PATH:ko04138]
Endo_1_scaffold_674_c1_6	K08341	Transport and catabolism	Autophagy - other [PATH:ko04136]
Endo_1_scaffold_674_c1_6	K08341	Transport and catabolism	Mitophagy - animal [PATH:ko04137]
Endo_1_scaffold_674_c1_6	K08341	Transport and catabolism	Mitophagy - yeast [PATH:ko04139]
Endo_1_scaffold_674_c1_6	K08341	Immune system	NOD-like receptor signaling pathway [PATH:ko04621]
Endo_1_scaffold_674_c1_6	K08341	Nervous system	GABAergic synapse [PATH:ko04727]
Endo_1_scaffold_674_c1_6	K08341	Aging	Longevity regulating pathway - worm [PATH:ko04212]
Endo_3_scaffold_33849_c1_2	K08341	Signal transduction	Apelin signaling pathway [PATH:ko04371]
Endo_3_scaffold_33849_c1_2	K08341	Signal transduction	FoxO signaling pathway [PATH:ko04068]
Endo_3_scaffold_33849_c1_2	K08341	Transport and catabolism	Autophagy - animal [PATH:ko04140]
Endo_3_scaffold_33849_c1_2	K08341	Transport and catabolism	Autophagy - yeast [PATH:ko04138]
Endo_3_scaffold_33849_c1_2	K08341	Transport and catabolism	Autophagy - other [PATH:ko04136]
Endo_3_scaffold_33849_c1_2	K08341	Transport and catabolism	Mitophagy - animal [PATH:ko04137]
Endo_3_scaffold_33849_c1_2	K08341	Transport and catabolism	Mitophagy - yeast [PATH:ko04139]
Endo_3_scaffold_33849_c1_2	K08341	Immune system	NOD-like receptor signaling pathway [PATH:ko04621]
Endo_3_scaffold_33849_c1_2	K08341	Nervous system	GABAergic synapse [PATH:ko04727]
Endo_3_scaffold_33849_c1_2	K08341	Aging	Longevity regulating pathway - worm [PATH:ko04212]
Endo_1_scaffold_230_c1_6	K08516	Folding, sorting and degradation	SNARE interactions in vesicular transport [PATH:ko04130]
Endo_1_scaffold_230_c1_6	K08516	Transport and catabolism	Autophagy - yeast [PATH:ko04138]
Endo_1_scaffold_320_c1_13	K08770	Endocrine system	PPAR signaling pathway [PATH:ko03320]
Endo_3_scaffold_371_c1_18	K08770	Endocrine system	PPAR signaling pathway [PATH:ko03320]
Endo_3_scaffold_11697_c1_5	K08794	Endocrine system	Oxytocin signaling pathway [PATH:ko04921]
Endo_3_scaffold_11697_c1_5	K08794	Endocrine system	Aldosterone synthesis and secretion [PATH:ko04925]
Endo_1_scaffold_31367_c1_2	K09503	Folding, sorting and degradation	Protein processing in endoplasmic reticulum [PATH:ko04141]
Endo_2_scaffold_576_c1_7	K09503	Folding, sorting and degradation	Protein processing in endoplasmic reticulum [PATH:ko04141]
Endo_3_scaffold_2304_c1_4	K09584	Folding, sorting and degradation	Protein processing in endoplasmic reticulum [PATH:ko04141]
Endo_2_scaffold_44_c1_48	K10046	Carbohydrate metabolism	Ascorbate and aldarate metabolism [PATH:ko00053]
Endo_2_scaffold_44_c1_48	K10046	Carbohydrate metabolism	Amino sugar and nucleotide sugar metabolism [PATH:ko00520]
Endo_3_scaffold_106_c1_39	K10046	Carbohydrate metabolism	Ascorbate and aldarate metabolism [PATH:ko00053]
Endo_3_scaffold_106_c1_39	K10046	Carbohydrate metabolism	Amino sugar and nucleotide sugar metabolism [PATH:ko00520]
Endo_1_scaffold_3052_c1_6	K10353	Nucleotide metabolism	Purine metabolism [PATH:ko00230]
Endo_2_scaffold_1096_c1_1	K10353	Nucleotide metabolism	Purine metabolism [PATH:ko00230]
Endo_3_scaffold_33849_c1_2	K10435	Cell growth and death	Ferroptosis [PATH:ko04216]
Endo_1_scaffold_230_c1_30	K10563	Replication and repair	Base excision repair [PATH:ko03410]
Endo_2_scaffold_313_c1_16	K10563	Replication and repair	Base excision repair [PATH:ko03410]
Endo_3_scaffold_51326_c1_1	K10563	Replication and repair	Base excision repair [PATH:ko03410]
Endo_3_scaffold_6200_c1_7	K10563	Replication and repair	Base excision repair [PATH:ko03410]
Endo_3_scaffold_6584_c1_6	K10563	Replication and repair	Base excision repair [PATH:ko03410]
Endo_1_scaffold_12285_c1_1	K10704	Immune system	Toll and Imd signaling pathway [PATH:ko04624]
Endo_2_scaffold_31996_c1_4	K10747	Replication and repair	DNA replication [PATH:ko03030]
Endo_2_scaffold_31996_c1_4	K10747	Replication and repair	Base excision repair [PATH:ko03410]
Endo_2_scaffold_31996_c1_4	K10747	Replication and repair	Nucleotide excision repair [PATH:ko03420]
Endo_2_scaffold_31996_c1_4	K10747	Replication and repair	Mismatch repair [PATH:ko03430]
Endo_2_scaffold_7189_c1_5	K10747	Replication and repair	DNA replication [PATH:ko03030]
Endo_2_scaffold_7189_c1_5	K10747	Replication and repair	Base excision repair [PATH:ko03410]
Endo_2_scaffold_7189_c1_5	K10747	Replication and repair	Nucleotide excision repair [PATH:ko03420]
Endo_2_scaffold_7189_c1_5	K10747	Replication and repair	Mismatch repair [PATH:ko03430]
Endo_3_scaffold_12054_c1_4	K10747	Replication and repair	DNA replication [PATH:ko03030]
Endo_3_scaffold_12054_c1_4	K10747	Replication and repair	Base excision repair [PATH:ko03410]
Endo_3_scaffold_12054_c1_4	K10747	Replication and repair	Nucleotide excision repair [PATH:ko03420]
Endo_3_scaffold_12054_c1_4	K10747	Replication and repair	Mismatch repair [PATH:ko03430]
Endo_4_scaffold_24322_c1_2	K10747	Replication and repair	DNA replication [PATH:ko03030]
Endo_4_scaffold_24322_c1_2	K10747	Replication and repair	Base excision repair [PATH:ko03410]
Endo_4_scaffold_24322_c1_2	K10747	Replication and repair	Nucleotide excision repair [PATH:ko03420]
Endo_4_scaffold_24322_c1_2	K10747	Replication and repair	Mismatch repair [PATH:ko03430]
Endo_4_scaffold_625_c1_8	K10747	Replication and repair	DNA replication [PATH:ko03030]
Endo_4_scaffold_625_c1_8	K10747	Replication and repair	Base excision repair [PATH:ko03410]
Endo_4_scaffold_625_c1_8	K10747	Replication and repair	Nucleotide excision repair [PATH:ko03420]
Endo_4_scaffold_625_c1_8	K10747	Replication and repair	Mismatch repair [PATH:ko03430]
Endo_4_scaffold_8136_c1_1	K10747	Replication and repair	DNA replication [PATH:ko03030]
Endo_4_scaffold_8136_c1_1	K10747	Replication and repair	Base excision repair [PATH:ko03410]
Endo_4_scaffold_8136_c1_1	K10747	Replication and repair	Nucleotide excision repair [PATH:ko03420]
Endo_4_scaffold_8136_c1_1	K10747	Replication and repair	Mismatch repair [PATH:ko03430]
Endo_2_scaffold_2576_c1_7	K10754	Replication and repair	DNA replication [PATH:ko03030]
Endo_2_scaffold_2576_c1_7	K10754	Replication and repair	Nucleotide excision repair [PATH:ko03420]
Endo_2_scaffold_2576_c1_7	K10754	Replication and repair	Mismatch repair [PATH:ko03430]
Endo_3_scaffold_7268_c1_1	K10754	Replication and repair	DNA replication [PATH:ko03030]
Endo_3_scaffold_7268_c1_1	K10754	Replication and repair	Nucleotide excision repair [PATH:ko03420]
Endo_3_scaffold_7268_c1_1	K10754	Replication and repair	Mismatch repair [PATH:ko03430]
Endo_2_scaffold_873_c1_1	K10798	Replication and repair	Base excision repair [PATH:ko03410]
Endo_2_scaffold_873_c1_1	K10798	Cell growth and death	Apoptosis [PATH:ko04210]
Endo_2_scaffold_873_c1_1	K10798	Cell growth and death	Apoptosis - fly [PATH:ko04214]
Endo_2_scaffold_873_c1_1	K10798	Cell growth and death	Necroptosis [PATH:ko04217]
Endo_2_scaffold_873_c1_1	K10798	Aging	Longevity regulating pathway - worm [PATH:ko04212]
Endo_3_scaffold_371_c1_5	K10798	Replication and repair	Base excision repair [PATH:ko03410]
Endo_3_scaffold_371_c1_5	K10798	Cell growth and death	Apoptosis [PATH:ko04210]
Endo_3_scaffold_371_c1_5	K10798	Cell growth and death	Apoptosis - fly [PATH:ko04214]
Endo_3_scaffold_371_c1_5	K10798	Cell growth and death	Necroptosis [PATH:ko04217]
Endo_3_scaffold_371_c1_5	K10798	Aging	Longevity regulating pathway - worm [PATH:ko04212]
Endo_3_scaffold_18331_c1_5	K10807	Nucleotide metabolism	Purine metabolism [PATH:ko00230]
Endo_3_scaffold_18331_c1_5	K10807	Nucleotide metabolism	Pyrimidine metabolism [PATH:ko00240]
Endo_3_scaffold_18331_c1_5	K10807	Metabolism of other amino acids	Glutathione metabolism [PATH:ko00480]
Endo_3_scaffold_18331_c1_5	K10807	Xenobiotics biodegradation and metabolism	Drug metabolism - other enzymes [PATH:ko00983]
Endo_1_scaffold_6087_c1_4	K10808	Nucleotide metabolism	Purine metabolism [PATH:ko00230]
Endo_1_scaffold_6087_c1_4	K10808	Nucleotide metabolism	Pyrimidine metabolism [PATH:ko00240]
Endo_1_scaffold_6087_c1_4	K10808	Metabolism of other amino acids	Glutathione metabolism [PATH:ko00480]
Endo_1_scaffold_6087_c1_4	K10808	Xenobiotics biodegradation and metabolism	Drug metabolism - other enzymes [PATH:ko00983]
Endo_1_scaffold_6087_c1_4	K10808	Cell growth and death	p53 signaling pathway [PATH:ko04115]
Endo_2_scaffold_18672_c1_6	K10808	Nucleotide metabolism	Purine metabolism [PATH:ko00230]
Endo_2_scaffold_18672_c1_6	K10808	Nucleotide metabolism	Pyrimidine metabolism [PATH:ko00240]
Endo_2_scaffold_18672_c1_6	K10808	Metabolism of other amino acids	Glutathione metabolism [PATH:ko00480]
Endo_2_scaffold_18672_c1_6	K10808	Xenobiotics biodegradation and metabolism	Drug metabolism - other enzymes [PATH:ko00983]
Endo_2_scaffold_18672_c1_6	K10808	Cell growth and death	p53 signaling pathway [PATH:ko04115]
Endo_2_scaffold_7847_c1_9	K10808	Nucleotide metabolism	Purine metabolism [PATH:ko00230]
Endo_2_scaffold_7847_c1_9	K10808	Nucleotide metabolism	Pyrimidine metabolism [PATH:ko00240]
Endo_2_scaffold_7847_c1_9	K10808	Metabolism of other amino acids	Glutathione metabolism [PATH:ko00480]
Endo_2_scaffold_7847_c1_9	K10808	Xenobiotics biodegradation and metabolism	Drug metabolism - other enzymes [PATH:ko00983]
Endo_2_scaffold_7847_c1_9	K10808	Cell growth and death	p53 signaling pathway [PATH:ko04115]
Endo_3_scaffold_11688_c1_5	K10808	Nucleotide metabolism	Purine metabolism [PATH:ko00230]
Endo_3_scaffold_11688_c1_5	K10808	Nucleotide metabolism	Pyrimidine metabolism [PATH:ko00240]
Endo_3_scaffold_11688_c1_5	K10808	Metabolism of other amino acids	Glutathione metabolism [PATH:ko00480]
Endo_3_scaffold_11688_c1_5	K10808	Xenobiotics biodegradation and metabolism	Drug metabolism - other enzymes [PATH:ko00983]
Endo_3_scaffold_11688_c1_5	K10808	Cell growth and death	p53 signaling pathway [PATH:ko04115]
Endo_4_scaffold_18922_c1_3	K10808	Nucleotide metabolism	Purine metabolism [PATH:ko00230]
Endo_4_scaffold_18922_c1_3	K10808	Nucleotide metabolism	Pyrimidine metabolism [PATH:ko00240]
Endo_4_scaffold_18922_c1_3	K10808	Metabolism of other amino acids	Glutathione metabolism [PATH:ko00480]
Endo_4_scaffold_18922_c1_3	K10808	Xenobiotics biodegradation and metabolism	Drug metabolism - other enzymes [PATH:ko00983]
Endo_4_scaffold_18922_c1_3	K10808	Cell growth and death	p53 signaling pathway [PATH:ko04115]
Endo_3_scaffold_11697_c1_3	K10875	Replication and repair	Homologous recombination [PATH:ko03440]
Endo_1_scaffold_190_c1_11	K10877	Replication and repair	Homologous recombination [PATH:ko03440]
Endo_3_scaffold_1199_c1_23	K10877	Replication and repair	Homologous recombination [PATH:ko03440]
Endo_3_scaffold_21682_c1_1	K10981	Replication and repair	Non-homologous end-joining [PATH:ko03450]
Endo_1_scaffold_207_c1_24	K11141	Endocrine system	Renin-angiotensin system [PATH:ko04614]
Endo_1_scaffold_211_c1_21	K11141	Endocrine system	Renin-angiotensin system [PATH:ko04614]
Endo_2_scaffold_215_c1_12	K11141	Endocrine system	Renin-angiotensin system [PATH:ko04614]
Endo_2_scaffold_44_c1_13	K11141	Endocrine system	Renin-angiotensin system [PATH:ko04614]
Endo_1_scaffold_494_c1_20	K11229	Signal transduction	MAPK signaling pathway - yeast [PATH:ko04011]
Endo_1_scaffold_494_c1_20	K11229	Transport and catabolism	Mitophagy - yeast [PATH:ko04139]
Endo_2_scaffold_1512_c1_8	K11229	Signal transduction	MAPK signaling pathway - yeast [PATH:ko04011]
Endo_2_scaffold_1512_c1_8	K11229	Transport and catabolism	Mitophagy - yeast [PATH:ko04139]
Endo_3_scaffold_7364_c1_8	K11229	Signal transduction	MAPK signaling pathway - yeast [PATH:ko04011]
Endo_3_scaffold_7364_c1_8	K11229	Transport and catabolism	Mitophagy - yeast [PATH:ko04139]
Endo_1_scaffold_1390_c1_7	K11703	Amino acid metabolism	Lysine degradation [PATH:ko00310]
Endo_1_scaffold_1390_c1_7	K11703	Glycan biosynthesis and metabolism	Other types of O-glycan biosynthesis [PATH:ko00514]
Endo_3_scaffold_198_c2_3	K11703	Amino acid metabolism	Lysine degradation [PATH:ko00310]
Endo_3_scaffold_198_c2_3	K11703	Glycan biosynthesis and metabolism	Other types of O-glycan biosynthesis [PATH:ko00514]
Endo_3_scaffold_9302_c1_1	K11703	Amino acid metabolism	Lysine degradation [PATH:ko00310]
Endo_3_scaffold_9302_c1_1	K11703	Glycan biosynthesis and metabolism	Other types of O-glycan biosynthesis [PATH:ko00514]
Endo_1_scaffold_1382_c1_2	K12367	Immune system	Fc gamma R-mediated phagocytosis [PATH:ko04666]
Endo_1_scaffold_1382_c1_2	K12367	Immune system	Chemokine signaling pathway [PATH:ko04062]
Endo_2_scaffold_44_c1_72	K12367	Immune system	Fc gamma R-mediated phagocytosis [PATH:ko04666]
Endo_2_scaffold_44_c1_72	K12367	Immune system	Chemokine signaling pathway [PATH:ko04062]
Endo_3_scaffold_106_c1_15	K12367	Immune system	Fc gamma R-mediated phagocytosis [PATH:ko04666]
Endo_3_scaffold_106_c1_15	K12367	Immune system	Chemokine signaling pathway [PATH:ko04062]
Endo_4_scaffold_1101_c1_7	K12367	Immune system	Fc gamma R-mediated phagocytosis [PATH:ko04666]
Endo_4_scaffold_1101_c1_7	K12367	Immune system	Chemokine signaling pathway [PATH:ko04062]
Endo_2_scaffold_41215_c1_1	K12450	Carbohydrate metabolism	Amino sugar and nucleotide sugar metabolism [PATH:ko00520]
Endo_4_scaffold_1388_c1_1	K12450	Carbohydrate metabolism	Amino sugar and nucleotide sugar metabolism [PATH:ko00520]
Endo_4_scaffold_21370_c1_2	K12450	Carbohydrate metabolism	Amino sugar and nucleotide sugar metabolism [PATH:ko00520]
Endo_3_scaffold_27087_c1_1	K12451	Carbohydrate metabolism	Amino sugar and nucleotide sugar metabolism [PATH:ko00520]
Endo_3_scaffold_27087_c1_1	K12451	Metabolism of terpenoids and polyketides	Polyketide sugar unit biosynthesis [PATH:ko00523]
Endo_4_scaffold_1388_c1_1	K12451	Carbohydrate metabolism	Amino sugar and nucleotide sugar metabolism [PATH:ko00520]
Endo_4_scaffold_1388_c1_1	K12451	Metabolism of terpenoids and polyketides	Polyketide sugar unit biosynthesis [PATH:ko00523]
Endo_1_scaffold_26066_c1_4	K12618	Translation	Ribosome biogenesis in eukaryotes [PATH:ko03008]
Endo_1_scaffold_26066_c1_4	K12618	Folding, sorting and degradation	RNA degradation [PATH:ko03018]
Endo_1_scaffold_4269_c1_1	K12618	Translation	Ribosome biogenesis in eukaryotes [PATH:ko03008]
Endo_1_scaffold_4269_c1_1	K12618	Folding, sorting and degradation	RNA degradation [PATH:ko03018]
Endo_1_scaffold_71_c1_29	K12618	Translation	Ribosome biogenesis in eukaryotes [PATH:ko03008]
Endo_1_scaffold_71_c1_29	K12618	Folding, sorting and degradation	RNA degradation [PATH:ko03018]
Endo_3_scaffold_19003_c1_1	K12618	Translation	Ribosome biogenesis in eukaryotes [PATH:ko03008]
Endo_3_scaffold_19003_c1_1	K12618	Folding, sorting and degradation	RNA degradation [PATH:ko03018]
Endo_3_scaffold_5061_c1_7	K12618	Translation	Ribosome biogenesis in eukaryotes [PATH:ko03008]
Endo_3_scaffold_5061_c1_7	K12618	Folding, sorting and degradation	RNA degradation [PATH:ko03018]
Endo_4_scaffold_12052_c1_3	K12618	Translation	Ribosome biogenesis in eukaryotes [PATH:ko03008]
Endo_4_scaffold_12052_c1_3	K12618	Folding, sorting and degradation	RNA degradation [PATH:ko03018]
Endo_4_scaffold_18922_c1_1	K12618	Translation	Ribosome biogenesis in eukaryotes [PATH:ko03008]
Endo_4_scaffold_18922_c1_1	K12618	Folding, sorting and degradation	RNA degradation [PATH:ko03018]
Endo_4_scaffold_25879_c1_1	K12618	Translation	Ribosome biogenesis in eukaryotes [PATH:ko03008]
Endo_4_scaffold_25879_c1_1	K12618	Folding, sorting and degradation	RNA degradation [PATH:ko03018]
Endo_4_scaffold_625_c1_4	K12618	Translation	Ribosome biogenesis in eukaryotes [PATH:ko03008]
Endo_4_scaffold_625_c1_4	K12618	Folding, sorting and degradation	RNA degradation [PATH:ko03018]
Endo_2_scaffold_39777_c1_3	K12619	Translation	Ribosome biogenesis in eukaryotes [PATH:ko03008]
Endo_2_scaffold_39777_c1_3	K12619	Folding, sorting and degradation	RNA degradation [PATH:ko03018]
Endo_3_scaffold_5061_c1_7	K12619	Translation	Ribosome biogenesis in eukaryotes [PATH:ko03008]
Endo_3_scaffold_5061_c1_7	K12619	Folding, sorting and degradation	RNA degradation [PATH:ko03018]
Endo_4_scaffold_29056_c1_1	K12619	Translation	Ribosome biogenesis in eukaryotes [PATH:ko03008]
Endo_4_scaffold_29056_c1_1	K12619	Folding, sorting and degradation	RNA degradation [PATH:ko03018]
Endo_2_scaffold_1868_c1_1	K12761	Transport and catabolism	Autophagy - yeast [PATH:ko04138]
Endo_2_scaffold_1868_c1_1	K12761	Cell growth and death	Meiosis - yeast [PATH:ko04113]
Endo_3_scaffold_5320_c1_3	K12761	Transport and catabolism	Autophagy - yeast [PATH:ko04138]
Endo_3_scaffold_5320_c1_3	K12761	Cell growth and death	Meiosis - yeast [PATH:ko04113]
Endo_1_scaffold_320_c1_2	K12818	Transcription	Spliceosome [PATH:ko03040]
Endo_1_scaffold_797_c1_13	K12818	Transcription	Spliceosome [PATH:ko03040]
Endo_2_scaffold_10871_c1_2	K12818	Transcription	Spliceosome [PATH:ko03040]
Endo_3_scaffold_371_c1_7	K12818	Transcription	Spliceosome [PATH:ko03040]
Endo_4_scaffold_1388_c1_1	K12823	Transcription	Spliceosome [PATH:ko03040]
Endo_2_scaffold_99_c1_43	K12830	Transcription	Spliceosome [PATH:ko03040]
Endo_2_scaffold_27372_c1_2	K13412	Environmental adaptation	Plant-pathogen interaction [PATH:ko04626]
Endo_3_scaffold_49013_c1_2	K13412	Environmental adaptation	Plant-pathogen interaction [PATH:ko04626]
Endo_4_scaffold_625_c1_10	K13412	Environmental adaptation	Plant-pathogen interaction [PATH:ko04626]
Endo_3_scaffold_53424_c1_3	K13513	Lipid metabolism	Glycerolipid metabolism [PATH:ko00561]
Endo_3_scaffold_53424_c1_3	K13513	Lipid metabolism	Glycerophospholipid metabolism [PATH:ko00564]
Endo_2_scaffold_39304_c1_1	K13797	Transcription	RNA polymerase [PATH:ko03020]
Endo_4_scaffold_1149_c1_8	K13798	Transcription	RNA polymerase [PATH:ko03020]
Endo_4_scaffold_3397_c1_1	K13798	Transcription	RNA polymerase [PATH:ko03020]
Endo_2_scaffold_21140_c1_1	K13917	Translation	mRNA surveillance pathway [PATH:ko03015]
Endo_3_scaffold_26943_c1_1	K13917	Translation	mRNA surveillance pathway [PATH:ko03015]
Endo_4_scaffold_625_c1_15	K13917	Translation	mRNA surveillance pathway [PATH:ko03015]
Endo_1_scaffold_12222_c1_4	K13984	Folding, sorting and degradation	Protein processing in endoplasmic reticulum [PATH:ko04141]
Endo_1_scaffold_190_c1_15	K13998	Nucleotide metabolism	Pyrimidine metabolism [PATH:ko00240]
Endo_1_scaffold_190_c1_15	K13998	Metabolism of cofactors and vitamins	Folate biosynthesis [PATH:ko00790]
Endo_1_scaffold_190_c1_15	K13998	Metabolism of cofactors and vitamins	One carbon pool by folate [PATH:ko00670]
Endo_1_scaffold_320_c1_1	K14026	Folding, sorting and degradation	Protein processing in endoplasmic reticulum [PATH:ko04141]
Endo_3_scaffold_371_c1_6	K14026	Folding, sorting and degradation	Protein processing in endoplasmic reticulum [PATH:ko04141]
Endo_2_scaffold_1868_c1_5	K14645	Cellular community - prokaryotes	Quorum sensing [PATH:ko02024]
Endo_3_scaffold_34042_c1_3	K15078	Replication and repair	Fanconi anemia pathway [PATH:ko03460]
Endo_1_scaffold_320_c1_1	K15909	Carbohydrate metabolism	Inositol phosphate metabolism [PATH:ko00562]
Endo_1_scaffold_320_c1_1	K15909	Signal transduction	Phosphatidylinositol signaling system [PATH:ko04070]
Endo_1_scaffold_320_c1_1	K15909	Immune system	B cell receptor signaling pathway [PATH:ko04662]
Endo_1_scaffold_320_c1_1	K15909	Immune system	Fc gamma R-mediated phagocytosis [PATH:ko04666]
Endo_1_scaffold_320_c1_1	K15909	Endocrine system	Insulin signaling pathway [PATH:ko04910]
Endo_3_scaffold_371_c1_6	K15909	Carbohydrate metabolism	Inositol phosphate metabolism [PATH:ko00562]
Endo_3_scaffold_371_c1_6	K15909	Signal transduction	Phosphatidylinositol signaling system [PATH:ko04070]
Endo_3_scaffold_371_c1_6	K15909	Immune system	B cell receptor signaling pathway [PATH:ko04662]
Endo_3_scaffold_371_c1_6	K15909	Immune system	Fc gamma R-mediated phagocytosis [PATH:ko04666]
Endo_3_scaffold_371_c1_6	K15909	Endocrine system	Insulin signaling pathway [PATH:ko04910]
Endo_1_scaffold_190_c1_30	K16011	Carbohydrate metabolism	Fructose and mannose metabolism [PATH:ko00051]
Endo_1_scaffold_190_c1_30	K16011	Carbohydrate metabolism	Amino sugar and nucleotide sugar metabolism [PATH:ko00520]
Endo_1_scaffold_190_c1_30	K16011	Cellular community - prokaryotes	Biofilm formation - Pseudomonas aeruginosa [PATH:ko02025]
Endo_1_scaffold_802_c1_6	K17065	Signal transduction	TNF signaling pathway [PATH:ko04668]
Endo_1_scaffold_802_c1_6	K17065	Transport and catabolism	Mitophagy - yeast [PATH:ko04139]
Endo_1_scaffold_802_c1_6	K17065	Cell growth and death	Apoptosis - fly [PATH:ko04214]
Endo_1_scaffold_802_c1_6	K17065	Cell growth and death	Necroptosis [PATH:ko04217]
Endo_1_scaffold_802_c1_6	K17065	Immune system	NOD-like receptor signaling pathway [PATH:ko04621]
Endo_2_scaffold_351_c1_4	K17065	Signal transduction	TNF signaling pathway [PATH:ko04668]
Endo_2_scaffold_351_c1_4	K17065	Transport and catabolism	Mitophagy - yeast [PATH:ko04139]
Endo_2_scaffold_351_c1_4	K17065	Cell growth and death	Apoptosis - fly [PATH:ko04214]
Endo_2_scaffold_351_c1_4	K17065	Cell growth and death	Necroptosis [PATH:ko04217]
Endo_2_scaffold_351_c1_4	K17065	Immune system	NOD-like receptor signaling pathway [PATH:ko04621]
Endo_1_scaffold_6221_c1_2	K17741	Carbohydrate metabolism	Pyruvate metabolism [PATH:ko00620]
Endo_1_scaffold_6221_c1_2	K17741	Carbohydrate metabolism	Propanoate metabolism [PATH:ko00640]
Endo_1_scaffold_6221_c1_2	K17741	Signal transduction	MAPK signaling pathway - yeast [PATH:ko04011]
Endo_2_scaffold_215_c1_45	K17741	Carbohydrate metabolism	Pyruvate metabolism [PATH:ko00620]
Endo_2_scaffold_215_c1_45	K17741	Carbohydrate metabolism	Propanoate metabolism [PATH:ko00640]
Endo_2_scaffold_215_c1_45	K17741	Signal transduction	MAPK signaling pathway - yeast [PATH:ko04011]
Endo_1_scaffold_320_c1_2	K17820	Immune system	NOD-like receptor signaling pathway [PATH:ko04621]
Endo_1_scaffold_797_c1_13	K17820	Immune system	NOD-like receptor signaling pathway [PATH:ko04621]
Endo_2_scaffold_10871_c1_2	K17820	Immune system	NOD-like receptor signaling pathway [PATH:ko04621]
Endo_3_scaffold_371_c1_7	K17820	Immune system	NOD-like receptor signaling pathway [PATH:ko04621]
Endo_3_scaffold_22849_c1_2	K18173	Environmental adaptation	Thermogenesis [PATH:ko04714]
Endo_1_scaffold_6087_c1_1	K18669	Cell growth and death	Cell cycle - yeast [PATH:ko04111]
Endo_3_scaffold_11688_c1_2	K18669	Cell growth and death	Cell cycle - yeast [PATH:ko04111]
Endo_4_scaffold_26422_c1_1	K18669	Cell growth and death	Cell cycle - yeast [PATH:ko04111]
Endo_4_scaffold_2818_c1_3	K18669	Cell growth and death	Cell cycle - yeast [PATH:ko04111]
Endo_4_scaffold_31463_c1_1	K19007	Lipid metabolism	Glycerolipid metabolism [PATH:ko00561]
Endo_4_scaffold_31463_c1_1	K19007	Lipid metabolism	Glycerophospholipid metabolism [PATH:ko00564]
Endo_4_scaffold_31463_c1_1	K19007	Signal transduction	Phospholipase D signaling pathway [PATH:ko04072]
Endo_2_scaffold_313_c1_30	K19603	Immune system	IL-17 signaling pathway [PATH:ko04657]
Endo_3_scaffold_15100_c1_1	K19603	Immune system	IL-17 signaling pathway [PATH:ko04657]
Endo_3_scaffold_620_c1_21	K19603	Immune system	IL-17 signaling pathway [PATH:ko04657]
Endo_2_scaffold_5444_c1_5	K19613	Signal transduction	Ras signaling pathway [PATH:ko04014]
Endo_3_scaffold_10662_c1_2	K19613	Signal transduction	Ras signaling pathway [PATH:ko04014]
Endo_3_scaffold_15443_c1_4	K19704	Signal transduction	MAPK signaling pathway - yeast [PATH:ko04011]
Endo_4_scaffold_29056_c1_1	K20553	Signal transduction	MAPK signaling pathway - plant [PATH:ko04016]
Endo_1_scaffold_127_c1_21	K21618	Carbohydrate metabolism	Pyruvate metabolism [PATH:ko00620]
Endo_3_scaffold_161_c1_41	K21618	Carbohydrate metabolism	Pyruvate metabolism [PATH:ko00620]
Endo_2_scaffold_718_c1_8	K22305	Energy metabolism	Methane metabolism [PATH:ko00680]
Endo_2_scaffold_718_c1_8	K22305	Amino acid metabolism	Glycine, serine and threonine metabolism [PATH:ko00260]
Endo_3_scaffold_64512_c1_2	K22316	Metabolism of cofactors and vitamins	Porphyrin and chlorophyll metabolism [PATH:ko00860]
Endo_3_scaffold_64512_c1_2	K22316	Replication and repair	DNA replication [PATH:ko03030]
Endo_3_scaffold_14591_c1_2	K22387	Lipid metabolism	Ether lipid metabolism [PATH:ko00565]
Endo_2_scaffold_211_c1_25	K22395	Biosynthesis of other secondary metabolites	Phenylpropanoid biosynthesis [PATH:ko00940]
Soil_4_scaffold_1164_c1_15	K00108	Amino acid metabolism	Glycine, serine and threonine metabolism [PATH:ko00260]
Soil_1_scaffold_1156_c1_21	K00158	Carbohydrate metabolism	Pyruvate metabolism [PATH:ko00620]
Soil_3_scaffold_5268_c1_5	K00158	Carbohydrate metabolism	Pyruvate metabolism [PATH:ko00620]
Soil_3_scaffold_1466_c1_12	K00231	Metabolism of cofactors and vitamins	Porphyrin and chlorophyll metabolism [PATH:ko00860]
Soil_3_scaffold_48668_c1_1	K00297	Energy metabolism	Carbon fixation pathways in prokaryotes [PATH:ko00720]
Soil_3_scaffold_48668_c1_1	K00297	Metabolism of cofactors and vitamins	One carbon pool by folate [PATH:ko00670]
Soil_3_scaffold_48252_c1_1	K00473	Amino acid metabolism	Lysine degradation [PATH:ko00310]
Soil_3_scaffold_3947_c1_9	K00525	Nucleotide metabolism	Purine metabolism [PATH:ko00230]
Soil_3_scaffold_3947_c1_9	K00525	Nucleotide metabolism	Pyrimidine metabolism [PATH:ko00240]
Soil_1_scaffold_1449_c1_16	K00526	Nucleotide metabolism	Purine metabolism [PATH:ko00230]
Soil_1_scaffold_1449_c1_16	K00526	Nucleotide metabolism	Pyrimidine metabolism [PATH:ko00240]
Soil_3_scaffold_4003_c1_3	K00526	Nucleotide metabolism	Purine metabolism [PATH:ko00230]
Soil_3_scaffold_4003_c1_3	K00526	Nucleotide metabolism	Pyrimidine metabolism [PATH:ko00240]
Soil_2_scaffold_42141_c1_1	K00558	Amino acid metabolism	Cysteine and methionine metabolism [PATH:ko00270]
Soil_2_scaffold_51684_c1_2	K00558	Amino acid metabolism	Cysteine and methionine metabolism [PATH:ko00270]
Soil_3_scaffold_5751_c1_3	K00558	Amino acid metabolism	Cysteine and methionine metabolism [PATH:ko00270]
Soil_1_scaffold_14321_c1_2	K00560	Nucleotide metabolism	Pyrimidine metabolism [PATH:ko00240]
Soil_1_scaffold_14321_c1_2	K00560	Metabolism of cofactors and vitamins	One carbon pool by folate [PATH:ko00670]
Soil_1_scaffold_14321_c1_3	K00560	Nucleotide metabolism	Pyrimidine metabolism [PATH:ko00240]
Soil_1_scaffold_14321_c1_3	K00560	Metabolism of cofactors and vitamins	One carbon pool by folate [PATH:ko00670]
Soil_4_scaffold_6116_c1_10	K00565	Translation	mRNA surveillance pathway [PATH:ko03015]
Soil_1_scaffold_7120_c1_4	K00655	Lipid metabolism	Glycerolipid metabolism [PATH:ko00561]
Soil_1_scaffold_7120_c1_4	K00655	Lipid metabolism	Glycerophospholipid metabolism [PATH:ko00564]
Soil_2_scaffold_1138_c1_4	K00655	Lipid metabolism	Glycerolipid metabolism [PATH:ko00561]
Soil_2_scaffold_1138_c1_4	K00655	Lipid metabolism	Glycerophospholipid metabolism [PATH:ko00564]
Soil_4_scaffold_18652_c1_4	K00655	Lipid metabolism	Glycerolipid metabolism [PATH:ko00561]
Soil_4_scaffold_18652_c1_4	K00655	Lipid metabolism	Glycerophospholipid metabolism [PATH:ko00564]
Soil_4_scaffold_25279_c1_1	K00769	Nucleotide metabolism	Purine metabolism [PATH:ko00230]
Soil_1_scaffold_4186_c1_2	K00817	Amino acid metabolism	Histidine metabolism [PATH:ko00340]
Soil_1_scaffold_4186_c1_2	K00817	Amino acid metabolism	Tyrosine metabolism [PATH:ko00350]
Soil_1_scaffold_4186_c1_2	K00817	Amino acid metabolism	Phenylalanine metabolism [PATH:ko00360]
Soil_1_scaffold_4186_c1_2	K00817	Amino acid metabolism	Phenylalanine, tyrosine and tryptophan biosynthesis [PATH:ko00400]
Soil_1_scaffold_4186_c1_2	K00817	Biosynthesis of other secondary metabolites	Tropane, piperidine and pyridine alkaloid biosynthesis [PATH:ko00960]
Soil_1_scaffold_4186_c1_2	K00817	Biosynthesis of other secondary metabolites	Novobiocin biosynthesis [PATH:ko00401]
Soil_1_scaffold_2026_c1_12	K00857	Nucleotide metabolism	Pyrimidine metabolism [PATH:ko00240]
Soil_1_scaffold_2026_c1_12	K00857	Xenobiotics biodegradation and metabolism	Drug metabolism - other enzymes [PATH:ko00983]
Soil_3_scaffold_8881_c1_5	K00857	Nucleotide metabolism	Pyrimidine metabolism [PATH:ko00240]
Soil_3_scaffold_8881_c1_5	K00857	Xenobiotics biodegradation and metabolism	Drug metabolism - other enzymes [PATH:ko00983]
Soil_2_scaffold_703_c1_14	K00876	Nucleotide metabolism	Pyrimidine metabolism [PATH:ko00240]
Soil_2_scaffold_703_c1_14	K00876	Xenobiotics biodegradation and metabolism	Drug metabolism - other enzymes [PATH:ko00983]
Soil_4_scaffold_2331_c1_13	K00914	Carbohydrate metabolism	Inositol phosphate metabolism [PATH:ko00562]
Soil_4_scaffold_2331_c1_13	K00914	Signal transduction	Apelin signaling pathway [PATH:ko04371]
Soil_4_scaffold_2331_c1_13	K00914	Signal transduction	Phosphatidylinositol signaling system [PATH:ko04070]
Soil_4_scaffold_2331_c1_13	K00914	Transport and catabolism	Phagosome [PATH:ko04145]
Soil_4_scaffold_2331_c1_13	K00914	Transport and catabolism	Autophagy - animal [PATH:ko04140]
Soil_4_scaffold_2331_c1_13	K00914	Transport and catabolism	Autophagy - yeast [PATH:ko04138]
Soil_4_scaffold_2331_c1_13	K00914	Transport and catabolism	Autophagy - other [PATH:ko04136]
Soil_3_scaffold_95_c1_34	K00943	Nucleotide metabolism	Pyrimidine metabolism [PATH:ko00240]
Soil_4_scaffold_60380_c1_1	K00974	Translation	RNA transport [PATH:ko03013]
Soil_1_scaffold_58179_c1_2	K01046	Lipid metabolism	Glycerolipid metabolism [PATH:ko00561]
Soil_2_scaffold_48026_c1_1	K01046	Lipid metabolism	Glycerolipid metabolism [PATH:ko00561]
Soil_4_scaffold_50773_c1_1	K01046	Lipid metabolism	Glycerolipid metabolism [PATH:ko00561]
Soil_1_scaffold_7388_c1_4	K01049	Lipid metabolism	Glycerophospholipid metabolism [PATH:ko00564]
Soil_1_scaffold_7388_c1_4	K01049	Nervous system	Cholinergic synapse [PATH:ko04725]
Soil_1_scaffold_21622_c1_4	K01070	Energy metabolism	Methane metabolism [PATH:ko00680]
Soil_1_scaffold_11862_c1_1	K01081	Nucleotide metabolism	Purine metabolism [PATH:ko00230]
Soil_1_scaffold_11862_c1_1	K01081	Nucleotide metabolism	Pyrimidine metabolism [PATH:ko00240]
Soil_1_scaffold_11862_c1_1	K01081	Metabolism of cofactors and vitamins	Nicotinate and nicotinamide metabolism [PATH:ko00760]
Soil_2_scaffold_66753_c1_1	K01151	Replication and repair	Base excision repair [PATH:ko03410]
Soil_4_scaffold_12203_c1_3	K01151	Replication and repair	Base excision repair [PATH:ko03410]
Soil_1_scaffold_7025_c1_5	K01244	Amino acid metabolism	Cysteine and methionine metabolism [PATH:ko00270]
Soil_1_scaffold_315_c1_18	K01275	Transport and catabolism	Lysosome [PATH:ko04142]
Soil_1_scaffold_315_c1_18	K01275	Cell growth and death	Apoptosis [PATH:ko04210]
Soil_3_scaffold_34054_c1_2	K01338	Cell growth and death	Cell cycle - Caulobacter [PATH:ko04112]
Soil_1_scaffold_315_c1_22	K01363	Transport and catabolism	Lysosome [PATH:ko04142]
Soil_1_scaffold_315_c1_22	K01363	Transport and catabolism	Autophagy - animal [PATH:ko04140]
Soil_1_scaffold_315_c1_22	K01363	Cell growth and death	Apoptosis [PATH:ko04210]
Soil_1_scaffold_315_c1_22	K01363	Immune system	NOD-like receptor signaling pathway [PATH:ko04621]
Soil_1_scaffold_315_c1_22	K01363	Immune system	Antigen processing and presentation [PATH:ko04612]
Soil_1_scaffold_315_c1_22	K01363	Endocrine system	Renin secretion [PATH:ko04924]
Soil_1_scaffold_1136_c1_2	K01520	Nucleotide metabolism	Pyrimidine metabolism [PATH:ko00240]
Soil_1_scaffold_1136_c1_2	K01520	Xenobiotics biodegradation and metabolism	Drug metabolism - other enzymes [PATH:ko00983]
Soil_2_scaffold_1717_c1_9	K01520	Nucleotide metabolism	Pyrimidine metabolism [PATH:ko00240]
Soil_2_scaffold_1717_c1_9	K01520	Xenobiotics biodegradation and metabolism	Drug metabolism - other enzymes [PATH:ko00983]
Soil_2_scaffold_72142_c1_1	K01520	Nucleotide metabolism	Pyrimidine metabolism [PATH:ko00240]
Soil_2_scaffold_72142_c1_1	K01520	Xenobiotics biodegradation and metabolism	Drug metabolism - other enzymes [PATH:ko00983]
Soil_3_scaffold_5019_c1_3	K01520	Nucleotide metabolism	Pyrimidine metabolism [PATH:ko00240]
Soil_3_scaffold_5019_c1_3	K01520	Xenobiotics biodegradation and metabolism	Drug metabolism - other enzymes [PATH:ko00983]
Soil_3_scaffold_803_c1_3	K01520	Nucleotide metabolism	Pyrimidine metabolism [PATH:ko00240]
Soil_3_scaffold_803_c1_3	K01520	Xenobiotics biodegradation and metabolism	Drug metabolism - other enzymes [PATH:ko00983]
Soil_3_scaffold_803_c1_4	K01520	Nucleotide metabolism	Pyrimidine metabolism [PATH:ko00240]
Soil_3_scaffold_803_c1_4	K01520	Xenobiotics biodegradation and metabolism	Drug metabolism - other enzymes [PATH:ko00983]
Soil_4_scaffold_6198_c1_7	K01520	Nucleotide metabolism	Pyrimidine metabolism [PATH:ko00240]
Soil_4_scaffold_6198_c1_7	K01520	Xenobiotics biodegradation and metabolism	Drug metabolism - other enzymes [PATH:ko00983]
Soil_4_scaffold_6212_c1_3	K01520	Nucleotide metabolism	Pyrimidine metabolism [PATH:ko00240]
Soil_4_scaffold_6212_c1_3	K01520	Xenobiotics biodegradation and metabolism	Drug metabolism - other enzymes [PATH:ko00983]
Soil_2_scaffold_27647_c1_2	K01581	Amino acid metabolism	Arginine and proline metabolism [PATH:ko00330]
Soil_2_scaffold_27647_c1_2	K01581	Metabolism of other amino acids	Glutathione metabolism [PATH:ko00480]
Soil_3_scaffold_3773_c1_10	K01581	Amino acid metabolism	Arginine and proline metabolism [PATH:ko00330]
Soil_3_scaffold_3773_c1_10	K01581	Metabolism of other amino acids	Glutathione metabolism [PATH:ko00480]
Soil_4_scaffold_21036_c1_4	K01581	Amino acid metabolism	Arginine and proline metabolism [PATH:ko00330]
Soil_4_scaffold_21036_c1_4	K01581	Metabolism of other amino acids	Glutathione metabolism [PATH:ko00480]
Soil_3_scaffold_2664_c1_7	K01611	Amino acid metabolism	Cysteine and methionine metabolism [PATH:ko00270]
Soil_3_scaffold_2664_c1_7	K01611	Amino acid metabolism	Arginine and proline metabolism [PATH:ko00330]
Soil_1_scaffold_35825_c1_1	K01710	Metabolism of terpenoids and polyketides	Polyketide sugar unit biosynthesis [PATH:ko00523]
Soil_1_scaffold_35825_c1_1	K01710	Metabolism of terpenoids and polyketides	Biosynthesis of vancomycin group antibiotics [PATH:ko01055]
Soil_1_scaffold_35825_c1_1	K01710	Biosynthesis of other secondary metabolites	Streptomycin biosynthesis [PATH:ko00521]
Soil_1_scaffold_35825_c1_1	K01710	Biosynthesis of other secondary metabolites	Acarbose and validamycin biosynthesis [PATH:ko00525]
Soil_1_scaffold_35825_c1_3	K01710	Metabolism of terpenoids and polyketides	Polyketide sugar unit biosynthesis [PATH:ko00523]
Soil_1_scaffold_35825_c1_3	K01710	Metabolism of terpenoids and polyketides	Biosynthesis of vancomycin group antibiotics [PATH:ko01055]
Soil_1_scaffold_35825_c1_3	K01710	Biosynthesis of other secondary metabolites	Streptomycin biosynthesis [PATH:ko00521]
Soil_1_scaffold_35825_c1_3	K01710	Biosynthesis of other secondary metabolites	Acarbose and validamycin biosynthesis [PATH:ko00525]
Soil_2_scaffold_17324_c1_6	K01710	Metabolism of terpenoids and polyketides	Polyketide sugar unit biosynthesis [PATH:ko00523]
Soil_2_scaffold_17324_c1_6	K01710	Metabolism of terpenoids and polyketides	Biosynthesis of vancomycin group antibiotics [PATH:ko01055]
Soil_2_scaffold_17324_c1_6	K01710	Biosynthesis of other secondary metabolites	Streptomycin biosynthesis [PATH:ko00521]
Soil_2_scaffold_17324_c1_6	K01710	Biosynthesis of other secondary metabolites	Acarbose and validamycin biosynthesis [PATH:ko00525]
Soil_3_scaffold_1466_c1_13	K01710	Metabolism of terpenoids and polyketides	Polyketide sugar unit biosynthesis [PATH:ko00523]
Soil_3_scaffold_1466_c1_13	K01710	Metabolism of terpenoids and polyketides	Biosynthesis of vancomycin group antibiotics [PATH:ko01055]
Soil_3_scaffold_1466_c1_13	K01710	Biosynthesis of other secondary metabolites	Streptomycin biosynthesis [PATH:ko00521]
Soil_3_scaffold_1466_c1_13	K01710	Biosynthesis of other secondary metabolites	Acarbose and validamycin biosynthesis [PATH:ko00525]
Soil_3_scaffold_28708_c1_2	K01710	Metabolism of terpenoids and polyketides	Polyketide sugar unit biosynthesis [PATH:ko00523]
Soil_3_scaffold_28708_c1_2	K01710	Metabolism of terpenoids and polyketides	Biosynthesis of vancomycin group antibiotics [PATH:ko01055]
Soil_3_scaffold_28708_c1_2	K01710	Biosynthesis of other secondary metabolites	Streptomycin biosynthesis [PATH:ko00521]
Soil_3_scaffold_28708_c1_2	K01710	Biosynthesis of other secondary metabolites	Acarbose and validamycin biosynthesis [PATH:ko00525]
Soil_4_scaffold_26267_c1_3	K01885	Metabolism of cofactors and vitamins	Porphyrin and chlorophyll metabolism [PATH:ko00860]
Soil_4_scaffold_26267_c1_3	K01885	Translation	Aminoacyl-tRNA biosynthesis [PATH:ko00970]
Soil_4_scaffold_45422_c1_4	K01972	Replication and repair	DNA replication [PATH:ko03030]
Soil_4_scaffold_45422_c1_4	K01972	Replication and repair	Base excision repair [PATH:ko03410]
Soil_4_scaffold_45422_c1_4	K01972	Replication and repair	Nucleotide excision repair [PATH:ko03420]
Soil_4_scaffold_45422_c1_4	K01972	Replication and repair	Mismatch repair [PATH:ko03430]
Soil_3_scaffold_20699_c1_3	K01999	Membrane transport	ABC transporters [PATH:ko02010]
Soil_3_scaffold_20699_c1_3	K01999	Cellular community - prokaryotes	Quorum sensing [PATH:ko02024]
Soil_3_scaffold_64681_c1_1	K02040	Membrane transport	ABC transporters [PATH:ko02010]
Soil_3_scaffold_64681_c1_1	K02040	Signal transduction	Two-component system [PATH:ko02020]
Soil_4_scaffold_10868_c1_3	K02087	Cell growth and death	Cell cycle [PATH:ko04110]
Soil_4_scaffold_10868_c1_3	K02087	Cell growth and death	Oocyte meiosis [PATH:ko04114]
Soil_4_scaffold_10868_c1_3	K02087	Cell growth and death	p53 signaling pathway [PATH:ko04115]
Soil_4_scaffold_10868_c1_3	K02087	Cell growth and death	Cellular senescence [PATH:ko04218]
Soil_4_scaffold_10868_c1_3	K02087	Cellular community - eukaryotes	Gap junction [PATH:ko04540]
Soil_4_scaffold_10868_c1_3	K02087	Endocrine system	Progesterone-mediated oocyte maturation [PATH:ko04914]
Soil_3_scaffold_1466_c1_5	K02206	Signal transduction	FoxO signaling pathway [PATH:ko04068]
Soil_3_scaffold_1466_c1_5	K02206	Signal transduction	PI3K-Akt signaling pathway [PATH:ko04151]
Soil_3_scaffold_1466_c1_5	K02206	Cell growth and death	Cell cycle [PATH:ko04110]
Soil_3_scaffold_1466_c1_5	K02206	Cell growth and death	Oocyte meiosis [PATH:ko04114]
Soil_3_scaffold_1466_c1_5	K02206	Cell growth and death	p53 signaling pathway [PATH:ko04115]
Soil_3_scaffold_1466_c1_5	K02206	Cell growth and death	Cellular senescence [PATH:ko04218]
Soil_3_scaffold_1466_c1_5	K02206	Endocrine system	Progesterone-mediated oocyte maturation [PATH:ko04914]
Soil_4_scaffold_10868_c1_3	K02206	Signal transduction	FoxO signaling pathway [PATH:ko04068]
Soil_4_scaffold_10868_c1_3	K02206	Signal transduction	PI3K-Akt signaling pathway [PATH:ko04151]
Soil_4_scaffold_10868_c1_3	K02206	Cell growth and death	Cell cycle [PATH:ko04110]
Soil_4_scaffold_10868_c1_3	K02206	Cell growth and death	Oocyte meiosis [PATH:ko04114]
Soil_4_scaffold_10868_c1_3	K02206	Cell growth and death	p53 signaling pathway [PATH:ko04115]
Soil_4_scaffold_10868_c1_3	K02206	Cell growth and death	Cellular senescence [PATH:ko04218]
Soil_4_scaffold_10868_c1_3	K02206	Endocrine system	Progesterone-mediated oocyte maturation [PATH:ko04914]
Soil_4_scaffold_1219_c1_24	K02206	Signal transduction	FoxO signaling pathway [PATH:ko04068]
Soil_4_scaffold_1219_c1_24	K02206	Signal transduction	PI3K-Akt signaling pathway [PATH:ko04151]
Soil_4_scaffold_1219_c1_24	K02206	Cell growth and death	Cell cycle [PATH:ko04110]
Soil_4_scaffold_1219_c1_24	K02206	Cell growth and death	Oocyte meiosis [PATH:ko04114]
Soil_4_scaffold_1219_c1_24	K02206	Cell growth and death	p53 signaling pathway [PATH:ko04115]
Soil_4_scaffold_1219_c1_24	K02206	Cell growth and death	Cellular senescence [PATH:ko04218]
Soil_4_scaffold_1219_c1_24	K02206	Endocrine system	Progesterone-mediated oocyte maturation [PATH:ko04914]
Soil_4_scaffold_49485_c1_2	K02218	Signal transduction	MAPK signaling pathway - yeast [PATH:ko04011]
Soil_4_scaffold_49485_c1_2	K02218	Signal transduction	Hippo signaling pathway - multiple species [PATH:ko04392]
Soil_2_scaffold_75412_c1_1	K02314	Replication and repair	DNA replication [PATH:ko03030]
Soil_2_scaffold_75412_c1_1	K02314	Cell growth and death	Cell cycle - Caulobacter [PATH:ko04112]
Soil_2_scaffold_25305_c1_1	K02316	Replication and repair	DNA replication [PATH:ko03030]
Soil_1_scaffold_64069_c1_1	K02319	Replication and repair	DNA replication [PATH:ko03030]
Soil_2_scaffold_63575_c1_1	K02319	Replication and repair	DNA replication [PATH:ko03030]
Soil_4_scaffold_49358_c1_1	K02319	Replication and repair	DNA replication [PATH:ko03030]
Soil_1_scaffold_16964_c1_1	K02327	Replication and repair	DNA replication [PATH:ko03030]
Soil_1_scaffold_16964_c1_1	K02327	Replication and repair	Base excision repair [PATH:ko03410]
Soil_1_scaffold_16964_c1_1	K02327	Replication and repair	Nucleotide excision repair [PATH:ko03420]
Soil_1_scaffold_16964_c1_1	K02327	Replication and repair	Mismatch repair [PATH:ko03430]
Soil_1_scaffold_16964_c1_1	K02327	Replication and repair	Homologous recombination [PATH:ko03440]
Soil_1_scaffold_16964_c1_4	K02327	Replication and repair	DNA replication [PATH:ko03030]
Soil_1_scaffold_16964_c1_4	K02327	Replication and repair	Base excision repair [PATH:ko03410]
Soil_1_scaffold_16964_c1_4	K02327	Replication and repair	Nucleotide excision repair [PATH:ko03420]
Soil_1_scaffold_16964_c1_4	K02327	Replication and repair	Mismatch repair [PATH:ko03430]
Soil_1_scaffold_16964_c1_4	K02327	Replication and repair	Homologous recombination [PATH:ko03440]
Soil_2_scaffold_49101_c1_1	K02327	Replication and repair	DNA replication [PATH:ko03030]
Soil_2_scaffold_49101_c1_1	K02327	Replication and repair	Base excision repair [PATH:ko03410]
Soil_2_scaffold_49101_c1_1	K02327	Replication and repair	Nucleotide excision repair [PATH:ko03420]
Soil_2_scaffold_49101_c1_1	K02327	Replication and repair	Mismatch repair [PATH:ko03430]
Soil_2_scaffold_49101_c1_1	K02327	Replication and repair	Homologous recombination [PATH:ko03440]
Soil_3_scaffold_2537_c1_3	K02327	Replication and repair	DNA replication [PATH:ko03030]
Soil_3_scaffold_2537_c1_3	K02327	Replication and repair	Base excision repair [PATH:ko03410]
Soil_3_scaffold_2537_c1_3	K02327	Replication and repair	Nucleotide excision repair [PATH:ko03420]
Soil_3_scaffold_2537_c1_3	K02327	Replication and repair	Mismatch repair [PATH:ko03430]
Soil_3_scaffold_2537_c1_3	K02327	Replication and repair	Homologous recombination [PATH:ko03440]
Soil_4_scaffold_19765_c1_1	K02327	Replication and repair	DNA replication [PATH:ko03030]
Soil_4_scaffold_19765_c1_1	K02327	Replication and repair	Base excision repair [PATH:ko03410]
Soil_4_scaffold_19765_c1_1	K02327	Replication and repair	Nucleotide excision repair [PATH:ko03420]
Soil_4_scaffold_19765_c1_1	K02327	Replication and repair	Mismatch repair [PATH:ko03430]
Soil_4_scaffold_19765_c1_1	K02327	Replication and repair	Homologous recombination [PATH:ko03440]
Soil_4_scaffold_3146_c1_1	K02327	Replication and repair	DNA replication [PATH:ko03030]
Soil_4_scaffold_3146_c1_1	K02327	Replication and repair	Base excision repair [PATH:ko03410]
Soil_4_scaffold_3146_c1_1	K02327	Replication and repair	Nucleotide excision repair [PATH:ko03420]
Soil_4_scaffold_3146_c1_1	K02327	Replication and repair	Mismatch repair [PATH:ko03430]
Soil_4_scaffold_3146_c1_1	K02327	Replication and repair	Homologous recombination [PATH:ko03440]
Soil_4_scaffold_41211_c1_1	K02327	Replication and repair	DNA replication [PATH:ko03030]
Soil_4_scaffold_41211_c1_1	K02327	Replication and repair	Base excision repair [PATH:ko03410]
Soil_4_scaffold_41211_c1_1	K02327	Replication and repair	Nucleotide excision repair [PATH:ko03420]
Soil_4_scaffold_41211_c1_1	K02327	Replication and repair	Mismatch repair [PATH:ko03430]
Soil_4_scaffold_41211_c1_1	K02327	Replication and repair	Homologous recombination [PATH:ko03440]
Soil_3_scaffold_6878_c1_1	K02330	Replication and repair	Base excision repair [PATH:ko03410]
Soil_1_scaffold_49740_c1_2	K02335	Replication and repair	DNA replication [PATH:ko03030]
Soil_1_scaffold_49740_c1_2	K02335	Replication and repair	Base excision repair [PATH:ko03410]
Soil_1_scaffold_49740_c1_2	K02335	Replication and repair	Nucleotide excision repair [PATH:ko03420]
Soil_1_scaffold_49740_c1_2	K02335	Replication and repair	Homologous recombination [PATH:ko03440]
Soil_2_scaffold_23195_c1_1	K02335	Replication and repair	DNA replication [PATH:ko03030]
Soil_2_scaffold_23195_c1_1	K02335	Replication and repair	Base excision repair [PATH:ko03410]
Soil_2_scaffold_23195_c1_1	K02335	Replication and repair	Nucleotide excision repair [PATH:ko03420]
Soil_2_scaffold_23195_c1_1	K02335	Replication and repair	Homologous recombination [PATH:ko03440]
Soil_2_scaffold_41927_c1_1	K02335	Replication and repair	DNA replication [PATH:ko03030]
Soil_2_scaffold_41927_c1_1	K02335	Replication and repair	Base excision repair [PATH:ko03410]
Soil_2_scaffold_41927_c1_1	K02335	Replication and repair	Nucleotide excision repair [PATH:ko03420]
Soil_2_scaffold_41927_c1_1	K02335	Replication and repair	Homologous recombination [PATH:ko03440]
Soil_3_scaffold_44998_c1_2	K02341	Replication and repair	DNA replication [PATH:ko03030]
Soil_3_scaffold_44998_c1_2	K02341	Replication and repair	Mismatch repair [PATH:ko03430]
Soil_3_scaffold_44998_c1_2	K02341	Replication and repair	Homologous recombination [PATH:ko03440]
Soil_3_scaffold_44998_c1_2	K02343	Replication and repair	DNA replication [PATH:ko03030]
Soil_3_scaffold_44998_c1_2	K02343	Replication and repair	Mismatch repair [PATH:ko03430]
Soil_3_scaffold_44998_c1_2	K02343	Replication and repair	Homologous recombination [PATH:ko03440]
Soil_3_scaffold_62897_c1_1	K02343	Replication and repair	DNA replication [PATH:ko03030]
Soil_3_scaffold_62897_c1_1	K02343	Replication and repair	Mismatch repair [PATH:ko03430]
Soil_3_scaffold_62897_c1_1	K02343	Replication and repair	Homologous recombination [PATH:ko03440]
Soil_1_scaffold_52518_c1_2	K02366	Glycan biosynthesis and metabolism	Glycosaminoglycan biosynthesis - heparan sulfate / heparin [PATH:ko00534]
Soil_3_scaffold_39019_c1_2	K02927	Translation	Ribosome [PATH:ko03010]
Soil_3_scaffold_53535_c1_3	K02977	Translation	Ribosome [PATH:ko03010]
Soil_4_scaffold_9245_c1_1	K02999	Transcription	RNA polymerase [PATH:ko03020]
Soil_1_scaffold_6125_c1_1	K03006	Transcription	RNA polymerase [PATH:ko03020]
Soil_2_scaffold_2341_c1_13	K03006	Transcription	RNA polymerase [PATH:ko03020]
Soil_3_scaffold_1733_c1_14	K03006	Transcription	RNA polymerase [PATH:ko03020]
Soil_3_scaffold_24337_c1_1	K03006	Transcription	RNA polymerase [PATH:ko03020]
Soil_3_scaffold_3773_c1_6	K03006	Transcription	RNA polymerase [PATH:ko03020]
Soil_3_scaffold_51311_c1_1	K03006	Transcription	RNA polymerase [PATH:ko03020]
Soil_3_scaffold_57310_c1_1	K03006	Transcription	RNA polymerase [PATH:ko03020]
Soil_4_scaffold_10616_c1_1	K03006	Transcription	RNA polymerase [PATH:ko03020]
Soil_4_scaffold_1705_c1_5	K03006	Transcription	RNA polymerase [PATH:ko03020]
Soil_4_scaffold_24935_c1_2	K03006	Transcription	RNA polymerase [PATH:ko03020]
Soil_4_scaffold_33294_c1_1	K03006	Transcription	RNA polymerase [PATH:ko03020]
Soil_1_scaffold_25150_c1_3	K03007	Transcription	RNA polymerase [PATH:ko03020]
Soil_1_scaffold_25150_c1_3	K03007	Immune system	Cytosolic DNA-sensing pathway [PATH:ko04623]
Soil_2_scaffold_3952_c1_7	K03010	Transcription	RNA polymerase [PATH:ko03020]
Soil_2_scaffold_56271_c1_1	K03010	Transcription	RNA polymerase [PATH:ko03020]
Soil_3_scaffold_26233_c1_1	K03010	Transcription	RNA polymerase [PATH:ko03020]
Soil_3_scaffold_54993_c1_1	K03010	Transcription	RNA polymerase [PATH:ko03020]
Soil_3_scaffold_8281_c2_6	K03010	Transcription	RNA polymerase [PATH:ko03020]
Soil_4_scaffold_1118_c1_5	K03010	Transcription	RNA polymerase [PATH:ko03020]
Soil_4_scaffold_6212_c1_11	K03010	Transcription	RNA polymerase [PATH:ko03020]
Soil_1_scaffold_1938_c1_12	K03013	Transcription	RNA polymerase [PATH:ko03020]
Soil_1_scaffold_1938_c1_12	K03013	Immune system	Cytosolic DNA-sensing pathway [PATH:ko04623]
Soil_1_scaffold_32017_c1_1	K03013	Transcription	RNA polymerase [PATH:ko03020]
Soil_1_scaffold_32017_c1_1	K03013	Immune system	Cytosolic DNA-sensing pathway [PATH:ko04623]
Soil_3_scaffold_15797_c1_3	K03013	Transcription	RNA polymerase [PATH:ko03020]
Soil_3_scaffold_15797_c1_3	K03013	Immune system	Cytosolic DNA-sensing pathway [PATH:ko04623]
Soil_3_scaffold_60837_c1_2	K03013	Transcription	RNA polymerase [PATH:ko03020]
Soil_3_scaffold_60837_c1_2	K03013	Immune system	Cytosolic DNA-sensing pathway [PATH:ko04623]
Soil_3_scaffold_701_c1_14	K03013	Transcription	RNA polymerase [PATH:ko03020]
Soil_3_scaffold_701_c1_14	K03013	Immune system	Cytosolic DNA-sensing pathway [PATH:ko04623]
Soil_4_scaffold_1118_c1_14	K03013	Transcription	RNA polymerase [PATH:ko03020]
Soil_4_scaffold_1118_c1_14	K03013	Immune system	Cytosolic DNA-sensing pathway [PATH:ko04623]
Soil_4_scaffold_1440_c1_5	K03013	Transcription	RNA polymerase [PATH:ko03020]
Soil_4_scaffold_1440_c1_5	K03013	Immune system	Cytosolic DNA-sensing pathway [PATH:ko04623]
Soil_4_scaffold_19496_c1_5	K03013	Transcription	RNA polymerase [PATH:ko03020]
Soil_4_scaffold_19496_c1_5	K03013	Immune system	Cytosolic DNA-sensing pathway [PATH:ko04623]
Soil_4_scaffold_29421_c1_1	K03013	Transcription	RNA polymerase [PATH:ko03020]
Soil_4_scaffold_29421_c1_1	K03013	Immune system	Cytosolic DNA-sensing pathway [PATH:ko04623]
Soil_3_scaffold_803_c1_2	K03014	Transcription	RNA polymerase [PATH:ko03020]
Soil_3_scaffold_803_c1_2	K03014	Immune system	Cytosolic DNA-sensing pathway [PATH:ko04623]
Soil_4_scaffold_13100_c1_3	K03014	Transcription	RNA polymerase [PATH:ko03020]
Soil_4_scaffold_13100_c1_3	K03014	Immune system	Cytosolic DNA-sensing pathway [PATH:ko04623]
Soil_2_scaffold_703_c1_16	K03020	Transcription	RNA polymerase [PATH:ko03020]
Soil_2_scaffold_703_c1_16	K03020	Immune system	Cytosolic DNA-sensing pathway [PATH:ko04623]
Soil_3_scaffold_53957_c1_1	K03021	Transcription	RNA polymerase [PATH:ko03020]
Soil_3_scaffold_53957_c1_1	K03021	Immune system	Cytosolic DNA-sensing pathway [PATH:ko04623]
Soil_1_scaffold_24693_c1_2	K03042	Transcription	RNA polymerase [PATH:ko03020]
Soil_2_scaffold_21526_c1_1	K03044	Transcription	RNA polymerase [PATH:ko03020]
Soil_3_scaffold_12271_c1_3	K03045	Transcription	RNA polymerase [PATH:ko03020]
Soil_3_scaffold_55439_c1_3	K03046	Transcription	RNA polymerase [PATH:ko03020]
Soil_4_scaffold_49297_c1_1	K03046	Transcription	RNA polymerase [PATH:ko03020]
Soil_4_scaffold_18470_c1_3	K03055	Transcription	RNA polymerase [PATH:ko03020]
Soil_3_scaffold_30912_c1_1	K03058	Transcription	RNA polymerase [PATH:ko03020]
Soil_4_scaffold_27520_c1_2	K03058	Transcription	RNA polymerase [PATH:ko03020]
Soil_2_scaffold_7442_c1_6	K03094	Folding, sorting and degradation	Protein processing in endoplasmic reticulum [PATH:ko04141]
Soil_2_scaffold_7442_c1_6	K03094	Folding, sorting and degradation	Ubiquitin mediated proteolysis [PATH:ko04120]
Soil_2_scaffold_7442_c1_6	K03094	Signal transduction	Wnt signaling pathway [PATH:ko04310]
Soil_2_scaffold_7442_c1_6	K03094	Signal transduction	Hedgehog signaling pathway - fly [PATH:ko04341]
Soil_2_scaffold_7442_c1_6	K03094	Signal transduction	TGF-beta signaling pathway [PATH:ko04350]
Soil_2_scaffold_7442_c1_6	K03094	Cell growth and death	Cell cycle [PATH:ko04110]
Soil_2_scaffold_7442_c1_6	K03094	Cell growth and death	Cell cycle - yeast [PATH:ko04111]
Soil_2_scaffold_7442_c1_6	K03094	Cell growth and death	Oocyte meiosis [PATH:ko04114]
Soil_2_scaffold_7442_c1_6	K03094	Environmental adaptation	Circadian rhythm [PATH:ko04710]
Soil_3_scaffold_701_c1_4	K03094	Folding, sorting and degradation	Protein processing in endoplasmic reticulum [PATH:ko04141]
Soil_3_scaffold_701_c1_4	K03094	Folding, sorting and degradation	Ubiquitin mediated proteolysis [PATH:ko04120]
Soil_3_scaffold_701_c1_4	K03094	Signal transduction	Wnt signaling pathway [PATH:ko04310]
Soil_3_scaffold_701_c1_4	K03094	Signal transduction	Hedgehog signaling pathway - fly [PATH:ko04341]
Soil_3_scaffold_701_c1_4	K03094	Signal transduction	TGF-beta signaling pathway [PATH:ko04350]
Soil_3_scaffold_701_c1_4	K03094	Cell growth and death	Cell cycle [PATH:ko04110]
Soil_3_scaffold_701_c1_4	K03094	Cell growth and death	Cell cycle - yeast [PATH:ko04111]
Soil_3_scaffold_701_c1_4	K03094	Cell growth and death	Oocyte meiosis [PATH:ko04114]
Soil_3_scaffold_701_c1_4	K03094	Environmental adaptation	Circadian rhythm [PATH:ko04710]
Soil_4_scaffold_1156_c1_16	K03094	Folding, sorting and degradation	Protein processing in endoplasmic reticulum [PATH:ko04141]
Soil_4_scaffold_1156_c1_16	K03094	Folding, sorting and degradation	Ubiquitin mediated proteolysis [PATH:ko04120]
Soil_4_scaffold_1156_c1_16	K03094	Signal transduction	Wnt signaling pathway [PATH:ko04310]
Soil_4_scaffold_1156_c1_16	K03094	Signal transduction	Hedgehog signaling pathway - fly [PATH:ko04341]
Soil_4_scaffold_1156_c1_16	K03094	Signal transduction	TGF-beta signaling pathway [PATH:ko04350]
Soil_4_scaffold_1156_c1_16	K03094	Cell growth and death	Cell cycle [PATH:ko04110]
Soil_4_scaffold_1156_c1_16	K03094	Cell growth and death	Cell cycle - yeast [PATH:ko04111]
Soil_4_scaffold_1156_c1_16	K03094	Cell growth and death	Oocyte meiosis [PATH:ko04114]
Soil_4_scaffold_1156_c1_16	K03094	Environmental adaptation	Circadian rhythm [PATH:ko04710]
Soil_4_scaffold_1650_c1_22	K03094	Folding, sorting and degradation	Protein processing in endoplasmic reticulum [PATH:ko04141]
Soil_4_scaffold_1650_c1_22	K03094	Folding, sorting and degradation	Ubiquitin mediated proteolysis [PATH:ko04120]
Soil_4_scaffold_1650_c1_22	K03094	Signal transduction	Wnt signaling pathway [PATH:ko04310]
Soil_4_scaffold_1650_c1_22	K03094	Signal transduction	Hedgehog signaling pathway - fly [PATH:ko04341]
Soil_4_scaffold_1650_c1_22	K03094	Signal transduction	TGF-beta signaling pathway [PATH:ko04350]
Soil_4_scaffold_1650_c1_22	K03094	Cell growth and death	Cell cycle [PATH:ko04110]
Soil_4_scaffold_1650_c1_22	K03094	Cell growth and death	Cell cycle - yeast [PATH:ko04111]
Soil_4_scaffold_1650_c1_22	K03094	Cell growth and death	Oocyte meiosis [PATH:ko04114]
Soil_4_scaffold_1650_c1_22	K03094	Environmental adaptation	Circadian rhythm [PATH:ko04710]
Soil_1_scaffold_42850_c2_5	K03111	Replication and repair	DNA replication [PATH:ko03030]
Soil_1_scaffold_42850_c2_5	K03111	Replication and repair	Mismatch repair [PATH:ko03430]
Soil_1_scaffold_42850_c2_5	K03111	Replication and repair	Homologous recombination [PATH:ko03440]
Soil_2_scaffold_9070_c1_7	K03165	Replication and repair	Homologous recombination [PATH:ko03440]
Soil_2_scaffold_9070_c1_7	K03165	Replication and repair	Fanconi anemia pathway [PATH:ko03460]
Soil_4_scaffold_6951_c1_4	K03165	Replication and repair	Homologous recombination [PATH:ko03440]
Soil_4_scaffold_6951_c1_4	K03165	Replication and repair	Fanconi anemia pathway [PATH:ko03460]
Soil_1_scaffold_6120_c1_3	K03283	Transcription	Spliceosome [PATH:ko03040]
Soil_1_scaffold_6120_c1_3	K03283	Folding, sorting and degradation	Protein processing in endoplasmic reticulum [PATH:ko04141]
Soil_1_scaffold_6120_c1_3	K03283	Signal transduction	MAPK signaling pathway [PATH:ko04010]
Soil_1_scaffold_6120_c1_3	K03283	Transport and catabolism	Endocytosis [PATH:ko04144]
Soil_1_scaffold_6120_c1_3	K03283	Immune system	Antigen processing and presentation [PATH:ko04612]
Soil_1_scaffold_6120_c1_3	K03283	Endocrine system	Estrogen signaling pathway [PATH:ko04915]
Soil_1_scaffold_6120_c1_3	K03283	Aging	Longevity regulating pathway - multiple species [PATH:ko04213]
Soil_2_scaffold_1691_c1_9	K03283	Transcription	Spliceosome [PATH:ko03040]
Soil_2_scaffold_1691_c1_9	K03283	Folding, sorting and degradation	Protein processing in endoplasmic reticulum [PATH:ko04141]
Soil_2_scaffold_1691_c1_9	K03283	Signal transduction	MAPK signaling pathway [PATH:ko04010]
Soil_2_scaffold_1691_c1_9	K03283	Transport and catabolism	Endocytosis [PATH:ko04144]
Soil_2_scaffold_1691_c1_9	K03283	Immune system	Antigen processing and presentation [PATH:ko04612]
Soil_2_scaffold_1691_c1_9	K03283	Endocrine system	Estrogen signaling pathway [PATH:ko04915]
Soil_2_scaffold_1691_c1_9	K03283	Aging	Longevity regulating pathway - multiple species [PATH:ko04213]
Soil_2_scaffold_991_c1_5	K03347	Folding, sorting and degradation	Protein processing in endoplasmic reticulum [PATH:ko04141]
Soil_2_scaffold_991_c1_5	K03347	Folding, sorting and degradation	Ubiquitin mediated proteolysis [PATH:ko04120]
Soil_2_scaffold_991_c1_5	K03347	Signal transduction	Wnt signaling pathway [PATH:ko04310]
Soil_2_scaffold_991_c1_5	K03347	Signal transduction	Hedgehog signaling pathway [PATH:ko04340]
Soil_2_scaffold_991_c1_5	K03347	Signal transduction	Hedgehog signaling pathway - fly [PATH:ko04341]
Soil_2_scaffold_991_c1_5	K03347	Signal transduction	TGF-beta signaling pathway [PATH:ko04350]
Soil_2_scaffold_991_c1_5	K03347	Cell growth and death	Cell cycle [PATH:ko04110]
Soil_2_scaffold_991_c1_5	K03347	Cell growth and death	Cell cycle - yeast [PATH:ko04111]
Soil_2_scaffold_991_c1_5	K03347	Cell growth and death	Oocyte meiosis [PATH:ko04114]
Soil_2_scaffold_991_c1_5	K03347	Environmental adaptation	Circadian rhythm [PATH:ko04710]
Soil_1_scaffold_35348_c1_1	K03465	Nucleotide metabolism	Pyrimidine metabolism [PATH:ko00240]
Soil_1_scaffold_35348_c1_1	K03465	Metabolism of cofactors and vitamins	One carbon pool by folate [PATH:ko00670]
Soil_1_scaffold_52520_c1_1	K03465	Nucleotide metabolism	Pyrimidine metabolism [PATH:ko00240]
Soil_1_scaffold_52520_c1_1	K03465	Metabolism of cofactors and vitamins	One carbon pool by folate [PATH:ko00670]
Soil_1_scaffold_67033_c1_2	K03465	Nucleotide metabolism	Pyrimidine metabolism [PATH:ko00240]
Soil_1_scaffold_67033_c1_2	K03465	Metabolism of cofactors and vitamins	One carbon pool by folate [PATH:ko00670]
Soil_2_scaffold_38036_c1_2	K03469	Replication and repair	DNA replication [PATH:ko03030]
Soil_4_scaffold_1865_c1_9	K03469	Replication and repair	DNA replication [PATH:ko03030]
Soil_4_scaffold_44910_c1_2	K03469	Replication and repair	DNA replication [PATH:ko03030]
Soil_3_scaffold_2398_c1_11	K03555	Replication and repair	Mismatch repair [PATH:ko03430]
Soil_3_scaffold_3773_c1_3	K03555	Replication and repair	Mismatch repair [PATH:ko03430]
Soil_3_scaffold_3773_c1_4	K03555	Replication and repair	Mismatch repair [PATH:ko03430]
Soil_2_scaffold_45723_c1_1	K03581	Replication and repair	Homologous recombination [PATH:ko03440]
Soil_3_scaffold_33468_c1_1	K03581	Replication and repair	Homologous recombination [PATH:ko03440]
Soil_4_scaffold_1440_c1_3	K03581	Replication and repair	Homologous recombination [PATH:ko03440]
Soil_4_scaffold_6100_c1_7	K03581	Replication and repair	Homologous recombination [PATH:ko03440]
Soil_1_scaffold_1549_c1_16	K03648	Replication and repair	Base excision repair [PATH:ko03410]
Soil_1_scaffold_315_c1_9	K03648	Replication and repair	Base excision repair [PATH:ko03410]
Soil_2_scaffold_4538_c1_11	K03648	Replication and repair	Base excision repair [PATH:ko03410]
Soil_2_scaffold_52115_c1_3	K03648	Replication and repair	Base excision repair [PATH:ko03410]
Soil_3_scaffold_20194_c1_4	K03648	Replication and repair	Base excision repair [PATH:ko03410]
Soil_4_scaffold_15784_c1_1	K03648	Replication and repair	Base excision repair [PATH:ko03410]
Soil_4_scaffold_46348_c1_2	K03648	Replication and repair	Base excision repair [PATH:ko03410]
Soil_3_scaffold_1466_c1_18	K03657	Replication and repair	Nucleotide excision repair [PATH:ko03420]
Soil_3_scaffold_1466_c1_18	K03657	Replication and repair	Mismatch repair [PATH:ko03430]
Soil_1_scaffold_7120_c1_6	K03671	Immune system	NOD-like receptor signaling pathway [PATH:ko04621]
Soil_2_scaffold_1138_c1_6	K03671	Immune system	NOD-like receptor signaling pathway [PATH:ko04621]
Soil_4_scaffold_18652_c1_2	K03671	Immune system	NOD-like receptor signaling pathway [PATH:ko04621]
Soil_4_scaffold_5051_c1_9	K03671	Immune system	NOD-like receptor signaling pathway [PATH:ko04621]
Soil_1_scaffold_26213_c1_1	K03685	Translation	Ribosome biogenesis in eukaryotes [PATH:ko03008]
Soil_2_scaffold_16581_c1_1	K03685	Translation	Ribosome biogenesis in eukaryotes [PATH:ko03008]
Soil_2_scaffold_30493_c1_1	K03685	Translation	Ribosome biogenesis in eukaryotes [PATH:ko03008]
Soil_3_scaffold_13370_c2_4	K03685	Translation	Ribosome biogenesis in eukaryotes [PATH:ko03008]
Soil_4_scaffold_8365_c1_6	K03685	Translation	Ribosome biogenesis in eukaryotes [PATH:ko03008]
Soil_4_scaffold_8479_c1_3	K03685	Translation	Ribosome biogenesis in eukaryotes [PATH:ko03008]
Soil_3_scaffold_3667_c1_9	K03942	Energy metabolism	Oxidative phosphorylation [PATH:ko00190]
Soil_3_scaffold_3667_c1_9	K03942	Nervous system	Retrograde endocannabinoid signaling [PATH:ko04723]
Soil_3_scaffold_3667_c1_9	K03942	Environmental adaptation	Thermogenesis [PATH:ko04714]
Soil_3_scaffold_3773_c1_9	K03954	Energy metabolism	Oxidative phosphorylation [PATH:ko00190]
Soil_3_scaffold_3773_c1_9	K03954	Nervous system	Retrograde endocannabinoid signaling [PATH:ko04723]
Soil_3_scaffold_3773_c1_9	K03954	Environmental adaptation	Thermogenesis [PATH:ko04714]
Soil_4_scaffold_14660_c1_3	K03986	Immune system	Complement and coagulation cascades [PATH:ko04610]
Soil_4_scaffold_14660_c1_3	K03988	Immune system	Complement and coagulation cascades [PATH:ko04610]
Soil_1_scaffold_39233_c1_1	K04371	Signal transduction	Ras signaling pathway [PATH:ko04014]
Soil_1_scaffold_39233_c1_1	K04371	Signal transduction	Rap1 signaling pathway [PATH:ko04015]
Soil_1_scaffold_39233_c1_1	K04371	Signal transduction	MAPK signaling pathway [PATH:ko04010]
Soil_1_scaffold_39233_c1_1	K04371	Signal transduction	MAPK signaling pathway - fly [PATH:ko04013]
Soil_1_scaffold_39233_c1_1	K04371	Signal transduction	MAPK signaling pathway - yeast [PATH:ko04011]
Soil_1_scaffold_39233_c1_1	K04371	Signal transduction	ErbB signaling pathway [PATH:ko04012]
Soil_1_scaffold_39233_c1_1	K04371	Signal transduction	TGF-beta signaling pathway [PATH:ko04350]
Soil_1_scaffold_39233_c1_1	K04371	Signal transduction	VEGF signaling pathway [PATH:ko04370]
Soil_1_scaffold_39233_c1_1	K04371	Signal transduction	Apelin signaling pathway [PATH:ko04371]
Soil_1_scaffold_39233_c1_1	K04371	Signal transduction	TNF signaling pathway [PATH:ko04668]
Soil_1_scaffold_39233_c1_1	K04371	Signal transduction	HIF-1 signaling pathway [PATH:ko04066]
Soil_1_scaffold_39233_c1_1	K04371	Signal transduction	FoxO signaling pathway [PATH:ko04068]
Soil_1_scaffold_39233_c1_1	K04371	Signal transduction	Phospholipase D signaling pathway [PATH:ko04072]
Soil_1_scaffold_39233_c1_1	K04371	Signal transduction	Sphingolipid signaling pathway [PATH:ko04071]
Soil_1_scaffold_39233_c1_1	K04371	Signal transduction	cAMP signaling pathway [PATH:ko04024]
Soil_1_scaffold_39233_c1_1	K04371	Signal transduction	cGMP-PKG signaling pathway [PATH:ko04022]
Soil_1_scaffold_39233_c1_1	K04371	Signal transduction	PI3K-Akt signaling pathway [PATH:ko04151]
Soil_1_scaffold_39233_c1_1	K04371	Signal transduction	mTOR signaling pathway [PATH:ko04150]
Soil_1_scaffold_39233_c1_1	K04371	Transport and catabolism	Autophagy - animal [PATH:ko04140]
Soil_1_scaffold_39233_c1_1	K04371	Cell growth and death	Cell cycle - yeast [PATH:ko04111]
Soil_1_scaffold_39233_c1_1	K04371	Cell growth and death	Oocyte meiosis [PATH:ko04114]
Soil_1_scaffold_39233_c1_1	K04371	Cell growth and death	Apoptosis [PATH:ko04210]
Soil_1_scaffold_39233_c1_1	K04371	Cell growth and death	Apoptosis - fly [PATH:ko04214]
Soil_1_scaffold_39233_c1_1	K04371	Cell growth and death	Cellular senescence [PATH:ko04218]
Soil_1_scaffold_39233_c1_1	K04371	Cellular community - eukaryotes	Focal adhesion [PATH:ko04510]
Soil_1_scaffold_39233_c1_1	K04371	Cellular community - eukaryotes	Adherens junction [PATH:ko04520]
Soil_1_scaffold_39233_c1_1	K04371	Cellular community - eukaryotes	Gap junction [PATH:ko04540]
Soil_1_scaffold_39233_c1_1	K04371	Cellular community - eukaryotes	Signaling pathways regulating pluripotency of stem cells [PATH:ko04550]
Soil_1_scaffold_39233_c1_1	K04371	Cell motility	Regulation of actin cytoskeleton [PATH:ko04810]
Soil_1_scaffold_39233_c1_1	K04371	Immune system	Platelet activation [PATH:ko04611]
Soil_1_scaffold_39233_c1_1	K04371	Immune system	Toll-like receptor signaling pathway [PATH:ko04620]
Soil_1_scaffold_39233_c1_1	K04371	Immune system	NOD-like receptor signaling pathway [PATH:ko04621]
Soil_1_scaffold_39233_c1_1	K04371	Immune system	Natural killer cell mediated cytotoxicity [PATH:ko04650]
Soil_1_scaffold_39233_c1_1	K04371	Immune system	T cell receptor signaling pathway [PATH:ko04660]
Soil_1_scaffold_39233_c1_1	K04371	Immune system	Th1 and Th2 cell differentiation [PATH:ko04658]
Soil_1_scaffold_39233_c1_1	K04371	Immune system	Th17 cell differentiation [PATH:ko04659]
Soil_1_scaffold_39233_c1_1	K04371	Immune system	IL-17 signaling pathway [PATH:ko04657]
Soil_1_scaffold_39233_c1_1	K04371	Immune system	B cell receptor signaling pathway [PATH:ko04662]
Soil_1_scaffold_39233_c1_1	K04371	Immune system	Fc epsilon RI signaling pathway [PATH:ko04664]
Soil_1_scaffold_39233_c1_1	K04371	Immune system	Fc gamma R-mediated phagocytosis [PATH:ko04666]
Soil_1_scaffold_39233_c1_1	K04371	Immune system	Chemokine signaling pathway [PATH:ko04062]
Soil_1_scaffold_39233_c1_1	K04371	Endocrine system	Insulin signaling pathway [PATH:ko04910]
Soil_1_scaffold_39233_c1_1	K04371	Endocrine system	GnRH signaling pathway [PATH:ko04912]
Soil_1_scaffold_39233_c1_1	K04371	Endocrine system	Estrogen signaling pathway [PATH:ko04915]
Soil_1_scaffold_39233_c1_1	K04371	Endocrine system	Progesterone-mediated oocyte maturation [PATH:ko04914]
Soil_1_scaffold_39233_c1_1	K04371	Endocrine system	Prolactin signaling pathway [PATH:ko04917]
Soil_1_scaffold_39233_c1_1	K04371	Endocrine system	Oxytocin signaling pathway [PATH:ko04921]
Soil_1_scaffold_39233_c1_1	K04371	Endocrine system	Relaxin signaling pathway [PATH:ko04926]
Soil_1_scaffold_39233_c1_1	K04371	Endocrine system	Thyroid hormone signaling pathway [PATH:ko04919]
Soil_1_scaffold_39233_c1_1	K04371	Endocrine system	Melanogenesis [PATH:ko04916]
Soil_1_scaffold_39233_c1_1	K04371	Circulatory system	Adrenergic signaling in cardiomyocytes [PATH:ko04261]
Soil_1_scaffold_39233_c1_1	K04371	Circulatory system	Vascular smooth muscle contraction [PATH:ko04270]
Soil_1_scaffold_39233_c1_1	K04371	Excretory system	Aldosterone-regulated sodium reabsorption [PATH:ko04960]
Soil_1_scaffold_39233_c1_1	K04371	Nervous system	Glutamatergic synapse [PATH:ko04724]
Soil_1_scaffold_39233_c1_1	K04371	Nervous system	Cholinergic synapse [PATH:ko04725]
Soil_1_scaffold_39233_c1_1	K04371	Nervous system	Serotonergic synapse [PATH:ko04726]
Soil_1_scaffold_39233_c1_1	K04371	Nervous system	Long-term potentiation [PATH:ko04720]
Soil_1_scaffold_39233_c1_1	K04371	Nervous system	Long-term depression [PATH:ko04730]
Soil_1_scaffold_39233_c1_1	K04371	Nervous system	Retrograde endocannabinoid signaling [PATH:ko04723]
Soil_1_scaffold_39233_c1_1	K04371	Nervous system	Neurotrophin signaling pathway [PATH:ko04722]
Soil_1_scaffold_39233_c1_1	K04371	Development and regeneration	Dorso-ventral axis formation [PATH:ko04320]
Soil_1_scaffold_39233_c1_1	K04371	Development and regeneration	Axon guidance [PATH:ko04360]
Soil_1_scaffold_39233_c1_1	K04371	Development and regeneration	Osteoclast differentiation [PATH:ko04380]
Soil_1_scaffold_39233_c1_1	K04371	Environmental adaptation	Circadian entrainment [PATH:ko04713]
Soil_2_scaffold_19907_c1_1	K04371	Signal transduction	Ras signaling pathway [PATH:ko04014]
Soil_2_scaffold_19907_c1_1	K04371	Signal transduction	Rap1 signaling pathway [PATH:ko04015]
Soil_2_scaffold_19907_c1_1	K04371	Signal transduction	MAPK signaling pathway [PATH:ko04010]
Soil_2_scaffold_19907_c1_1	K04371	Signal transduction	MAPK signaling pathway - fly [PATH:ko04013]
Soil_2_scaffold_19907_c1_1	K04371	Signal transduction	MAPK signaling pathway - yeast [PATH:ko04011]
Soil_2_scaffold_19907_c1_1	K04371	Signal transduction	ErbB signaling pathway [PATH:ko04012]
Soil_2_scaffold_19907_c1_1	K04371	Signal transduction	TGF-beta signaling pathway [PATH:ko04350]
Soil_2_scaffold_19907_c1_1	K04371	Signal transduction	VEGF signaling pathway [PATH:ko04370]
Soil_2_scaffold_19907_c1_1	K04371	Signal transduction	Apelin signaling pathway [PATH:ko04371]
Soil_2_scaffold_19907_c1_1	K04371	Signal transduction	TNF signaling pathway [PATH:ko04668]
Soil_2_scaffold_19907_c1_1	K04371	Signal transduction	HIF-1 signaling pathway [PATH:ko04066]
Soil_2_scaffold_19907_c1_1	K04371	Signal transduction	FoxO signaling pathway [PATH:ko04068]
Soil_2_scaffold_19907_c1_1	K04371	Signal transduction	Phospholipase D signaling pathway [PATH:ko04072]
Soil_2_scaffold_19907_c1_1	K04371	Signal transduction	Sphingolipid signaling pathway [PATH:ko04071]
Soil_2_scaffold_19907_c1_1	K04371	Signal transduction	cAMP signaling pathway [PATH:ko04024]
Soil_2_scaffold_19907_c1_1	K04371	Signal transduction	cGMP-PKG signaling pathway [PATH:ko04022]
Soil_2_scaffold_19907_c1_1	K04371	Signal transduction	PI3K-Akt signaling pathway [PATH:ko04151]
Soil_2_scaffold_19907_c1_1	K04371	Signal transduction	mTOR signaling pathway [PATH:ko04150]
Soil_2_scaffold_19907_c1_1	K04371	Transport and catabolism	Autophagy - animal [PATH:ko04140]
Soil_2_scaffold_19907_c1_1	K04371	Cell growth and death	Cell cycle - yeast [PATH:ko04111]
Soil_2_scaffold_19907_c1_1	K04371	Cell growth and death	Oocyte meiosis [PATH:ko04114]
Soil_2_scaffold_19907_c1_1	K04371	Cell growth and death	Apoptosis [PATH:ko04210]
Soil_2_scaffold_19907_c1_1	K04371	Cell growth and death	Apoptosis - fly [PATH:ko04214]
Soil_2_scaffold_19907_c1_1	K04371	Cell growth and death	Cellular senescence [PATH:ko04218]
Soil_2_scaffold_19907_c1_1	K04371	Cellular community - eukaryotes	Focal adhesion [PATH:ko04510]
Soil_2_scaffold_19907_c1_1	K04371	Cellular community - eukaryotes	Adherens junction [PATH:ko04520]
Soil_2_scaffold_19907_c1_1	K04371	Cellular community - eukaryotes	Gap junction [PATH:ko04540]
Soil_2_scaffold_19907_c1_1	K04371	Cellular community - eukaryotes	Signaling pathways regulating pluripotency of stem cells [PATH:ko04550]
Soil_2_scaffold_19907_c1_1	K04371	Cell motility	Regulation of actin cytoskeleton [PATH:ko04810]
Soil_2_scaffold_19907_c1_1	K04371	Immune system	Platelet activation [PATH:ko04611]
Soil_2_scaffold_19907_c1_1	K04371	Immune system	Toll-like receptor signaling pathway [PATH:ko04620]
Soil_2_scaffold_19907_c1_1	K04371	Immune system	NOD-like receptor signaling pathway [PATH:ko04621]
Soil_2_scaffold_19907_c1_1	K04371	Immune system	Natural killer cell mediated cytotoxicity [PATH:ko04650]
Soil_2_scaffold_19907_c1_1	K04371	Immune system	T cell receptor signaling pathway [PATH:ko04660]
Soil_2_scaffold_19907_c1_1	K04371	Immune system	Th1 and Th2 cell differentiation [PATH:ko04658]
Soil_2_scaffold_19907_c1_1	K04371	Immune system	Th17 cell differentiation [PATH:ko04659]
Soil_2_scaffold_19907_c1_1	K04371	Immune system	IL-17 signaling pathway [PATH:ko04657]
Soil_2_scaffold_19907_c1_1	K04371	Immune system	B cell receptor signaling pathway [PATH:ko04662]
Soil_2_scaffold_19907_c1_1	K04371	Immune system	Fc epsilon RI signaling pathway [PATH:ko04664]
Soil_2_scaffold_19907_c1_1	K04371	Immune system	Fc gamma R-mediated phagocytosis [PATH:ko04666]
Soil_2_scaffold_19907_c1_1	K04371	Immune system	Chemokine signaling pathway [PATH:ko04062]
Soil_2_scaffold_19907_c1_1	K04371	Endocrine system	Insulin signaling pathway [PATH:ko04910]
Soil_2_scaffold_19907_c1_1	K04371	Endocrine system	GnRH signaling pathway [PATH:ko04912]
Soil_2_scaffold_19907_c1_1	K04371	Endocrine system	Estrogen signaling pathway [PATH:ko04915]
Soil_2_scaffold_19907_c1_1	K04371	Endocrine system	Progesterone-mediated oocyte maturation [PATH:ko04914]
Soil_2_scaffold_19907_c1_1	K04371	Endocrine system	Prolactin signaling pathway [PATH:ko04917]
Soil_2_scaffold_19907_c1_1	K04371	Endocrine system	Oxytocin signaling pathway [PATH:ko04921]
Soil_2_scaffold_19907_c1_1	K04371	Endocrine system	Relaxin signaling pathway [PATH:ko04926]
Soil_2_scaffold_19907_c1_1	K04371	Endocrine system	Thyroid hormone signaling pathway [PATH:ko04919]
Soil_2_scaffold_19907_c1_1	K04371	Endocrine system	Melanogenesis [PATH:ko04916]
Soil_2_scaffold_19907_c1_1	K04371	Circulatory system	Adrenergic signaling in cardiomyocytes [PATH:ko04261]
Soil_2_scaffold_19907_c1_1	K04371	Circulatory system	Vascular smooth muscle contraction [PATH:ko04270]
Soil_2_scaffold_19907_c1_1	K04371	Excretory system	Aldosterone-regulated sodium reabsorption [PATH:ko04960]
Soil_2_scaffold_19907_c1_1	K04371	Nervous system	Glutamatergic synapse [PATH:ko04724]
Soil_2_scaffold_19907_c1_1	K04371	Nervous system	Cholinergic synapse [PATH:ko04725]
Soil_2_scaffold_19907_c1_1	K04371	Nervous system	Serotonergic synapse [PATH:ko04726]
Soil_2_scaffold_19907_c1_1	K04371	Nervous system	Long-term potentiation [PATH:ko04720]
Soil_2_scaffold_19907_c1_1	K04371	Nervous system	Long-term depression [PATH:ko04730]
Soil_2_scaffold_19907_c1_1	K04371	Nervous system	Retrograde endocannabinoid signaling [PATH:ko04723]
Soil_2_scaffold_19907_c1_1	K04371	Nervous system	Neurotrophin signaling pathway [PATH:ko04722]
Soil_2_scaffold_19907_c1_1	K04371	Development and regeneration	Dorso-ventral axis formation [PATH:ko04320]
Soil_2_scaffold_19907_c1_1	K04371	Development and regeneration	Axon guidance [PATH:ko04360]
Soil_2_scaffold_19907_c1_1	K04371	Development and regeneration	Osteoclast differentiation [PATH:ko04380]
Soil_2_scaffold_19907_c1_1	K04371	Environmental adaptation	Circadian entrainment [PATH:ko04713]
Soil_2_scaffold_4725_c1_8	K04371	Signal transduction	Ras signaling pathway [PATH:ko04014]
Soil_2_scaffold_4725_c1_8	K04371	Signal transduction	Rap1 signaling pathway [PATH:ko04015]
Soil_2_scaffold_4725_c1_8	K04371	Signal transduction	MAPK signaling pathway [PATH:ko04010]
Soil_2_scaffold_4725_c1_8	K04371	Signal transduction	MAPK signaling pathway - fly [PATH:ko04013]
Soil_2_scaffold_4725_c1_8	K04371	Signal transduction	MAPK signaling pathway - yeast [PATH:ko04011]
Soil_2_scaffold_4725_c1_8	K04371	Signal transduction	ErbB signaling pathway [PATH:ko04012]
Soil_2_scaffold_4725_c1_8	K04371	Signal transduction	TGF-beta signaling pathway [PATH:ko04350]
Soil_2_scaffold_4725_c1_8	K04371	Signal transduction	VEGF signaling pathway [PATH:ko04370]
Soil_2_scaffold_4725_c1_8	K04371	Signal transduction	Apelin signaling pathway [PATH:ko04371]
Soil_2_scaffold_4725_c1_8	K04371	Signal transduction	TNF signaling pathway [PATH:ko04668]
Soil_2_scaffold_4725_c1_8	K04371	Signal transduction	HIF-1 signaling pathway [PATH:ko04066]
Soil_2_scaffold_4725_c1_8	K04371	Signal transduction	FoxO signaling pathway [PATH:ko04068]
Soil_2_scaffold_4725_c1_8	K04371	Signal transduction	Phospholipase D signaling pathway [PATH:ko04072]
Soil_2_scaffold_4725_c1_8	K04371	Signal transduction	Sphingolipid signaling pathway [PATH:ko04071]
Soil_2_scaffold_4725_c1_8	K04371	Signal transduction	cAMP signaling pathway [PATH:ko04024]
Soil_2_scaffold_4725_c1_8	K04371	Signal transduction	cGMP-PKG signaling pathway [PATH:ko04022]
Soil_2_scaffold_4725_c1_8	K04371	Signal transduction	PI3K-Akt signaling pathway [PATH:ko04151]
Soil_2_scaffold_4725_c1_8	K04371	Signal transduction	mTOR signaling pathway [PATH:ko04150]
Soil_2_scaffold_4725_c1_8	K04371	Transport and catabolism	Autophagy - animal [PATH:ko04140]
Soil_2_scaffold_4725_c1_8	K04371	Cell growth and death	Cell cycle - yeast [PATH:ko04111]
Soil_2_scaffold_4725_c1_8	K04371	Cell growth and death	Oocyte meiosis [PATH:ko04114]
Soil_2_scaffold_4725_c1_8	K04371	Cell growth and death	Apoptosis [PATH:ko04210]
Soil_2_scaffold_4725_c1_8	K04371	Cell growth and death	Apoptosis - fly [PATH:ko04214]
Soil_2_scaffold_4725_c1_8	K04371	Cell growth and death	Cellular senescence [PATH:ko04218]
Soil_2_scaffold_4725_c1_8	K04371	Cellular community - eukaryotes	Focal adhesion [PATH:ko04510]
Soil_2_scaffold_4725_c1_8	K04371	Cellular community - eukaryotes	Adherens junction [PATH:ko04520]
Soil_2_scaffold_4725_c1_8	K04371	Cellular community - eukaryotes	Gap junction [PATH:ko04540]
Soil_2_scaffold_4725_c1_8	K04371	Cellular community - eukaryotes	Signaling pathways regulating pluripotency of stem cells [PATH:ko04550]
Soil_2_scaffold_4725_c1_8	K04371	Cell motility	Regulation of actin cytoskeleton [PATH:ko04810]
Soil_2_scaffold_4725_c1_8	K04371	Immune system	Platelet activation [PATH:ko04611]
Soil_2_scaffold_4725_c1_8	K04371	Immune system	Toll-like receptor signaling pathway [PATH:ko04620]
Soil_2_scaffold_4725_c1_8	K04371	Immune system	NOD-like receptor signaling pathway [PATH:ko04621]
Soil_2_scaffold_4725_c1_8	K04371	Immune system	Natural killer cell mediated cytotoxicity [PATH:ko04650]
Soil_2_scaffold_4725_c1_8	K04371	Immune system	T cell receptor signaling pathway [PATH:ko04660]
Soil_2_scaffold_4725_c1_8	K04371	Immune system	Th1 and Th2 cell differentiation [PATH:ko04658]
Soil_2_scaffold_4725_c1_8	K04371	Immune system	Th17 cell differentiation [PATH:ko04659]
Soil_2_scaffold_4725_c1_8	K04371	Immune system	IL-17 signaling pathway [PATH:ko04657]
Soil_2_scaffold_4725_c1_8	K04371	Immune system	B cell receptor signaling pathway [PATH:ko04662]
Soil_2_scaffold_4725_c1_8	K04371	Immune system	Fc epsilon RI signaling pathway [PATH:ko04664]
Soil_2_scaffold_4725_c1_8	K04371	Immune system	Fc gamma R-mediated phagocytosis [PATH:ko04666]
Soil_2_scaffold_4725_c1_8	K04371	Immune system	Chemokine signaling pathway [PATH:ko04062]
Soil_2_scaffold_4725_c1_8	K04371	Endocrine system	Insulin signaling pathway [PATH:ko04910]
Soil_2_scaffold_4725_c1_8	K04371	Endocrine system	GnRH signaling pathway [PATH:ko04912]
Soil_2_scaffold_4725_c1_8	K04371	Endocrine system	Estrogen signaling pathway [PATH:ko04915]
Soil_2_scaffold_4725_c1_8	K04371	Endocrine system	Progesterone-mediated oocyte maturation [PATH:ko04914]
Soil_2_scaffold_4725_c1_8	K04371	Endocrine system	Prolactin signaling pathway [PATH:ko04917]
Soil_2_scaffold_4725_c1_8	K04371	Endocrine system	Oxytocin signaling pathway [PATH:ko04921]
Soil_2_scaffold_4725_c1_8	K04371	Endocrine system	Relaxin signaling pathway [PATH:ko04926]
Soil_2_scaffold_4725_c1_8	K04371	Endocrine system	Thyroid hormone signaling pathway [PATH:ko04919]
Soil_2_scaffold_4725_c1_8	K04371	Endocrine system	Melanogenesis [PATH:ko04916]
Soil_2_scaffold_4725_c1_8	K04371	Circulatory system	Adrenergic signaling in cardiomyocytes [PATH:ko04261]
Soil_2_scaffold_4725_c1_8	K04371	Circulatory system	Vascular smooth muscle contraction [PATH:ko04270]
Soil_2_scaffold_4725_c1_8	K04371	Excretory system	Aldosterone-regulated sodium reabsorption [PATH:ko04960]
Soil_2_scaffold_4725_c1_8	K04371	Nervous system	Glutamatergic synapse [PATH:ko04724]
Soil_2_scaffold_4725_c1_8	K04371	Nervous system	Cholinergic synapse [PATH:ko04725]
Soil_2_scaffold_4725_c1_8	K04371	Nervous system	Serotonergic synapse [PATH:ko04726]
Soil_2_scaffold_4725_c1_8	K04371	Nervous system	Long-term potentiation [PATH:ko04720]
Soil_2_scaffold_4725_c1_8	K04371	Nervous system	Long-term depression [PATH:ko04730]
Soil_2_scaffold_4725_c1_8	K04371	Nervous system	Retrograde endocannabinoid signaling [PATH:ko04723]
Soil_2_scaffold_4725_c1_8	K04371	Nervous system	Neurotrophin signaling pathway [PATH:ko04722]
Soil_2_scaffold_4725_c1_8	K04371	Development and regeneration	Dorso-ventral axis formation [PATH:ko04320]
Soil_2_scaffold_4725_c1_8	K04371	Development and regeneration	Axon guidance [PATH:ko04360]
Soil_2_scaffold_4725_c1_8	K04371	Development and regeneration	Osteoclast differentiation [PATH:ko04380]
Soil_2_scaffold_4725_c1_8	K04371	Environmental adaptation	Circadian entrainment [PATH:ko04713]
Soil_3_scaffold_38995_c1_3	K04371	Signal transduction	Ras signaling pathway [PATH:ko04014]
Soil_3_scaffold_38995_c1_3	K04371	Signal transduction	Rap1 signaling pathway [PATH:ko04015]
Soil_3_scaffold_38995_c1_3	K04371	Signal transduction	MAPK signaling pathway [PATH:ko04010]
Soil_3_scaffold_38995_c1_3	K04371	Signal transduction	MAPK signaling pathway - fly [PATH:ko04013]
Soil_3_scaffold_38995_c1_3	K04371	Signal transduction	MAPK signaling pathway - yeast [PATH:ko04011]
Soil_3_scaffold_38995_c1_3	K04371	Signal transduction	ErbB signaling pathway [PATH:ko04012]
Soil_3_scaffold_38995_c1_3	K04371	Signal transduction	TGF-beta signaling pathway [PATH:ko04350]
Soil_3_scaffold_38995_c1_3	K04371	Signal transduction	VEGF signaling pathway [PATH:ko04370]
Soil_3_scaffold_38995_c1_3	K04371	Signal transduction	Apelin signaling pathway [PATH:ko04371]
Soil_3_scaffold_38995_c1_3	K04371	Signal transduction	TNF signaling pathway [PATH:ko04668]
Soil_3_scaffold_38995_c1_3	K04371	Signal transduction	HIF-1 signaling pathway [PATH:ko04066]
Soil_3_scaffold_38995_c1_3	K04371	Signal transduction	FoxO signaling pathway [PATH:ko04068]
Soil_3_scaffold_38995_c1_3	K04371	Signal transduction	Phospholipase D signaling pathway [PATH:ko04072]
Soil_3_scaffold_38995_c1_3	K04371	Signal transduction	Sphingolipid signaling pathway [PATH:ko04071]
Soil_3_scaffold_38995_c1_3	K04371	Signal transduction	cAMP signaling pathway [PATH:ko04024]
Soil_3_scaffold_38995_c1_3	K04371	Signal transduction	cGMP-PKG signaling pathway [PATH:ko04022]
Soil_3_scaffold_38995_c1_3	K04371	Signal transduction	PI3K-Akt signaling pathway [PATH:ko04151]
Soil_3_scaffold_38995_c1_3	K04371	Signal transduction	mTOR signaling pathway [PATH:ko04150]
Soil_3_scaffold_38995_c1_3	K04371	Transport and catabolism	Autophagy - animal [PATH:ko04140]
Soil_3_scaffold_38995_c1_3	K04371	Cell growth and death	Cell cycle - yeast [PATH:ko04111]
Soil_3_scaffold_38995_c1_3	K04371	Cell growth and death	Oocyte meiosis [PATH:ko04114]
Soil_3_scaffold_38995_c1_3	K04371	Cell growth and death	Apoptosis [PATH:ko04210]
Soil_3_scaffold_38995_c1_3	K04371	Cell growth and death	Apoptosis - fly [PATH:ko04214]
Soil_3_scaffold_38995_c1_3	K04371	Cell growth and death	Cellular senescence [PATH:ko04218]
Soil_3_scaffold_38995_c1_3	K04371	Cellular community - eukaryotes	Focal adhesion [PATH:ko04510]
Soil_3_scaffold_38995_c1_3	K04371	Cellular community - eukaryotes	Adherens junction [PATH:ko04520]
Soil_3_scaffold_38995_c1_3	K04371	Cellular community - eukaryotes	Gap junction [PATH:ko04540]
Soil_3_scaffold_38995_c1_3	K04371	Cellular community - eukaryotes	Signaling pathways regulating pluripotency of stem cells [PATH:ko04550]
Soil_3_scaffold_38995_c1_3	K04371	Cell motility	Regulation of actin cytoskeleton [PATH:ko04810]
Soil_3_scaffold_38995_c1_3	K04371	Immune system	Platelet activation [PATH:ko04611]
Soil_3_scaffold_38995_c1_3	K04371	Immune system	Toll-like receptor signaling pathway [PATH:ko04620]
Soil_3_scaffold_38995_c1_3	K04371	Immune system	NOD-like receptor signaling pathway [PATH:ko04621]
Soil_3_scaffold_38995_c1_3	K04371	Immune system	Natural killer cell mediated cytotoxicity [PATH:ko04650]
Soil_3_scaffold_38995_c1_3	K04371	Immune system	T cell receptor signaling pathway [PATH:ko04660]
Soil_3_scaffold_38995_c1_3	K04371	Immune system	Th1 and Th2 cell differentiation [PATH:ko04658]
Soil_3_scaffold_38995_c1_3	K04371	Immune system	Th17 cell differentiation [PATH:ko04659]
Soil_3_scaffold_38995_c1_3	K04371	Immune system	IL-17 signaling pathway [PATH:ko04657]
Soil_3_scaffold_38995_c1_3	K04371	Immune system	B cell receptor signaling pathway [PATH:ko04662]
Soil_3_scaffold_38995_c1_3	K04371	Immune system	Fc epsilon RI signaling pathway [PATH:ko04664]
Soil_3_scaffold_38995_c1_3	K04371	Immune system	Fc gamma R-mediated phagocytosis [PATH:ko04666]
Soil_3_scaffold_38995_c1_3	K04371	Immune system	Chemokine signaling pathway [PATH:ko04062]
Soil_3_scaffold_38995_c1_3	K04371	Endocrine system	Insulin signaling pathway [PATH:ko04910]
Soil_3_scaffold_38995_c1_3	K04371	Endocrine system	GnRH signaling pathway [PATH:ko04912]
Soil_3_scaffold_38995_c1_3	K04371	Endocrine system	Estrogen signaling pathway [PATH:ko04915]
Soil_3_scaffold_38995_c1_3	K04371	Endocrine system	Progesterone-mediated oocyte maturation [PATH:ko04914]
Soil_3_scaffold_38995_c1_3	K04371	Endocrine system	Prolactin signaling pathway [PATH:ko04917]
Soil_3_scaffold_38995_c1_3	K04371	Endocrine system	Oxytocin signaling pathway [PATH:ko04921]
Soil_3_scaffold_38995_c1_3	K04371	Endocrine system	Relaxin signaling pathway [PATH:ko04926]
Soil_3_scaffold_38995_c1_3	K04371	Endocrine system	Thyroid hormone signaling pathway [PATH:ko04919]
Soil_3_scaffold_38995_c1_3	K04371	Endocrine system	Melanogenesis [PATH:ko04916]
Soil_3_scaffold_38995_c1_3	K04371	Circulatory system	Adrenergic signaling in cardiomyocytes [PATH:ko04261]
Soil_3_scaffold_38995_c1_3	K04371	Circulatory system	Vascular smooth muscle contraction [PATH:ko04270]
Soil_3_scaffold_38995_c1_3	K04371	Excretory system	Aldosterone-regulated sodium reabsorption [PATH:ko04960]
Soil_3_scaffold_38995_c1_3	K04371	Nervous system	Glutamatergic synapse [PATH:ko04724]
Soil_3_scaffold_38995_c1_3	K04371	Nervous system	Cholinergic synapse [PATH:ko04725]
Soil_3_scaffold_38995_c1_3	K04371	Nervous system	Serotonergic synapse [PATH:ko04726]
Soil_3_scaffold_38995_c1_3	K04371	Nervous system	Long-term potentiation [PATH:ko04720]
Soil_3_scaffold_38995_c1_3	K04371	Nervous system	Long-term depression [PATH:ko04730]
Soil_3_scaffold_38995_c1_3	K04371	Nervous system	Retrograde endocannabinoid signaling [PATH:ko04723]
Soil_3_scaffold_38995_c1_3	K04371	Nervous system	Neurotrophin signaling pathway [PATH:ko04722]
Soil_3_scaffold_38995_c1_3	K04371	Development and regeneration	Dorso-ventral axis formation [PATH:ko04320]
Soil_3_scaffold_38995_c1_3	K04371	Development and regeneration	Axon guidance [PATH:ko04360]
Soil_3_scaffold_38995_c1_3	K04371	Development and regeneration	Osteoclast differentiation [PATH:ko04380]
Soil_3_scaffold_38995_c1_3	K04371	Environmental adaptation	Circadian entrainment [PATH:ko04713]
Soil_3_scaffold_7665_c1_7	K04371	Signal transduction	Ras signaling pathway [PATH:ko04014]
Soil_3_scaffold_7665_c1_7	K04371	Signal transduction	Rap1 signaling pathway [PATH:ko04015]
Soil_3_scaffold_7665_c1_7	K04371	Signal transduction	MAPK signaling pathway [PATH:ko04010]
Soil_3_scaffold_7665_c1_7	K04371	Signal transduction	MAPK signaling pathway - fly [PATH:ko04013]
Soil_3_scaffold_7665_c1_7	K04371	Signal transduction	MAPK signaling pathway - yeast [PATH:ko04011]
Soil_3_scaffold_7665_c1_7	K04371	Signal transduction	ErbB signaling pathway [PATH:ko04012]
Soil_3_scaffold_7665_c1_7	K04371	Signal transduction	TGF-beta signaling pathway [PATH:ko04350]
Soil_3_scaffold_7665_c1_7	K04371	Signal transduction	VEGF signaling pathway [PATH:ko04370]
Soil_3_scaffold_7665_c1_7	K04371	Signal transduction	Apelin signaling pathway [PATH:ko04371]
Soil_3_scaffold_7665_c1_7	K04371	Signal transduction	TNF signaling pathway [PATH:ko04668]
Soil_3_scaffold_7665_c1_7	K04371	Signal transduction	HIF-1 signaling pathway [PATH:ko04066]
Soil_3_scaffold_7665_c1_7	K04371	Signal transduction	FoxO signaling pathway [PATH:ko04068]
Soil_3_scaffold_7665_c1_7	K04371	Signal transduction	Phospholipase D signaling pathway [PATH:ko04072]
Soil_3_scaffold_7665_c1_7	K04371	Signal transduction	Sphingolipid signaling pathway [PATH:ko04071]
Soil_3_scaffold_7665_c1_7	K04371	Signal transduction	cAMP signaling pathway [PATH:ko04024]
Soil_3_scaffold_7665_c1_7	K04371	Signal transduction	cGMP-PKG signaling pathway [PATH:ko04022]
Soil_3_scaffold_7665_c1_7	K04371	Signal transduction	PI3K-Akt signaling pathway [PATH:ko04151]
Soil_3_scaffold_7665_c1_7	K04371	Signal transduction	mTOR signaling pathway [PATH:ko04150]
Soil_3_scaffold_7665_c1_7	K04371	Transport and catabolism	Autophagy - animal [PATH:ko04140]
Soil_3_scaffold_7665_c1_7	K04371	Cell growth and death	Cell cycle - yeast [PATH:ko04111]
Soil_3_scaffold_7665_c1_7	K04371	Cell growth and death	Oocyte meiosis [PATH:ko04114]
Soil_3_scaffold_7665_c1_7	K04371	Cell growth and death	Apoptosis [PATH:ko04210]
Soil_3_scaffold_7665_c1_7	K04371	Cell growth and death	Apoptosis - fly [PATH:ko04214]
Soil_3_scaffold_7665_c1_7	K04371	Cell growth and death	Cellular senescence [PATH:ko04218]
Soil_3_scaffold_7665_c1_7	K04371	Cellular community - eukaryotes	Focal adhesion [PATH:ko04510]
Soil_3_scaffold_7665_c1_7	K04371	Cellular community - eukaryotes	Adherens junction [PATH:ko04520]
Soil_3_scaffold_7665_c1_7	K04371	Cellular community - eukaryotes	Gap junction [PATH:ko04540]
Soil_3_scaffold_7665_c1_7	K04371	Cellular community - eukaryotes	Signaling pathways regulating pluripotency of stem cells [PATH:ko04550]
Soil_3_scaffold_7665_c1_7	K04371	Cell motility	Regulation of actin cytoskeleton [PATH:ko04810]
Soil_3_scaffold_7665_c1_7	K04371	Immune system	Platelet activation [PATH:ko04611]
Soil_3_scaffold_7665_c1_7	K04371	Immune system	Toll-like receptor signaling pathway [PATH:ko04620]
Soil_3_scaffold_7665_c1_7	K04371	Immune system	NOD-like receptor signaling pathway [PATH:ko04621]
Soil_3_scaffold_7665_c1_7	K04371	Immune system	Natural killer cell mediated cytotoxicity [PATH:ko04650]
Soil_3_scaffold_7665_c1_7	K04371	Immune system	T cell receptor signaling pathway [PATH:ko04660]
Soil_3_scaffold_7665_c1_7	K04371	Immune system	Th1 and Th2 cell differentiation [PATH:ko04658]
Soil_3_scaffold_7665_c1_7	K04371	Immune system	Th17 cell differentiation [PATH:ko04659]
Soil_3_scaffold_7665_c1_7	K04371	Immune system	IL-17 signaling pathway [PATH:ko04657]
Soil_3_scaffold_7665_c1_7	K04371	Immune system	B cell receptor signaling pathway [PATH:ko04662]
Soil_3_scaffold_7665_c1_7	K04371	Immune system	Fc epsilon RI signaling pathway [PATH:ko04664]
Soil_3_scaffold_7665_c1_7	K04371	Immune system	Fc gamma R-mediated phagocytosis [PATH:ko04666]
Soil_3_scaffold_7665_c1_7	K04371	Immune system	Chemokine signaling pathway [PATH:ko04062]
Soil_3_scaffold_7665_c1_7	K04371	Endocrine system	Insulin signaling pathway [PATH:ko04910]
Soil_3_scaffold_7665_c1_7	K04371	Endocrine system	GnRH signaling pathway [PATH:ko04912]
Soil_3_scaffold_7665_c1_7	K04371	Endocrine system	Estrogen signaling pathway [PATH:ko04915]
Soil_3_scaffold_7665_c1_7	K04371	Endocrine system	Progesterone-mediated oocyte maturation [PATH:ko04914]
Soil_3_scaffold_7665_c1_7	K04371	Endocrine system	Prolactin signaling pathway [PATH:ko04917]
Soil_3_scaffold_7665_c1_7	K04371	Endocrine system	Oxytocin signaling pathway [PATH:ko04921]
Soil_3_scaffold_7665_c1_7	K04371	Endocrine system	Relaxin signaling pathway [PATH:ko04926]
Soil_3_scaffold_7665_c1_7	K04371	Endocrine system	Thyroid hormone signaling pathway [PATH:ko04919]
Soil_3_scaffold_7665_c1_7	K04371	Endocrine system	Melanogenesis [PATH:ko04916]
Soil_3_scaffold_7665_c1_7	K04371	Circulatory system	Adrenergic signaling in cardiomyocytes [PATH:ko04261]
Soil_3_scaffold_7665_c1_7	K04371	Circulatory system	Vascular smooth muscle contraction [PATH:ko04270]
Soil_3_scaffold_7665_c1_7	K04371	Excretory system	Aldosterone-regulated sodium reabsorption [PATH:ko04960]
Soil_3_scaffold_7665_c1_7	K04371	Nervous system	Glutamatergic synapse [PATH:ko04724]
Soil_3_scaffold_7665_c1_7	K04371	Nervous system	Cholinergic synapse [PATH:ko04725]
Soil_3_scaffold_7665_c1_7	K04371	Nervous system	Serotonergic synapse [PATH:ko04726]
Soil_3_scaffold_7665_c1_7	K04371	Nervous system	Long-term potentiation [PATH:ko04720]
Soil_3_scaffold_7665_c1_7	K04371	Nervous system	Long-term depression [PATH:ko04730]
Soil_3_scaffold_7665_c1_7	K04371	Nervous system	Retrograde endocannabinoid signaling [PATH:ko04723]
Soil_3_scaffold_7665_c1_7	K04371	Nervous system	Neurotrophin signaling pathway [PATH:ko04722]
Soil_3_scaffold_7665_c1_7	K04371	Development and regeneration	Dorso-ventral axis formation [PATH:ko04320]
Soil_3_scaffold_7665_c1_7	K04371	Development and regeneration	Axon guidance [PATH:ko04360]
Soil_3_scaffold_7665_c1_7	K04371	Development and regeneration	Osteoclast differentiation [PATH:ko04380]
Soil_3_scaffold_7665_c1_7	K04371	Environmental adaptation	Circadian entrainment [PATH:ko04713]
Soil_2_scaffold_17324_c1_4	K04373	Signal transduction	MAPK signaling pathway [PATH:ko04010]
Soil_2_scaffold_17324_c1_4	K04373	Signal transduction	mTOR signaling pathway [PATH:ko04150]
Soil_2_scaffold_17324_c1_4	K04373	Cell growth and death	Oocyte meiosis [PATH:ko04114]
Soil_2_scaffold_17324_c1_4	K04373	Endocrine system	Progesterone-mediated oocyte maturation [PATH:ko04914]
Soil_2_scaffold_17324_c1_4	K04373	Nervous system	Long-term potentiation [PATH:ko04720]
Soil_2_scaffold_17324_c1_4	K04373	Nervous system	Neurotrophin signaling pathway [PATH:ko04722]
Soil_2_scaffold_17324_c1_4	K04373	Environmental adaptation	Thermogenesis [PATH:ko04714]
Soil_3_scaffold_19758_c1_3	K04373	Signal transduction	MAPK signaling pathway [PATH:ko04010]
Soil_3_scaffold_19758_c1_3	K04373	Signal transduction	mTOR signaling pathway [PATH:ko04150]
Soil_3_scaffold_19758_c1_3	K04373	Cell growth and death	Oocyte meiosis [PATH:ko04114]
Soil_3_scaffold_19758_c1_3	K04373	Endocrine system	Progesterone-mediated oocyte maturation [PATH:ko04914]
Soil_3_scaffold_19758_c1_3	K04373	Nervous system	Long-term potentiation [PATH:ko04720]
Soil_3_scaffold_19758_c1_3	K04373	Nervous system	Neurotrophin signaling pathway [PATH:ko04722]
Soil_3_scaffold_19758_c1_3	K04373	Environmental adaptation	Thermogenesis [PATH:ko04714]
Soil_3_scaffold_7665_c1_6	K04373	Signal transduction	MAPK signaling pathway [PATH:ko04010]
Soil_3_scaffold_7665_c1_6	K04373	Signal transduction	mTOR signaling pathway [PATH:ko04150]
Soil_3_scaffold_7665_c1_6	K04373	Cell growth and death	Oocyte meiosis [PATH:ko04114]
Soil_3_scaffold_7665_c1_6	K04373	Endocrine system	Progesterone-mediated oocyte maturation [PATH:ko04914]
Soil_3_scaffold_7665_c1_6	K04373	Nervous system	Long-term potentiation [PATH:ko04720]
Soil_3_scaffold_7665_c1_6	K04373	Nervous system	Neurotrophin signaling pathway [PATH:ko04722]
Soil_3_scaffold_7665_c1_6	K04373	Environmental adaptation	Thermogenesis [PATH:ko04714]
Soil_1_scaffold_71030_c1_1	K04427	Signal transduction	MAPK signaling pathway [PATH:ko04010]
Soil_1_scaffold_71030_c1_1	K04427	Signal transduction	MAPK signaling pathway - fly [PATH:ko04013]
Soil_1_scaffold_71030_c1_1	K04427	Signal transduction	Wnt signaling pathway [PATH:ko04310]
Soil_1_scaffold_71030_c1_1	K04427	Signal transduction	NF-kappa B signaling pathway [PATH:ko04064]
Soil_1_scaffold_71030_c1_1	K04427	Signal transduction	TNF signaling pathway [PATH:ko04668]
Soil_1_scaffold_71030_c1_1	K04427	Signal transduction	AMPK signaling pathway [PATH:ko04152]
Soil_1_scaffold_71030_c1_1	K04427	Transport and catabolism	Autophagy - animal [PATH:ko04140]
Soil_1_scaffold_71030_c1_1	K04427	Cell growth and death	Apoptosis - fly [PATH:ko04214]
Soil_1_scaffold_71030_c1_1	K04427	Cellular community - eukaryotes	Adherens junction [PATH:ko04520]
Soil_1_scaffold_71030_c1_1	K04427	Immune system	Toll-like receptor signaling pathway [PATH:ko04620]
Soil_1_scaffold_71030_c1_1	K04427	Immune system	Toll and Imd signaling pathway [PATH:ko04624]
Soil_1_scaffold_71030_c1_1	K04427	Immune system	NOD-like receptor signaling pathway [PATH:ko04621]
Soil_1_scaffold_71030_c1_1	K04427	Immune system	RIG-I-like receptor signaling pathway [PATH:ko04622]
Soil_1_scaffold_71030_c1_1	K04427	Immune system	T cell receptor signaling pathway [PATH:ko04660]
Soil_1_scaffold_71030_c1_1	K04427	Immune system	IL-17 signaling pathway [PATH:ko04657]
Soil_1_scaffold_71030_c1_1	K04427	Development and regeneration	Osteoclast differentiation [PATH:ko04380]
Soil_4_scaffold_35854_c1_2	K04430	Signal transduction	MAPK signaling pathway [PATH:ko04010]
Soil_4_scaffold_35854_c1_2	K04430	Signal transduction	MAPK signaling pathway - fly [PATH:ko04013]
Soil_4_scaffold_35854_c1_2	K04430	Signal transduction	ErbB signaling pathway [PATH:ko04012]
Soil_4_scaffold_35854_c1_2	K04430	Signal transduction	TNF signaling pathway [PATH:ko04668]
Soil_4_scaffold_35854_c1_2	K04430	Immune system	Toll-like receptor signaling pathway [PATH:ko04620]
Soil_4_scaffold_35854_c1_2	K04430	Immune system	Fc epsilon RI signaling pathway [PATH:ko04664]
Soil_4_scaffold_35854_c1_2	K04430	Endocrine system	GnRH signaling pathway [PATH:ko04912]
Soil_4_scaffold_35854_c1_2	K04430	Endocrine system	Relaxin signaling pathway [PATH:ko04926]
Soil_3_scaffold_7665_c1_7	K04464	Signal transduction	MAPK signaling pathway [PATH:ko04010]
Soil_3_scaffold_7665_c1_7	K04464	Signal transduction	MAPK signaling pathway - yeast [PATH:ko04011]
Soil_3_scaffold_7665_c1_7	K04464	Transport and catabolism	Autophagy - yeast [PATH:ko04138]
Soil_3_scaffold_7665_c1_7	K04464	Transport and catabolism	Mitophagy - yeast [PATH:ko04139]
Soil_3_scaffold_7665_c1_7	K04464	Cellular community - eukaryotes	Gap junction [PATH:ko04540]
Soil_3_scaffold_7665_c1_7	K04464	Immune system	IL-17 signaling pathway [PATH:ko04657]
Soil_3_scaffold_7665_c1_7	K04464	Endocrine system	GnRH signaling pathway [PATH:ko04912]
Soil_3_scaffold_7665_c1_7	K04464	Endocrine system	Oxytocin signaling pathway [PATH:ko04921]
Soil_3_scaffold_7665_c1_7	K04464	Nervous system	Neurotrophin signaling pathway [PATH:ko04722]
Soil_4_scaffold_30517_c1_4	K04464	Signal transduction	MAPK signaling pathway [PATH:ko04010]
Soil_4_scaffold_30517_c1_4	K04464	Signal transduction	MAPK signaling pathway - yeast [PATH:ko04011]
Soil_4_scaffold_30517_c1_4	K04464	Transport and catabolism	Autophagy - yeast [PATH:ko04138]
Soil_4_scaffold_30517_c1_4	K04464	Transport and catabolism	Mitophagy - yeast [PATH:ko04139]
Soil_4_scaffold_30517_c1_4	K04464	Cellular community - eukaryotes	Gap junction [PATH:ko04540]
Soil_4_scaffold_30517_c1_4	K04464	Immune system	IL-17 signaling pathway [PATH:ko04657]
Soil_4_scaffold_30517_c1_4	K04464	Endocrine system	GnRH signaling pathway [PATH:ko04912]
Soil_4_scaffold_30517_c1_4	K04464	Endocrine system	Oxytocin signaling pathway [PATH:ko04921]
Soil_4_scaffold_30517_c1_4	K04464	Nervous system	Neurotrophin signaling pathway [PATH:ko04722]
Soil_1_scaffold_631_c2_17	K04487	Metabolism of cofactors and vitamins	Thiamine metabolism [PATH:ko00730]
Soil_1_scaffold_631_c2_17	K04487	Folding, sorting and degradation	Sulfur relay system [PATH:ko04122]
Soil_3_scaffold_95_c1_13	K04487	Metabolism of cofactors and vitamins	Thiamine metabolism [PATH:ko00730]
Soil_3_scaffold_95_c1_13	K04487	Folding, sorting and degradation	Sulfur relay system [PATH:ko04122]
Soil_4_scaffold_23964_c1_3	K04487	Metabolism of cofactors and vitamins	Thiamine metabolism [PATH:ko00730]
Soil_4_scaffold_23964_c1_3	K04487	Folding, sorting and degradation	Sulfur relay system [PATH:ko04122]
Soil_4_scaffold_32139_c1_1	K04487	Metabolism of cofactors and vitamins	Thiamine metabolism [PATH:ko00730]
Soil_4_scaffold_32139_c1_1	K04487	Folding, sorting and degradation	Sulfur relay system [PATH:ko04122]
Soil_1_scaffold_15029_c1_2	K04554	Folding, sorting and degradation	Protein processing in endoplasmic reticulum [PATH:ko04141]
Soil_1_scaffold_15029_c1_2	K04554	Folding, sorting and degradation	Ubiquitin mediated proteolysis [PATH:ko04120]
Soil_3_scaffold_3947_c1_5	K04554	Folding, sorting and degradation	Protein processing in endoplasmic reticulum [PATH:ko04141]
Soil_3_scaffold_3947_c1_5	K04554	Folding, sorting and degradation	Ubiquitin mediated proteolysis [PATH:ko04120]
Soil_4_scaffold_52628_c1_2	K04554	Folding, sorting and degradation	Protein processing in endoplasmic reticulum [PATH:ko04141]
Soil_4_scaffold_52628_c1_2	K04554	Folding, sorting and degradation	Ubiquitin mediated proteolysis [PATH:ko04120]
Soil_1_scaffold_1449_c1_13	K04799	Replication and repair	DNA replication [PATH:ko03030]
Soil_1_scaffold_1449_c1_13	K04799	Replication and repair	Base excision repair [PATH:ko03410]
Soil_1_scaffold_1449_c1_13	K04799	Replication and repair	Non-homologous end-joining [PATH:ko03450]
Soil_1_scaffold_62334_c1_1	K04799	Replication and repair	DNA replication [PATH:ko03030]
Soil_1_scaffold_62334_c1_1	K04799	Replication and repair	Base excision repair [PATH:ko03410]
[truncated: 303 more rows]

## Sheet: PFAMS
Metag_scaffold_sequence	PFAMs_Short name	PFAMs_description
Endo_1_scaffold_536_c1_16	2C_adapt	2-cysteine adaptor domain
Endo_4_scaffold_1149_c1_9	2C_adapt	2-cysteine adaptor domain
Endo_2_scaffold_1995_c1_2	2C_adapt,PP2C	2-cysteine adaptor domain
Soil_1_scaffold_31808_c1_1	2_5_RNA_ligase2,Acetyltransf_1	2'-5' RNA ligase superfamily,Acetyltransferase (GNAT) family
Endo_2_scaffold_22790_c1_2	2OG-FeII_Oxy_2	2OG-Fe(II) oxygenase superfamily
Endo_2_scaffold_461_c1_3	2OG-FeII_Oxy_2	2OG-Fe(II) oxygenase superfamily
Endo_3_scaffold_1006_c1_10	2OG-FeII_Oxy_2	2OG-Fe(II) oxygenase superfamily
Soil_2_scaffold_58995_c1_3	2OG-FeII_Oxy_2	2OG-Fe(II) oxygenase superfamily
Endo_1_scaffold_122_c1_3	2OG-FeII_Oxy_3	2OG-Fe(II) oxygenase superfamily
Endo_3_scaffold_16701_c1_4	2OG-FeII_Oxy_3	2OG-Fe(II) oxygenase superfamily
Endo_3_scaffold_25343_c1_4	2OG-FeII_Oxy_3	2OG-Fe(II) oxygenase superfamily
Soil_1_scaffold_1671_c1_9	2OG-FeII_Oxy_3	2OG-Fe(II) oxygenase superfamily
Endo_3_scaffold_1352_c1_5	DNA_pol_A_exo1	3'-5' exonuclease
Endo_3_scaffold_48023_c1_3	DNA_pol_A_exo1	3'-5' exonuclease
Endo_4_scaffold_10035_c1_1	DNA_pol_A_exo1	3'-5' exonuclease
Soil_4_scaffold_608_c1_3	DNA_pol_A_exo1	3'-5' exonuclease
Creek_2_scaffold_15093_c1_3	Fer4_12	4Fe-4S single cluster domain
Endo_1_scaffold_22363_c1_2	Fer4_12	4Fe-4S single cluster domain
Endo_1_scaffold_22363_c1_3	Fer4_12,Radical_SAM	4Fe-4S single cluster domain,Radical SAM superfamily
Soil_4_scaffold_26355_c1_1	5_3_exonuc_N,DNA_ligase_A_M,DNA_ligase_OB_2	5'-3' exonuclease, N-terminal resolvase-like domain,ATP dependent DNA ligase domain,DNA ligase OB-like domain
Soil_1_scaffold_36405_c1_1	5_nucleotid_C,Pkinase	5'-nucleotidase, C-terminal domain
Soil_1_scaffold_7025_c1_4	5_nucleotid_C,Pkinase_Tyr	5'-nucleotidase, C-terminal domain,Protein tyrosine
Creek_3_scaffold_6305_c1_2	AAA_18	AAA domain
Creek_3_scaffold_18764_c1_3	AAA_19	AAA domain
Creek_4_scaffold_10235_c1_1	AAA_19	AAA domain
Endo_3_scaffold_21508_c1_5	AAA_19	AAA domain
Endo_3_scaffold_28542_c1_2	AAA_19	AAA domain
Endo_3_scaffold_45526_c1_1	AAA_19	AAA domain
Soil_4_scaffold_24777_c1_1	AAA_19	AAA domain
Creek_4_scaffold_22938_c1_3	AAA_22	AAA domain
Creek_1_scaffold_11038_c1_2	AAA_23	AAA domain
Creek_3_scaffold_19841_c1_2	AAA_23	AAA domain
Creek_4_scaffold_12345_c1_1	AAA_23	AAA domain
Creek_4_scaffold_8934_c1_2	AAA_23	AAA domain
Endo_2_scaffold_35368_c1_2	AAA_23	AAA domain
Endo_3_scaffold_9310_c1_5	AAA_23	AAA domain
Soil_3_scaffold_15117_c1_2	AAA_23	AAA domain
Soil_3_scaffold_41150_c1_1	AAA_23	AAA domain
Endo_2_scaffold_2624_c1_4	AAA_29	AAA domain
Endo_4_scaffold_2252_c1_3	AAA_29	AAA domain
Endo_4_scaffold_9990_c1_3	AAA_29	AAA domain
Soil_2_scaffold_17932_c1_2	AAA_29	AAA domain
Endo_2_scaffold_35895_c1_1	AAA_30	AAA domain
Endo_1_scaffold_31205_c1_2	AAA_5	AAA domain
Soil_3_scaffold_2026_c1_14	AAA_34,Helicase_C_4	AAA domain,C-terminal domain on Strawberry notch homologue
Endo_1_scaffold_29380_c1_1	AAA_23,Metallophos	AAA domain,calcineurin-like phosphoesterases
Soil_4_scaffold_9319_c1_3	AAA_23,Metallophos	AAA domain,calcineurin-like phosphoesterases
Soil_1_scaffold_456_c1_15	AAA_23,Metallophos_2	AAA domain,calcineurin-like phosphoesterases
Endo_1_scaffold_230_c1_20	AAA_33,PNK3P	AAA domain,Polynucleotide kinase 3 phosphatase
Endo_2_scaffold_313_c1_6	AAA_33,PNK3P	AAA domain,Polynucleotide kinase 3 phosphatase
Endo_3_scaffold_23423_c1_2	AAA_23,SMC_N	AAA domain,RecF/RecN/SMC N terminal domain
Endo_3_scaffold_483_c1_19	AAA_19,UvrD_C_2	AAA domain,UvrD-like helicase C-terminal domain
Soil_3_scaffold_43824_c1_2	AAA_19,UvrD_C_2	AAA domain,UvrD-like helicase C-terminal domain
Endo_3_scaffold_10553_c1_3	AAA_30,UvrD_C_2	AAA domain,UvrD-like helicase C-terminal domain
Endo_3_scaffold_15100_c1_3	AAA_30,UvrD_C_2	AAA domain,UvrD-like helicase C-terminal domain
Endo_3_scaffold_47156_c1_2	AAA_30,UvrD_C_2	AAA domain,UvrD-like helicase C-terminal domain
Endo_4_scaffold_1317_c2_7	AAA_30,UvrD_C_2	AAA domain,UvrD-like helicase C-terminal domain
Soil_2_scaffold_1138_c1_14	AAA_30,UvrD_C_2	AAA domain,UvrD-like helicase C-terminal domain
Soil_3_scaffold_33468_c1_1	AAA_30,UvrD_C_2	AAA domain,UvrD-like helicase C-terminal domain
Soil_4_scaffold_6100_c1_7	AAA_30,UvrD_C_2	AAA domain,UvrD-like helicase C-terminal domain
Endo_1_scaffold_11975_c1_3	AAA_30,Viral_helicase1	AAA domain,Viral (Superfamily 1) RNA helicase
Endo_1_scaffold_5491_c1_5	AAA_30,Viral_helicase1	AAA domain,Viral (Superfamily 1) RNA helicase
Endo_3_scaffold_4565_c1_7	AAA_30,Viral_helicase1	AAA domain,Viral (Superfamily 1) RNA helicase
Soil_4_scaffold_1440_c1_3	AAA_30,Viral_helicase1	AAA domain,Viral (Superfamily 1) RNA helicase
Endo_1_scaffold_254_c1_22	ABC1	ABC1 atypical kinase-like domain
Endo_2_scaffold_618_c1_27	ABC1	ABC1 atypical kinase-like domain
Endo_1_scaffold_6221_c1_2	ACBP	Acyl-CoA-binding protein, ACBP
Endo_2_scaffold_215_c1_45	ACBP	Acyl-CoA-binding protein, ACBP
Endo_1_scaffold_585_c1_28	Acyltransferase	Acyltransferase C-terminus
Endo_3_scaffold_48879_c1_2	Acyltransferase	Acyltransferase C-terminus
Endo_3_scaffold_53424_c1_3	Acyltransferase	Acyltransferase C-terminus
Endo_4_scaffold_31463_c1_1	Acyltransferase	Acyltransferase C-terminus
Soil_1_scaffold_7120_c1_4	Acyltransferase	Acyltransferase C-terminus
Soil_1_scaffold_7120_c1_5	Acyltransferase	Acyltransferase C-terminus
Soil_2_scaffold_1138_c1_4	Acyltransferase	Acyltransferase C-terminus
Soil_2_scaffold_1138_c1_5	Acyltransferase	Acyltransferase C-terminus
Soil_4_scaffold_18652_c1_3	Acyltransferase	Acyltransferase C-terminus
Soil_4_scaffold_18652_c1_4	Acyltransferase	Acyltransferase C-terminus
Endo_2_scaffold_576_c1_10	A_deaminase	Adenosine deaminase
Soil_3_scaffold_2664_c1_7	SAM_decarbox	Adenosylmethionine decarboxylase
Soil_1_scaffold_12514_c1_1	Guanylate_cyc,Pkinase_Tyr	Adenylate and Guanylate cyclase catalytic domain,Protein tyrosine
Soil_2_scaffold_10728_c1_1	Guanylate_cyc,Pkinase_Tyr	Adenylate and Guanylate cyclase catalytic domain,Protein tyrosine
Soil_3_scaffold_31425_c1_1	Guanylate_cyc,Pkinase_Tyr	Adenylate and Guanylate cyclase catalytic domain,Protein tyrosine
Creek_4_scaffold_10531_c1_1	Adenylsucc_synt	Adenylosuccinate synthetase
Soil_4_scaffold_9178_c2_2	Adenylsucc_synt	Adenylosuccinate synthetase
Creek_2_scaffold_9202_c1_2	APS_kinase,ATP-sulfurylase,PUA_2	Adenylylsulphate kinase,ATP-sulfurylase,PUA-like domain
Creek_3_scaffold_1504_c1_9	ADP_ribosyl_GH	ADP-ribosylglycohydrolase
Endo_1_scaffold_3307_c1_3	ADP_ribosyl_GH	ADP-ribosylglycohydrolase
Endo_2_scaffold_7341_c1_5	ADP_ribosyl_GH	ADP-ribosylglycohydrolase
Endo_3_scaffold_11977_c1_7	ADP_ribosyl_GH	ADP-ribosylglycohydrolase
Endo_3_scaffold_27073_c1_1	ADP_ribosyl_GH	ADP-ribosylglycohydrolase
Endo_3_scaffold_565_c1_20	ADP_ribosyl_GH	ADP-ribosylglycohydrolase
Soil_2_scaffold_1717_c1_6	ADP_ribosyl_GH	ADP-ribosylglycohydrolase
Soil_3_scaffold_3157_c1_3	ADP_ribosyl_GH	ADP-ribosylglycohydrolase
Soil_4_scaffold_27520_c1_1	ADP_ribosyl_GH	ADP-ribosylglycohydrolase
Soil_4_scaffold_45488_c1_1	ADP_ribosyl_GH	ADP-ribosylglycohydrolase
Creek_3_scaffold_105_c1_40	ADPrib_exo_Tox	ADP-ribosyltransferase exoenzyme
Soil_1_scaffold_1795_c1_9	ADPrib_exo_Tox	ADP-ribosyltransferase exoenzyme
Soil_3_scaffold_2906_c1_15	Alkyl_sulf_dimr,Lactamase_B	Alkyl sulfatase dimerisation,tRNase Z endonuclease
Endo_3_scaffold_44658_c1_2	Alliinase_C	Allinase
Soil_1_scaffold_54437_c1_1	Alliinase_C	Allinase
Soil_2_scaffold_33535_c1_1	Alliinase_C	Allinase
Soil_4_scaffold_26494_c1_3	Alliinase_C	Allinase
Creek_3_scaffold_1725_c1_1	Melibiase_2	Alpha galactosidase A
Endo_1_scaffold_320_c1_5	Alpha-mann_mid,Glyco_hydro_38,Glyco_hydro_38C	Alpha mannosidase middle domain,Glycosyl hydrolases family 38,Glycosyl hydrolases family 38 C-terminal domain
Endo_3_scaffold_371_c1_10	Alpha-mann_mid,Glyco_hydro_38,Glyco_hydro_38C	Alpha mannosidase middle domain,Glycosyl hydrolases family 38,Glycosyl hydrolases family 38 C-terminal domain
Endo_2_scaffold_2208_c1_6	Abhydrolase_3	alpha/beta hydrolase fold
Endo_2_scaffold_2208_c1_7	Abhydrolase_3	alpha/beta hydrolase fold
Endo_2_scaffold_15079_c1_1	Amidohydro_1	Amidohydrolase family
Endo_3_scaffold_4314_c1_4	Aminotran_1_2	Aminotransferase class I and II
Soil_1_scaffold_4186_c1_2	Aminotran_1_2	Aminotransferase class I and II
Soil_1_scaffold_631_c2_17	Aminotran_5	Aminotransferase class-V
Soil_3_scaffold_95_c1_13	Aminotran_5	Aminotransferase class-V
Soil_4_scaffold_23964_c1_3	Aminotran_5	Aminotransferase class-V
Soil_4_scaffold_32139_c1_1	Aminotran_5	Aminotransferase class-V
Soil_1_scaffold_2940_c1_10	AMMECR1	AMMECR1
Endo_3_scaffold_13471_c1_5	Ank,Ank_3	Ankyrin repeats
Soil_1_scaffold_1350_c1_11	Ank,Ank_3	Ankyrin repeats
Soil_3_scaffold_11452_c1_2	Ank,Ank_3	Ankyrin repeats
Soil_4_scaffold_1156_c1_8	Ank,Ank_5	Ankyrin repeats
Creek_3_scaffold_1223_c1_3	Ank_2	Ankyrin repeats
Creek_3_scaffold_1504_c1_7	Ank_2	Ankyrin repeats
Endo_1_scaffold_21508_c1_1	Ank_2	Ankyrin repeats
Endo_2_scaffold_35751_c1_1	Ank_2	Ankyrin repeats
Endo_3_scaffold_131_c1_5	Ank_2	Ankyrin repeats
Soil_1_scaffold_1334_c1_3	Ank_2	Ankyrin repeats
Soil_1_scaffold_1350_c1_1	Ank_2	Ankyrin repeats
Soil_1_scaffold_1350_c1_7	Ank_2	Ankyrin repeats
Soil_1_scaffold_1671_c1_5	Ank_2	Ankyrin repeats
Soil_1_scaffold_61167_c1_2	Ank_2	Ankyrin repeats
Soil_2_scaffold_1316_c1_22	Ank_2	Ankyrin repeats
Soil_2_scaffold_8783_c1_6	Ank_2	Ankyrin repeats
Soil_2_scaffold_8783_c1_9	Ank_2	Ankyrin repeats
Soil_4_scaffold_1156_c1_26	Ank_2	Ankyrin repeats
Soil_4_scaffold_11859_c1_2	Ank_2	Ankyrin repeats
Soil_4_scaffold_30760_c1_2	Ank_2	Ankyrin repeats
Soil_1_scaffold_1671_c1_4	Ank_2,Ank_3	Ankyrin repeats
Creek_4_scaffold_1125_c1_3	Ank_2,Ank_4	Ankyrin repeats
Endo_3_scaffold_1349_c1_7	Ank_2,Ank_4	Ankyrin repeats
Soil_4_scaffold_1045_c1_2	Ank_2,Ank_4	Ankyrin repeats
Soil_4_scaffold_9477_c1_4	Ank_2,Ank_4	Ankyrin repeats
Endo_3_scaffold_65082_c1_2	Ank_4	Ankyrin repeats
Soil_1_scaffold_1350_c1_5	Ank_4	Ankyrin repeats
Soil_4_scaffold_19765_c1_5	Ank_4	Ankyrin repeats
Soil_4_scaffold_41517_c1_1	Ank_4	Ankyrin repeats
Endo_3_scaffold_51354_c1_1	AntA	Ankyrin repeats
Endo_2_scaffold_28942_c1_3	AP2	AP2 domain
Endo_3_scaffold_20355_c1_2	AP2	AP2 domain
Endo_3_scaffold_23837_c1_3	AP2	AP2 domain
Endo_3_scaffold_30598_c1_3	AP2	AP2 domain
Endo_3_scaffold_52931_c1_2	AP2	AP2 domain
Endo_3_scaffold_63932_c1_3	AP2	AP2 domain
Endo_4_scaffold_12765_c2_2	AP2	AP2 domain
Endo_4_scaffold_21173_c1_2	AP2	AP2 domain
Endo_4_scaffold_29131_c1_2	AP2	AP2 domain
Endo_4_scaffold_5411_c1_6	AP2	AP2 domain
Endo_4_scaffold_9394_c1_5	AP2	AP2 domain
Soil_1_scaffold_10375_c1_1	AP2	AP2 domain
Soil_1_scaffold_10375_c2_1	AP2	AP2 domain
Soil_1_scaffold_14589_c1_1	AP2	AP2 domain
Soil_1_scaffold_15399_c1_3	AP2	AP2 domain
Soil_1_scaffold_18207_c1_3	AP2	AP2 domain
Soil_1_scaffold_21678_c1_5	AP2	AP2 domain
Soil_1_scaffold_23015_c1_2	AP2	AP2 domain
Soil_1_scaffold_25501_c1_2	AP2	AP2 domain
Soil_1_scaffold_27691_c1_4	AP2	AP2 domain
Soil_1_scaffold_29030_c1_3	AP2	AP2 domain
Soil_1_scaffold_30767_c1_6	AP2	AP2 domain
Soil_1_scaffold_32395_c1_4	AP2	AP2 domain
Soil_1_scaffold_32525_c1_3	AP2	AP2 domain
Soil_1_scaffold_32717_c1_1	AP2	AP2 domain
Soil_1_scaffold_32717_c1_2	AP2	AP2 domain
Soil_1_scaffold_32862_c1_1	AP2	AP2 domain
Soil_1_scaffold_32912_c1_2	AP2	AP2 domain
Soil_1_scaffold_34285_c1_5	AP2	AP2 domain
Soil_1_scaffold_34545_c1_3	AP2	AP2 domain
Soil_1_scaffold_34753_c1_2	AP2	AP2 domain
Soil_1_scaffold_34822_c2_2	AP2	AP2 domain
Soil_1_scaffold_34906_c1_1	AP2	AP2 domain
Soil_1_scaffold_35596_c1_2	AP2	AP2 domain
Soil_1_scaffold_37174_c1_4	AP2	AP2 domain
Soil_1_scaffold_37316_c1_2	AP2	AP2 domain
Soil_1_scaffold_37376_c1_2	AP2	AP2 domain
Soil_1_scaffold_39472_c1_1	AP2	AP2 domain
Soil_1_scaffold_39865_c1_1	AP2	AP2 domain
Soil_1_scaffold_39865_c1_2	AP2	AP2 domain
Soil_1_scaffold_39961_c1_1	AP2	AP2 domain
Soil_1_scaffold_39961_c1_3	AP2	AP2 domain
Soil_1_scaffold_39970_c1_4	AP2	AP2 domain
Soil_1_scaffold_40453_c1_3	AP2	AP2 domain
Soil_1_scaffold_40612_c1_1	AP2	AP2 domain
Soil_1_scaffold_40969_c1_2	AP2	AP2 domain
Soil_1_scaffold_41134_c1_3	AP2	AP2 domain
Soil_1_scaffold_41485_c1_1	AP2	AP2 domain
Soil_1_scaffold_42538_c1_1	AP2	AP2 domain
Soil_1_scaffold_42878_c1_3	AP2	AP2 domain
Soil_1_scaffold_43479_c1_2	AP2	AP2 domain
Soil_1_scaffold_43525_c1_2	AP2	AP2 domain
Soil_1_scaffold_43763_c1_1	AP2	AP2 domain
Soil_1_scaffold_44408_c1_1	AP2	AP2 domain
Soil_1_scaffold_44821_c1_2	AP2	AP2 domain
Soil_1_scaffold_45311_c1_2	AP2	AP2 domain
Soil_1_scaffold_45555_c1_1	AP2	AP2 domain
Soil_1_scaffold_45572_c1_3	AP2	AP2 domain
Soil_1_scaffold_46484_c1_2	AP2	AP2 domain
Soil_1_scaffold_46735_c1_3	AP2	AP2 domain
Soil_1_scaffold_47306_c1_1	AP2	AP2 domain
Soil_1_scaffold_47763_c1_1	AP2	AP2 domain
Soil_1_scaffold_47821_c1_3	AP2	AP2 domain
Soil_1_scaffold_49376_c1_2	AP2	AP2 domain
Soil_1_scaffold_50171_c1_2	AP2	AP2 domain
Soil_1_scaffold_50305_c1_2	AP2	AP2 domain
Soil_1_scaffold_51556_c1_2	AP2	AP2 domain
Soil_1_scaffold_51651_c1_4	AP2	AP2 domain
Soil_1_scaffold_51898_c1_1	AP2	AP2 domain
Soil_1_scaffold_51923_c1_1	AP2	AP2 domain
Soil_1_scaffold_51984_c1_1	AP2	AP2 domain
Soil_1_scaffold_52503_c1_2	AP2	AP2 domain
Soil_1_scaffold_52672_c1_3	AP2	AP2 domain
Soil_1_scaffold_52674_c1_3	AP2	AP2 domain
Soil_1_scaffold_52674_c1_4	AP2	AP2 domain
Soil_1_scaffold_53020_c1_2	AP2	AP2 domain
Soil_1_scaffold_53039_c1_3	AP2	AP2 domain
Soil_1_scaffold_53197_c1_2	AP2	AP2 domain
Soil_1_scaffold_53468_c1_2	AP2	AP2 domain
Soil_1_scaffold_53611_c1_3	AP2	AP2 domain
Soil_1_scaffold_54390_c1_2	AP2	AP2 domain
Soil_1_scaffold_55367_c1_1	AP2	AP2 domain
Soil_1_scaffold_55396_c1_1	AP2	AP2 domain
Soil_1_scaffold_56489_c1_4	AP2	AP2 domain
Soil_1_scaffold_56730_c1_1	AP2	AP2 domain
Soil_1_scaffold_56807_c1_2	AP2	AP2 domain
Soil_1_scaffold_58083_c1_2	AP2	AP2 domain
Soil_1_scaffold_58679_c1_2	AP2	AP2 domain
Soil_1_scaffold_59147_c1_2	AP2	AP2 domain
Soil_1_scaffold_59284_c1_1	AP2	AP2 domain
Soil_1_scaffold_59284_c1_3	AP2	AP2 domain
Soil_1_scaffold_60349_c1_2	AP2	AP2 domain
Soil_1_scaffold_60557_c1_1	AP2	AP2 domain
Soil_1_scaffold_61035_c1_2	AP2	AP2 domain
Soil_1_scaffold_61830_c1_2	AP2	AP2 domain
Soil_1_scaffold_62489_c1_1	AP2	AP2 domain
Soil_1_scaffold_62502_c1_1	AP2	AP2 domain
Soil_1_scaffold_62915_c1_2	AP2	AP2 domain
Soil_1_scaffold_62917_c1_1	AP2	AP2 domain
Soil_1_scaffold_64092_c1_2	AP2	AP2 domain
Soil_1_scaffold_64092_c1_3	AP2	AP2 domain
Soil_1_scaffold_64094_c1_4	AP2	AP2 domain
Soil_1_scaffold_64146_c1_2	AP2	AP2 domain
Soil_1_scaffold_64668_c1_1	AP2	AP2 domain
Soil_1_scaffold_65026_c1_1	AP2	AP2 domain
Soil_1_scaffold_65634_c1_1	AP2	AP2 domain
Soil_1_scaffold_65634_c1_2	AP2	AP2 domain
Soil_1_scaffold_65853_c1_2	AP2	AP2 domain
Soil_1_scaffold_67013_c1_2	AP2	AP2 domain
Soil_1_scaffold_67066_c1_1	AP2	AP2 domain
Soil_1_scaffold_68112_c1_2	AP2	AP2 domain
Soil_1_scaffold_68381_c1_1	AP2	AP2 domain
Soil_1_scaffold_68607_c1_2	AP2	AP2 domain
Soil_1_scaffold_69316_c1_1	AP2	AP2 domain
Soil_1_scaffold_69664_c1_1	AP2	AP2 domain
Soil_1_scaffold_70001_c1_1	AP2	AP2 domain
Soil_1_scaffold_70544_c1_2	AP2	AP2 domain
Soil_1_scaffold_71960_c1_2	AP2	AP2 domain
Soil_1_scaffold_72142_c1_1	AP2	AP2 domain
Soil_1_scaffold_72707_c1_1	AP2	AP2 domain
Soil_1_scaffold_72707_c1_2	AP2	AP2 domain
Soil_1_scaffold_72907_c1_1	AP2	AP2 domain
Soil_1_scaffold_73746_c1_2	AP2	AP2 domain
Soil_1_scaffold_73954_c1_1	AP2	AP2 domain
Soil_1_scaffold_74274_c1_4	AP2	AP2 domain
Soil_1_scaffold_74382_c1_2	AP2	AP2 domain
Soil_1_scaffold_74462_c1_2	AP2	AP2 domain
Soil_1_scaffold_75348_c1_2	AP2	AP2 domain
Soil_1_scaffold_75364_c1_1	AP2	AP2 domain
Soil_1_scaffold_8383_c1_5	AP2	AP2 domain
Soil_1_scaffold_8383_c1_6	AP2	AP2 domain
Soil_1_scaffold_8677_c1_5	AP2	AP2 domain
Soil_1_scaffold_8677_c1_6	AP2	AP2 domain
Soil_2_scaffold_26098_c1_4	AP2	AP2 domain
Soil_2_scaffold_43728_c1_2	AP2	AP2 domain
Soil_2_scaffold_62508_c1_1	AP2	AP2 domain
Soil_2_scaffold_67738_c1_1	AP2	AP2 domain
Soil_2_scaffold_69330_c1_1	AP2	AP2 domain
Soil_3_scaffold_11500_c1_1	AP2	AP2 domain
Soil_3_scaffold_20256_c1_2	AP2	AP2 domain
Soil_3_scaffold_29581_c1_2	AP2	AP2 domain
Soil_3_scaffold_29955_c1_3	AP2	AP2 domain
Soil_3_scaffold_37844_c1_2	AP2	AP2 domain
Soil_3_scaffold_40274_c1_2	AP2	AP2 domain
Soil_3_scaffold_42163_c1_2	AP2	AP2 domain
Soil_3_scaffold_42699_c1_3	AP2	AP2 domain
Soil_3_scaffold_43809_c1_1	AP2	AP2 domain
Soil_3_scaffold_50051_c1_1	AP2	AP2 domain
Soil_3_scaffold_53470_c1_1	AP2	AP2 domain
Soil_3_scaffold_64647_c1_2	AP2	AP2 domain
Soil_3_scaffold_65729_c1_2	AP2	AP2 domain
Soil_3_scaffold_67746_c1_1	AP2	AP2 domain
Soil_3_scaffold_67825_c1_3	AP2	AP2 domain
Soil_3_scaffold_68968_c1_1	AP2	AP2 domain
Soil_3_scaffold_70216_c1_1	AP2	AP2 domain
Soil_4_scaffold_21509_c1_2	AP2	AP2 domain
Soil_4_scaffold_41858_c1_2	AP2	AP2 domain
Soil_4_scaffold_41858_c1_3	AP2	AP2 domain
Soil_4_scaffold_49206_c1_2	AP2	AP2 domain
Soil_1_scaffold_15399_c1_1	AP2,HNH_3	AP2 domain,HNH endonuclease
Soil_1_scaffold_32208_c1_3	AP2,HNH_3	AP2 domain,HNH endonuclease
Soil_1_scaffold_34495_c1_5	AP2,HNH_3	AP2 domain,HNH endonuclease
Soil_1_scaffold_37821_c1_2	AP2,HNH_3	AP2 domain,HNH endonuclease
Soil_1_scaffold_40293_c1_2	AP2,HNH_3	AP2 domain,HNH endonuclease
Soil_1_scaffold_41327_c1_2	AP2,HNH_3	AP2 domain,HNH endonuclease
Soil_1_scaffold_47747_c1_4	AP2,HNH_3	AP2 domain,HNH endonuclease
Soil_1_scaffold_50477_c1_4	AP2,HNH_3	AP2 domain,HNH endonuclease
Soil_1_scaffold_60195_c1_2	AP2,HNH_3	AP2 domain,HNH endonuclease
Soil_1_scaffold_60747_c1_2	AP2,HNH_3	AP2 domain,HNH endonuclease
Soil_1_scaffold_60780_c1_1	AP2,HNH_3	AP2 domain,HNH endonuclease
Soil_1_scaffold_63030_c1_1	AP2,HNH_3	AP2 domain,HNH endonuclease
Soil_1_scaffold_63500_c1_3	AP2,HNH_3	AP2 domain,HNH endonuclease
Soil_1_scaffold_63847_c1_2	AP2,HNH_3	AP2 domain,HNH endonuclease
Soil_3_scaffold_39686_c1_3	AP2,HNH_3	AP2 domain,HNH endonuclease
Soil_3_scaffold_59147_c1_1	AP2,HNH_3	AP2 domain,HNH endonuclease
Soil_3_scaffold_66434_c1_1	AP2,HNH_3	AP2 domain,HNH endonuclease
Endo_2_scaffold_33534_c1_5	Hjc	Archaeal holliday junction resolvase (hjc)
Soil_4_scaffold_37515_c1_3	Hjc	Archaeal holliday junction resolvase (hjc)
Endo_1_scaffold_211_c1_46	Arylsulfotrans	Arylsulfotransferase (ASST)
Endo_2_scaffold_215_c1_37	Arylsulfotrans	Arylsulfotransferase (ASST)
Creek_2_scaffold_5748_c1_2	Asparaginase_2	Asparaginase
Endo_1_scaffold_33861_c1_1	Asn_synthase	Asparagine synthase
Endo_3_scaffold_615_c1_24	Asn_synthase,GATase_7	Asparagine synthase,Glutamine amidotransferase domain
Soil_2_scaffold_703_c1_18	Asn_synthase,GATase_7	Asparagine synthase,Glutamine amidotransferase domain
Endo_2_scaffold_985_c1_1	Asp_Arg_Hydrox	Aspartyl/Asparaginyl beta-hydroxylase
Endo_3_scaffold_4679_c1_2	Asp_Arg_Hydrox	Aspartyl/Asparaginyl beta-hydroxylase
Soil_1_scaffold_6125_c1_7	Asp_Arg_Hydrox	Aspartyl/Asparaginyl beta-hydroxylase
Soil_4_scaffold_1650_c1_5	Asp_Arg_Hydrox	Aspartyl/Asparaginyl beta-hydroxylase
Soil_3_scaffold_3947_c1_9	ATP-cone,Ribonuc_red_lgC,Ribonuc_red_lgN	ATP cone domain,Ribonucleotide reductase, barrel domain,Ribonucleotide reductase, all-alpha domain
Creek_2_scaffold_12384_c1_2	DNA_ligase_A_M	ATP dependent DNA ligase domain
Endo_1_scaffold_531_c1_27	DNA_ligase_A_M	ATP dependent DNA ligase domain
Endo_2_scaffold_31996_c1_4	DNA_ligase_A_M	ATP dependent DNA ligase domain
Endo_3_scaffold_12054_c1_4	DNA_ligase_A_M	ATP dependent DNA ligase domain
Endo_3_scaffold_2304_c1_6	DNA_ligase_A_M	ATP dependent DNA ligase domain
Endo_4_scaffold_625_c1_8	DNA_ligase_A_M	ATP dependent DNA ligase domain
Soil_1_scaffold_4186_c1_7	DNA_ligase_A_M	ATP dependent DNA ligase domain
Soil_3_scaffold_2664_c1_1	DNA_ligase_A_M	ATP dependent DNA ligase domain
Soil_3_scaffold_3667_c1_2	DNA_ligase_A_M	ATP dependent DNA ligase domain
Soil_3_scaffold_701_c1_28	DNA_ligase_A_M	ATP dependent DNA ligase domain
Soil_4_scaffold_9245_c1_4	DNA_ligase_A_M	ATP dependent DNA ligase domain
Creek_2_scaffold_12634_c1_2	DNA_ligase_A_M,DNA_ligase_OB_2	ATP dependent DNA ligase domain,DNA ligase OB-like domain
Creek_3_scaffold_22407_c1_1	DNA_ligase_A_M,DNA_ligase_OB_2	ATP dependent DNA ligase domain,DNA ligase OB-like domain
Endo_2_scaffold_7189_c1_5	DNA_ligase_A_M,DNA_ligase_OB_2	ATP dependent DNA ligase domain,DNA ligase OB-like domain
Endo_4_scaffold_24322_c1_2	DNA_ligase_A_M,DNA_ligase_OB_2	ATP dependent DNA ligase domain,DNA ligase OB-like domain
Soil_1_scaffold_10824_c1_7	DNA_ligase_A_M,DNA_ligase_OB_2	ATP dependent DNA ligase domain,DNA ligase OB-like domain
Soil_1_scaffold_6125_c1_8	DNA_ligase_A_M,DNA_ligase_OB_2	ATP dependent DNA ligase domain,DNA ligase OB-like domain
Soil_3_scaffold_45332_c1_2	DNA_ligase_A_M,DNA_ligase_OB_2	ATP dependent DNA ligase domain,DNA ligase OB-like domain
Soil_4_scaffold_1650_c1_6	DNA_ligase_A_M,DNA_ligase_OB_2	ATP dependent DNA ligase domain,DNA ligase OB-like domain
Creek_2_scaffold_12570_c1_3	AAA	ATPase family (AAA)
Creek_2_scaffold_18834_c1_1	AAA	ATPase family (AAA)
Creek_2_scaffold_5603_c1_1	AAA	ATPase family (AAA)
Creek_3_scaffold_13313_c1_1	AAA	ATPase family (AAA)
Creek_3_scaffold_1612_c1_4	AAA	ATPase family (AAA)
Creek_3_scaffold_16561_c1_2	AAA	ATPase family (AAA)
Creek_3_scaffold_16871_c1_1	AAA	ATPase family (AAA)
Creek_3_scaffold_487_c1_2	AAA	ATPase family (AAA)
Creek_3_scaffold_5175_c1_1	AAA	ATPase family (AAA)
Creek_4_scaffold_1313_c1_5	AAA	ATPase family (AAA)
Endo_1_scaffold_122_c1_48	AAA	ATPase family (AAA)
Endo_1_scaffold_1505_c1_2	AAA	ATPase family (AAA)
Endo_1_scaffold_662_c1_2	AAA	ATPase family (AAA)
Endo_2_scaffold_211_c1_6	AAA	ATPase family (AAA)
Endo_2_scaffold_2560_c1_2	AAA	ATPase family (AAA)
Endo_2_scaffold_2944_c1_10	AAA	ATPase family (AAA)
Endo_2_scaffold_40951_c1_4	AAA	ATPase family (AAA)
Endo_2_scaffold_985_c1_16	AAA	ATPase family (AAA)
Endo_2_scaffold_99_c1_33	AAA	ATPase family (AAA)
Endo_3_scaffold_12866_c1_4	AAA	ATPase family (AAA)
Endo_3_scaffold_26885_c1_2	AAA	ATPase family (AAA)
Endo_3_scaffold_4947_c2_4	AAA	ATPase family (AAA)
Endo_3_scaffold_5031_c1_5	AAA	ATPase family (AAA)
Endo_3_scaffold_620_c1_7	AAA	ATPase family (AAA)
Endo_3_scaffold_64799_c1_2	AAA	ATPase family (AAA)
Endo_3_scaffold_7268_c1_1	AAA	ATPase family (AAA)
Endo_4_scaffold_625_c1_3	AAA	ATPase family (AAA)
Soil_1_scaffold_1334_c1_15	AAA	ATPase family (AAA)
Soil_1_scaffold_2026_c1_2	AAA	ATPase family (AAA)
Soil_2_scaffold_1316_c1_10	AAA	ATPase family (AAA)
Soil_2_scaffold_30491_c1_3	AAA	ATPase family (AAA)
Soil_2_scaffold_3713_c2_2	AAA	ATPase family (AAA)
Soil_3_scaffold_34054_c1_2	AAA	ATPase family (AAA)
Soil_4_scaffold_11085_c1_4	AAA	ATPase family (AAA)
Soil_4_scaffold_1219_c1_12	AAA	ATPase family (AAA)
Soil_4_scaffold_32427_c1_1	AAA	ATPase family (AAA)
Soil_4_scaffold_50444_c1_1	AAA	ATPase family (AAA)
Soil_4_scaffold_52947_c1_1	AAA	ATPase family (AAA)
Soil_4_scaffold_7071_c1_10	AAA	ATPase family (AAA)
Creek_4_scaffold_16526_c1_2	AAA,BCS1_N	ATPase family (AAA),BCS1 N terminal
Soil_1_scaffold_1136_c1_13	AAA,RFC1	ATPase family (AAA),Replication factor RFC1 C terminal domain
Soil_2_scaffold_916_c1_13	AAA,RFC1	ATPase family (AAA),Replication factor RFC1 C terminal domain
Soil_3_scaffold_9942_c1_5	AAA,RFC1	ATPase family (AAA),Replication factor RFC1 C terminal domain
Soil_2_scaffold_2341_c1_2	AAA,RuvB_N	ATPase family associated with various cellular activities (AAA),Holliday junction DNA helicase RuvB P-loop domain
Creek_4_scaffold_391_c1_12	AAA,Lon_C	ATPase family associated with various cellular activities (AAA),Lon protease (S16) C-terminal proteolytic domain
Soil_2_scaffold_1691_c1_6	AAA,Lon_C	ATPase family associated with various cellular activities (AAA),Lon protease (S16) C-terminal proteolytic domain
Creek_2_scaffold_4956_c1_4	AAA,Rep_fac_C	ATPase family associated with various cellular activities (AAA),Replication factor C C-terminal domain
Soil_1_scaffold_456_c1_6	AAA,Rep_fac_C	ATPase family associated with various cellular activities (AAA),Replication factor C C-terminal domain
Endo_1_scaffold_150_c1_22	Atg8	Autophagy protein Atg8 ubiquitin like
Endo_1_scaffold_4269_c1_6	Atg8	Autophagy protein Atg8 ubiquitin like
Endo_1_scaffold_674_c1_6	Atg8	Autophagy protein Atg8 ubiquitin like
Endo_3_scaffold_33849_c1_2	Atg8	Autophagy protein Atg8 ubiquitin like
Soil_3_scaffold_13370_c2_2	Atg8	Autophagy protein Atg8 ubiquitin like
Creek_4_scaffold_17689_c1_3	APG9	Autophagy protein ATG9
Soil_1_scaffold_1350_c1_22	ATG27	Autophagy-related protein 27
Soil_4_scaffold_10608_c1_1	Bac_DNA_binding	Bacterial DNA-binding protein
Creek_4_scaffold_4114_c1_3	Big_3_5	Bacterial Ig-like domain (group 3)
Endo_1_scaffold_1382_c1_13	HtrL_YibB	Bacterial protein of unknown function (HtrL_YibB)
Endo_1_scaffold_494_c1_27	HtrL_YibB	Bacterial protein of unknown function (HtrL_YibB)
Endo_2_scaffold_1512_c1_15	HtrL_YibB	Bacterial protein of unknown function (HtrL_YibB)
Endo_2_scaffold_1900_c1_5	HtrL_YibB	Bacterial protein of unknown function (HtrL_YibB)
Endo_2_scaffold_44_c1_61	HtrL_YibB	Bacterial protein of unknown function (HtrL_YibB)
Endo_3_scaffold_106_c1_26	HtrL_YibB	Bacterial protein of unknown function (HtrL_YibB)
Endo_3_scaffold_21682_c1_2	HtrL_YibB	Bacterial protein of unknown function (HtrL_YibB)
Endo_3_scaffold_27360_c1_3	HtrL_YibB	Bacterial protein of unknown function (HtrL_YibB)
Endo_3_scaffold_5748_c1_4	HtrL_YibB	Bacterial protein of unknown function (HtrL_YibB)
Endo_3_scaffold_36203_c1_3	Baseplate_J	Baseplate J-like protein
Soil_2_scaffold_18616_c1_6	Baseplate_J	Baseplate J-like protein
Soil_3_scaffold_24345_c1_3	Baseplate_J	Baseplate J-like protein
Soil_4_scaffold_11655_c1_2	Baseplate_J	Baseplate J-like protein
Soil_4_scaffold_5741_c2_6	Baseplate_J	Baseplate J-like protein
Soil_1_scaffold_17839_c1_3	GPW_gp25	Baseplate wedge protein gp25
Soil_2_scaffold_18616_c1_5	GPW_gp25	Baseplate wedge protein gp25
Soil_4_scaffold_11655_c1_1	GPW_gp25	Baseplate wedge protein gp25
Soil_4_scaffold_5741_c2_5	GPW_gp25	Baseplate wedge protein gp25
Soil_1_scaffold_51438_c1_3	zf-BED	BED zinc finger
Soil_1_scaffold_57631_c1_2	zf-BED	BED zinc finger
Soil_1_scaffold_64945_c1_2	zf-BED	BED zinc finger
Soil_1_scaffold_69874_c1_3	zf-BED	BED zinc finger
Endo_1_scaffold_211_c1_38	BBE	Berberine and berberine like
Endo_2_scaffold_215_c1_29	BBE	Berberine and berberine like
Soil_2_scaffold_27647_c1_3	BBE	Berberine and berberine like
Soil_4_scaffold_10868_c1_1	BBE	Berberine and berberine like
Endo_1_scaffold_150_c1_2	BBE,FAD_binding_4	Berberine and berberine like,FAD binding domain
Creek_4_scaffold_6276_c1_1	Prim-Pol	Bifunctional DNA primase/polymerase, N-terminal
Endo_3_scaffold_50164_c1_1	Prim-Pol	Bifunctional DNA primase/polymerase, N-terminal
Soil_1_scaffold_24693_c1_4	Prim-Pol	Bifunctional DNA primase/polymerase, N-terminal
Soil_2_scaffold_7865_c2_7	Prim-Pol	Bifunctional DNA primase/polymerase, N-terminal
Soil_1_scaffold_2940_c1_9	BRCT,DNA_ligase_aden,HHH_5	BRCA1 C Terminus (BRCT) domain,NAD-dependent DNA ligase adenylation domain,Helix-hairpin-helix domain
Soil_4_scaffold_2871_c1_2	BRCT,DNA_ligase_aden,HHH_5	BRCA1 C Terminus (BRCT) domain,NAD-dependent DNA ligase adenylation domain,Helix-hairpin-helix domain
Creek_2_scaffold_2369_c1_8	BRCT,DNA_ligase_OB,DNA_ligase_aden,HHH_5	BRCA1 C Terminus (BRCT) domain,NAD-dependent DNA ligase OB-fold domain,NAD-dependent DNA ligase adenylation domain,Helix-hairpin-helix domain
Endo_2_scaffold_211_c1_1	BRCT,DNA_ligase_OB,DNA_ligase_aden,HHH_5	BRCA1 C Terminus (BRCT) domain,NAD-dependent DNA ligase OB-fold domain,NAD-dependent DNA ligase adenylation domain,Helix-hairpin-helix domain
Endo_3_scaffold_620_c1_12	BRCT,DNA_ligase_OB,DNA_ligase_aden,HHH_5	BRCA1 C Terminus (BRCT) domain,NAD-dependent DNA ligase OB-fold domain,NAD-dependent DNA ligase adenylation domain,Helix-hairpin-helix domain
Soil_1_scaffold_74246_c1_1	Bro-N	BRO family, N-terminal domain
Soil_4_scaffold_11905_c1_2	Bro-N	BRO family, N-terminal domain
Soil_2_scaffold_5252_c1_7	BTB	BTB/POZ domain
Soil_3_scaffold_2398_c1_6	BTB	BTB/POZ domain
Soil_3_scaffold_2906_c1_3	BTB	BTB/POZ domain
Endo_2_scaffold_330_c1_9	DNA_methylase	C-5 cytosine-specific DNA methylase
Soil_2_scaffold_42141_c1_1	DNA_methylase	C-5 cytosine-specific DNA methylase
Soil_2_scaffold_51684_c1_2	DNA_methylase	C-5 cytosine-specific DNA methylase
Soil_3_scaffold_5751_c1_3	DNA_methylase	C-5 cytosine-specific DNA methylase
Soil_4_scaffold_14660_c1_3	C1q	C1q domain
Creek_2_scaffold_15162_c1_3	Metallophos	calcineurin-like phosphoesterases
Creek_2_scaffold_2917_c2_3	Metallophos	calcineurin-like phosphoesterases
Creek_3_scaffold_981_c1_2	Metallophos	calcineurin-like phosphoesterases
Creek_3_scaffold_981_c1_4	Metallophos	calcineurin-like phosphoesterases
Endo_1_scaffold_23999_c1_2	Metallophos	calcineurin-like phosphoesterases
Endo_2_scaffold_2039_c1_7	Metallophos	calcineurin-like phosphoesterases
Endo_3_scaffold_11070_c1_8	Metallophos	calcineurin-like phosphoesterases
Endo_3_scaffold_483_c1_2	Metallophos	calcineurin-like phosphoesterases
Endo_4_scaffold_1317_c2_10	Metallophos	calcineurin-like phosphoesterases
Endo_4_scaffold_2068_c1_4	Metallophos	calcineurin-like phosphoesterases
Soil_1_scaffold_1062_c1_11	Metallophos	calcineurin-like phosphoesterases
Soil_1_scaffold_631_c2_1	Metallophos	calcineurin-like phosphoesterases
Soil_2_scaffold_916_c1_4	Metallophos	calcineurin-like phosphoesterases
Soil_3_scaffold_16447_c1_3	Metallophos	calcineurin-like phosphoesterases
Soil_3_scaffold_3548_c1_10	Metallophos	calcineurin-like phosphoesterases
Creek_4_scaffold_13649_c1_2	Metallophos_2	calcineurin-like phosphoesterases
Endo_4_scaffold_8877_c2_3	Metallophos_2	calcineurin-like phosphoesterases
Soil_2_scaffold_19719_c1_4	Metallophos_2	calcineurin-like phosphoesterases
Endo_3_scaffold_6016_c1_10	COesterase	Carboxylesterase family
Soil_1_scaffold_3072_c1_12	COesterase	Carboxylesterase family
Soil_1_scaffold_7388_c1_4	COesterase	Carboxylesterase family
Soil_3_scaffold_7676_c1_4	COesterase	Carboxylesterase family
Endo_1_scaffold_1390_c1_6	Peptidase_C14	Caspase domain
Endo_3_scaffold_198_c2_4	Peptidase_C14	Caspase domain
Endo_3_scaffold_25343_c1_2	Peptidase_C14	Caspase domain
Endo_3_scaffold_4473_c1_8	Peptidase_C14	Caspase domain
Endo_3_scaffold_9136_c1_1	Peptidase_C14	Caspase domain
Soil_1_scaffold_69489_c1_1	Peptidase_C14	Caspase domain
Soil_4_scaffold_6100_c1_4	Peptidase_C14	Caspase domain
Soil_2_scaffold_25593_c1_1	Peptidase_S78	Caudovirus prohead serine protease
Soil_4_scaffold_1865_c1_9	Cauli_VI	Caulimovirus viroplasmin
Endo_1_scaffold_82_c1_65	Cauli_VI,RNase_H	Caulimovirus viroplasmin,RNase H
Creek_2_scaffold_1706_c1_5	Peptidase_S74	Chaperone of endosialidase
Creek_2_scaffold_3160_c1_2	Peptidase_S74	Chaperone of endosialidase
Creek_2_scaffold_883_c1_6	Peptidase_S74	Chaperone of endosialidase
Creek_2_scaffold_883_c1_7	Peptidase_S74	Chaperone of endosialidase
Creek_3_scaffold_10833_c1_4	Peptidase_S74	Chaperone of endosialidase
Creek_3_scaffold_1098_c1_10	Peptidase_S74	Chaperone of endosialidase
Creek_3_scaffold_1098_c1_2	Peptidase_S74	Chaperone of endosialidase
Creek_3_scaffold_3347_c1_5	Peptidase_S74	Chaperone of endosialidase
Endo_3_scaffold_1863_c1_13	Peptidase_S74	Chaperone of endosialidase
Soil_3_scaffold_39213_c1_1	Peptidase_S74	Chaperone of endosialidase
Soil_1_scaffold_16742_c1_2	CHASE3	CHASE3 domain
Endo_2_scaffold_31998_c1_1	Choline_kinase	Choline/ethanolamine kinase
Endo_4_scaffold_3195_c1_5	Choline_kinase	Choline/ethanolamine kinase
Soil_2_scaffold_45330_c1_1	Choline_kinase	Choline/ethanolamine kinase
Endo_1_scaffold_531_c1_12	CHRD	CHRD domain
Soil_3_scaffold_17690_c1_4	CHRD	CHRD domain
Soil_3_scaffold_68333_c1_4	Chromo	Chromo (CHRromatin Organisation MOdifier) domain
Soil_1_scaffold_53406_c1_2	Chromo,rve	Chromo (CHRromatin Organisation MOdifier) domain,Integrase core domain
Endo_2_scaffold_1562_c1_14	CLP_protease	Clp protease
Endo_2_scaffold_1788_c1_8	Histone	Core histone H2A/H2B/H3/H4
Soil_4_scaffold_1855_c1_13	Histone	Core histone H2A/H2B/H3/H4
Endo_1_scaffold_14845_c1_3	Cornifin,Patatin	Cornifin (SPRR) family,Patatin-like phospholipase
Endo_2_scaffold_4631_c1_5	Cupin_1	Cupin domain
Endo_3_scaffold_198_c2_12	Cupin_2	Cupin domain
Soil_1_scaffold_1210_c1_14	Cupin_2	Cupin domain
Soil_1_scaffold_29771_c1_1	Cupin_8	Cupin domain
Endo_1_scaffold_127_c1_25	CDKN3	Cyclin-dependent kinase inhibitor 3 (CDKN3)
Endo_3_scaffold_161_c1_36	CDKN3	Cyclin-dependent kinase inhibitor 3 (CDKN3)
Endo_1_scaffold_11033_c1_1	Cyclin_N	Cyclin, N-terminal domain
Endo_3_scaffold_1115_c2_5	Cyclin_N,Pkinase	Cyclin, N-terminal domain,Protein kinase domain
Soil_1_scaffold_75060_c1_3	Cyclin_N,Pkinase	Cyclin, N-terminal domain,Protein kinase domain
Soil_2_scaffold_19907_c1_1	Cyclin_N,Pkinase	Cyclin, N-terminal domain,Protein kinase domain
[truncated: 3,135 more rows]
