# Supplementary material for: Hot springs viruses at Yellowstone National Park have ancient origins and are adapted to thermophilic hosts
Source: Commun Biol. 2024 Apr 9;7:312. doi: 10.1038/s42003-024-05931-1 (PMC11003980; doi:10.1038/s42003-024-05931-1)
Supplement: Supplementary file 6 — Supplementary Data 4 [file 42003_2024_5931_MOESM6_ESM.xlsx]

## Sheet: Metag_unknown_protein_list
Metag_scaffold_sequence
Creek_1_scaffold_10021_c1_1
Creek_1_scaffold_10021_c1_2
Creek_1_scaffold_10495_c1_1
Creek_1_scaffold_10495_c1_2
Creek_1_scaffold_10495_c1_3
Creek_1_scaffold_10495_c1_4
Creek_1_scaffold_11038_c1_1
Creek_1_scaffold_11244_c1_2
Creek_1_scaffold_11312_c1_2
Creek_1_scaffold_11312_c1_3
Creek_1_scaffold_11312_c1_4
Creek_1_scaffold_11425_c1_2
Creek_1_scaffold_11546_c1_1
Creek_1_scaffold_11546_c1_2
Creek_1_scaffold_11546_c1_3
Creek_1_scaffold_11639_c1_1
Creek_1_scaffold_12029_c1_2
Creek_1_scaffold_12363_c1_1
Creek_1_scaffold_12363_c1_2
Creek_1_scaffold_12363_c1_3
Creek_1_scaffold_12770_c1_1
Creek_1_scaffold_12770_c1_2
Creek_1_scaffold_12770_c1_3
Creek_1_scaffold_12770_c1_4
Creek_1_scaffold_13125_c1_2
Creek_1_scaffold_13187_c1_1
Creek_1_scaffold_13187_c1_2
Creek_1_scaffold_13187_c1_3
Creek_1_scaffold_13187_c1_4
Creek_1_scaffold_13403_c1_1
Creek_1_scaffold_13864_c1_2
Creek_1_scaffold_13864_c1_3
Creek_1_scaffold_14004_c1_1
Creek_1_scaffold_14088_c1_1
Creek_1_scaffold_14281_c1_1
Creek_1_scaffold_14281_c1_2
Creek_1_scaffold_14281_c1_3
Creek_1_scaffold_14281_c1_4
Creek_1_scaffold_14439_c1_1
Creek_1_scaffold_14439_c1_2
Creek_1_scaffold_14439_c1_3
Creek_1_scaffold_14531_c1_1
Creek_1_scaffold_14531_c1_2
Creek_1_scaffold_14643_c1_1
Creek_1_scaffold_14742_c1_1
Creek_1_scaffold_15307_c1_1
Creek_1_scaffold_15307_c1_2
Creek_1_scaffold_15307_c1_3
Creek_1_scaffold_15757_c1_1
Creek_1_scaffold_15884_c1_1
Creek_1_scaffold_15884_c1_2
Creek_1_scaffold_15884_c1_3
Creek_1_scaffold_15884_c1_4
Creek_1_scaffold_1876_c1_1
Creek_1_scaffold_1876_c1_2
Creek_1_scaffold_1876_c1_3
Creek_1_scaffold_1876_c1_4
Creek_1_scaffold_5040_c1_1
Creek_1_scaffold_5040_c1_2
Creek_1_scaffold_5381_c1_1
Creek_1_scaffold_5381_c1_2
Creek_1_scaffold_5381_c1_3
Creek_1_scaffold_5381_c1_4
Creek_1_scaffold_5543_c1_1
Creek_1_scaffold_5543_c1_2
Creek_1_scaffold_5964_c1_2
Creek_1_scaffold_5964_c1_3
Creek_1_scaffold_6250_c1_1
Creek_1_scaffold_6250_c1_2
Creek_1_scaffold_6250_c1_3
Creek_1_scaffold_6404_c1_2
Creek_1_scaffold_6404_c1_3
Creek_1_scaffold_6404_c1_4
Creek_1_scaffold_6725_c1_1
Creek_1_scaffold_6725_c1_3
Creek_1_scaffold_6725_c1_4
Creek_1_scaffold_6725_c1_5
Creek_1_scaffold_7552_c1_1
Creek_1_scaffold_7552_c1_2
Creek_1_scaffold_8101_c1_1
Creek_1_scaffold_8101_c1_2
Creek_1_scaffold_8143_c1_2
Creek_1_scaffold_8143_c1_3
Creek_1_scaffold_8820_c1_1
Creek_1_scaffold_8890_c1_2
Creek_1_scaffold_9048_c1_1
Creek_1_scaffold_9048_c1_2
Creek_1_scaffold_9048_c1_3
Creek_1_scaffold_9217_c1_1
Creek_1_scaffold_9217_c1_2
Creek_1_scaffold_9217_c1_3
Creek_1_scaffold_9217_c1_4
Creek_1_scaffold_9269_c2_1
Creek_1_scaffold_9269_c2_2
Creek_1_scaffold_9269_c2_3
Creek_1_scaffold_9269_c2_4
Creek_1_scaffold_9301_c1_1
Creek_1_scaffold_9301_c1_2
Creek_1_scaffold_9301_c1_3
Creek_1_scaffold_9567_c1_1
Creek_1_scaffold_9567_c1_2
Creek_2_scaffold_10425_c1_1
Creek_2_scaffold_10425_c1_2
Creek_2_scaffold_10425_c1_3
Creek_2_scaffold_10653_c1_2
Creek_2_scaffold_10708_c1_2
Creek_2_scaffold_10708_c1_3
Creek_2_scaffold_10708_c1_4
Creek_2_scaffold_10708_c1_5
Creek_2_scaffold_10708_c1_6
Creek_2_scaffold_10708_c1_7
Creek_2_scaffold_10708_c1_8
Creek_2_scaffold_11238_c1_1
Creek_2_scaffold_11238_c1_2
Creek_2_scaffold_11238_c1_3
Creek_2_scaffold_11238_c1_4
Creek_2_scaffold_11238_c1_5
Creek_2_scaffold_11487_c1_2
Creek_2_scaffold_12003_c1_1
Creek_2_scaffold_12289_c2_1
Creek_2_scaffold_12289_c2_2
Creek_2_scaffold_12384_c1_1
Creek_2_scaffold_12384_c1_3
Creek_2_scaffold_12384_c1_4
Creek_2_scaffold_12570_c1_1
Creek_2_scaffold_12570_c1_2
Creek_2_scaffold_12629_c1_2
Creek_2_scaffold_12629_c1_3
Creek_2_scaffold_12634_c1_1
Creek_2_scaffold_12701_c1_1
Creek_2_scaffold_12701_c1_3
Creek_2_scaffold_1275_c1_1
Creek_2_scaffold_1275_c1_10
Creek_2_scaffold_1275_c1_11
Creek_2_scaffold_1275_c1_3
Creek_2_scaffold_1275_c1_4
Creek_2_scaffold_1275_c1_5
Creek_2_scaffold_12856_c1_2
Creek_2_scaffold_12856_c1_3
Creek_2_scaffold_12856_c1_4
Creek_2_scaffold_12882_c1_1
Creek_2_scaffold_13219_c1_1
Creek_2_scaffold_13219_c1_2
Creek_2_scaffold_13347_c1_2
Creek_2_scaffold_13347_c1_3
Creek_2_scaffold_13727_c1_1
Creek_2_scaffold_13727_c1_2
Creek_2_scaffold_13748_c1_1
Creek_2_scaffold_13748_c1_2
Creek_2_scaffold_13748_c1_3
Creek_2_scaffold_13748_c1_4
Creek_2_scaffold_13862_c1_1
Creek_2_scaffold_13907_c1_1
Creek_2_scaffold_13907_c1_2
Creek_2_scaffold_13932_c1_2
Creek_2_scaffold_14259_c1_1
Creek_2_scaffold_14259_c1_2
Creek_2_scaffold_14571_c1_1
Creek_2_scaffold_14571_c1_2
Creek_2_scaffold_14622_c1_1
Creek_2_scaffold_14622_c1_2
Creek_2_scaffold_14622_c1_3
Creek_2_scaffold_14756_c1_1
Creek_2_scaffold_14756_c1_2
Creek_2_scaffold_14756_c1_3
Creek_2_scaffold_14756_c1_4
Creek_2_scaffold_14760_c1_1
Creek_2_scaffold_14760_c1_2
Creek_2_scaffold_14760_c1_3
Creek_2_scaffold_14888_c1_1
Creek_2_scaffold_14992_c1_1
Creek_2_scaffold_14992_c1_2
Creek_2_scaffold_15086_c1_2
Creek_2_scaffold_15093_c1_1
Creek_2_scaffold_15093_c1_2
Creek_2_scaffold_15137_c1_1
Creek_2_scaffold_15137_c1_2
Creek_2_scaffold_15162_c1_1
Creek_2_scaffold_15162_c1_2
Creek_2_scaffold_15235_c1_1
Creek_2_scaffold_15235_c1_2
Creek_2_scaffold_15235_c1_3
Creek_2_scaffold_15235_c1_4
Creek_2_scaffold_15376_c1_1
Creek_2_scaffold_15376_c1_2
Creek_2_scaffold_15376_c1_3
Creek_2_scaffold_15376_c1_4
Creek_2_scaffold_15376_c1_5
Creek_2_scaffold_15460_c1_1
Creek_2_scaffold_15460_c1_2
Creek_2_scaffold_15560_c1_1
Creek_2_scaffold_15560_c1_2
Creek_2_scaffold_15560_c1_3
Creek_2_scaffold_15560_c1_4
Creek_2_scaffold_15560_c1_5
Creek_2_scaffold_15661_c1_1
Creek_2_scaffold_15661_c1_2
Creek_2_scaffold_15661_c1_3
Creek_2_scaffold_15785_c1_1
Creek_2_scaffold_15917_c1_1
Creek_2_scaffold_15917_c1_2
Creek_2_scaffold_15917_c1_3
Creek_2_scaffold_15917_c1_4
Creek_2_scaffold_16064_c1_1
Creek_2_scaffold_16064_c1_2
Creek_2_scaffold_16064_c1_3
Creek_2_scaffold_16135_c1_1
Creek_2_scaffold_16151_c1_1
Creek_2_scaffold_16151_c1_2
Creek_2_scaffold_16151_c1_3
Creek_2_scaffold_16151_c1_4
Creek_2_scaffold_16151_c1_5
Creek_2_scaffold_16508_c1_2
Creek_2_scaffold_16555_c1_1
Creek_2_scaffold_16555_c1_2
Creek_2_scaffold_16627_c1_1
Creek_2_scaffold_16741_c1_1
Creek_2_scaffold_16741_c1_2
Creek_2_scaffold_16741_c1_3
Creek_2_scaffold_16910_c1_1
Creek_2_scaffold_16910_c1_2
Creek_2_scaffold_16910_c1_3
Creek_2_scaffold_16980_c1_2
Creek_2_scaffold_1706_c1_1
Creek_2_scaffold_1706_c1_3
Creek_2_scaffold_17361_c1_1
Creek_2_scaffold_17361_c1_2
Creek_2_scaffold_17361_c1_3
Creek_2_scaffold_17485_c1_1
Creek_2_scaffold_17485_c1_2
Creek_2_scaffold_17489_c1_1
Creek_2_scaffold_17489_c1_2
Creek_2_scaffold_17590_c1_1
Creek_2_scaffold_17590_c1_2
Creek_2_scaffold_17590_c1_3
Creek_2_scaffold_17667_c1_1
Creek_2_scaffold_17969_c1_1
Creek_2_scaffold_18093_c1_1
Creek_2_scaffold_18116_c1_1
Creek_2_scaffold_18116_c1_2
Creek_2_scaffold_18161_c1_1
Creek_2_scaffold_18161_c1_2
Creek_2_scaffold_18161_c1_3
Creek_2_scaffold_18182_c1_1
Creek_2_scaffold_18182_c1_2
Creek_2_scaffold_18182_c1_3
Creek_2_scaffold_18210_c1_1
Creek_2_scaffold_18210_c1_2
Creek_2_scaffold_18210_c1_3
Creek_2_scaffold_18382_c1_1
Creek_2_scaffold_18382_c1_2
Creek_2_scaffold_18788_c1_1
Creek_2_scaffold_18788_c1_2
Creek_2_scaffold_18788_c1_3
Creek_2_scaffold_18834_c1_2
Creek_2_scaffold_18871_c1_1
Creek_2_scaffold_18871_c1_2
Creek_2_scaffold_2126_c1_10
Creek_2_scaffold_2126_c1_2
Creek_2_scaffold_2126_c1_3
Creek_2_scaffold_2126_c1_5
Creek_2_scaffold_2126_c1_6
Creek_2_scaffold_2126_c1_7
Creek_2_scaffold_2126_c1_8
Creek_2_scaffold_2126_c1_9
Creek_2_scaffold_2127_c1_1
Creek_2_scaffold_2127_c1_10
Creek_2_scaffold_2127_c1_11
Creek_2_scaffold_2127_c1_12
Creek_2_scaffold_2127_c1_2
Creek_2_scaffold_2127_c1_5
Creek_2_scaffold_2127_c1_6
Creek_2_scaffold_2127_c1_7
Creek_2_scaffold_2127_c1_8
Creek_2_scaffold_2127_c1_9
Creek_2_scaffold_2369_c1_1
Creek_2_scaffold_2369_c1_10
Creek_2_scaffold_2369_c1_2
Creek_2_scaffold_2369_c1_5
Creek_2_scaffold_2369_c1_7
Creek_2_scaffold_2369_c1_9
Creek_2_scaffold_2830_c1_1
Creek_2_scaffold_2830_c1_3
Creek_2_scaffold_2830_c1_4
Creek_2_scaffold_2830_c1_5
Creek_2_scaffold_2830_c1_6
Creek_2_scaffold_2830_c1_7
Creek_2_scaffold_2917_c2_1
Creek_2_scaffold_2917_c2_2
Creek_2_scaffold_2917_c2_4
Creek_2_scaffold_2917_c2_5
Creek_2_scaffold_2917_c2_6
Creek_2_scaffold_3160_c1_1
Creek_2_scaffold_3160_c1_3
Creek_2_scaffold_3160_c1_4
Creek_2_scaffold_3160_c1_5
Creek_2_scaffold_3243_c1_1
Creek_2_scaffold_3243_c1_2
Creek_2_scaffold_3243_c1_5
Creek_2_scaffold_3243_c1_7
Creek_2_scaffold_3590_c1_1
Creek_2_scaffold_3590_c1_2
Creek_2_scaffold_3590_c1_3
Creek_2_scaffold_3590_c1_4
Creek_2_scaffold_3590_c1_8
Creek_2_scaffold_3786_c1_1
Creek_2_scaffold_3786_c1_2
Creek_2_scaffold_3786_c1_3
Creek_2_scaffold_3786_c1_4
Creek_2_scaffold_3786_c1_5
Creek_2_scaffold_4301_c1_1
Creek_2_scaffold_4301_c1_2
Creek_2_scaffold_4301_c1_3
Creek_2_scaffold_4301_c1_4
Creek_2_scaffold_4301_c1_6
Creek_2_scaffold_4301_c1_7
Creek_2_scaffold_4301_c1_8
Creek_2_scaffold_4504_c1_1
Creek_2_scaffold_4504_c1_2
Creek_2_scaffold_4504_c1_3
Creek_2_scaffold_4504_c1_4
Creek_2_scaffold_4504_c1_5
Creek_2_scaffold_4956_c1_2
Creek_2_scaffold_4956_c1_5
Creek_2_scaffold_5003_c1_2
Creek_2_scaffold_5003_c1_3
Creek_2_scaffold_5205_c1_1
Creek_2_scaffold_5205_c1_2
Creek_2_scaffold_5205_c1_3
Creek_2_scaffold_5205_c1_4
Creek_2_scaffold_5205_c1_5
Creek_2_scaffold_5240_c1_1
Creek_2_scaffold_5240_c1_2
Creek_2_scaffold_5240_c1_3
Creek_2_scaffold_5240_c1_4
Creek_2_scaffold_5240_c1_5
Creek_2_scaffold_5240_c1_6
Creek_2_scaffold_5401_c1_2
Creek_2_scaffold_5401_c1_3
Creek_2_scaffold_5401_c1_4
Creek_2_scaffold_5603_c1_2
Creek_2_scaffold_5603_c1_3
Creek_2_scaffold_5603_c1_5
Creek_2_scaffold_5748_c1_4
Creek_2_scaffold_5957_c1_1
Creek_2_scaffold_5957_c1_2
Creek_2_scaffold_5957_c1_3
Creek_2_scaffold_5966_c1_1
Creek_2_scaffold_5966_c1_2
Creek_2_scaffold_5966_c1_4
Creek_2_scaffold_5966_c1_6
Creek_2_scaffold_6650_c1_2
Creek_2_scaffold_7076_c1_1
Creek_2_scaffold_7076_c1_2
Creek_2_scaffold_7076_c1_3
Creek_2_scaffold_7735_c1_1
Creek_2_scaffold_7735_c1_2
Creek_2_scaffold_7735_c1_4
Creek_2_scaffold_7735_c1_5
Creek_2_scaffold_7787_c1_1
Creek_2_scaffold_7787_c1_2
Creek_2_scaffold_8303_c1_1
Creek_2_scaffold_8378_c1_1
Creek_2_scaffold_8647_c1_1
Creek_2_scaffold_8647_c1_2
Creek_2_scaffold_8647_c1_3
Creek_2_scaffold_8647_c1_4
Creek_2_scaffold_8662_c1_1
Creek_2_scaffold_8662_c1_2
Creek_2_scaffold_883_c1_1
Creek_2_scaffold_883_c1_3
Creek_2_scaffold_883_c1_9
Creek_2_scaffold_9079_c1_1
Creek_2_scaffold_9202_c1_1
Creek_2_scaffold_9202_c1_3
Creek_2_scaffold_9811_c1_1
Creek_2_scaffold_9811_c1_2
Creek_2_scaffold_9811_c1_3
Creek_2_scaffold_9923_c1_1
Creek_2_scaffold_9923_c1_2
Creek_2_scaffold_9923_c1_3
Creek_2_scaffold_9923_c1_4
Creek_3_scaffold_10126_c1_1
Creek_3_scaffold_10126_c1_2
Creek_3_scaffold_10126_c1_3
Creek_3_scaffold_10126_c1_4
Creek_3_scaffold_10126_c1_5
Creek_3_scaffold_10126_c1_6
Creek_3_scaffold_10216_c1_1
Creek_3_scaffold_10216_c1_2
Creek_3_scaffold_10216_c1_3
Creek_3_scaffold_10291_c1_1
Creek_3_scaffold_10291_c1_2
Creek_3_scaffold_10291_c1_3
Creek_3_scaffold_10291_c1_4
Creek_3_scaffold_10291_c1_5
Creek_3_scaffold_10307_c1_1
Creek_3_scaffold_10307_c1_2
Creek_3_scaffold_10366_c1_1
Creek_3_scaffold_10366_c1_2
Creek_3_scaffold_10366_c1_3
Creek_3_scaffold_10366_c1_4
Creek_3_scaffold_10573_c1_1
Creek_3_scaffold_10573_c1_2
Creek_3_scaffold_10573_c1_3
Creek_3_scaffold_10573_c1_4
Creek_3_scaffold_10573_c1_5
Creek_3_scaffold_105_c1_11
Creek_3_scaffold_105_c1_12
Creek_3_scaffold_105_c1_13
Creek_3_scaffold_105_c1_15
Creek_3_scaffold_105_c1_16
Creek_3_scaffold_105_c1_17
Creek_3_scaffold_105_c1_18
Creek_3_scaffold_105_c1_2
Creek_3_scaffold_105_c1_20
Creek_3_scaffold_105_c1_21
Creek_3_scaffold_105_c1_22
Creek_3_scaffold_105_c1_23
Creek_3_scaffold_105_c1_24
Creek_3_scaffold_105_c1_25
Creek_3_scaffold_105_c1_26
Creek_3_scaffold_105_c1_27
Creek_3_scaffold_105_c1_28
Creek_3_scaffold_105_c1_3
Creek_3_scaffold_105_c1_30
Creek_3_scaffold_105_c1_31
Creek_3_scaffold_105_c1_32
Creek_3_scaffold_105_c1_33
Creek_3_scaffold_105_c1_34
Creek_3_scaffold_105_c1_36
Creek_3_scaffold_105_c1_38
Creek_3_scaffold_105_c1_4
Creek_3_scaffold_105_c1_41
Creek_3_scaffold_105_c1_42
Creek_3_scaffold_105_c1_43
Creek_3_scaffold_105_c1_46
Creek_3_scaffold_105_c1_47
Creek_3_scaffold_105_c1_48
Creek_3_scaffold_105_c1_50
Creek_3_scaffold_105_c1_54
Creek_3_scaffold_105_c1_56
Creek_3_scaffold_105_c1_7
Creek_3_scaffold_105_c1_8
Creek_3_scaffold_105_c1_9
Creek_3_scaffold_10629_c1_1
Creek_3_scaffold_10629_c1_2
Creek_3_scaffold_10629_c1_3
Creek_3_scaffold_10833_c1_1
Creek_3_scaffold_10833_c1_2
Creek_3_scaffold_10833_c1_3
Creek_3_scaffold_10875_c1_2
Creek_3_scaffold_1098_c1_1
Creek_3_scaffold_1098_c1_11
Creek_3_scaffold_1098_c1_3
Creek_3_scaffold_1098_c1_4
Creek_3_scaffold_1098_c1_5
Creek_3_scaffold_1098_c1_6
Creek_3_scaffold_1098_c1_7
Creek_3_scaffold_1098_c1_8
Creek_3_scaffold_1098_c1_9
Creek_3_scaffold_11226_c1_1
Creek_3_scaffold_11226_c1_2
Creek_3_scaffold_11226_c1_3
Creek_3_scaffold_11402_c1_1
Creek_3_scaffold_11402_c1_2
Creek_3_scaffold_11402_c1_3
Creek_3_scaffold_11429_c1_1
Creek_3_scaffold_11429_c1_2
Creek_3_scaffold_11454_c1_2
Creek_3_scaffold_11769_c1_1
Creek_3_scaffold_11769_c1_2
Creek_3_scaffold_11769_c1_3
Creek_3_scaffold_11789_c1_2
Creek_3_scaffold_11789_c1_3
Creek_3_scaffold_11789_c1_4
Creek_3_scaffold_11789_c1_5
Creek_3_scaffold_11789_c1_6
Creek_3_scaffold_11825_c1_1
Creek_3_scaffold_11825_c1_2
Creek_3_scaffold_12086_c1_1
Creek_3_scaffold_12086_c1_2
Creek_3_scaffold_12086_c1_3
Creek_3_scaffold_12105_c1_1
Creek_3_scaffold_12105_c1_2
Creek_3_scaffold_12105_c1_3
Creek_3_scaffold_12125_c1_1
Creek_3_scaffold_12125_c1_3
Creek_3_scaffold_12125_c1_4
Creek_3_scaffold_12125_c1_5
Creek_3_scaffold_12126_c1_1
Creek_3_scaffold_1223_c1_10
Creek_3_scaffold_1223_c1_11
Creek_3_scaffold_1223_c1_2
Creek_3_scaffold_1223_c1_4
Creek_3_scaffold_1223_c1_5
Creek_3_scaffold_1223_c1_6
Creek_3_scaffold_1223_c1_7
Creek_3_scaffold_1223_c1_8
Creek_3_scaffold_1223_c1_9
Creek_3_scaffold_12273_c1_1
Creek_3_scaffold_12273_c1_2
Creek_3_scaffold_12273_c1_3
Creek_3_scaffold_12273_c1_4
Creek_3_scaffold_12375_c1_1
Creek_3_scaffold_12375_c1_2
Creek_3_scaffold_12375_c1_3
Creek_3_scaffold_12514_c1_1
Creek_3_scaffold_12514_c1_2
Creek_3_scaffold_12514_c1_4
Creek_3_scaffold_12782_c1_1
Creek_3_scaffold_12782_c1_3
Creek_3_scaffold_12786_c1_1
Creek_3_scaffold_12786_c1_2
Creek_3_scaffold_12786_c1_3
Creek_3_scaffold_12786_c1_4
Creek_3_scaffold_12786_c1_5
Creek_3_scaffold_12786_c1_6
Creek_3_scaffold_13062_c1_2
Creek_3_scaffold_13062_c1_4
Creek_3_scaffold_13098_c1_2
Creek_3_scaffold_13098_c1_3
Creek_3_scaffold_13098_c1_4
Creek_3_scaffold_13098_c1_5
Creek_3_scaffold_1312_c1_1
Creek_3_scaffold_1312_c1_10
Creek_3_scaffold_1312_c1_11
Creek_3_scaffold_1312_c1_2
Creek_3_scaffold_1312_c1_3
Creek_3_scaffold_1312_c1_4
Creek_3_scaffold_1312_c1_5
Creek_3_scaffold_1312_c1_6
Creek_3_scaffold_1312_c1_7
Creek_3_scaffold_1312_c1_9
Creek_3_scaffold_13313_c1_2
Creek_3_scaffold_13567_c1_1
Creek_3_scaffold_13567_c1_2
Creek_3_scaffold_13587_c1_2
Creek_3_scaffold_13648_c1_1
Creek_3_scaffold_13648_c1_2
Creek_3_scaffold_13710_c1_1
Creek_3_scaffold_13808_c1_1
Creek_3_scaffold_13808_c1_2
Creek_3_scaffold_13808_c1_3
Creek_3_scaffold_13830_c1_1
Creek_3_scaffold_13853_c1_1
Creek_3_scaffold_13853_c1_2
Creek_3_scaffold_13853_c1_3
Creek_3_scaffold_13853_c1_4
Creek_3_scaffold_14357_c1_1
Creek_3_scaffold_14357_c1_2
Creek_3_scaffold_14357_c1_3
Creek_3_scaffold_14357_c1_4
Creek_3_scaffold_14357_c1_5
Creek_3_scaffold_1504_c1_10
Creek_3_scaffold_1504_c1_11
Creek_3_scaffold_1504_c1_2
Creek_3_scaffold_1504_c1_4
Creek_3_scaffold_1504_c1_5
Creek_3_scaffold_15056_c1_1
Creek_3_scaffold_15056_c1_2
Creek_3_scaffold_15056_c1_3
Creek_3_scaffold_15056_c1_4
Creek_3_scaffold_1542_c1_10
Creek_3_scaffold_1542_c1_11
Creek_3_scaffold_1542_c1_12
Creek_3_scaffold_1542_c1_2
Creek_3_scaffold_1542_c1_3
Creek_3_scaffold_1542_c1_4
Creek_3_scaffold_1542_c1_5
Creek_3_scaffold_1542_c1_6
Creek_3_scaffold_1542_c1_9
Creek_3_scaffold_1612_c1_3
Creek_3_scaffold_1612_c1_5
Creek_3_scaffold_1612_c1_6
Creek_3_scaffold_16183_c1_1
Creek_3_scaffold_16183_c1_3
Creek_3_scaffold_16208_c1_1
Creek_3_scaffold_16208_c1_2
Creek_3_scaffold_16288_c1_2
Creek_3_scaffold_16288_c1_3
Creek_3_scaffold_16288_c1_4
Creek_3_scaffold_16349_c1_1
Creek_3_scaffold_16349_c1_2
Creek_3_scaffold_16349_c1_3
Creek_3_scaffold_16349_c1_4
Creek_3_scaffold_16349_c1_5
Creek_3_scaffold_16349_c1_6
Creek_3_scaffold_16349_c1_7
Creek_3_scaffold_16438_c1_1
Creek_3_scaffold_16438_c1_3
Creek_3_scaffold_16561_c1_3
Creek_3_scaffold_16561_c1_4
Creek_3_scaffold_16765_c1_2
Creek_3_scaffold_16873_c1_1
Creek_3_scaffold_16873_c1_2
Creek_3_scaffold_16873_c1_3
Creek_3_scaffold_16873_c1_4
Creek_3_scaffold_17160_c1_1
Creek_3_scaffold_17160_c1_2
Creek_3_scaffold_17171_c1_1
Creek_3_scaffold_17171_c1_2
Creek_3_scaffold_1725_c1_2
Creek_3_scaffold_1725_c1_3
Creek_3_scaffold_1725_c1_4
Creek_3_scaffold_1725_c1_5
Creek_3_scaffold_1725_c1_8
Creek_3_scaffold_1725_c1_9
Creek_3_scaffold_17662_c1_1
Creek_3_scaffold_17662_c1_2
Creek_3_scaffold_17702_c1_1
Creek_3_scaffold_17702_c1_2
Creek_3_scaffold_17702_c1_3
Creek_3_scaffold_17702_c1_4
Creek_3_scaffold_17739_c1_1
Creek_3_scaffold_17739_c1_2
Creek_3_scaffold_17739_c1_3
Creek_3_scaffold_18236_c1_1
Creek_3_scaffold_18291_c1_1
Creek_3_scaffold_18291_c1_2
Creek_3_scaffold_18310_c1_1
Creek_3_scaffold_18310_c1_2
Creek_3_scaffold_18413_c1_1
Creek_3_scaffold_18413_c1_2
Creek_3_scaffold_18413_c1_3
Creek_3_scaffold_18433_c1_1
Creek_3_scaffold_18433_c1_2
Creek_3_scaffold_18525_c1_1
Creek_3_scaffold_18525_c1_2
Creek_3_scaffold_18525_c1_3
Creek_3_scaffold_18573_c1_1
Creek_3_scaffold_18573_c1_2
Creek_3_scaffold_18573_c1_3
Creek_3_scaffold_18573_c1_4
Creek_3_scaffold_18581_c1_1
Creek_3_scaffold_18581_c1_3
Creek_3_scaffold_18706_c1_1
Creek_3_scaffold_18706_c1_2
Creek_3_scaffold_18757_c1_1
Creek_3_scaffold_18757_c1_2
Creek_3_scaffold_18757_c1_3
Creek_3_scaffold_18764_c1_1
Creek_3_scaffold_18764_c1_2
Creek_3_scaffold_18803_c1_1
Creek_3_scaffold_18803_c1_2
Creek_3_scaffold_18849_c1_1
Creek_3_scaffold_19026_c1_1
Creek_3_scaffold_19026_c1_2
Creek_3_scaffold_19026_c1_3
Creek_3_scaffold_19041_c1_1
Creek_3_scaffold_19041_c1_2
Creek_3_scaffold_19041_c1_3
Creek_3_scaffold_19248_c1_1
Creek_3_scaffold_19248_c1_2
Creek_3_scaffold_19563_c1_1
Creek_3_scaffold_19563_c1_2
Creek_3_scaffold_19563_c1_3
Creek_3_scaffold_19563_c1_4
Creek_3_scaffold_19563_c1_5
Creek_3_scaffold_19563_c1_6
Creek_3_scaffold_19620_c1_1
Creek_3_scaffold_19841_c1_1
Creek_3_scaffold_19941_c1_2
Creek_3_scaffold_19965_c1_1
Creek_3_scaffold_19965_c1_2
Creek_3_scaffold_19965_c1_3
Creek_3_scaffold_19965_c1_4
Creek_3_scaffold_20062_c1_1
Creek_3_scaffold_20062_c1_2
Creek_3_scaffold_20062_c1_3
Creek_3_scaffold_20062_c1_4
Creek_3_scaffold_20288_c1_1
Creek_3_scaffold_20288_c1_2
Creek_3_scaffold_20288_c1_3
Creek_3_scaffold_20394_c1_1
Creek_3_scaffold_20394_c1_2
Creek_3_scaffold_20394_c1_3
Creek_3_scaffold_20721_c1_1
Creek_3_scaffold_20721_c1_2
Creek_3_scaffold_20953_c1_1
Creek_3_scaffold_20953_c1_2
Creek_3_scaffold_20953_c1_3
Creek_3_scaffold_20953_c1_4
Creek_3_scaffold_20953_c1_5
Creek_3_scaffold_20971_c1_1
Creek_3_scaffold_20971_c1_2
Creek_3_scaffold_20971_c1_3
Creek_3_scaffold_21071_c1_1
Creek_3_scaffold_21071_c1_2
Creek_3_scaffold_21071_c1_3
Creek_3_scaffold_21159_c1_1
Creek_3_scaffold_21200_c1_2
Creek_3_scaffold_21255_c1_1
Creek_3_scaffold_21255_c1_2
Creek_3_scaffold_21255_c1_3
Creek_3_scaffold_21255_c1_4
Creek_3_scaffold_21308_c1_1
Creek_3_scaffold_21308_c1_2
Creek_3_scaffold_21308_c1_3
Creek_3_scaffold_21308_c1_4
Creek_3_scaffold_21447_c1_1
Creek_3_scaffold_21447_c1_2
Creek_3_scaffold_21525_c1_1
Creek_3_scaffold_21843_c1_1
Creek_3_scaffold_21843_c1_2
Creek_3_scaffold_21843_c1_3
Creek_3_scaffold_21843_c1_4
Creek_3_scaffold_21876_c1_1
Creek_3_scaffold_21876_c1_2
Creek_3_scaffold_21876_c1_3
Creek_3_scaffold_21876_c1_4
Creek_3_scaffold_21931_c1_2
Creek_3_scaffold_21935_c1_2
Creek_3_scaffold_21994_c1_1
Creek_3_scaffold_21994_c1_2
Creek_3_scaffold_21994_c1_3
Creek_3_scaffold_21994_c1_4
Creek_3_scaffold_21994_c1_5
Creek_3_scaffold_22376_c1_1
Creek_3_scaffold_22376_c1_2
Creek_3_scaffold_22376_c1_3
Creek_3_scaffold_22407_c1_2
Creek_3_scaffold_22407_c1_3
Creek_3_scaffold_22414_c1_1
Creek_3_scaffold_22414_c1_2
Creek_3_scaffold_22569_c1_1
Creek_3_scaffold_22569_c1_2
Creek_3_scaffold_22569_c1_3
Creek_3_scaffold_22569_c1_4
Creek_3_scaffold_22695_c1_1
Creek_3_scaffold_22695_c1_2
Creek_3_scaffold_2280_c1_1
Creek_3_scaffold_2280_c1_10
Creek_3_scaffold_2280_c1_2
Creek_3_scaffold_2280_c1_4
Creek_3_scaffold_2280_c1_6
Creek_3_scaffold_2280_c1_7
Creek_3_scaffold_2280_c1_8
Creek_3_scaffold_2280_c1_9
Creek_3_scaffold_22934_c1_1
Creek_3_scaffold_22934_c1_2
Creek_3_scaffold_23025_c1_1
Creek_3_scaffold_23080_c1_1
Creek_3_scaffold_23080_c1_3
Creek_3_scaffold_23101_c1_1
Creek_3_scaffold_23101_c1_2
Creek_3_scaffold_23101_c1_3
Creek_3_scaffold_23101_c1_4
Creek_3_scaffold_23121_c1_1
Creek_3_scaffold_23121_c1_2
Creek_3_scaffold_23121_c1_3
Creek_3_scaffold_23207_c1_1
Creek_3_scaffold_23207_c1_2
Creek_3_scaffold_23209_c1_1
Creek_3_scaffold_23237_c1_1
Creek_3_scaffold_23237_c1_2
Creek_3_scaffold_23349_c1_1
Creek_3_scaffold_23349_c1_2
Creek_3_scaffold_23380_c1_1
Creek_3_scaffold_23380_c1_2
Creek_3_scaffold_23463_c1_1
Creek_3_scaffold_23463_c1_2
Creek_3_scaffold_23588_c1_1
Creek_3_scaffold_23588_c1_2
Creek_3_scaffold_23823_c1_1
Creek_3_scaffold_23823_c1_2
Creek_3_scaffold_23823_c1_3
Creek_3_scaffold_23823_c1_4
Creek_3_scaffold_23823_c1_5
Creek_3_scaffold_24069_c1_1
Creek_3_scaffold_24069_c1_2
Creek_3_scaffold_3347_c1_1
Creek_3_scaffold_3347_c1_3
Creek_3_scaffold_3347_c1_4
Creek_3_scaffold_3347_c1_6
Creek_3_scaffold_3403_c1_1
Creek_3_scaffold_3403_c1_11
Creek_3_scaffold_3403_c1_12
Creek_3_scaffold_3403_c1_2
Creek_3_scaffold_3403_c1_3
Creek_3_scaffold_3403_c1_4
Creek_3_scaffold_3403_c1_5
Creek_3_scaffold_3403_c1_6
Creek_3_scaffold_3403_c1_7
Creek_3_scaffold_3403_c1_8
Creek_3_scaffold_3403_c1_9
Creek_3_scaffold_3486_c1_2
Creek_3_scaffold_3486_c1_4
Creek_3_scaffold_3486_c1_5
Creek_3_scaffold_3750_c1_3
Creek_3_scaffold_3750_c1_5
Creek_3_scaffold_4064_c1_1
Creek_3_scaffold_4064_c1_10
Creek_3_scaffold_4064_c1_11
Creek_3_scaffold_4064_c1_12
Creek_3_scaffold_4064_c1_2
Creek_3_scaffold_4064_c1_3
Creek_3_scaffold_4064_c1_4
Creek_3_scaffold_4064_c1_5
Creek_3_scaffold_4064_c1_6
Creek_3_scaffold_4064_c1_7
Creek_3_scaffold_4064_c1_8
Creek_3_scaffold_4064_c1_9
Creek_3_scaffold_4419_c1_1
Creek_3_scaffold_4419_c1_2
Creek_3_scaffold_4419_c1_3
Creek_3_scaffold_4419_c1_5
Creek_3_scaffold_4419_c1_6
Creek_3_scaffold_4419_c1_7
Creek_3_scaffold_4419_c1_8
Creek_3_scaffold_4461_c1_1
Creek_3_scaffold_4461_c1_2
Creek_3_scaffold_4461_c1_3
Creek_3_scaffold_4461_c1_7
Creek_3_scaffold_4859_c1_2
Creek_3_scaffold_4859_c1_3
Creek_3_scaffold_4859_c1_4
Creek_3_scaffold_4859_c1_5
Creek_3_scaffold_4859_c1_6
Creek_3_scaffold_4874_c1_1
Creek_3_scaffold_4874_c1_2
Creek_3_scaffold_4874_c1_3
Creek_3_scaffold_4874_c1_5
Creek_3_scaffold_487_c1_1
Creek_3_scaffold_487_c1_12
Creek_3_scaffold_487_c1_13
Creek_3_scaffold_487_c1_14
Creek_3_scaffold_487_c1_15
Creek_3_scaffold_487_c1_16
Creek_3_scaffold_487_c1_17
Creek_3_scaffold_487_c1_18
Creek_3_scaffold_487_c1_19
Creek_3_scaffold_487_c1_20
Creek_3_scaffold_487_c1_21
Creek_3_scaffold_487_c1_3
Creek_3_scaffold_487_c1_5
Creek_3_scaffold_487_c1_7
Creek_3_scaffold_487_c1_8
Creek_3_scaffold_487_c1_9
Creek_3_scaffold_4920_c1_1
Creek_3_scaffold_4920_c1_3
Creek_3_scaffold_4920_c1_4
Creek_3_scaffold_4920_c1_5
Creek_3_scaffold_5175_c1_4
Creek_3_scaffold_5175_c1_5
Creek_3_scaffold_5175_c1_6
Creek_3_scaffold_5394_c1_1
Creek_3_scaffold_5394_c1_2
Creek_3_scaffold_5394_c1_3
Creek_3_scaffold_5394_c1_4
Creek_3_scaffold_5734_c1_1
Creek_3_scaffold_5734_c1_2
Creek_3_scaffold_5734_c1_3
Creek_3_scaffold_5734_c1_4
Creek_3_scaffold_6149_c1_3
Creek_3_scaffold_6149_c1_4
Creek_3_scaffold_6149_c1_5
Creek_3_scaffold_6267_c1_3
Creek_3_scaffold_6305_c1_1
Creek_3_scaffold_6305_c1_3
Creek_3_scaffold_6305_c1_4
Creek_3_scaffold_6305_c1_6
Creek_3_scaffold_6370_c1_1
Creek_3_scaffold_6370_c1_2
Creek_3_scaffold_6370_c1_3
Creek_3_scaffold_6454_c1_3
Creek_3_scaffold_6454_c1_5
Creek_3_scaffold_6917_c1_1
Creek_3_scaffold_6917_c1_2
Creek_3_scaffold_6917_c1_3
Creek_3_scaffold_6917_c1_4
Creek_3_scaffold_7078_c1_1
Creek_3_scaffold_7078_c1_2
Creek_3_scaffold_7078_c1_3
Creek_3_scaffold_7078_c1_4
Creek_3_scaffold_7078_c1_5
Creek_3_scaffold_7078_c1_6
Creek_3_scaffold_7630_c1_1
Creek_3_scaffold_7630_c1_2
Creek_3_scaffold_7675_c1_1
Creek_3_scaffold_7675_c1_2
Creek_3_scaffold_7675_c1_3
Creek_3_scaffold_7836_c1_1
Creek_3_scaffold_7836_c1_2
Creek_3_scaffold_8130_c1_1
Creek_3_scaffold_8165_c1_1
Creek_3_scaffold_8165_c1_2
Creek_3_scaffold_8165_c1_4
Creek_3_scaffold_8276_c1_2
Creek_3_scaffold_8276_c1_3
Creek_3_scaffold_8812_c1_1
Creek_3_scaffold_8812_c1_2
Creek_3_scaffold_8812_c1_4
Creek_3_scaffold_8812_c1_5
Creek_3_scaffold_8814_c1_1
Creek_3_scaffold_8814_c1_2
Creek_3_scaffold_8814_c1_3
Creek_3_scaffold_8946_c1_1
Creek_3_scaffold_8946_c1_3
Creek_3_scaffold_8968_c1_2
Creek_3_scaffold_8968_c1_3
Creek_3_scaffold_8974_c1_1
Creek_3_scaffold_8974_c1_2
Creek_3_scaffold_8974_c1_3
Creek_3_scaffold_8974_c1_5
Creek_3_scaffold_9288_c1_1
Creek_3_scaffold_9288_c1_2
Creek_3_scaffold_9288_c1_3
Creek_3_scaffold_9288_c1_4
Creek_3_scaffold_9288_c1_5
Creek_3_scaffold_9398_c1_1
Creek_3_scaffold_9538_c1_1
Creek_3_scaffold_9538_c1_2
Creek_3_scaffold_9538_c1_3
Creek_3_scaffold_9695_c1_2
Creek_3_scaffold_9695_c1_3
Creek_3_scaffold_9720_c1_1
Creek_3_scaffold_9720_c1_2
Creek_3_scaffold_9734_c1_1
Creek_3_scaffold_9734_c1_2
Creek_3_scaffold_9734_c1_3
Creek_3_scaffold_9734_c1_5
Creek_3_scaffold_9751_c1_2
Creek_3_scaffold_9751_c1_3
Creek_3_scaffold_981_c1_10
Creek_3_scaffold_981_c1_11
Creek_3_scaffold_981_c1_3
Creek_3_scaffold_981_c1_5
Creek_3_scaffold_981_c1_6
Creek_3_scaffold_981_c1_8
Creek_3_scaffold_981_c1_9
Creek_3_scaffold_9872_c1_1
Creek_3_scaffold_9872_c1_2
Creek_4_scaffold_10235_c1_2
Creek_4_scaffold_10361_c1_1
Creek_4_scaffold_10361_c1_2
Creek_4_scaffold_10361_c1_3
Creek_4_scaffold_10361_c1_4
Creek_4_scaffold_10531_c1_2
Creek_4_scaffold_10531_c1_3
Creek_4_scaffold_10531_c1_4
Creek_4_scaffold_10531_c1_5
Creek_4_scaffold_10531_c1_6
Creek_4_scaffold_10536_c1_1
Creek_4_scaffold_10536_c1_2
Creek_4_scaffold_10536_c1_3
Creek_4_scaffold_10536_c1_4
Creek_4_scaffold_10536_c1_5
Creek_4_scaffold_10536_c1_6
Creek_4_scaffold_10536_c1_7
Creek_4_scaffold_10913_c1_2
Creek_4_scaffold_10913_c1_3
Creek_4_scaffold_10913_c1_4
Creek_4_scaffold_10956_c1_1
Creek_4_scaffold_10956_c1_2
Creek_4_scaffold_11049_c1_1
Creek_4_scaffold_11049_c1_2
Creek_4_scaffold_11049_c1_4
Creek_4_scaffold_1125_c1_10
Creek_4_scaffold_1125_c1_11
Creek_4_scaffold_1125_c1_2
Creek_4_scaffold_1125_c1_4
Creek_4_scaffold_1125_c1_6
Creek_4_scaffold_1125_c1_7
Creek_4_scaffold_1125_c1_8
Creek_4_scaffold_11699_c1_1
Creek_4_scaffold_11699_c1_2
Creek_4_scaffold_11699_c1_3
Creek_4_scaffold_11699_c1_4
Creek_4_scaffold_11968_c1_1
Creek_4_scaffold_11968_c1_2
Creek_4_scaffold_12028_c1_1
Creek_4_scaffold_12221_c1_1
Creek_4_scaffold_12299_c1_1
Creek_4_scaffold_12299_c1_2
Creek_4_scaffold_12299_c1_3
Creek_4_scaffold_12345_c1_2
Creek_4_scaffold_12345_c1_4
Creek_4_scaffold_12589_c1_1
Creek_4_scaffold_12589_c1_2
Creek_4_scaffold_12589_c1_3
Creek_4_scaffold_12739_c1_1
Creek_4_scaffold_1313_c1_1
Creek_4_scaffold_1313_c1_10
Creek_4_scaffold_1313_c1_11
Creek_4_scaffold_1313_c1_12
Creek_4_scaffold_1313_c1_2
Creek_4_scaffold_1313_c1_6
Creek_4_scaffold_1313_c1_8
Creek_4_scaffold_1313_c1_9
Creek_4_scaffold_13271_c1_1
Creek_4_scaffold_13271_c1_2
Creek_4_scaffold_13271_c1_3
Creek_4_scaffold_13297_c1_2
Creek_4_scaffold_13616_c1_1
Creek_4_scaffold_13616_c1_2
Creek_4_scaffold_13616_c1_3
Creek_4_scaffold_13649_c1_1
Creek_4_scaffold_1366_c3_1
Creek_4_scaffold_1366_c3_2
Creek_4_scaffold_1366_c3_3
Creek_4_scaffold_1366_c3_4
Creek_4_scaffold_13814_c1_2
Creek_4_scaffold_13906_c1_1
Creek_4_scaffold_13906_c1_2
Creek_4_scaffold_13906_c1_3
Creek_4_scaffold_14058_c1_1
Creek_4_scaffold_14058_c1_2
Creek_4_scaffold_14058_c1_3
Creek_4_scaffold_14058_c1_4
Creek_4_scaffold_14058_c1_5
Creek_4_scaffold_14505_c1_1
Creek_4_scaffold_14505_c1_2
Creek_4_scaffold_14505_c1_3
Creek_4_scaffold_14761_c1_1
Creek_4_scaffold_14761_c1_2
Creek_4_scaffold_14761_c1_3
Creek_4_scaffold_14761_c1_4
Creek_4_scaffold_14761_c1_5
Creek_4_scaffold_14761_c1_6
Creek_4_scaffold_15106_c1_1
Creek_4_scaffold_15106_c1_2
Creek_4_scaffold_15106_c1_3
Creek_4_scaffold_15106_c1_4
Creek_4_scaffold_15278_c1_1
Creek_4_scaffold_15278_c1_2
Creek_4_scaffold_15278_c1_3
Creek_4_scaffold_15557_c1_1
Creek_4_scaffold_15557_c1_2
Creek_4_scaffold_16171_c1_1
Creek_4_scaffold_16259_c1_1
Creek_4_scaffold_16301_c1_1
Creek_4_scaffold_16301_c1_2
Creek_4_scaffold_16359_c1_2
Creek_4_scaffold_16359_c1_3
Creek_4_scaffold_16359_c1_4
Creek_4_scaffold_16526_c1_1
Creek_4_scaffold_16526_c1_3
Creek_4_scaffold_16658_c1_1
Creek_4_scaffold_16658_c1_2
Creek_4_scaffold_16658_c1_3
Creek_4_scaffold_16658_c1_4
Creek_4_scaffold_16942_c1_1
Creek_4_scaffold_16942_c1_2
Creek_4_scaffold_17547_c1_1
Creek_4_scaffold_17689_c1_1
Creek_4_scaffold_17689_c1_2
Creek_4_scaffold_17907_c1_1
Creek_4_scaffold_17907_c1_2
Creek_4_scaffold_18095_c1_1
Creek_4_scaffold_18095_c1_2
Creek_4_scaffold_18095_c1_3
Creek_4_scaffold_18323_c1_1
Creek_4_scaffold_18355_c1_1
Creek_4_scaffold_18427_c1_1
Creek_4_scaffold_18454_c1_1
Creek_4_scaffold_18454_c1_2
Creek_4_scaffold_18734_c1_1
Creek_4_scaffold_18734_c1_2
Creek_4_scaffold_18734_c1_3
Creek_4_scaffold_18734_c1_4
Creek_4_scaffold_18734_c1_5
Creek_4_scaffold_18862_c1_1
Creek_4_scaffold_18862_c1_2
Creek_4_scaffold_18862_c1_3
Creek_4_scaffold_18862_c1_4
Creek_4_scaffold_19206_c1_1
Creek_4_scaffold_19206_c1_2
Creek_4_scaffold_19206_c1_3
Creek_4_scaffold_19206_c1_4
Creek_4_scaffold_19501_c1_1
Creek_4_scaffold_19501_c1_2
Creek_4_scaffold_19501_c1_3
Creek_4_scaffold_19783_c1_1
Creek_4_scaffold_19783_c1_2
Creek_4_scaffold_19831_c1_1
Creek_4_scaffold_19831_c1_2
Creek_4_scaffold_19955_c1_1
Creek_4_scaffold_19955_c1_2
Creek_4_scaffold_20074_c1_1
Creek_4_scaffold_20373_c1_2
Creek_4_scaffold_20373_c1_3
Creek_4_scaffold_20373_c1_4
Creek_4_scaffold_20373_c1_5
Creek_4_scaffold_20373_c1_6
Creek_4_scaffold_20864_c1_1
Creek_4_scaffold_20864_c1_2
Creek_4_scaffold_20893_c1_1
Creek_4_scaffold_20893_c1_2
Creek_4_scaffold_20893_c1_3
Creek_4_scaffold_20893_c1_4
Creek_4_scaffold_20961_c1_1
Creek_4_scaffold_20961_c1_2
Creek_4_scaffold_20961_c1_3
Creek_4_scaffold_20961_c1_4
Creek_4_scaffold_20979_c1_1
Creek_4_scaffold_21183_c1_1
Creek_4_scaffold_21183_c1_2
Creek_4_scaffold_2143_c1_2
Creek_4_scaffold_2143_c1_4
Creek_4_scaffold_2143_c1_5
Creek_4_scaffold_2143_c1_6
Creek_4_scaffold_21480_c1_1
Creek_4_scaffold_21480_c1_2
Creek_4_scaffold_21480_c1_3
Creek_4_scaffold_21480_c1_4
Creek_4_scaffold_21553_c1_1
Creek_4_scaffold_21568_c1_1
Creek_4_scaffold_21568_c1_2
Creek_4_scaffold_21568_c1_3
Creek_4_scaffold_21594_c1_1
Creek_4_scaffold_21594_c1_2
Creek_4_scaffold_21594_c1_3
Creek_4_scaffold_21610_c1_1
Creek_4_scaffold_21610_c1_2
Creek_4_scaffold_21610_c1_3
Creek_4_scaffold_21610_c1_4
Creek_4_scaffold_21610_c1_5
Creek_4_scaffold_21819_c1_1
Creek_4_scaffold_21819_c1_2
Creek_4_scaffold_21932_c1_1
Creek_4_scaffold_21932_c1_2
Creek_4_scaffold_21932_c1_3
Creek_4_scaffold_22033_c1_1
Creek_4_scaffold_22411_c1_1
Creek_4_scaffold_22411_c1_2
Creek_4_scaffold_22411_c1_3
Creek_4_scaffold_22427_c1_1
Creek_4_scaffold_22427_c1_2
Creek_4_scaffold_22427_c1_3
Creek_4_scaffold_22657_c1_1
Creek_4_scaffold_22657_c1_2
Creek_4_scaffold_22657_c1_3
Creek_4_scaffold_22657_c1_4
Creek_4_scaffold_22657_c1_5
Creek_4_scaffold_22781_c1_1
Creek_4_scaffold_22781_c1_2
Creek_4_scaffold_22781_c1_3
Creek_4_scaffold_22781_c1_4
Creek_4_scaffold_22791_c1_1
Creek_4_scaffold_22791_c1_2
Creek_4_scaffold_22822_c1_2
Creek_4_scaffold_22822_c1_3
Creek_4_scaffold_22859_c1_1
Creek_4_scaffold_22938_c1_1
Creek_4_scaffold_22938_c1_2
Creek_4_scaffold_23133_c1_1
Creek_4_scaffold_23133_c1_2
Creek_4_scaffold_23278_c1_2
Creek_4_scaffold_23678_c1_1
Creek_4_scaffold_23678_c1_2
Creek_4_scaffold_23678_c1_3
Creek_4_scaffold_23837_c1_1
Creek_4_scaffold_23837_c1_2
Creek_4_scaffold_23837_c1_3
Creek_4_scaffold_24199_c1_1
Creek_4_scaffold_24199_c1_2
Creek_4_scaffold_24202_c1_1
Creek_4_scaffold_24251_c1_1
Creek_4_scaffold_24251_c1_2
Creek_4_scaffold_24251_c1_3
Creek_4_scaffold_24251_c1_4
Creek_4_scaffold_24376_c1_1
Creek_4_scaffold_24376_c1_2
Creek_4_scaffold_2795_c1_1
Creek_4_scaffold_2795_c1_3
Creek_4_scaffold_2795_c1_5
Creek_4_scaffold_2795_c1_6
Creek_4_scaffold_2875_c1_1
Creek_4_scaffold_2875_c1_2
Creek_4_scaffold_2875_c1_3
Creek_4_scaffold_2875_c1_4
Creek_4_scaffold_2875_c1_5
Creek_4_scaffold_2875_c1_6
Creek_4_scaffold_2875_c1_7
Creek_4_scaffold_2875_c1_8
Creek_4_scaffold_3348_c1_1
Creek_4_scaffold_3348_c1_2
Creek_4_scaffold_3348_c1_4
Creek_4_scaffold_3348_c1_5
Creek_4_scaffold_3348_c1_7
Creek_4_scaffold_3348_c1_8
Creek_4_scaffold_3348_c1_9
Creek_4_scaffold_3367_c1_1
Creek_4_scaffold_3367_c1_10
Creek_4_scaffold_3367_c1_2
Creek_4_scaffold_3367_c1_3
Creek_4_scaffold_3367_c1_5
Creek_4_scaffold_3367_c1_6
Creek_4_scaffold_3367_c1_7
Creek_4_scaffold_3367_c1_8
Creek_4_scaffold_3367_c1_9
Creek_4_scaffold_391_c1_1
Creek_4_scaffold_391_c1_10
Creek_4_scaffold_391_c1_15
Creek_4_scaffold_391_c1_16
Creek_4_scaffold_391_c1_17
Creek_4_scaffold_391_c1_18
Creek_4_scaffold_391_c1_19
Creek_4_scaffold_391_c1_2
Creek_4_scaffold_391_c1_20
Creek_4_scaffold_391_c1_21
Creek_4_scaffold_391_c1_22
Creek_4_scaffold_391_c1_24
Creek_4_scaffold_391_c1_25
Creek_4_scaffold_391_c1_3
Creek_4_scaffold_391_c1_4
Creek_4_scaffold_391_c1_5
Creek_4_scaffold_391_c1_6
Creek_4_scaffold_391_c1_8
Creek_4_scaffold_391_c1_9
Creek_4_scaffold_3988_c1_1
Creek_4_scaffold_3988_c1_4
Creek_4_scaffold_3988_c1_6
Creek_4_scaffold_3988_c1_7
Creek_4_scaffold_4114_c1_1
Creek_4_scaffold_4114_c1_2
Creek_4_scaffold_4114_c1_4
Creek_4_scaffold_4114_c1_5
Creek_4_scaffold_4193_c1_1
Creek_4_scaffold_4193_c1_4
Creek_4_scaffold_4193_c1_5
Creek_4_scaffold_4193_c1_6
Creek_4_scaffold_5877_c1_1
Creek_4_scaffold_5877_c1_2
Creek_4_scaffold_5877_c1_3
Creek_4_scaffold_5877_c1_4
Creek_4_scaffold_5877_c1_5
Creek_4_scaffold_5877_c1_6
Creek_4_scaffold_6092_c1_1
Creek_4_scaffold_6092_c1_2
Creek_4_scaffold_6092_c1_3
Creek_4_scaffold_6092_c1_4
Creek_4_scaffold_6092_c1_5
Creek_4_scaffold_6092_c1_6
Creek_4_scaffold_6276_c1_2
Creek_4_scaffold_6276_c1_3
Creek_4_scaffold_6276_c1_4
Creek_4_scaffold_6276_c1_5
Creek_4_scaffold_6276_c1_6
Creek_4_scaffold_6586_c1_2
Creek_4_scaffold_6586_c1_3
Creek_4_scaffold_6916_c1_2
Creek_4_scaffold_6916_c1_3
Creek_4_scaffold_6916_c1_5
Creek_4_scaffold_7741_c1_1
Creek_4_scaffold_8934_c1_1
Creek_4_scaffold_9068_c1_2
Creek_4_scaffold_9068_c1_3
Creek_4_scaffold_9068_c1_4
Creek_4_scaffold_9182_c1_1
Creek_4_scaffold_9182_c1_2
Creek_4_scaffold_9182_c1_4
Creek_4_scaffold_9182_c1_5
Creek_4_scaffold_9182_c1_6
Creek_4_scaffold_9182_c1_7
Creek_4_scaffold_9268_c1_1
Creek_4_scaffold_9268_c1_2
Creek_4_scaffold_9268_c1_3
Creek_4_scaffold_9268_c1_4
Creek_4_scaffold_9268_c1_5
Creek_4_scaffold_9268_c1_6
Creek_4_scaffold_9272_c1_3
Creek_4_scaffold_9272_c1_4
Creek_4_scaffold_9272_c1_5
Creek_4_scaffold_9272_c1_6
Creek_4_scaffold_9272_c1_7
Creek_4_scaffold_9325_c1_2
Creek_4_scaffold_9325_c1_3
Creek_4_scaffold_9325_c1_4
Creek_4_scaffold_9325_c1_5
Creek_4_scaffold_9524_c1_1
Creek_4_scaffold_9524_c1_2
Creek_4_scaffold_9524_c1_3
Creek_4_scaffold_9524_c1_4
Creek_4_scaffold_9524_c1_5
Creek_4_scaffold_9737_c1_1
Creek_4_scaffold_9737_c1_3
Creek_4_scaffold_9737_c1_4
Creek_4_scaffold_9737_c1_5
Creek_4_scaffold_992_c1_1
Creek_4_scaffold_992_c1_10
Creek_4_scaffold_992_c1_11
Creek_4_scaffold_992_c1_12
Creek_4_scaffold_992_c1_13
Creek_4_scaffold_992_c1_15
Creek_4_scaffold_992_c1_16
Creek_4_scaffold_992_c1_18
Creek_4_scaffold_992_c1_2
Creek_4_scaffold_992_c1_20
Creek_4_scaffold_992_c1_21
Creek_4_scaffold_992_c1_22
Creek_4_scaffold_992_c1_3
Creek_4_scaffold_992_c1_4
Creek_4_scaffold_992_c1_5
Creek_4_scaffold_992_c1_6
Endo_1_scaffold_10117_c1_1
Endo_1_scaffold_10117_c1_2
Endo_1_scaffold_10117_c1_3
Endo_1_scaffold_10546_c1_1
Endo_1_scaffold_10546_c1_2
Endo_1_scaffold_10546_c1_3
Endo_1_scaffold_10546_c1_4
Endo_1_scaffold_10546_c1_5
Endo_1_scaffold_10546_c1_6
Endo_1_scaffold_10766_c1_2
Endo_1_scaffold_10766_c1_4
Endo_1_scaffold_10863_c1_1
Endo_1_scaffold_11033_c1_3
Endo_1_scaffold_11033_c1_4
Endo_1_scaffold_12218_c1_1
Endo_1_scaffold_12218_c1_3
Endo_1_scaffold_12218_c1_4
Endo_1_scaffold_12218_c1_5
Endo_1_scaffold_12218_c1_6
Endo_1_scaffold_12222_c1_1
Endo_1_scaffold_12222_c1_3
Endo_1_scaffold_12285_c1_2
Endo_1_scaffold_122_c1_1
Endo_1_scaffold_122_c1_10
Endo_1_scaffold_122_c1_11
Endo_1_scaffold_122_c1_12
Endo_1_scaffold_122_c1_13
Endo_1_scaffold_122_c1_15
Endo_1_scaffold_122_c1_16
Endo_1_scaffold_122_c1_17
Endo_1_scaffold_122_c1_18
Endo_1_scaffold_122_c1_19
Endo_1_scaffold_122_c1_2
Endo_1_scaffold_122_c1_20
Endo_1_scaffold_122_c1_21
Endo_1_scaffold_122_c1_22
Endo_1_scaffold_122_c1_23
Endo_1_scaffold_122_c1_24
Endo_1_scaffold_122_c1_25
Endo_1_scaffold_122_c1_26
Endo_1_scaffold_122_c1_27
Endo_1_scaffold_122_c1_28
Endo_1_scaffold_122_c1_29
Endo_1_scaffold_122_c1_30
Endo_1_scaffold_122_c1_31
Endo_1_scaffold_122_c1_32
Endo_1_scaffold_122_c1_33
Endo_1_scaffold_122_c1_34
Endo_1_scaffold_122_c1_35
Endo_1_scaffold_122_c1_36
Endo_1_scaffold_122_c1_37
Endo_1_scaffold_122_c1_38
Endo_1_scaffold_122_c1_39
Endo_1_scaffold_122_c1_4
Endo_1_scaffold_122_c1_40
Endo_1_scaffold_122_c1_41
Endo_1_scaffold_122_c1_44
Endo_1_scaffold_122_c1_45
Endo_1_scaffold_122_c1_46
Endo_1_scaffold_122_c1_47
Endo_1_scaffold_122_c1_49
Endo_1_scaffold_122_c1_5
Endo_1_scaffold_122_c1_6
Endo_1_scaffold_122_c1_7
Endo_1_scaffold_122_c1_9
Endo_1_scaffold_12546_c1_1
Endo_1_scaffold_12546_c1_3
Endo_1_scaffold_127_c1_1
Endo_1_scaffold_127_c1_10
Endo_1_scaffold_127_c1_11
Endo_1_scaffold_127_c1_12
Endo_1_scaffold_127_c1_13
Endo_1_scaffold_127_c1_14
Endo_1_scaffold_127_c1_15
Endo_1_scaffold_127_c1_16
Endo_1_scaffold_127_c1_17
Endo_1_scaffold_127_c1_19
Endo_1_scaffold_127_c1_2
Endo_1_scaffold_127_c1_20
Endo_1_scaffold_127_c1_22
Endo_1_scaffold_127_c1_23
Endo_1_scaffold_127_c1_24
Endo_1_scaffold_127_c1_26
Endo_1_scaffold_127_c1_27
Endo_1_scaffold_127_c1_28
Endo_1_scaffold_127_c1_3
Endo_1_scaffold_127_c1_30
Endo_1_scaffold_127_c1_31
Endo_1_scaffold_127_c1_32
Endo_1_scaffold_127_c1_33
Endo_1_scaffold_127_c1_34
Endo_1_scaffold_127_c1_35
Endo_1_scaffold_127_c1_36
Endo_1_scaffold_127_c1_37
Endo_1_scaffold_127_c1_38
Endo_1_scaffold_127_c1_4
Endo_1_scaffold_127_c1_40
Endo_1_scaffold_127_c1_41
Endo_1_scaffold_127_c1_43
Endo_1_scaffold_127_c1_45
Endo_1_scaffold_127_c1_5
Endo_1_scaffold_127_c1_6
Endo_1_scaffold_127_c1_7
Endo_1_scaffold_127_c1_9
Endo_1_scaffold_13295_c1_1
Endo_1_scaffold_13295_c1_2
Endo_1_scaffold_13295_c1_4
Endo_1_scaffold_13295_c1_5
Endo_1_scaffold_13295_c1_6
Endo_1_scaffold_13388_c1_2
Endo_1_scaffold_13388_c1_3
Endo_1_scaffold_1382_c1_1
Endo_1_scaffold_1382_c1_10
Endo_1_scaffold_1382_c1_11
Endo_1_scaffold_1382_c1_12
Endo_1_scaffold_1382_c1_14
Endo_1_scaffold_1382_c1_15
Endo_1_scaffold_1382_c1_16
Endo_1_scaffold_1382_c1_17
Endo_1_scaffold_1382_c1_18
Endo_1_scaffold_1382_c1_3
Endo_1_scaffold_1382_c1_4
Endo_1_scaffold_1382_c1_6
Endo_1_scaffold_1382_c1_7
Endo_1_scaffold_1382_c1_8
Endo_1_scaffold_1382_c1_9
Endo_1_scaffold_1390_c1_1
Endo_1_scaffold_1390_c1_4
Endo_1_scaffold_1390_c1_5
Endo_1_scaffold_1390_c1_8
Endo_1_scaffold_14069_c1_1
Endo_1_scaffold_14069_c1_2
Endo_1_scaffold_14069_c1_3
Endo_1_scaffold_14069_c1_4
Endo_1_scaffold_14167_c1_4
Endo_1_scaffold_14167_c1_5
Endo_1_scaffold_14344_c1_2
Endo_1_scaffold_14520_c1_1
Endo_1_scaffold_14587_c1_1
Endo_1_scaffold_14587_c1_2
Endo_1_scaffold_14668_c1_1
Endo_1_scaffold_14830_c1_1
Endo_1_scaffold_14830_c1_2
Endo_1_scaffold_14845_c1_1
Endo_1_scaffold_14845_c1_2
Endo_1_scaffold_14845_c1_4
Endo_1_scaffold_14845_c1_5
Endo_1_scaffold_14846_c1_2
Endo_1_scaffold_1505_c1_1
Endo_1_scaffold_1505_c1_10
Endo_1_scaffold_1505_c1_3
Endo_1_scaffold_1505_c1_4
Endo_1_scaffold_1505_c1_5
Endo_1_scaffold_1505_c1_7
Endo_1_scaffold_1505_c1_8
Endo_1_scaffold_1505_c1_9
Endo_1_scaffold_150_c1_1
Endo_1_scaffold_150_c1_10
Endo_1_scaffold_150_c1_11
Endo_1_scaffold_150_c1_15
Endo_1_scaffold_150_c1_16
Endo_1_scaffold_150_c1_18
Endo_1_scaffold_150_c1_19
Endo_1_scaffold_150_c1_20
Endo_1_scaffold_150_c1_21
Endo_1_scaffold_150_c1_23
Endo_1_scaffold_150_c1_24
Endo_1_scaffold_150_c1_25
Endo_1_scaffold_150_c1_26
Endo_1_scaffold_150_c1_28
Endo_1_scaffold_150_c1_29
Endo_1_scaffold_150_c1_3
Endo_1_scaffold_150_c1_30
Endo_1_scaffold_150_c1_31
Endo_1_scaffold_150_c1_32
Endo_1_scaffold_150_c1_34
Endo_1_scaffold_150_c1_35
Endo_1_scaffold_150_c1_36
Endo_1_scaffold_150_c1_37
Endo_1_scaffold_150_c1_39
Endo_1_scaffold_150_c1_4
Endo_1_scaffold_150_c1_40
Endo_1_scaffold_150_c1_41
Endo_1_scaffold_150_c1_42
Endo_1_scaffold_150_c1_43
Endo_1_scaffold_150_c1_44
Endo_1_scaffold_150_c1_45
Endo_1_scaffold_150_c1_46
Endo_1_scaffold_150_c1_47
Endo_1_scaffold_150_c1_48
Endo_1_scaffold_150_c1_49
Endo_1_scaffold_150_c1_5
Endo_1_scaffold_150_c1_50
Endo_1_scaffold_150_c1_51
Endo_1_scaffold_150_c1_52
Endo_1_scaffold_150_c1_6
Endo_1_scaffold_150_c1_7
Endo_1_scaffold_150_c1_9
Endo_1_scaffold_15352_c1_1
Endo_1_scaffold_15728_c1_1
Endo_1_scaffold_15728_c1_2
Endo_1_scaffold_15728_c1_3
Endo_1_scaffold_16741_c1_1
Endo_1_scaffold_16741_c1_2
Endo_1_scaffold_16741_c1_3
Endo_1_scaffold_16741_c1_4
Endo_1_scaffold_16862_c1_1
Endo_1_scaffold_16862_c1_2
Endo_1_scaffold_16862_c1_3
Endo_1_scaffold_16862_c1_4
Endo_1_scaffold_16862_c1_5
Endo_1_scaffold_16862_c1_6
Endo_1_scaffold_16932_c1_1
Endo_1_scaffold_16932_c1_2
Endo_1_scaffold_16932_c1_3
Endo_1_scaffold_1718_c1_1
Endo_1_scaffold_1718_c1_10
Endo_1_scaffold_1718_c1_2
Endo_1_scaffold_1718_c1_3
Endo_1_scaffold_1718_c1_4
Endo_1_scaffold_1718_c1_5
Endo_1_scaffold_1718_c1_6
Endo_1_scaffold_1718_c1_7
Endo_1_scaffold_1718_c1_8
Endo_1_scaffold_17313_c1_1
Endo_1_scaffold_17313_c1_2
Endo_1_scaffold_17313_c1_3
Endo_1_scaffold_17313_c1_4
Endo_1_scaffold_17370_c1_1
Endo_1_scaffold_17370_c1_2
Endo_1_scaffold_17370_c1_3
Endo_1_scaffold_18690_c1_1
Endo_1_scaffold_18690_c1_3
Endo_1_scaffold_18690_c1_4
Endo_1_scaffold_18876_c1_1
Endo_1_scaffold_18876_c1_10
Endo_1_scaffold_18876_c1_11
Endo_1_scaffold_18876_c1_2
Endo_1_scaffold_18876_c1_3
Endo_1_scaffold_18876_c1_4
Endo_1_scaffold_18876_c1_5
Endo_1_scaffold_18876_c1_6
Endo_1_scaffold_18876_c1_7
Endo_1_scaffold_18876_c1_8
Endo_1_scaffold_18876_c1_9
Endo_1_scaffold_18902_c1_1
Endo_1_scaffold_18902_c1_3
Endo_1_scaffold_18902_c1_4
Endo_1_scaffold_18902_c1_5
Endo_1_scaffold_19098_c1_1
Endo_1_scaffold_190_c1_1
Endo_1_scaffold_190_c1_10
Endo_1_scaffold_190_c1_12
Endo_1_scaffold_190_c1_13
Endo_1_scaffold_190_c1_14
Endo_1_scaffold_190_c1_16
Endo_1_scaffold_190_c1_17
Endo_1_scaffold_190_c1_18
Endo_1_scaffold_190_c1_19
Endo_1_scaffold_190_c1_2
Endo_1_scaffold_190_c1_20
Endo_1_scaffold_190_c1_21
Endo_1_scaffold_190_c1_22
Endo_1_scaffold_190_c1_23
Endo_1_scaffold_190_c1_25
Endo_1_scaffold_190_c1_26
Endo_1_scaffold_190_c1_28
Endo_1_scaffold_190_c1_29
Endo_1_scaffold_190_c1_3
Endo_1_scaffold_190_c1_31
Endo_1_scaffold_190_c1_32
Endo_1_scaffold_190_c1_33
Endo_1_scaffold_190_c1_34
Endo_1_scaffold_190_c1_35
Endo_1_scaffold_190_c1_36
Endo_1_scaffold_190_c1_37
Endo_1_scaffold_190_c1_38
Endo_1_scaffold_190_c1_39
Endo_1_scaffold_190_c1_4
Endo_1_scaffold_190_c1_40
Endo_1_scaffold_190_c1_41
Endo_1_scaffold_190_c1_42
Endo_1_scaffold_190_c1_43
Endo_1_scaffold_190_c1_5
Endo_1_scaffold_190_c1_6
Endo_1_scaffold_190_c1_7
Endo_1_scaffold_190_c1_8
Endo_1_scaffold_190_c1_9
Endo_1_scaffold_19100_c2_1
Endo_1_scaffold_19156_c1_1
Endo_1_scaffold_19452_c1_1
Endo_1_scaffold_19452_c1_2
Endo_1_scaffold_19452_c1_4
Endo_1_scaffold_19543_c1_1
Endo_1_scaffold_19543_c1_2
Endo_1_scaffold_19543_c1_3
Endo_1_scaffold_19618_c1_2
Endo_1_scaffold_19618_c1_3
Endo_1_scaffold_19654_c1_2
Endo_1_scaffold_19654_c1_3
Endo_1_scaffold_20734_c1_1
Endo_1_scaffold_20734_c1_2
Endo_1_scaffold_207_c1_1
Endo_1_scaffold_207_c1_12
Endo_1_scaffold_207_c1_13
Endo_1_scaffold_207_c1_14
Endo_1_scaffold_207_c1_15
Endo_1_scaffold_207_c1_16
Endo_1_scaffold_207_c1_17
Endo_1_scaffold_207_c1_18
Endo_1_scaffold_207_c1_2
Endo_1_scaffold_207_c1_21
Endo_1_scaffold_207_c1_22
Endo_1_scaffold_207_c1_23
Endo_1_scaffold_207_c1_25
Endo_1_scaffold_207_c1_26
Endo_1_scaffold_207_c1_27
Endo_1_scaffold_207_c1_28
Endo_1_scaffold_207_c1_29
Endo_1_scaffold_207_c1_3
Endo_1_scaffold_207_c1_30
Endo_1_scaffold_207_c1_31
Endo_1_scaffold_207_c1_32
Endo_1_scaffold_207_c1_33
Endo_1_scaffold_207_c1_34
Endo_1_scaffold_207_c1_35
Endo_1_scaffold_207_c1_36
Endo_1_scaffold_207_c1_4
Endo_1_scaffold_207_c1_5
Endo_1_scaffold_207_c1_6
Endo_1_scaffold_207_c1_7
Endo_1_scaffold_207_c1_8
Endo_1_scaffold_207_c1_9
Endo_1_scaffold_20800_c1_1
Endo_1_scaffold_20800_c1_2
Endo_1_scaffold_20800_c1_3
Endo_1_scaffold_20800_c1_4
Endo_1_scaffold_20800_c1_5
Endo_1_scaffold_20935_c1_1
Endo_1_scaffold_20935_c1_2
Endo_1_scaffold_20935_c1_3
Endo_1_scaffold_21144_c1_1
Endo_1_scaffold_21144_c1_2
Endo_1_scaffold_21144_c1_3
Endo_1_scaffold_21144_c1_4
Endo_1_scaffold_21144_c1_5
Endo_1_scaffold_211_c1_1
Endo_1_scaffold_211_c1_11
Endo_1_scaffold_211_c1_12
Endo_1_scaffold_211_c1_13
Endo_1_scaffold_211_c1_14
Endo_1_scaffold_211_c1_15
Endo_1_scaffold_211_c1_17
Endo_1_scaffold_211_c1_18
Endo_1_scaffold_211_c1_19
Endo_1_scaffold_211_c1_2
Endo_1_scaffold_211_c1_20
Endo_1_scaffold_211_c1_22
Endo_1_scaffold_211_c1_23
Endo_1_scaffold_211_c1_24
Endo_1_scaffold_211_c1_25
Endo_1_scaffold_211_c1_26
Endo_1_scaffold_211_c1_27
Endo_1_scaffold_211_c1_28
Endo_1_scaffold_211_c1_29
Endo_1_scaffold_211_c1_3
Endo_1_scaffold_211_c1_30
Endo_1_scaffold_211_c1_32
Endo_1_scaffold_211_c1_34
Endo_1_scaffold_211_c1_35
Endo_1_scaffold_211_c1_36
Endo_1_scaffold_211_c1_37
Endo_1_scaffold_211_c1_4
Endo_1_scaffold_211_c1_40
Endo_1_scaffold_211_c1_41
Endo_1_scaffold_211_c1_42
Endo_1_scaffold_211_c1_43
Endo_1_scaffold_211_c1_44
Endo_1_scaffold_211_c1_45
Endo_1_scaffold_211_c1_47
Endo_1_scaffold_211_c1_48
Endo_1_scaffold_211_c1_49
Endo_1_scaffold_211_c1_5
Endo_1_scaffold_211_c1_50
Endo_1_scaffold_211_c1_6
Endo_1_scaffold_213_c1_1
Endo_1_scaffold_213_c1_10
Endo_1_scaffold_213_c1_12
Endo_1_scaffold_213_c1_13
Endo_1_scaffold_213_c1_14
Endo_1_scaffold_213_c1_15
Endo_1_scaffold_213_c1_16
Endo_1_scaffold_213_c1_17
Endo_1_scaffold_213_c1_19
Endo_1_scaffold_213_c1_2
Endo_1_scaffold_213_c1_20
Endo_1_scaffold_213_c1_21
Endo_1_scaffold_213_c1_22
Endo_1_scaffold_213_c1_23
Endo_1_scaffold_213_c1_24
Endo_1_scaffold_213_c1_25
Endo_1_scaffold_213_c1_26
Endo_1_scaffold_213_c1_27
Endo_1_scaffold_213_c1_28
Endo_1_scaffold_213_c1_29
Endo_1_scaffold_213_c1_30
Endo_1_scaffold_213_c1_31
Endo_1_scaffold_213_c1_32
Endo_1_scaffold_213_c1_34
Endo_1_scaffold_213_c1_35
Endo_1_scaffold_213_c1_36
Endo_1_scaffold_213_c1_37
Endo_1_scaffold_213_c1_4
Endo_1_scaffold_213_c1_5
Endo_1_scaffold_213_c1_7
Endo_1_scaffold_213_c1_8
Endo_1_scaffold_21508_c1_2
Endo_1_scaffold_21531_c1_1
Endo_1_scaffold_21531_c1_3
Endo_1_scaffold_21531_c1_4
Endo_1_scaffold_2156_c1_1
Endo_1_scaffold_2156_c1_10
Endo_1_scaffold_2156_c1_11
Endo_1_scaffold_2156_c1_12
Endo_1_scaffold_2156_c1_2
Endo_1_scaffold_2156_c1_3
Endo_1_scaffold_2156_c1_4
Endo_1_scaffold_2156_c1_5
Endo_1_scaffold_2156_c1_6
Endo_1_scaffold_2156_c1_7
Endo_1_scaffold_2156_c1_8
Endo_1_scaffold_2156_c1_9
Endo_1_scaffold_21630_c1_1
Endo_1_scaffold_21630_c1_2
Endo_1_scaffold_21958_c1_1
Endo_1_scaffold_21958_c1_3
Endo_1_scaffold_21958_c1_4
Endo_1_scaffold_21958_c1_5
Endo_1_scaffold_22333_c1_1
Endo_1_scaffold_22333_c1_2
Endo_1_scaffold_22363_c1_1
Endo_1_scaffold_22454_c1_1
Endo_1_scaffold_22454_c1_3
Endo_1_scaffold_22454_c1_4
Endo_1_scaffold_22846_c1_1
Endo_1_scaffold_22846_c1_2
Endo_1_scaffold_22846_c1_3
Endo_1_scaffold_22846_c1_4
Endo_1_scaffold_22846_c1_5
Endo_1_scaffold_22988_c1_1
Endo_1_scaffold_2308_c1_10
Endo_1_scaffold_2308_c1_11
Endo_1_scaffold_2308_c1_12
Endo_1_scaffold_2308_c1_13
Endo_1_scaffold_2308_c1_2
Endo_1_scaffold_2308_c1_3
Endo_1_scaffold_2308_c1_4
Endo_1_scaffold_2308_c1_5
Endo_1_scaffold_2308_c1_6
Endo_1_scaffold_2308_c1_7
Endo_1_scaffold_2308_c1_8
Endo_1_scaffold_2308_c1_9
Endo_1_scaffold_230_c1_1
Endo_1_scaffold_230_c1_10
Endo_1_scaffold_230_c1_13
Endo_1_scaffold_230_c1_14
Endo_1_scaffold_230_c1_15
Endo_1_scaffold_230_c1_16
Endo_1_scaffold_230_c1_17
Endo_1_scaffold_230_c1_18
Endo_1_scaffold_230_c1_19
Endo_1_scaffold_230_c1_2
Endo_1_scaffold_230_c1_23
Endo_1_scaffold_230_c1_24
Endo_1_scaffold_230_c1_25
Endo_1_scaffold_230_c1_26
Endo_1_scaffold_230_c1_27
Endo_1_scaffold_230_c1_29
Endo_1_scaffold_230_c1_3
Endo_1_scaffold_230_c1_31
Endo_1_scaffold_230_c1_32
Endo_1_scaffold_230_c1_33
Endo_1_scaffold_230_c1_34
Endo_1_scaffold_230_c1_35
Endo_1_scaffold_230_c1_36
Endo_1_scaffold_230_c1_38
Endo_1_scaffold_230_c1_4
Endo_1_scaffold_230_c1_5
Endo_1_scaffold_230_c1_7
Endo_1_scaffold_230_c1_8
Endo_1_scaffold_230_c1_9
Endo_1_scaffold_23625_c1_1
Endo_1_scaffold_23625_c1_2
Endo_1_scaffold_23625_c1_3
Endo_1_scaffold_23625_c1_4
Endo_1_scaffold_23625_c1_5
Endo_1_scaffold_23996_c1_1
Endo_1_scaffold_23996_c1_3
Endo_1_scaffold_24264_c1_1
Endo_1_scaffold_24484_c1_1
Endo_1_scaffold_24647_c1_1
Endo_1_scaffold_24647_c1_2
Endo_1_scaffold_25012_c1_2
Endo_1_scaffold_25207_c1_1
Endo_1_scaffold_25207_c1_2
Endo_1_scaffold_25207_c1_3
Endo_1_scaffold_254_c1_1
Endo_1_scaffold_254_c1_10
Endo_1_scaffold_254_c1_11
Endo_1_scaffold_254_c1_12
Endo_1_scaffold_254_c1_13
Endo_1_scaffold_254_c1_14
Endo_1_scaffold_254_c1_15
Endo_1_scaffold_254_c1_16
Endo_1_scaffold_254_c1_19
Endo_1_scaffold_254_c1_2
Endo_1_scaffold_254_c1_20
Endo_1_scaffold_254_c1_21
Endo_1_scaffold_254_c1_23
Endo_1_scaffold_254_c1_24
Endo_1_scaffold_254_c1_25
Endo_1_scaffold_254_c1_27
Endo_1_scaffold_254_c1_28
Endo_1_scaffold_254_c1_29
Endo_1_scaffold_254_c1_3
Endo_1_scaffold_254_c1_30
Endo_1_scaffold_254_c1_31
Endo_1_scaffold_254_c1_32
Endo_1_scaffold_254_c1_33
Endo_1_scaffold_254_c1_34
Endo_1_scaffold_254_c1_35
Endo_1_scaffold_254_c1_36
Endo_1_scaffold_254_c1_37
Endo_1_scaffold_254_c1_38
Endo_1_scaffold_254_c1_5
Endo_1_scaffold_254_c1_6
Endo_1_scaffold_254_c1_7
Endo_1_scaffold_254_c1_8
Endo_1_scaffold_254_c1_9
Endo_1_scaffold_25626_c1_1
Endo_1_scaffold_25626_c1_2
Endo_1_scaffold_25626_c1_3
Endo_1_scaffold_25674_c1_1
Endo_1_scaffold_25674_c1_2
Endo_1_scaffold_25674_c1_3
Endo_1_scaffold_25674_c1_4
Endo_1_scaffold_2591_c1_1
Endo_1_scaffold_2591_c1_10
Endo_1_scaffold_2591_c1_11
Endo_1_scaffold_2591_c1_12
Endo_1_scaffold_2591_c1_13
Endo_1_scaffold_2591_c1_14
Endo_1_scaffold_2591_c1_2
Endo_1_scaffold_2591_c1_4
Endo_1_scaffold_2591_c1_5
Endo_1_scaffold_2591_c1_6
Endo_1_scaffold_2591_c1_7
Endo_1_scaffold_2591_c1_8
Endo_1_scaffold_2591_c1_9
Endo_1_scaffold_26066_c1_1
Endo_1_scaffold_26066_c1_2
Endo_1_scaffold_26066_c1_3
Endo_1_scaffold_26363_c1_1
Endo_1_scaffold_26984_c1_2
Endo_1_scaffold_27011_c1_1
Endo_1_scaffold_27011_c1_2
Endo_1_scaffold_27024_c1_1
Endo_1_scaffold_27080_c1_2
Endo_1_scaffold_27167_c1_1
Endo_1_scaffold_27357_c1_1
Endo_1_scaffold_27357_c1_2
Endo_1_scaffold_27357_c1_3
Endo_1_scaffold_28128_c1_1
Endo_1_scaffold_28128_c1_2
Endo_1_scaffold_28128_c1_3
Endo_1_scaffold_28128_c1_4
Endo_1_scaffold_28128_c1_5
Endo_1_scaffold_28239_c1_1
Endo_1_scaffold_28239_c1_2
Endo_1_scaffold_28239_c1_3
Endo_1_scaffold_28432_c1_1
Endo_1_scaffold_28550_c1_1
Endo_1_scaffold_28550_c1_2
Endo_1_scaffold_28550_c1_3
Endo_1_scaffold_28550_c1_4
Endo_1_scaffold_28550_c1_5
Endo_1_scaffold_28550_c1_6
Endo_1_scaffold_29106_c1_1
Endo_1_scaffold_29106_c1_2
Endo_1_scaffold_29177_c1_1
Endo_1_scaffold_29177_c1_2
Endo_1_scaffold_29177_c1_3
Endo_1_scaffold_29272_c1_1
Endo_1_scaffold_29272_c1_3
Endo_1_scaffold_29537_c1_1
Endo_1_scaffold_29537_c1_2
Endo_1_scaffold_29537_c1_3
Endo_1_scaffold_29711_c1_1
Endo_1_scaffold_29750_c1_1
Endo_1_scaffold_29750_c1_2
Endo_1_scaffold_29750_c1_3
Endo_1_scaffold_30103_c1_1
Endo_1_scaffold_30103_c1_2
Endo_1_scaffold_30205_c1_1
Endo_1_scaffold_30205_c1_2
Endo_1_scaffold_30205_c1_3
Endo_1_scaffold_30205_c1_4
Endo_1_scaffold_30205_c1_5
Endo_1_scaffold_30205_c1_6
Endo_1_scaffold_30211_c1_1
Endo_1_scaffold_30393_c1_1
Endo_1_scaffold_3052_c1_1
Endo_1_scaffold_3052_c1_10
Endo_1_scaffold_3052_c1_12
Endo_1_scaffold_3052_c1_13
Endo_1_scaffold_3052_c1_14
Endo_1_scaffold_3052_c1_2
Endo_1_scaffold_3052_c1_3
Endo_1_scaffold_3052_c1_5
Endo_1_scaffold_3052_c1_7
Endo_1_scaffold_3052_c1_8
Endo_1_scaffold_3052_c1_9
Endo_1_scaffold_30984_c1_1
Endo_1_scaffold_30984_c1_2
Endo_1_scaffold_30984_c1_3
Endo_1_scaffold_31008_c1_1
Endo_1_scaffold_31008_c1_2
Endo_1_scaffold_31205_c1_1
Endo_1_scaffold_31205_c1_3
Endo_1_scaffold_31338_c1_1
Endo_1_scaffold_31338_c1_2
Endo_1_scaffold_31338_c1_3
Endo_1_scaffold_31338_c1_4
Endo_1_scaffold_31338_c1_5
Endo_1_scaffold_31338_c1_6
Endo_1_scaffold_31338_c1_7
Endo_1_scaffold_31353_c1_1
Endo_1_scaffold_31353_c1_2
Endo_1_scaffold_31353_c1_3
Endo_1_scaffold_31367_c1_1
Endo_1_scaffold_31367_c1_3
Endo_1_scaffold_31502_c1_1
Endo_1_scaffold_31512_c1_1
Endo_1_scaffold_31512_c1_2
Endo_1_scaffold_31512_c1_3
Endo_1_scaffold_31786_c1_1
Endo_1_scaffold_31786_c1_2
Endo_1_scaffold_31786_c1_3
Endo_1_scaffold_31786_c1_4
Endo_1_scaffold_31786_c1_5
Endo_1_scaffold_31969_c1_1
Endo_1_scaffold_32015_c1_1
Endo_1_scaffold_32015_c1_2
Endo_1_scaffold_32015_c1_3
Endo_1_scaffold_32015_c1_4
Endo_1_scaffold_320_c1_14
Endo_1_scaffold_320_c1_15
Endo_1_scaffold_320_c1_16
Endo_1_scaffold_320_c1_17
Endo_1_scaffold_320_c1_18
Endo_1_scaffold_320_c1_19
Endo_1_scaffold_320_c1_20
Endo_1_scaffold_320_c1_21
Endo_1_scaffold_320_c1_22
Endo_1_scaffold_320_c1_23
Endo_1_scaffold_320_c1_24
Endo_1_scaffold_320_c1_3
Endo_1_scaffold_320_c1_4
Endo_1_scaffold_320_c1_6
Endo_1_scaffold_320_c1_7
Endo_1_scaffold_320_c1_8
Endo_1_scaffold_320_c1_9
Endo_1_scaffold_32184_c1_2
Endo_1_scaffold_32272_c1_1
Endo_1_scaffold_32381_c1_1
Endo_1_scaffold_32381_c1_2
Endo_1_scaffold_32381_c1_3
Endo_1_scaffold_32381_c1_4
Endo_1_scaffold_32381_c1_5
Endo_1_scaffold_32381_c1_6
Endo_1_scaffold_32389_c1_1
Endo_1_scaffold_32389_c1_2
Endo_1_scaffold_32422_c1_1
Endo_1_scaffold_32502_c1_1
Endo_1_scaffold_32502_c1_2
Endo_1_scaffold_32531_c1_1
Endo_1_scaffold_32531_c1_2
Endo_1_scaffold_32531_c1_3
Endo_1_scaffold_32602_c1_1
Endo_1_scaffold_32602_c1_2
Endo_1_scaffold_32602_c1_3
Endo_1_scaffold_32619_c1_1
Endo_1_scaffold_32619_c1_2
Endo_1_scaffold_32619_c1_3
Endo_1_scaffold_32630_c1_1
Endo_1_scaffold_32630_c1_2
Endo_1_scaffold_32720_c1_2
Endo_1_scaffold_32906_c1_1
Endo_1_scaffold_32906_c1_2
Endo_1_scaffold_32906_c1_3
Endo_1_scaffold_32961_c1_1
Endo_1_scaffold_32961_c1_2
Endo_1_scaffold_3307_c1_1
[truncated: 12,416 more rows]

## Sheet: All_vOTU_proteins_METAG_NR_IMGV
query	subject	pident	length	mismatch	gapopen	qstart	qend	sstart	send	evalue	bitscore
IMGVR_UViG_3300000232_000041|3300000232|TB_PC08_64DRAFT_10017523	IMGVR_UViG_3300000232_000041|3300000232|TB_PC08_64DRAFT_10017523	100	1192	0	0	1	1192	1	1192	0	2282
IMGVR_UViG_3300000232_000041|3300000232|TB_PC08_64DRAFT_10017523	Soil_2_scaffold_43461_c1_2	41.7	115	55	4	433	546	25	128	2.63e-11	65.5
IMGVR_UViG_3300000232_000041|3300000232|TB_PC08_64DRAFT_10017523	Endo_3_scaffold_61566_c1_2	51.7	58	28	0	489	546	100	157	3.11e-11	63.2
IMGVR_UViG_3300000232_000041|3300000232|TB_PC08_64DRAFT_10017523	Endo_1_scaffold_32502_c1_1	43	86	45	2	835	918	417	500	3.17e-10	62
IMGVR_UViG_3300000232_000041|3300000232|TB_PC08_64DRAFT_10017523	IMGVR_UViG_3300013094_000037|3300013094|Ga0164297_1000025023	25.2	298	150	12	814	1105	1343	1573	9.11e-06	48.1
IMGVR_UViG_3300000313_000012|3300000313|WSSedB1CaDRAFT_1000023117	IMGVR_UViG_3300000313_000012|3300000313|WSSedB1CaDRAFT_1000023117	100	159	0	0	1	159	1	159	6.43e-101	285
IMGVR_UViG_3300000313_000012|3300000313|WSSedB1CaDRAFT_1000023117	Endo_1_scaffold_40807_c1_2	44.2	154	75	3	3	153	4	149	2.78e-27	98.2
IMGVR_UViG_GVMAG-M-3300000574-23_000001|3300000574|JGI1357J11328_100002674	IMGVR_UViG_GVMAG-M-3300000574-23_000001|3300000574|JGI1357J11328_100002674	100	1067	0	0	1	1067	1	1067	0	2105
IMGVR_UViG_GVMAG-M-3300000574-23_000001|3300000574|JGI1357J11328_100002674	Soil_4_scaffold_20695_c1_3	43.1	928	460	25	42	954	26	900	2.06e-241	705
IMGVR_UViG_GVMAG-M-3300000574-23_000001|3300000574|JGI1357J11328_100002674	Q89425.1	40.1	1112	529	31	37	1062	34	1094	8.28e-234	692
IMGVR_UViG_GVMAG-M-3300000574-23_000001|3300000574|JGI1357J11328_100002674	BBO54096.1	39.3	1130	532	35	40	1062	76	1158	2.83e-218	654
IMGVR_UViG_GVMAG-M-3300000574-23_000001|3300000574|JGI1357J11328_100002674	YP_009361668.1	31.8	1290	563	38	41	1066	48	1284	3.34e-160	506
IMGVR_UViG_GVMAG-M-3300000574-23_000001|3300000574|JGI1357J11328_100002674	Soil_1_scaffold_26349_c1_1	46.4	506	243	14	42	537	26	513	2.48e-140	430
IMGVR_UViG_GVMAG-M-3300000574-23_000001|3300000574|JGI1357J11328_100002674	Soil_1_scaffold_8582_c1_6	39	574	287	17	499	1062	2	522	1.61e-120	378
IMGVR_UViG_GVMAG-M-3300000574-23_000001|3300000574|JGI1357J11328_100002674	Soil_4_scaffold_57530_c1_1	23	556	264	18	640	1066	2	522	9.1e-25	107
IMGVR_UViG_GVMAG-M-3300000574-23_000001|3300000574|JGI1357J11328_100002674	Soil_4_scaffold_7186_c1_1	25.3	292	173	8	783	1059	70	331	2.13e-18	85.9
IMGVR_UViG_GVMAG-M-3300000574-23_000001|3300000574|JGI1357J11328_100002674	Soil_2_scaffold_46609_c1_1	70.6	34	9	1	1027	1060	1	33	7.39e-10	53.5
IMGVR_UViG_3300000917_000075|3300000917|WSSedA2C3DRAFT_100020912	IMGVR_UViG_3300000917_000075|3300000917|WSSedA2C3DRAFT_100020912	100	85	0	0	1	85	1	85	2.43e-52	156
IMGVR_UViG_3300000917_000075|3300000917|WSSedA2C3DRAFT_100020912	Creek_4_scaffold_10536_c1_4	40	75	45	0	10	84	20	94	2.12e-13	58.2
IMGVR_UViG_3300000917_000075|3300000917|WSSedA2C3DRAFT_100020912	IMGVR_UViG_3300003375_000848|3300003375|JGI26470J50227_10036374	35.2	71	44	1	13	83	34	102	3.74e-10	50.1
IMGVR_UViG_3300000917_000075|3300000917|WSSedA2C3DRAFT_100020912	Creek_4_scaffold_10536_c1_3	36.8	57	36	0	29	85	38	94	1.18e-09	48.5
IMGVR_UViG_3300000917_000075|3300000917|WSSedA2C3DRAFT_100020912	Soil_4_scaffold_49222_c1_2	37	54	34	0	32	85	3	56	1.16e-08	45.1
IMGVR_UViG_3300000917_000075|3300000917|WSSedA2C3DRAFT_100020912	Creek_4_scaffold_10536_c1_5	41.2	51	30	0	34	84	60	110	7.38e-08	44.3
IMGVR_UViG_3300001340_000006|3300001340|JGI20133J14441_100151420	IMGVR_UViG_3300001340_000006|3300001340|JGI20133J14441_100151420	100	59	0	0	1	59	1	59	1.5e-39	122
IMGVR_UViG_3300001340_000006|3300001340|JGI20133J14441_100151420	Creek_1_scaffold_11546_c1_3	96.7	30	1	0	30	59	1	30	6.11e-13	54.3
IMGVR_UViG_3300001340_000006|3300001340|JGI20133J14441_100151419	IMGVR_UViG_3300001340_000006|3300001340|JGI20133J14441_100151419	100	140	0	0	1	140	1	140	1.6e-94	267
IMGVR_UViG_3300001340_000006|3300001340|JGI20133J14441_100151421	IMGVR_UViG_3300001340_000006|3300001340|JGI20133J14441_100151421	100	174	0	0	1	174	1	174	1.14e-124	346
IMGVR_UViG_3300001340_000006|3300001340|JGI20133J14441_100151422	IMGVR_UViG_3300001340_000006|3300001340|JGI20133J14441_100151422	100	625	0	0	1	625	1	625	0	1112
IMGVR_UViG_3300001340_000006|3300001340|JGI20133J14441_100151422	IMGVR_UViG_3300025503_000004|3300025503|Ga0209012_100125417	100	624	0	0	1	624	1	624	0	1109
IMGVR_UViG_3300001340_000006|3300001340|JGI20133J14441_100151422	Creek_4_scaffold_20979_c1_1	70	467	133	2	159	618	8	474	3.63e-217	615
IMGVR_UViG_3300001340_000006|3300001340|JGI20133J14441_100151422	Creek_1_scaffold_11546_c1_1	80.5	364	64	2	1	364	1	357	1.58e-175	500
IMGVR_UViG_3300001340_000006|3300001340|JGI20133J14441_100151422	IMGVR_UViG_3300045253_000084|3300045253|Ga0467022_0000271_6969_10877	41.3	414	231	5	175	584	164	569	2.71e-68	239
IMGVR_UViG_3300001340_000006|3300001340|JGI20133J14441_100151422	IMGVR_UViG_3300037069_002560|3300037069|Ga0373481_000167_4564_7305	39.7	395	226	8	174	565	149	534	2.44e-63	223
IMGVR_UViG_3300001340_000006|3300001340|JGI20133J14441_100151422	IMGVR_UViG_3300036798_000143|3300036798|Ga0376672_0000053_10533_13817	35.6	348	211	5	224	570	211	546	1.34e-51	190
IMGVR_UViG_3300001340_000006|3300001340|JGI20133J14441_100151422	Soil_3_scaffold_22353_c1_1	35	394	198	10	225	567	145	531	3.52e-49	182
IMGVR_UViG_3300001340_000006|3300001340|JGI20133J14441_100151422	Creek_3_scaffold_21876_c1_4	81.6	98	18	0	1	98	1	98	2.78e-48	162
IMGVR_UViG_3300001340_000006|3300001340|JGI20133J14441_100151422	Soil_1_scaffold_49309_c1_1	33.3	417	241	8	174	556	172	585	4.05e-46	171
IMGVR_UViG_3300001340_000006|3300001340|JGI20133J14441_100151422	Soil_1_scaffold_39632_c1_4	40.4	235	93	5	225	413	305	538	1.07e-33	133
IMGVR_UViG_3300001340_000006|3300001340|JGI20133J14441_100151422	Creek_1_scaffold_14088_c1_1	29.5	329	191	9	309	619	1	306	7.27e-24	103
IMGVR_UViG_3300002182_000006|3300002182|JGI24721J26819_100003534	IMGVR_UViG_3300002182_000006|3300002182|JGI24721J26819_100003534	100	62	0	0	1	62	1	62	4.53e-40	123
IMGVR_UViG_3300002182_000006|3300002182|JGI24721J26819_1000035349	IMGVR_UViG_3300002182_000006|3300002182|JGI24721J26819_1000035349	100	344	0	0	1	344	1	344	4.59e-190	525
IMGVR_UViG_3300002182_000006|3300002182|JGI24721J26819_1000035349	Creek_3_scaffold_6917_c1_4	91	200	18	0	145	344	1	200	8.85e-106	306
IMGVR_UViG_3300002182_000006|3300002182|JGI24721J26819_1000035372	IMGVR_UViG_3300002182_000006|3300002182|JGI24721J26819_1000035372	100	60	0	0	1	60	1	60	6.01e-44	133
IMGVR_UViG_3300002182_000006|3300002182|JGI24721J26819_1000035366	IMGVR_UViG_3300002182_000006|3300002182|JGI24721J26819_1000035366	100	173	0	0	1	173	1	173	9.32e-119	331
IMGVR_UViG_3300002182_000006|3300002182|JGI24721J26819_1000035376	IMGVR_UViG_3300002182_000006|3300002182|JGI24721J26819_1000035376	100	89	0	0	1	89	1	89	9.21e-61	177
IMGVR_UViG_3300002219_000498|3300002219|SCADCLC_1000824211	IMGVR_UViG_3300002219_000498|3300002219|SCADCLC_1000824211	100	683	0	0	1	683	1	683	0	1343
IMGVR_UViG_3300002219_000498|3300002219|SCADCLC_1000824211	IMGVR_UViG_3300015608_001417|3300015608|Ga0182413_10103656	32.5	246	119	13	131	365	12	221	5.05e-25	102
IMGVR_UViG_3300002219_000498|3300002219|SCADCLC_1000824211	Endo_2_scaffold_24846_c1_1	29.9	147	60	4	129	233	18	163	8.75e-12	62
IMGVR_UViG_3300002219_000498|3300002219|SCADCLC_1000824211	IMGVR_UViG_3300017987_000017|3300017987|Ga0180431_100004236	21.8	238	129	8	195	411	2714	2915	1.06e-07	53.5
IMGVR_UViG_3300002301_000036|3300002301|JGI24891J29808_100031954	IMGVR_UViG_3300002301_000036|3300002301|JGI24891J29808_100031954	100	125	0	0	1	125	1	125	4.3e-85	242
IMGVR_UViG_3300002301_000036|3300002301|JGI24891J29808_100031954	Soil_3_scaffold_29228_c1_1	80	40	8	0	1	40	1	40	3.79e-14	60.1
IMGVR_UViG_3300002494_000025|3300002494|YNG2014_100001200	IMGVR_UViG_3300002494_000025|3300002494|YNG2014_100001200	100	368	0	0	1	368	1	368	1.83e-270	731
IMGVR_UViG_3300002494_000025|3300002494|YNG2014_100001200	Endo_1_scaffold_31512_c1_3	32.7	162	100	4	205	364	14	168	8.79e-13	64.3
IMGVR_UViG_3300003316_000384|3300003316|rootH1_1000344715	IMGVR_UViG_3300003316_000384|3300003316|rootH1_1000344715	100	405	0	0	1	405	1	405	9.27e-301	810
IMGVR_UViG_3300003316_000384|3300003316|rootH1_1000344715	IMGVR_UViG_3300010885_076060|3300010885|Ga0133913_1001075120	39.2	408	231	7	1	401	1	398	5.95e-84	260
IMGVR_UViG_3300003316_000384|3300003316|rootH1_1000344715	Soil_2_scaffold_44586_c1_3	46.2	199	106	1	1	199	1	198	1.26e-53	176
IMGVR_UViG_3300003316_000384|3300003316|rootH1_1000344715	Soil_2_scaffold_44586_c1_2	46.8	190	94	3	213	402	1	183	1.71e-49	164
IMGVR_UViG_3300003316_000384|3300003316|rootH1_1000344715	Soil_1_scaffold_9732_c1_2	22.4	344	228	12	8	331	12	336	9.93e-08	51.6
IMGVR_UViG_3300003320_000897|3300003320|rootH2_1000583489	IMGVR_UViG_3300003320_000897|3300003320|rootH2_1000583489	100	87	0	0	1	87	1	87	1e-63	185
IMGVR_UViG_3300003320_000897|3300003320|rootH2_1000583489	Soil_1_scaffold_65464_c1_1	45.2	73	37	2	14	86	1	70	1.72e-13	62
IMGVR_UViG_3300003375_000848|3300003375|JGI26470J50227_10036374	IMGVR_UViG_3300003375_000848|3300003375|JGI26470J50227_10036374	100	105	0	0	1	105	1	105	9.11e-64	186
IMGVR_UViG_3300003375_000848|3300003375|JGI26470J50227_10036374	IMGVR_UViG_3300000917_000075|3300000917|WSSedA2C3DRAFT_100020912	35.7	70	43	1	35	102	14	83	1.02e-08	46.6
IMGVR_UViG_3300003375_000848|3300003375|JGI26470J50227_10036374	Soil_4_scaffold_49222_c1_2	44.4	45	25	0	54	98	6	50	2.13e-08	45.1
IMGVR_UViG_3300003375_000848|3300003375|JGI26470J50227_10036374	Creek_4_scaffold_10536_c1_3	31.9	47	32	0	54	100	44	90	3.47e-08	45.4
IMGVR_UViG_3300003375_000848|3300003375|JGI26470J50227_10036374	Creek_4_scaffold_10536_c1_4	34	53	35	0	53	105	44	96	3.93e-07	42.7
IMGVR_UViG_3300003375_000848|3300003375|JGI26470J50227_10036374	Creek_4_scaffold_10536_c1_5	29.6	54	38	0	52	105	59	112	5.27e-07	42.7
IMGVR_UViG_3300003375_000848|3300003375|JGI26470J50227_10036373	IMGVR_UViG_3300003375_000848|3300003375|JGI26470J50227_10036373	100	499	0	0	1	499	1	499	0	962
IMGVR_UViG_3300003375_000848|3300003375|JGI26470J50227_10036373	Soil_4_scaffold_49222_c1_1	36.2	130	83	0	307	436	271	400	4.09e-15	75.5
IMGVR_UViG_3300003890_000168|3300003890|Ga0063162_100255033	IMGVR_UViG_3300003890_000168|3300003890|Ga0063162_100255033	100	197	0	0	1	197	1	197	1.24e-137	380
IMGVR_UViG_3300003890_000168|3300003890|Ga0063162_100255033	Soil_2_scaffold_48848_c1_2	48.4	186	67	4	8	184	5	170	1.55e-45	146
IMGVR_UViG_3300003890_000168|3300003890|Ga0063162_100255033	Endo_1_scaffold_11033_c1_4	59.1	44	17	1	141	184	1	43	7.12e-09	48.1
IMGVR_UViG_3300003890_000168|3300003890|Ga0063162_100255071	IMGVR_UViG_3300003890_000168|3300003890|Ga0063162_100255071	100	172	0	0	1	172	1	172	6.34e-121	336
IMGVR_UViG_3300003890_000168|3300003890|Ga0063162_100255071	Endo_4_scaffold_31413_c1_2	40.6	143	79	2	12	148	7	149	1.45e-33	115
IMGVR_UViG_3300003890_000168|3300003890|Ga0063162_100255027	IMGVR_UViG_3300003890_000168|3300003890|Ga0063162_100255027	100	138	0	0	1	138	1	138	1.92e-76	221
IMGVR_UViG_3300003890_000168|3300003890|Ga0063162_100255027	Soil_1_scaffold_40628_c1_4	49.3	73	37	0	8	80	10	82	8.88e-19	73.6
IMGVR_UViG_3300003890_000168|3300003890|Ga0063162_100255027	YP_008436947.1	41.9	74	36	2	7	76	63	133	1.67e-08	48.1
IMGVR_UViG_3300003890_000168|3300003890|Ga0063162_100255027	Endo_2_scaffold_8510_c1_6	42.1	57	32	1	23	79	1	56	4.23e-08	46.2
IMGVR_UViG_3300003890_000168|3300003890|Ga0063162_100255027	YP_009480909.1	40.5	74	37	2	7	76	65	135	1.75e-07	45.4
IMGVR_UViG_3300003890_000168|3300003890|Ga0063162_100255066	IMGVR_UViG_3300003890_000168|3300003890|Ga0063162_100255066	100	1127	0	0	1	1127	1	1127	0	2037
IMGVR_UViG_3300003890_000168|3300003890|Ga0063162_100255066	Soil_1_scaffold_62743_c1_1	25.5	655	354	16	155	792	5	542	7.69e-49	181
IMGVR_UViG_3300003890_000168|3300003890|Ga0063162_100255066	Soil_4_scaffold_53411_c1_1	29.4	432	260	14	19	436	19	419	6.47e-44	163
IMGVR_UViG_3300003890_000168|3300003890|Ga0063162_100255050	IMGVR_UViG_3300003890_000168|3300003890|Ga0063162_100255050	100	145	0	0	1	145	1	145	6.71e-112	311
IMGVR_UViG_3300003890_000168|3300003890|Ga0063162_100255050	Endo_4_scaffold_20750_c1_2	46.9	49	19	2	9	56	5	47	1.59e-09	50.8
IMGVR_UViG_3300004777_000005|3300004777|Ga0007827_100026281	IMGVR_UViG_3300004777_000005|3300004777|Ga0007827_100026281	100	850	0	0	1	850	1	850	0	1707
IMGVR_UViG_3300004777_000005|3300004777|Ga0007827_100026281	YP_009182100.1	36.1	169	94	4	689	850	1704	1865	6.56e-23	103
IMGVR_UViG_3300004777_000005|3300004777|Ga0007827_100026281	Soil_3_scaffold_33385_c1_1	26.1	426	231	18	318	692	410	802	3.26e-09	58.5
IMGVR_UViG_GVMAG-S-3300005056-23_000001|3300005056|Ga0071102_100156720	IMGVR_UViG_GVMAG-S-3300005056-23_000001|3300005056|Ga0071102_100156720	100	40	0	0	1	40	1	40	1.13e-24	83.2
IMGVR_UViG_GVMAG-S-3300005056-23_000001|3300005056|Ga0071102_100156720	IMGVR_UViG_GVMAG-S-3300005056-23_000001|3300005056|Ga0071102_100005497	83.9	31	5	0	9	39	41	71	1.26e-13	57
IMGVR_UViG_GVMAG-S-3300005056-23_000001|3300005056|Ga0071102_100156720	Soil_4_scaffold_30760_c1_1	85.2	27	4	0	1	27	5	31	7.84e-11	52
IMGVR_UViG_GVMAG-S-3300005056-23_000001|3300005056|Ga0071102_100156720	Soil_2_scaffold_19707_c1_5	64.5	31	11	0	9	39	1	31	2.55e-07	40.4
IMGVR_UViG_GVMAG-S-3300005056-23_000001|3300005056|Ga0071102_100156720	Soil_1_scaffold_57840_c1_3	69.6	23	7	0	1	23	13	35	1.53e-06	39.3
IMGVR_UViG_GVMAG-S-3300005056-23_000001|3300005056|Ga0071102_100156720	Soil_1_scaffold_1671_c1_3	52.9	34	16	0	1	34	523	556	4.91e-06	38.5
IMGVR_UViG_GVMAG-S-3300005056-23_000001|3300005056|Ga0071102_100156720	YP_003986990.1	76.2	21	5	0	1	21	13	33	6.24e-06	36.2
IMGVR_UViG_GVMAG-S-3300005056-23_000001|3300005056|Ga0071102_100156720	Creek_3_scaffold_10366_c1_3	66.7	27	9	0	8	34	34	60	7.35e-06	37.4
IMGVR_UViG_GVMAG-S-3300005056-23_000001|3300005056|Ga0071102_100005497	IMGVR_UViG_GVMAG-S-3300005056-23_000001|3300005056|Ga0071102_100005497	100	72	0	0	1	72	1	72	2.1e-49	150
IMGVR_UViG_GVMAG-S-3300005056-23_000001|3300005056|Ga0071102_100005497	IMGVR_UViG_GVMAG-S-3300005056-23_000001|3300005056|Ga0071102_100156720	83.9	31	5	0	41	71	9	39	4.74e-13	56.6
IMGVR_UViG_3300005178_000003|3300005178|Ga0066688_100000321	IMGVR_UViG_3300005178_000003|3300005178|Ga0066688_100000321	100	159	0	0	1	159	1	159	3.87e-112	317
IMGVR_UViG_3300005178_000003|3300005178|Ga0066688_100000321	Soil_4_scaffold_56211_c1_1	66.7	39	13	0	120	158	6	44	3.86e-08	49.3
IMGVR_UViG_3300005524_000243|3300005524|Ga0070737_10000102117	IMGVR_UViG_3300005524_000243|3300005524|Ga0070737_10000102117	100	123	0	0	1	123	1	123	4.87e-81	231
IMGVR_UViG_3300005524_000243|3300005524|Ga0070737_10000102117	Endo_3_scaffold_61328_c1_2	47.8	67	35	0	1	67	1	67	7.72e-18	70.9
IMGVR_UViG_3300005524_000243|3300005524|Ga0070737_10000102118	IMGVR_UViG_3300005524_000243|3300005524|Ga0070737_10000102118	100	1586	0	0	1	1586	1	1586	0	3075
IMGVR_UViG_3300005524_000243|3300005524|Ga0070737_10000102118	Endo_3_scaffold_61328_c1_1	67.9	184	55	1	29	208	30	213	5.84e-73	240
IMGVR_UViG_3300005524_000243|3300005524|Ga0070737_10000102118	IMGVR_UViG_3300009503_000008|3300009503|Ga0123519_1000132645	27	282	145	7	203	481	42	265	1.07e-08	57.8
IMGVR_UViG_3300005524_000243|3300005524|Ga0070737_10000102118	IMGVR_UViG_3300033990_000161|3300033990|Ga0373184_0001090_29048_33130	41.7	84	45	2	1407	1487	615	697	8.21e-07	52
IMGVR_UViG_GVMAG-M-3300005528-18_000001|3300005528|Ga0068872_100027449	IMGVR_UViG_GVMAG-M-3300005528-18_000001|3300005528|Ga0068872_100027449	100	183	0	0	1	183	1	183	1.1e-99	283
IMGVR_UViG_GVMAG-M-3300005528-18_000001|3300005528|Ga0068872_100027449	YP_008437470.1	62.9	35	13	0	69	103	65	99	2.82e-11	58.9
IMGVR_UViG_GVMAG-M-3300005528-18_000001|3300005528|Ga0068872_100027449	YP_008436440.2	57.5	40	17	0	65	104	81	120	6.86e-11	56.2
IMGVR_UViG_GVMAG-M-3300005528-18_000001|3300005528|Ga0068872_100027449	IMGVR_UViG_GVMAG-M-3300007519-48_000001|3300007519|Ga0105055_100193589	65.5	29	10	0	74	102	1	29	5.94e-10	53.5
IMGVR_UViG_GVMAG-M-3300005528-18_000001|3300005528|Ga0068872_100027449	Endo_2_scaffold_8439_c1_3	37.8	45	28	0	58	102	59	103	2.27e-06	44.7
IMGVR_UViG_GVMAG-M-3300005528-18_000001|3300005528|Ga0068872_100027449	Endo_3_scaffold_1006_c1_12	47.2	36	19	0	59	94	38	73	8.26e-06	43.1
IMGVR_UViG_3300005532_000176|3300005532|Ga0070739_1000427616	IMGVR_UViG_3300005532_000176|3300005532|Ga0070739_1000427616	100	110	0	0	1	110	1	110	2.97e-78	223
IMGVR_UViG_3300005532_000176|3300005532|Ga0070739_1000427616	Endo_4_scaffold_12562_c1_3	39	100	61	0	8	107	24	123	7.13e-22	81.6
IMGVR_UViG_3300005573_000268|3300005573|Ga0078972_100739138	IMGVR_UViG_3300005573_000268|3300005573|Ga0078972_100739138	100	310	0	0	1	310	1	310	6.13e-217	590
IMGVR_UViG_3300005573_000268|3300005573|Ga0078972_100739138	Soil_2_scaffold_44551_c1_1	61.5	205	76	3	106	308	1	204	8.7e-74	224
IMGVR_UViG_3300005573_000318|3300005573|Ga0078972_100954817	IMGVR_UViG_3300005573_000318|3300005573|Ga0078972_100954817	100	291	0	0	1	291	1	291	2.14e-212	577
IMGVR_UViG_3300005573_000318|3300005573|Ga0078972_100954817	Endo_3_scaffold_51885_c1_1	96.7	209	7	0	1	209	1	209	2.83e-145	404
IMGVR_UViG_3300005573_000318|3300005573|Ga0078972_100954817	IMGVR_UViG_3300033990_000391|3300033990|Ga0373184_0000496_32401_33285	25.5	263	179	6	5	252	2	262	5.23e-20	85.9
IMGVR_UViG_3300005573_000318|3300005573|Ga0078972_100954817	Endo_2_scaffold_40899_c1_1	89.3	28	3	0	264	291	1	28	5.9e-09	48.9
IMGVR_UViG_3300005573_000318|3300005573|Ga0078972_100954817	Endo_4_scaffold_13999_c1_3	23.7	274	189	8	12	272	9	275	6.4e-09	53.9
IMGVR_UViG_3300005573_000318|3300005573|Ga0078972_10095488	IMGVR_UViG_3300005573_000318|3300005573|Ga0078972_10095488	100	582	0	0	1	582	1	582	0	1179
IMGVR_UViG_3300005573_000318|3300005573|Ga0078972_10095488	IMGVR_UViG_3300031673_000082|3300031673|Ga0307377_1000054442	35.1	559	308	16	10	541	1	531	3.81e-85	274
IMGVR_UViG_3300005573_000318|3300005573|Ga0078972_10095488	Endo_3_scaffold_17007_c1_1	95.2	104	5	0	1	104	1	104	5.17e-64	203
IMGVR_UViG_3300005573_000318|3300005573|Ga0078972_10095488	Soil_3_scaffold_19867_c1_2	27.4	452	237	20	21	412	27	447	1.99e-22	98.6
IMGVR_UViG_3300005573_000318|3300005573|Ga0078972_10095488	Creek_2_scaffold_7076_c1_3	31.3	224	135	7	335	549	39	252	2.9e-22	95.5
IMGVR_UViG_3300005573_000318|3300005573|Ga0078972_100954818	IMGVR_UViG_3300005573_000318|3300005573|Ga0078972_100954818	100	205	0	0	1	205	1	205	7.15e-150	412
IMGVR_UViG_3300005573_000318|3300005573|Ga0078972_10095489	IMGVR_UViG_3300005573_000318|3300005573|Ga0078972_10095489	100	705	0	0	1	705	1	705	0	1172
IMGVR_UViG_3300005573_000318|3300005573|Ga0078972_10095489	Endo_1_scaffold_34443_c1_1	70.5	543	156	2	158	700	1	539	4.5e-248	695
IMGVR_UViG_3300005573_000318|3300005573|Ga0078972_10095489	Endo_3_scaffold_17007_c1_2	50.1	713	327	15	12	705	162	864	4.6e-166	497
IMGVR_UViG_3300005573_000070|3300005573|Ga0078972_1001188109	IMGVR_UViG_3300005573_000070|3300005573|Ga0078972_1001188109	100	195	0	0	1	195	1	195	8.71e-60	183
IMGVR_UViG_3300005573_000070|3300005573|Ga0078972_1001188109	Endo_2_scaffold_19578_c1_2	41.3	75	40	1	1	75	1	71	1.53e-11	58.9
IMGVR_UViG_3300005573_000147|3300005573|Ga0078972_100386562	IMGVR_UViG_3300005573_000147|3300005573|Ga0078972_100386562	100	505	0	0	1	505	1	505	0	1000
IMGVR_UViG_3300005573_000147|3300005573|Ga0078972_100386562	Creek_4_scaffold_22859_c1_1	28.1	508	248	20	26	505	38	456	1.91e-27	112
IMGVR_UViG_3300005573_000147|3300005573|Ga0078972_100386562	IMGVR_UViG_3300033990_000601|3300033990|Ga0373184_0000391_10013_12313	42.5	87	49	1	417	502	678	764	1.19e-07	52.4
IMGVR_UViG_3300005573_000300|3300005573|Ga0078972_100884910	IMGVR_UViG_3300005573_000300|3300005573|Ga0078972_100884910	100	154	0	0	1	154	1	154	9.68e-105	294
IMGVR_UViG_3300005573_000318|3300005573|Ga0078972_100954819	IMGVR_UViG_3300005573_000318|3300005573|Ga0078972_100954819	100	113	0	0	1	113	1	113	6.91e-83	235
IMGVR_UViG_3300005573_000318|3300005573|Ga0078972_100954819	Endo_3_scaffold_51885_c1_3	97.3	113	3	0	1	113	76	188	1.39e-80	232
IMGVR_UViG_3300005573_000318|3300005573|Ga0078972_100954819	IMGVR_UViG_3300033990_000391|3300033990|Ga0373184_0000496_35351_36139	41.7	103	56	2	1	100	150	251	4.27e-22	85.5
IMGVR_UViG_3300005573_000318|3300005573|Ga0078972_100954819	Endo_4_scaffold_13999_c1_1	38.8	103	58	3	1	100	51	151	2.46e-15	65.9
IMGVR_UViG_3300005573_001044|3300005573|Ga0078972_10293736	IMGVR_UViG_3300005573_001044|3300005573|Ga0078972_10293736	100	104	0	0	1	104	1	104	4.89e-72	207
IMGVR_UViG_3300005573_001044|3300005573|Ga0078972_10293736	Endo_2_scaffold_31034_c1_3	59.8	97	37	2	5	99	44	140	7.63e-33	110
IMGVR_UViG_3300005573_001044|3300005573|Ga0078972_10293736	Endo_2_scaffold_22000_c2_3	63.5	63	22	1	38	99	4	66	4.71e-22	80.5
IMGVR_UViG_3300005573_001044|3300005573|Ga0078972_10293736	IMGVR_UViG_3300005573_000236|3300005573|Ga0078972_100618412	48.8	41	21	0	48	88	91	131	1.83e-08	47
IMGVR_UViG_3300005573_001044|3300005573|Ga0078972_10293736	Endo_3_scaffold_49807_c1_3	33.3	102	62	3	9	104	47	148	6.04e-08	45.8
IMGVR_UViG_3300005573_001044|3300005573|Ga0078972_10293736	Endo_2_scaffold_36502_c1_1	47.4	38	20	0	48	85	49	86	2.57e-07	43.1
IMGVR_UViG_3300005573_001044|3300005573|Ga0078972_10293736	Endo_2_scaffold_26989_c1_3	35.8	81	47	2	10	85	51	131	3.91e-07	43.5
IMGVR_UViG_3300005573_001044|3300005573|Ga0078972_10293736	Endo_2_scaffold_26989_c1_1	58.1	31	13	0	54	84	104	134	4.26e-06	41.2
IMGVR_UViG_3300005573_001044|3300005573|Ga0078972_10293737	IMGVR_UViG_3300005573_001044|3300005573|Ga0078972_10293737	100	74	0	0	1	74	1	74	1.41e-46	140
IMGVR_UViG_3300005573_001044|3300005573|Ga0078972_10293737	Endo_1_scaffold_21144_c1_3	77.1	70	16	0	1	70	1	70	4.53e-27	93.2
IMGVR_UViG_3300005573_000300|3300005573|Ga0078972_100884912	IMGVR_UViG_3300005573_000300|3300005573|Ga0078972_100884912	100	103	0	0	1	103	1	103	6.18e-79	224
IMGVR_UViG_3300005573_000073|3300005573|Ga0078972_100132494	IMGVR_UViG_3300005573_000073|3300005573|Ga0078972_100132494	100	164	0	0	1	164	1	164	2.63e-125	347
IMGVR_UViG_3300005573_000073|3300005573|Ga0078972_100132494	Endo_3_scaffold_34362_c1_7	44	100	53	2	6	103	29	127	4.01e-22	85.5
IMGVR_UViG_3300005573_000078|3300005573|Ga0078972_100153255	IMGVR_UViG_3300005573_000078|3300005573|Ga0078972_100153255	100	130	0	0	1	130	1	130	4.92e-82	234
IMGVR_UViG_3300005573_000078|3300005573|Ga0078972_100153255	Soil_1_scaffold_53524_c1_3	55.2	67	29	1	61	126	14	80	1.05e-15	65.5
IMGVR_UViG_3300005573_000078|3300005573|Ga0078972_100153255	Soil_2_scaffold_19756_c1_4	43.2	95	49	2	37	126	44	138	5.66e-11	54.7
IMGVR_UViG_3300005573_000078|3300005573|Ga0078972_100153255	Soil_2_scaffold_66632_c1_1	50	68	32	1	62	127	25	92	5.85e-10	50.8
IMGVR_UViG_3300005573_000078|3300005573|Ga0078972_100153255	Soil_2_scaffold_54876_c1_1	47.8	67	33	1	63	127	53	119	3.94e-09	49.3
IMGVR_UViG_3300005573_000082|3300005573|Ga0078972_100181427	IMGVR_UViG_3300005573_000082|3300005573|Ga0078972_100181427	100	509	0	0	1	509	1	509	0	998
IMGVR_UViG_3300005573_000082|3300005573|Ga0078972_100181427	Creek_4_scaffold_15557_c1_1	29.4	479	282	16	11	468	1	444	5.64e-37	140
IMGVR_UViG_3300005573_000082|3300005573|Ga0078972_100181427	Creek_3_scaffold_11825_c1_2	30.5	351	201	11	135	469	11	334	2.23e-30	119
IMGVR_UViG_3300005573_000082|3300005573|Ga0078972_100181427	Endo_3_scaffold_22099_c1_2	30.8	169	91	5	326	468	581	749	8.31e-16	78.6
IMGVR_UViG_3300005573_000082|3300005573|Ga0078972_100181427	Endo_3_scaffold_29454_c1_1	30.1	156	95	4	338	479	721	876	1.08e-15	78.2
IMGVR_UViG_3300005573_000082|3300005573|Ga0078972_100181427	Endo_3_scaffold_14950_c1_2	24.5	184	120	3	342	506	400	583	1.37e-12	68.2
IMGVR_UViG_3300005573_000082|3300005573|Ga0078972_100181427	IMGVR_UViG_3300048574_000478|3300048574|Ga0498941_000024_39924_42545	28.1	196	113	8	340	507	511	706	3.4e-12	67
IMGVR_UViG_3300005573_000082|3300005573|Ga0078972_100181427	CAH6420168.1	28.6	161	85	5	350	490	1079	1229	9.04e-12	65.9
IMGVR_UViG_3300005573_000082|3300005573|Ga0078972_100181427	Endo_1_scaffold_802_c1_8	24.5	196	113	7	337	507	693	878	1.76e-10	61.6
IMGVR_UViG_3300005573_000082|3300005573|Ga0078972_100181427	Endo_2_scaffold_2039_c1_2	26.8	149	84	4	344	470	475	620	5.41e-08	53.5
IMGVR_UViG_3300005573_000082|3300005573|Ga0078972_100181427	Creek_4_scaffold_11699_c1_1	26.8	179	110	5	342	505	138	310	5.47e-08	53.1
IMGVR_UViG_3300005573_000082|3300005573|Ga0078972_100181427	YP_009449170.1	26.7	135	82	5	343	468	243	369	1.34e-06	48.9
IMGVR_UViG_3300005573_000082|3300005573|Ga0078972_100181427	Creek_2_scaffold_5240_c1_4	25.7	187	118	7	327	501	275	452	2.33e-06	48.1
IMGVR_UViG_3300005573_000082|3300005573|Ga0078972_100181427	Endo_3_scaffold_5879_c1_5	27	152	98	5	329	468	446	596	5.58e-06	47
IMGVR_UViG_3300005573_000082|3300005573|Ga0078972_100181427	Endo_3_scaffold_14046_c1_3	30.8	104	68	2	342	441	403	506	5.69e-06	47
IMGVR_UViG_3300005573_000268|3300005573|Ga0078972_100739132	IMGVR_UViG_3300005573_000268|3300005573|Ga0078972_100739132	100	275	0	0	1	275	1	275	1.5e-204	556
IMGVR_UViG_3300005573_000268|3300005573|Ga0078972_100739132	Soil_2_scaffold_67087_c1_3	54.3	81	34	2	111	188	2	82	1.64e-19	81.3
IMGVR_UViG_3300005573_000300|3300005573|Ga0078972_100884913	IMGVR_UViG_3300005573_000300|3300005573|Ga0078972_100884913	100	316	0	0	1	316	1	316	1.05e-236	641
IMGVR_UViG_3300005573_000300|3300005573|Ga0078972_100884913	Endo_3_scaffold_43544_c1_4	95.3	128	6	0	189	316	1	128	5.32e-83	244
IMGVR_UViG_3300005573_000374|3300005573|Ga0078972_10118881	IMGVR_UViG_3300005573_000374|3300005573|Ga0078972_10118881	100	510	0	0	1	510	1	510	0	1041
IMGVR_UViG_3300005573_000374|3300005573|Ga0078972_10118881	Endo_2_scaffold_23628_c1_2	57.9	375	144	4	1	363	1	373	1.12e-143	416
IMGVR_UViG_3300005573_000374|3300005573|Ga0078972_10118881	Soil_4_scaffold_48210_c1_1	96.6	146	5	0	365	510	1	146	2.43e-95	283
IMGVR_UViG_3300005573_000374|3300005573|Ga0078972_10118881	Endo_2_scaffold_25114_c1_1	57.6	224	76	3	302	507	1	223	1.15e-80	249
IMGVR_UViG_3300005573_000078|3300005573|Ga0078972_100153256	IMGVR_UViG_3300005573_000078|3300005573|Ga0078972_100153256	100	457	0	0	1	457	1	457	5.37e-315	851
IMGVR_UViG_3300005573_000078|3300005573|Ga0078972_100153256	Soil_2_scaffold_57408_c1_1	37.3	134	72	1	188	321	350	471	1.41e-09	58.2
IMGVR_UViG_3300005573_000078|3300005573|Ga0078972_100153256	NSW82518.1	40.5	74	36	2	6	71	10	83	2.31e-09	52.4
IMGVR_UViG_3300005573_000078|3300005573|Ga0078972_100153256	MBV9992210.1	37.5	72	38	1	7	71	9	80	2.4e-08	51.6
IMGVR_UViG_3300005573_000078|3300005573|Ga0078972_100153256	Soil_2_scaffold_74989_c1_1	36.9	149	64	4	182	321	26	153	3.63e-08	53.1
IMGVR_UViG_3300005573_000078|3300005573|Ga0078972_100153256	Soil_1_scaffold_23336_c1_2	35.6	135	63	3	182	310	742	858	4.64e-08	53.5
IMGVR_UViG_3300005573_000078|3300005573|Ga0078972_100153256	WP_189920486.1	35.1	77	40	3	4	71	5	80	8.88e-07	47
IMGVR_UViG_3300005573_000078|3300005573|Ga0078972_100153256	Soil_3_scaffold_62914_c1_1	33.3	69	41	2	8	71	8	76	1.11e-06	45.1
IMGVR_UViG_3300005573_000082|3300005573|Ga0078972_100181435	IMGVR_UViG_3300005573_000082|3300005573|Ga0078972_100181435	100	313	0	0	1	313	1	313	1.67e-211	577
IMGVR_UViG_3300005573_000082|3300005573|Ga0078972_100181435	Creek_4_scaffold_10361_c1_3	47.6	166	70	4	123	275	36	197	1.17e-39	137
IMGVR_UViG_3300005573_000082|3300005573|Ga0078972_100181435	Endo_3_scaffold_50227_c1_1	23.7	253	105	6	2	245	4	177	5.61e-11	60.1
IMGVR_UViG_3300005573_000082|3300005573|Ga0078972_100181435	Creek_2_scaffold_7735_c1_5	35.4	82	42	3	177	256	25	97	4.04e-06	43.9
IMGVR_UViG_3300005573_000374|3300005573|Ga0078972_10118882	IMGVR_UViG_3300005573_000374|3300005573|Ga0078972_10118882	100	175	0	0	1	175	1	175	1.37e-121	338
IMGVR_UViG_3300005573_000374|3300005573|Ga0078972_10118882	Endo_2_scaffold_23628_c1_1	31.8	85	53	2	7	87	7	90	1.49e-08	48.1
IMGVR_UViG_3300005573_000391|3300005573|Ga0078972_101258514	IMGVR_UViG_3300005573_000391|3300005573|Ga0078972_101258514	100	176	0	0	1	176	1	176	7.58e-115	321
IMGVR_UViG_3300005573_000391|3300005573|Ga0078972_101258514	Soil_3_scaffold_50785_c1_3	54.1	146	64	3	31	174	1	145	3.47e-33	113
IMGVR_UViG_3300005573_000300|3300005573|Ga0078972_100884922	IMGVR_UViG_3300005573_000300|3300005573|Ga0078972_100884922	100	67	0	0	1	67	1	67	9.59e-53	155
IMGVR_UViG_3300005573_000082|3300005573|Ga0078972_100181444	IMGVR_UViG_3300005573_000082|3300005573|Ga0078972_100181444	100	545	0	0	1	545	1	545	0	1083
IMGVR_UViG_3300005573_000082|3300005573|Ga0078972_100181444	Creek_2_scaffold_9923_c1_3	33.2	187	104	7	215	401	67	232	7.26e-22	93.2
IMGVR_UViG_3300005573_000016|3300005573|Ga0078972_100339120	IMGVR_UViG_3300005573_000016|3300005573|Ga0078972_100339120	100	87	0	0	1	87	1	87	1.75e-55	164
IMGVR_UViG_3300005573_000016|3300005573|Ga0078972_100339120	Creek_2_scaffold_11238_c1_3	35.4	82	53	0	6	87	7	88	1.57e-09	48.1
IMGVR_UViG_3300005573_000391|3300005573|Ga0078972_101258516	IMGVR_UViG_3300005573_000391|3300005573|Ga0078972_101258516	100	148	0	0	1	148	1	148	5.46e-99	279
IMGVR_UViG_3300005573_000391|3300005573|Ga0078972_101258516	Soil_3_scaffold_50785_c1_2	47.8	134	69	1	5	137	6	139	3.22e-27	97.4
IMGVR_UViG_3300005573_000082|3300005573|Ga0078972_100181452	IMGVR_UViG_3300005573_000082|3300005573|Ga0078972_100181452	100	272	0	0	1	272	1	272	1.92e-185	508
IMGVR_UViG_3300005573_000082|3300005573|Ga0078972_100181452	Endo_3_scaffold_5051_c1_7	31.4	172	88	7	40	191	2	163	1.05e-18	81.3
IMGVR_UViG_3300005573_000082|3300005573|Ga0078972_100181452	Endo_2_scaffold_7189_c1_2	31.2	157	94	5	39	194	40	183	2.23e-15	72
IMGVR_UViG_3300005573_000082|3300005573|Ga0078972_100181452	Soil_3_scaffold_2664_c1_6	28.6	210	139	7	26	226	29	236	3.4e-13	66.2
IMGVR_UViG_3300005573_000082|3300005573|Ga0078972_100181452	Creek_2_scaffold_17489_c1_2	32.2	90	61	0	126	215	1	90	1.56e-12	61.6
IMGVR_UViG_3300005573_000082|3300005573|Ga0078972_100181452	QBK89967.1	25.1	187	121	4	21	194	52	232	1.75e-12	64.3
IMGVR_UViG_3300005573_000082|3300005573|Ga0078972_100181452	Endo_2_scaffold_7847_c1_2	23.6	174	114	4	24	194	24	181	3.39e-11	60.1
IMGVR_UViG_3300005573_000082|3300005573|Ga0078972_100181452	Endo_1_scaffold_82_c1_18	26.3	171	116	6	22	191	91	252	4.07e-11	60.5
IMGVR_UViG_3300005573_000082|3300005573|Ga0078972_100181452	YP_009001357.1	28.9	135	81	4	63	194	66	188	4.19e-11	60.1
IMGVR_UViG_3300005573_000082|3300005573|Ga0078972_100181452	QBK90767.1	24.9	177	122	4	22	191	24	196	3.75e-10	57.4
IMGVR_UViG_3300005573_000082|3300005573|Ga0078972_100181452	Endo_4_scaffold_30052_c1_1	28.4	134	77	5	36	166	37	154	1.34e-09	53.9
IMGVR_UViG_3300005573_000082|3300005573|Ga0078972_100181452	YP_009328944.1	27.4	164	99	5	36	191	33	184	6.04e-09	53.5
IMGVR_UViG_3300005573_000082|3300005573|Ga0078972_100181452	QBK91595.1	28.2	131	82	4	72	194	79	205	1.22e-08	52.8
IMGVR_UViG_3300005573_000082|3300005573|Ga0078972_100181452	Creek_3_scaffold_8974_c1_3	25.9	166	110	4	26	191	12	164	3.64e-08	50.8
IMGVR_UViG_3300005573_000082|3300005573|Ga0078972_100181452	QBK90652.1	23	196	135	7	13	201	71	257	4.64e-08	51.2
IMGVR_UViG_3300005573_000082|3300005573|Ga0078972_100181452	Endo_4_scaffold_18863_c1_1	38.2	68	35	2	128	194	6	67	3.86e-07	46.6
IMGVR_UViG_3300005573_000082|3300005573|Ga0078972_100181452	Creek_4_scaffold_3988_c1_1	23.3	129	82	5	72	191	67	187	4.95e-06	44.7
IMGVR_UViG_3300005573_000082|3300005573|Ga0078972_100181452	Creek_1_scaffold_6725_c1_4	23.3	129	82	5	72	191	67	187	6.77e-06	44.7
IMGVR_UViG_3300005573_000078|3300005573|Ga0078972_100153269	IMGVR_UViG_3300005573_000078|3300005573|Ga0078972_100153269	100	152	0	0	1	152	1	152	1.05e-98	278
IMGVR_UViG_3300005573_000078|3300005573|Ga0078972_100153269	Soil_1_scaffold_53524_c1_2	37.3	153	86	6	1	152	1	144	1.88e-19	77.4
IMGVR_UViG_3300005573_000082|3300005573|Ga0078972_100181448	IMGVR_UViG_3300005573_000082|3300005573|Ga0078972_100181448	100	367	0	0	1	367	1	367	2.09e-255	692
IMGVR_UViG_3300005573_000082|3300005573|Ga0078972_100181448	Creek_2_scaffold_9923_c1_1	38.8	232	120	4	121	352	166	375	8.59e-40	144
IMGVR_UViG_3300005573_000082|3300005573|Ga0078972_100181448	QBK91593.1	33.7	246	146	5	136	366	547	790	2.95e-31	123
IMGVR_UViG_3300005573_000082|3300005573|Ga0078972_100181448	CAH6420951.1	30	230	129	8	149	352	655	878	1.02e-18	85.9
IMGVR_UViG_3300005573_000082|3300005573|Ga0078972_100181448	Endo_2_scaffold_8730_c1_2	29.1	206	135	5	168	367	135	335	1.57e-18	83.6
IMGVR_UViG_3300005573_000082|3300005573|Ga0078972_100181448	Endo_3_scaffold_5051_c1_1	30	203	123	4	179	367	1	198	4.46e-18	79.7
IMGVR_UViG_3300005573_000082|3300005573|Ga0078972_100181448	SPN79351.1	26.8	276	175	9	88	357	163	417	1.45e-16	78.6
IMGVR_UViG_3300005573_000082|3300005573|Ga0078972_100181448	Endo_1_scaffold_531_c1_26	30.8	156	100	3	149	298	655	808	3.45e-16	78.2
IMGVR_UViG_3300005573_000082|3300005573|Ga0078972_100181448	QBK85384.1	29.5	217	138	5	99	307	180	389	5.14e-11	61.6
IMGVR_UViG_3300005573_000082|3300005573|Ga0078972_100181448	QBK84746.1	27.4	208	135	6	168	361	70	275	1.05e-10	60.1
IMGVR_UViG_3300005573_000082|3300005573|Ga0078972_100181448	AYV86058.1	27.7	231	143	9	135	351	274	494	1.46e-10	60.5
IMGVR_UViG_3300005573_000082|3300005573|Ga0078972_100181448	Endo_3_scaffold_12054_c1_5	27.6	123	88	1	168	290	189	310	2.82e-09	56.2
IMGVR_UViG_3300005573_000082|3300005573|Ga0078972_100181448	Endo_3_scaffold_2304_c1_7	27.4	157	106	3	135	290	54	203	4.61e-09	55.1
IMGVR_UViG_3300005573_000082|3300005573|Ga0078972_100181448	Endo_4_scaffold_625_c1_9	20.3	231	168	5	145	362	55	282	7.97e-08	51.2
IMGVR_UViG_3300005573_000201|3300005573|Ga0078972_100489861	IMGVR_UViG_3300005573_000201|3300005573|Ga0078972_100489861	100	90	0	0	1	90	1	90	6.18e-64	186
IMGVR_UViG_3300005573_000236|3300005573|Ga0078972_10061847	IMGVR_UViG_3300005573_000236|3300005573|Ga0078972_10061847	100	126	0	0	1	126	1	126	2.58e-91	258
IMGVR_UViG_3300005573_000236|3300005573|Ga0078972_10061847	Endo_3_scaffold_31390_c1_1	58.3	127	52	1	1	126	13	139	1.49e-47	147
IMGVR_UViG_3300005573_000236|3300005573|Ga0078972_10061847	Endo_3_scaffold_51726_c1_2	53.5	127	57	2	1	126	56	181	3.05e-41	133
IMGVR_UViG_3300005573_000236|3300005573|Ga0078972_10061847	Endo_2_scaffold_20325_c1_4	43.8	121	63	3	1	116	1	121	2.06e-25	91.7
IMGVR_UViG_3300005573_000236|3300005573|Ga0078972_10061845	IMGVR_UViG_3300005573_000236|3300005573|Ga0078972_10061845	100	53	0	0	1	53	1	53	1.13e-36	114
IMGVR_UViG_3300005573_000236|3300005573|Ga0078972_10061845	Endo_3_scaffold_30204_c2_1	56.6	53	22	1	1	52	25	77	3.41e-11	51.2
IMGVR_UViG_3300005573_000236|3300005573|Ga0078972_10061845	Endo_2_scaffold_20325_c1_1	58.5	41	12	1	12	52	3	38	1.64e-07	41.6
IMGVR_UViG_3300005573_000082|3300005573|Ga0078972_100181456	IMGVR_UViG_3300005573_000082|3300005573|Ga0078972_100181456	100	432	0	0	32	463	32	463	7.18e-307	831
IMGVR_UViG_3300005573_000082|3300005573|Ga0078972_100181456	Creek_3_scaffold_21071_c1_2	21.5	437	286	11	40	456	21	420	2.19e-14	72.8
IMGVR_UViG_3300005573_000082|3300005573|Ga0078972_100181456	Creek_2_scaffold_18116_c1_2	21.9	265	193	6	194	456	45	297	2.06e-10	59.7
IMGVR_UViG_3300005573_000201|3300005573|Ga0078972_100489862	IMGVR_UViG_3300005573_000201|3300005573|Ga0078972_100489862	100	79	0	0	1	79	1	79	2.06e-57	168
IMGVR_UViG_3300005573_000236|3300005573|Ga0078972_100618411	IMGVR_UViG_3300005573_000236|3300005573|Ga0078972_100618411	100	184	0	0	1	184	1	184	7.6e-137	377
IMGVR_UViG_3300005573_000236|3300005573|Ga0078972_100618411	Endo_2_scaffold_31034_c1_4	89.7	116	12	0	69	184	1	116	2.99e-71	209
IMGVR_UViG_3300005573_000236|3300005573|Ga0078972_100618411	Endo_1_scaffold_31786_c1_1	82.8	58	10	0	127	184	1	58	7.09e-26	92.4
IMGVR_UViG_3300005573_000236|3300005573|Ga0078972_100618411	Endo_2_scaffold_36502_c1_3	43.2	118	63	3	22	139	22	135	1.28e-21	86.3
IMGVR_UViG_3300005573_000236|3300005573|Ga0078972_100618411	Endo_2_scaffold_26989_c1_1	37.3	118	70	2	22	139	22	135	1.33e-19	79.7
IMGVR_UViG_3300005573_000236|3300005573|Ga0078972_10061848	IMGVR_UViG_3300005573_000236|3300005573|Ga0078972_10061848	100	56	0	0	1	56	1	56	8.32e-38	117
IMGVR_UViG_3300005573_000236|3300005573|Ga0078972_10061848	Endo_2_scaffold_40291_c1_2	60.4	48	16	1	3	47	4	51	8.19e-19	69.7
IMGVR_UViG_3300005573_000236|3300005573|Ga0078972_10061848	Endo_3_scaffold_30204_c2_3	49	49	25	0	4	52	1	49	3.1e-15	60.5
IMGVR_UViG_3300005573_000318|3300005573|Ga0078972_100954810	IMGVR_UViG_3300005573_000318|3300005573|Ga0078972_100954810	100	74	0	0	1	74	1	74	5.98e-48	144
IMGVR_UViG_3300005573_000016|3300005573|Ga0078972_100339119	IMGVR_UViG_3300005573_000016|3300005573|Ga0078972_100339119	100	290	0	0	1	290	1	290	3.46e-222	602
IMGVR_UViG_3300005573_000016|3300005573|Ga0078972_100339119	Creek_3_scaffold_19965_c1_4	86.1	144	20	0	1	144	1	144	5.01e-93	270
IMGVR_UViG_3300005573_000201|3300005573|Ga0078972_100489863	IMGVR_UViG_3300005573_000201|3300005573|Ga0078972_100489863	100	567	0	0	1	567	1	567	0	1169
IMGVR_UViG_3300005573_000201|3300005573|Ga0078972_100489863	Endo_1_scaffold_21144_c1_5	99.1	115	1	0	1	115	1	115	5.58e-76	234
IMGVR_UViG_3300005573_000236|3300005573|Ga0078972_100618412	IMGVR_UViG_3300005573_000236|3300005573|Ga0078972_100618412	100	135	0	0	1	135	1	135	2.6e-102	286
IMGVR_UViG_3300005573_000236|3300005573|Ga0078972_100618412	Endo_2_scaffold_36502_c1_1	91.4	93	8	0	43	135	1	93	5.77e-61	180
IMGVR_UViG_3300005573_000236|3300005573|Ga0078972_100618412	Endo_2_scaffold_26989_c1_3	46	139	70	3	1	135	1	138	1.31e-38	125
IMGVR_UViG_3300005573_000236|3300005573|Ga0078972_100618412	Endo_3_scaffold_49807_c1_3	44.6	139	68	4	1	134	1	135	1.52e-34	115
IMGVR_UViG_3300005573_000236|3300005573|Ga0078972_100618412	Endo_2_scaffold_31034_c1_3	37.4	99	61	1	34	131	31	129	9.62e-17	70.1
IMGVR_UViG_3300005573_000236|3300005573|Ga0078972_100618412	Endo_2_scaffold_26989_c1_1	32.4	139	80	6	6	134	7	141	7.55e-09	49.7
IMGVR_UViG_3300005573_000236|3300005573|Ga0078972_100618412	IMGVR_UViG_3300005573_001044|3300005573|Ga0078972_10293736	48.8	41	21	0	91	131	48	88	2.37e-08	47
IMGVR_UViG_3300005573_000236|3300005573|Ga0078972_100618412	Endo_2_scaffold_36502_c1_3	26.5	136	92	3	6	134	7	141	3.84e-07	45.4
IMGVR_UViG_3300005573_000236|3300005573|Ga0078972_100618412	Endo_2_scaffold_22000_c2_3	48.8	41	21	0	91	131	15	55	1.65e-06	41.6
IMGVR_UViG_3300005573_000236|3300005573|Ga0078972_10061849	IMGVR_UViG_3300005573_000236|3300005573|Ga0078972_10061849	100	112	0	0	1	112	1	112	7.24e-71	205
IMGVR_UViG_3300005573_000236|3300005573|Ga0078972_10061849	Endo_2_scaffold_31034_c1_1	72.7	33	9	0	65	97	1	33	1.53e-10	50.4
IMGVR_UViG_3300005573_000318|3300005573|Ga0078972_100954811	IMGVR_UViG_3300005573_000318|3300005573|Ga0078972_100954811	100	144	0	0	1	144	1	144	3.6e-102	286
IMGVR_UViG_3300005573_000318|3300005573|Ga0078972_100954811	IMGVR_UViG_3300031673_000082|3300031673|Ga0307377_1000054439	38.5	104	61	1	32	135	20	120	1.42e-18	74.3
IMGVR_UViG_3300005573_000318|3300005573|Ga0078972_100954811	Soil_3_scaffold_48694_c1_2	34.5	84	55	0	32	115	21	104	1.46e-11	56.2
IMGVR_UViG_3300005573_000318|3300005573|Ga0078972_100954811	Endo_2_scaffold_41830_c1_1	36.6	71	45	0	32	102	21	91	1.48e-09	50.1
IMGVR_UViG_3300005573_000318|3300005573|Ga0078972_100954812	IMGVR_UViG_3300005573_000318|3300005573|Ga0078972_100954812	100	177	0	0	1	177	1	177	5.58e-122	339
IMGVR_UViG_3300005573_000318|3300005573|Ga0078972_100954812	Endo_3_scaffold_65439_c1_2	34.6	153	98	1	1	151	1	153	1.81e-30	107
IMGVR_UViG_3300005573_000318|3300005573|Ga0078972_100954812	Endo_3_scaffold_65439_c1_1	100	45	0	0	1	45	1	45	8.52e-26	91.7
IMGVR_UViG_3300005573_000318|3300005573|Ga0078972_100954812	Endo_1_scaffold_40779_c1_3	28.6	154	110	0	1	154	1	154	1.79e-17	73.6
IMGVR_UViG_3300005573_000201|3300005573|Ga0078972_100489858	IMGVR_UViG_3300005573_000201|3300005573|Ga0078972_100489858	100	180	0	0	1	180	1	180	2.56e-133	368
IMGVR_UViG_3300005573_000201|3300005573|Ga0078972_100489858	Endo_2_scaffold_28617_c1_1	93	100	7	0	1	100	1	100	2.69e-65	193
IMGVR_UViG_3300005573_000236|3300005573|Ga0078972_100618414	IMGVR_UViG_3300005573_000236|3300005573|Ga0078972_100618414	100	72	0	0	1	72	1	72	9.28e-51	151
IMGVR_UViG_3300005573_000236|3300005573|Ga0078972_100618414	Endo_3_scaffold_19454_c1_7	83.9	31	5	0	1	31	1	31	9.21e-16	62
IMGVR_UViG_3300005573_000318|3300005573|Ga0078972_10095484	IMGVR_UViG_3300005573_000318|3300005573|Ga0078972_10095484	100	473	0	0	1	473	1	473	0	937
IMGVR_UViG_3300005573_000318|3300005573|Ga0078972_10095484	Endo_3_scaffold_60880_c1_1	95.4	350	16	0	1	350	1	350	4.49e-241	660
IMGVR_UViG_3300005573_000318|3300005573|Ga0078972_10095484	Soil_1_scaffold_56843_c1_3	93.1	233	16	0	1	233	1	233	1.82e-152	431
IMGVR_UViG_3300005573_000318|3300005573|Ga0078972_10095484	Endo_2_scaffold_34045_c1_1	86.1	122	17	0	1	122	1	122	6.66e-67	208
IMGVR_UViG_3300005573_000130|3300005573|Ga0078972_100332034	IMGVR_UViG_3300005573_000130|3300005573|Ga0078972_100332034	100	267	0	0	1	267	1	267	3.53e-174	479
IMGVR_UViG_3300005573_000130|3300005573|Ga0078972_100332034	Endo_2_scaffold_19132_c1_2	62.2	143	52	1	1	143	1	141	4.99e-47	152
IMGVR_UViG_3300005573_000130|3300005573|Ga0078972_100332034	Endo_3_scaffold_40048_c1_3	73.2	41	11	0	103	143	5	45	2.31e-12	58.9
IMGVR_UViG_3300005573_000236|3300005573|Ga0078972_100618415	IMGVR_UViG_3300005573_000236|3300005573|Ga0078972_100618415	100	76	0	0	1	76	1	76	2.58e-52	155
IMGVR_UViG_3300005573_000318|3300005573|Ga0078972_10095485	IMGVR_UViG_3300005573_000318|3300005573|Ga0078972_10095485	100	260	0	0	1	260	1	260	1.22e-191	522
IMGVR_UViG_3300005573_000318|3300005573|Ga0078972_10095485	Endo_3_scaffold_60880_c1_2	88.3	171	20	0	85	255	1	171	2.57e-109	311
IMGVR_UViG_3300005573_000082|3300005573|Ga0078972_100181420	IMGVR_UViG_3300005573_000082|3300005573|Ga0078972_100181420	100	430	0	0	1	430	1	430	8.6e-229	630
IMGVR_UViG_3300005573_000082|3300005573|Ga0078972_100181420	Creek_3_scaffold_18413_c1_2	48.1	268	137	2	1	268	1	266	3.75e-88	271
IMGVR_UViG_3300005573_000082|3300005573|Ga0078972_100181420	Soil_3_scaffold_13739_c1_5	37.4	265	163	2	1	264	1	263	2.46e-58	196
IMGVR_UViG_3300005573_000082|3300005573|Ga0078972_100181420	Creek_3_scaffold_18581_c1_1	42.5	193	109	2	22	213	19	210	2.43e-48	162
IMGVR_UViG_3300005573_000082|3300005573|Ga0078972_100181420	YP_009000981.1	34.7	285	127	7	20	269	17	277	6.15e-48	169
IMGVR_UViG_3300005573_000082|3300005573|Ga0078972_100181420	QIN54640.1	34.8	290	119	6	18	264	15	277	3.96e-45	161
IMGVR_UViG_3300005573_000082|3300005573|Ga0078972_100181420	Creek_4_scaffold_21819_c1_1	48.3	147	74	2	122	268	1	145	1.42e-41	146
IMGVR_UViG_3300005573_000082|3300005573|Ga0078972_100181420	Soil_4_scaffold_46822_c1_1	50.8	132	65	0	20	151	17	148	7.68e-40	146
IMGVR_UViG_3300005573_000318|3300005573|Ga0078972_100954815	IMGVR_UViG_3300005573_000318|3300005573|Ga0078972_100954815	100	600	0	0	1	600	1	600	0	1113
IMGVR_UViG_3300005573_000318|3300005573|Ga0078972_100954815	Endo_2_scaffold_40899_c1_3	97.9	328	7	0	1	328	1	328	1.39e-214	597
IMGVR_UViG_3300005573_000318|3300005573|Ga0078972_100954815	Endo_3_scaffold_65439_c1_3	98.4	251	4	0	350	600	1	251	9.4e-161	457
IMGVR_UViG_3300005573_000318|3300005573|Ga0078972_100954815	Soil_1_scaffold_47297_c1_4	96.1	180	7	0	1	180	1	180	5.53e-108	320
IMGVR_UViG_3300005573_000318|3300005573|Ga0078972_100954815	Soil_2_scaffold_69466_c1_3	37	273	164	6	8	275	4	273	5.26e-43	153
IMGVR_UViG_3300005573_000318|3300005573|Ga0078972_100954815	DAM52117.1	26.1	482	327	12	11	487	4	461	1.07e-20	94
IMGVR_UViG_3300005573_000318|3300005573|Ga0078972_100954815	AYP68586.1	24.1	490	323	17	12	484	9	466	1.42e-20	93.6
IMGVR_UViG_3300005573_000318|3300005573|Ga0078972_100954815	Endo_1_scaffold_40779_c1_4	32.8	128	79	2	471	597	12	133	1.19e-10	57.8
IMGVR_UViG_3300005573_000318|3300005573|Ga0078972_10095486	IMGVR_UViG_3300005573_000318|3300005573|Ga0078972_10095486	100	595	0	0	1	595	1	595	0	1100
IMGVR_UViG_3300005573_000318|3300005573|Ga0078972_10095486	Soil_3_scaffold_39872_c1_3	97.7	257	6	0	339	595	1	257	1.4e-175	495
IMGVR_UViG_3300005573_000318|3300005573|Ga0078972_10095486	Endo_2_scaffold_36349_c1_3	95	202	10	0	394	595	1	202	1.9e-130	378
IMGVR_UViG_3300005573_000318|3300005573|Ga0078972_10095486	Soil_1_scaffold_56843_c1_1	97.2	145	4	0	451	595	1	145	2.5e-94	283
IMGVR_UViG_3300005573_000016|3300005573|Ga0078972_100339138	IMGVR_UViG_3300005573_000016|3300005573|Ga0078972_100339138	100	397	0	0	1	397	1	397	2.97e-261	710
IMGVR_UViG_3300005573_000016|3300005573|Ga0078972_100339138	IMGVR_UViG_3300026877_000048|3300026877|Ga0208314_10007229	50	108	54	0	289	396	189	296	1.99e-21	91.7
IMGVR_UViG_3300005573_000016|3300005573|Ga0078972_100339138	Soil_2_scaffold_63639_c1_2	40	95	53	1	307	397	198	292	2.99e-13	67.8
IMGVR_UViG_3300005573_000016|3300005573|Ga0078972_100339138	Soil_3_scaffold_62983_c1_1	38.8	85	48	1	317	397	1	85	4.7e-12	59.7
IMGVR_UViG_3300005573_000318|3300005573|Ga0078972_100954816	IMGVR_UViG_3300005573_000318|3300005573|Ga0078972_100954816	100	56	0	0	1	56	1	56	2.39e-37	116
IMGVR_UViG_3300005662_000028|3300005662|Ga0078894_1000001540	IMGVR_UViG_3300005662_000028|3300005662|Ga0078894_1000001540	100	230	0	0	1	230	1	230	6.56e-172	470
IMGVR_UViG_3300005662_000028|3300005662|Ga0078894_1000001540	Soil_3_scaffold_37851_c1_1	28.6	175	88	6	61	211	190	351	1.45e-10	58.2
IMGVR_UViG_3300005764_000307|3300005764|Ga0066903_1000187632	IMGVR_UViG_3300005764_000307|3300005764|Ga0066903_1000187632	100	410	0	0	1	410	1	410	1.2e-262	714
IMGVR_UViG_3300005764_000307|3300005764|Ga0066903_1000187632	Soil_2_scaffold_49327_c1_2	64.9	57	20	0	247	303	13	69	2.54e-11	60.5
IMGVR_UViG_3300005825_000044|3300005825|Ga0074476_1448993111	IMGVR_UViG_3300005825_000044|3300005825|Ga0074476_1448993111	100	590	0	0	1	590	1	590	0	1128
IMGVR_UViG_3300005861_000009|3300005861|Ga0080006_114519821	IMGVR_UViG_3300005861_000009|3300005861|Ga0080006_114519821	100	170	0	0	1	170	1	170	7.46e-128	353
IMGVR_UViG_3300005861_000009|3300005861|Ga0080006_114519821	Creek_3_scaffold_23823_c1_3	60.7	163	64	0	4	166	5	167	6.44e-79	230
IMGVR_UViG_3300005861_000009|3300005861|Ga0080006_114519821	Creek_4_scaffold_22657_c1_3	45.2	155	83	1	3	155	14	168	7.99e-45	144
IMGVR_UViG_3300005861_000020|3300005861|Ga0080006_116310540	IMGVR_UViG_3300005861_000020|3300005861|Ga0080006_116310540	100	420	0	0	1	420	1	420	2.77e-257	702
IMGVR_UViG_3300005861_000020|3300005861|Ga0080006_116310540	Creek_3_scaffold_23121_c1_1	76.2	332	24	3	1	330	1	279	2.2e-161	453
IMGVR_UViG_3300005861_000020|3300005861|Ga0080006_116310540	Creek_1_scaffold_14439_c1_1	59.3	162	16	2	1	160	1	114	2.66e-40	137
IMGVR_UViG_3300005861_000020|3300005861|Ga0080006_116310554	IMGVR_UViG_3300005861_000020|3300005861|Ga0080006_116310554	100	707	0	0	1	707	1	707	0	1320
IMGVR_UViG_3300005861_000020|3300005861|Ga0080006_116310554	Creek_1_scaffold_5040_c1_1	83.2	558	84	5	1	551	1	555	1.02e-303	837
IMGVR_UViG_3300005861_000020|3300005861|Ga0080006_116310554	Creek_1_scaffold_5040_c1_2	31.8	666	369	23	70	690	131	756	1.69e-82	275
IMGVR_UViG_3300005861_000020|3300005861|Ga0080006_116310554	IMGVR_UViG_3300005861_000020|3300005861|Ga0080006_116310550	31.2	715	354	22	1	702	1	590	7.48e-74	248
IMGVR_UViG_3300005861_000020|3300005861|Ga0080006_116310554	Creek_1_scaffold_5381_c1_1	92.9	112	8	0	596	707	3	114	2.33e-62	201
IMGVR_UViG_3300005861_000020|3300005861|Ga0080006_116310554	Creek_4_scaffold_10956_c1_2	30.5	550	272	13	1	546	1	444	4.51e-51	184
IMGVR_UViG_3300005861_000020|3300005861|Ga0080006_116310554	Creek_4_scaffold_10956_c1_1	32.8	403	200	13	6	356	5	388	5.96e-44	160
IMGVR_UViG_3300005861_000020|3300005861|Ga0080006_116310554	IMGVR_UViG_3300005861_000020|3300005861|Ga0080006_116310551	29.6	443	201	12	1	439	1	336	5.16e-35	135
IMGVR_UViG_3300005861_000026|3300005861|Ga0080006_11759892	IMGVR_UViG_3300005861_000026|3300005861|Ga0080006_11759892	100	547	0	0	1	547	1	547	3.4e-299	818
IMGVR_UViG_3300005861_000026|3300005861|Ga0080006_11759892	Creek_4_scaffold_15106_c1_4	38.8	134	81	1	1	134	1	133	3.71e-19	87
IMGVR_UViG_3300005861_000026|3300005861|Ga0080006_11759892	Creek_3_scaffold_10833_c1_2	30.1	113	64	2	373	485	215	312	6.97e-10	58.5
IMGVR_UViG_3300005861_000027|3300005861|Ga0080006_12182391	IMGVR_UViG_3300005861_000027|3300005861|Ga0080006_12182391	100	177	0	0	1	177	1	177	1.32e-129	358
IMGVR_UViG_3300005861_000027|3300005861|Ga0080006_12182391	Creek_4_scaffold_20893_c1_3	36	161	97	2	6	163	2	159	8.73e-28	100
IMGVR_UViG_3300005861_000027|3300005861|Ga0080006_121823915	IMGVR_UViG_3300005861_000027|3300005861|Ga0080006_121823915	100	184	0	0	1	184	1	184	3.21e-129	358
IMGVR_UViG_3300005861_000027|3300005861|Ga0080006_121823915	Creek_2_scaffold_13907_c1_2	90.2	112	11	0	73	184	1	112	4.81e-67	198
IMGVR_UViG_3300005861_000027|3300005861|Ga0080006_121823915	Creek_2_scaffold_13907_c1_1	40.4	178	101	2	1	177	1	174	8.75e-34	117
IMGVR_UViG_3300005861_000027|3300005861|Ga0080006_12182398	IMGVR_UViG_3300005861_000027|3300005861|Ga0080006_12182398	100	166	0	0	1	166	1	166	2.07e-123	342
IMGVR_UViG_3300005861_000027|3300005861|Ga0080006_12182398	Creek_2_scaffold_18210_c1_2	26	154	96	6	1	154	1	136	6.62e-10	52.8
IMGVR_UViG_3300005861_000027|3300005861|Ga0080006_12182398	Creek_3_scaffold_17739_c1_3	31.3	96	56	3	16	107	33	122	1.45e-08	48.9
IMGVR_UViG_3300005861_000020|3300005861|Ga0080006_116310534	IMGVR_UViG_3300005861_000020|3300005861|Ga0080006_116310534	100	364	0	0	1	364	1	364	2.82e-272	735
IMGVR_UViG_3300005861_000020|3300005861|Ga0080006_116310534	YP_009001365.1	38	371	207	8	12	363	71	437	5.23e-72	229
IMGVR_UViG_3300005861_000020|3300005861|Ga0080006_116310534	QIN54664.1	39.1	376	204	10	9	363	35	406	1.33e-67	216
IMGVR_UViG_3300005861_000020|3300005861|Ga0080006_116310534	Endo_3_scaffold_5051_c1_3	36	378	204	8	21	361	51	427	4.34e-60	197
IMGVR_UViG_3300005861_000020|3300005861|Ga0080006_116310534	Creek_4_scaffold_20864_c1_2	100	80	0	0	1	80	1	80	7.17e-50	160
IMGVR_UViG_3300005861_000020|3300005861|Ga0080006_116310534	Soil_3_scaffold_68467_c1_1	41.3	63	35	1	11	71	28	90	8.76e-09	50.4
IMGVR_UViG_3300005861_000020|3300005861|Ga0080006_116310534	QYB17618.1	26.4	307	182	13	94	361	154	455	1.22e-08	54.3
IMGVR_UViG_3300005861_000020|3300005861|Ga0080006_116310555	IMGVR_UViG_3300005861_000020|3300005861|Ga0080006_116310555	100	184	0	0	1	184	1	184	2.25e-104	295
IMGVR_UViG_3300005861_000027|3300005861|Ga0080006_12182399	IMGVR_UViG_3300005861_000027|3300005861|Ga0080006_12182399	100	648	0	0	1	648	1	648	0	1274
IMGVR_UViG_3300005861_000027|3300005861|Ga0080006_12182399	Creek_4_scaffold_13906_c1_1	66.1	62	20	1	3	64	12	72	4.09e-20	84.7
IMGVR_UViG_3300005861_000027|3300005861|Ga0080006_12182399	Creek_1_scaffold_15307_c1_3	88.6	44	3	1	607	648	8	51	1.9e-18	77.4
IMGVR_UViG_3300005861_000027|3300005861|Ga0080006_12182399	Creek_3_scaffold_21255_c1_1	64.1	39	14	0	386	424	1	39	8.18e-11	55.5
IMGVR_UViG_3300005861_000027|3300005861|Ga0080006_12182399	Creek_3_scaffold_21255_c1_2	39.3	89	46	2	564	645	1	88	1.69e-08	50.4
IMGVR_UViG_3300005861_000009|3300005861|Ga0080006_114519823	IMGVR_UViG_3300005861_000009|3300005861|Ga0080006_114519823	100	202	0	0	1	202	1	202	6.78e-133	369
IMGVR_UViG_3300005861_000009|3300005861|Ga0080006_114519823	Creek_4_scaffold_22781_c1_4	88.5	78	9	0	125	202	1	78	4.25e-46	145
IMGVR_UViG_3300005861_000009|3300005861|Ga0080006_114519823	Creek_3_scaffold_21994_c1_1	64.6	65	21	1	1	63	1	65	8.92e-19	75.1
IMGVR_UViG_3300005861_000009|3300005861|Ga0080006_114519823	Creek_4_scaffold_22657_c1_1	48.1	108	38	4	5	106	4	99	1.18e-14	65.1
IMGVR_UViG_3300005861_000009|3300005861|Ga0080006_114519823	Creek_3_scaffold_23823_c1_5	54.8	62	24	2	1	62	1	58	1.95e-08	47.4
IMGVR_UViG_3300005861_000020|3300005861|Ga0080006_11631052	IMGVR_UViG_3300005861_000020|3300005861|Ga0080006_11631052	100	1028	0	0	1	1028	1	1028	0	2024
IMGVR_UViG_3300005861_000020|3300005861|Ga0080006_11631052	Creek_2_scaffold_8662_c1_1	92.9	716	51	0	1	716	1	716	0	1283
IMGVR_UViG_3300005861_000020|3300005861|Ga0080006_11631052	Creek_3_scaffold_7630_c1_1	53.4	1042	406	28	28	1028	4	1006	0	964
IMGVR_UViG_3300005861_000020|3300005861|Ga0080006_11631052	Creek_2_scaffold_13862_c1_1	42.3	700	341	27	75	741	6	675	3.59e-132	413
IMGVR_UViG_3300005861_000020|3300005861|Ga0080006_11631052	Creek_3_scaffold_23209_c1_1	44.3	528	250	21	272	770	8	520	8.97e-103	330
IMGVR_UViG_3300005861_000020|3300005861|Ga0080006_11631052	Creek_4_scaffold_18355_c1_1	94.9	136	7	0	893	1028	1	136	1.77e-91	285
IMGVR_UViG_3300005861_000020|3300005861|Ga0080006_11631052	Creek_2_scaffold_15460_c1_2	43.8	368	168	16	3	356	5	347	7.07e-61	209
IMGVR_UViG_3300005861_000020|3300005861|Ga0080006_11631052	Creek_1_scaffold_8820_c1_1	43.7	222	101	9	3	215	5	211	9.93e-37	135
IMGVR_UViG_3300005861_000020|3300005861|Ga0080006_11631052	YP_009329198.1	34	206	116	6	730	926	121	315	2.67e-27	112
IMGVR_UViG_3300005861_000020|3300005861|Ga0080006_11631052	Soil_4_scaffold_36499_c1_3	31	216	118	7	724	926	2	199	2.64e-25	102
IMGVR_UViG_3300005861_000020|3300005861|Ga0080006_11631052	SPN79544.1	32.3	254	149	8	681	926	85	323	8.76e-25	105
IMGVR_UViG_3300005861_000020|3300005861|Ga0080006_11631052	QIN54387.1	36.7	169	94	5	765	925	151	314	3.36e-24	103
IMGVR_UViG_3300005861_000020|3300005861|Ga0080006_11631052	Endo_3_scaffold_24238_c1_2	36.6	164	84	6	764	926	152	296	1.04e-23	100
IMGVR_UViG_3300005861_000020|3300005861|Ga0080006_11631052	Soil_2_scaffold_20485_c1_1	37.7	162	91	5	764	923	173	326	1.71e-23	100
IMGVR_UViG_3300005861_000020|3300005861|Ga0080006_11631052	SPN79542.1	34.1	170	99	4	765	926	155	319	1.47e-21	95.5
IMGVR_UViG_3300005861_000020|3300005861|Ga0080006_11631052	Endo_3_scaffold_23381_c1_4	35	137	76	4	784	919	2	126	3.27e-17	77
IMGVR_UViG_3300005861_000020|3300005861|Ga0080006_11631052	Soil_4_scaffold_57565_c1_1	53.7	54	24	1	874	926	1	54	5.27e-13	62.8
IMGVR_UViG_3300005861_000020|3300005861|Ga0080006_11631052	Endo_2_scaffold_25434_c1_4	54.1	37	17	0	890	926	1	37	1.31e-07	47
IMGVR_UViG_3300005861_000020|3300005861|Ga0080006_11631052	Creek_3_scaffold_23080_c1_3	48.6	35	17	1	981	1014	5	39	2.89e-06	43.1
IMGVR_UViG_3300005861_000020|3300005861|Ga0080006_11631052	Creek_3_scaffold_1312_c1_11	40	60	32	2	536	593	126	183	5.39e-06	47.8
IMGVR_UViG_3300005861_000020|3300005861|Ga0080006_116310570	IMGVR_UViG_3300005861_000020|3300005861|Ga0080006_116310570	100	103	0	0	1	103	1	103	1.2e-76	219
IMGVR_UViG_3300005861_000020|3300005861|Ga0080006_116310577	IMGVR_UViG_3300005861_000020|3300005861|Ga0080006_116310577	100	72	0	0	1	72	1	72	2.6e-39	122
IMGVR_UViG_3300005861_000020|3300005861|Ga0080006_116310577	Creek_4_scaffold_22791_c1_1	65.9	44	12	1	2	42	4	47	6.78e-12	52.8
IMGVR_UViG_3300005861_000257|3300005861|Ga0080006_117545615	IMGVR_UViG_3300005861_000257|3300005861|Ga0080006_117545615	100	53	0	0	1	53	1	53	7.69e-35	109
IMGVR_UViG_3300005861_000257|3300005861|Ga0080006_117545615	Creek_1_scaffold_8101_c1_2	73	37	6	1	15	51	1	33	1.08e-11	52
IMGVR_UViG_3300005861_000257|3300005861|Ga0080006_117545615	Creek_4_scaffold_22791_c1_1	56.8	44	16	1	1	41	12	55	1.03e-08	43.9
IMGVR_UViG_3300005861_000027|3300005861|Ga0080006_121823910	IMGVR_UViG_3300005861_000027|3300005861|Ga0080006_121823910	100	168	0	0	1	168	1	168	3.42e-123	342
IMGVR_UViG_3300005861_000027|3300005861|Ga0080006_121823910	Creek_4_scaffold_20373_c1_5	89.6	106	11	0	62	167	1	106	1.89e-66	196
IMGVR_UViG_3300005861_000027|3300005861|Ga0080006_121823910	Creek_2_scaffold_16064_c1_1	91.6	83	7	0	85	167	1	83	7.62e-52	158
IMGVR_UViG_3300005861_000027|3300005861|Ga0080006_121823910	Creek_4_scaffold_20373_c1_4	80.9	47	9	0	1	47	1	47	3.59e-23	84.7
IMGVR_UViG_3300005861_000027|3300005861|Ga0080006_121823910	Creek_2_scaffold_18210_c1_3	35.4	96	56	3	1	95	1	91	4.08e-08	47
IMGVR_UViG_3300005861_000027|3300005861|Ga0080006_12182393	IMGVR_UViG_3300005861_000027|3300005861|Ga0080006_12182393	100	492	0	0	1	492	1	492	0	874
IMGVR_UViG_3300005861_000027|3300005861|Ga0080006_12182393	Creek_3_scaffold_21308_c1_2	25.9	239	124	7	1	225	1	200	3.77e-10	58.9
IMGVR_UViG_3300005861_000009|3300005861|Ga0080006_114519824	IMGVR_UViG_3300005861_000009|3300005861|Ga0080006_114519824	100	78	0	0	1	78	1	78	3.36e-49	147
IMGVR_UViG_3300005861_000009|3300005861|Ga0080006_114519859	IMGVR_UViG_3300005861_000009|3300005861|Ga0080006_114519859	100	107	0	0	1	107	1	107	1.33e-75	216
IMGVR_UViG_3300005861_000009|3300005861|Ga0080006_114519859	Creek_4_scaffold_24251_c1_2	64.6	48	17	0	59	106	1	48	9.42e-15	61.2
IMGVR_UViG_3300005861_000020|3300005861|Ga0080006_116310550	IMGVR_UViG_3300005861_000020|3300005861|Ga0080006_116310550	100	597	0	0	1	597	1	597	0	1151
IMGVR_UViG_3300005861_000020|3300005861|Ga0080006_116310550	Creek_1_scaffold_5040_c1_2	30.4	649	325	23	56	589	125	761	2.46e-75	253
IMGVR_UViG_3300005861_000020|3300005861|Ga0080006_116310550	IMGVR_UViG_3300005861_000020|3300005861|Ga0080006_116310554	31.5	715	352	23	1	590	1	702	1.21e-74	250
IMGVR_UViG_3300005861_000020|3300005861|Ga0080006_116310550	Creek_1_scaffold_5040_c1_1	35.1	562	280	18	1	489	1	550	1.65e-68	230
IMGVR_UViG_3300005861_000020|3300005861|Ga0080006_116310550	Creek_4_scaffold_10956_c1_2	28	639	309	23	1	595	1	532	2.03e-48	175
IMGVR_UViG_3300005861_000020|3300005861|Ga0080006_116310550	Creek_4_scaffold_10956_c1_1	36.2	384	147	15	4	300	3	375	1.04e-46	167
IMGVR_UViG_3300005861_000020|3300005861|Ga0080006_116310550	IMGVR_UViG_3300005861_000020|3300005861|Ga0080006_116310551	25.6	407	183	13	63	438	69	386	4.4e-27	111
IMGVR_UViG_3300005861_000020|3300005861|Ga0080006_116310550	Creek_1_scaffold_5381_c1_1	32.1	78	50	2	516	590	32	109	7.18e-06	43.5
IMGVR_UViG_3300005861_000020|3300005861|Ga0080006_116310557	IMGVR_UViG_3300005861_000020|3300005861|Ga0080006_116310557	100	929	0	0	1	929	1	929	0	1707
IMGVR_UViG_3300005861_000020|3300005861|Ga0080006_116310557	Creek_3_scaffold_18236_c1_1	78.3	644	128	8	284	925	1	634	0	912
IMGVR_UViG_3300005861_000020|3300005861|Ga0080006_116310557	Creek_1_scaffold_5381_c1_4	73.7	577	141	8	58	630	1	570	1.86e-257	729
IMGVR_UViG_3300005861_000020|3300005861|Ga0080006_116310557	Creek_2_scaffold_3786_c1_1	79.8	183	37	0	747	929	1	183	8.6e-88	276
IMGVR_UViG_3300005861_000257|3300005861|Ga0080006_11754561	IMGVR_UViG_3300005861_000257|3300005861|Ga0080006_11754561	100	401	0	0	1	401	1	401	4.06e-277	750
IMGVR_UViG_3300005861_000257|3300005861|Ga0080006_11754561	Creek_1_scaffold_5543_c1_1	34.1	361	224	8	38	392	38	390	9.95e-49	168
IMGVR_UViG_3300005861_000257|3300005861|Ga0080006_11754561	Creek_3_scaffold_10307_c1_2	70.8	106	29	2	7	110	7	112	5.4e-39	134
IMGVR_UViG_3300005861_000027|3300005861|Ga0080006_121823911	IMGVR_UViG_3300005861_000027|3300005861|Ga0080006_121823911	100	68	0	0	1	68	1	68	1.12e-47	143
IMGVR_UViG_3300005861_000027|3300005861|Ga0080006_121823911	Creek_4_scaffold_13906_c1_2	56.9	65	27	1	1	64	4	68	7.06e-20	77.8
IMGVR_UViG_3300005861_000027|3300005861|Ga0080006_121823911	IMGVR_UViG_3300025838_001242|3300025838|Ga0208872_10032957	52.9	68	27	2	2	66	4	69	5.44e-17	65.9
IMGVR_UViG_3300005861_000027|3300005861|Ga0080006_121823911	Endo_3_scaffold_34296_c1_3	46.4	69	28	2	3	64	5	71	6.32e-17	65.9
IMGVR_UViG_3300005861_000027|3300005861|Ga0080006_121823911	IMGVR_UViG_3300037843_000179|3300037843|Ga0427918_0008029_9086_9385	45.2	62	34	0	3	64	33	94	7.42e-15	61.2
IMGVR_UViG_3300005861_000027|3300005861|Ga0080006_121823911	Soil_3_scaffold_46042_c1_3	44.4	72	34	1	2	67	6	77	1.4e-14	60.1
IMGVR_UViG_3300005861_000027|3300005861|Ga0080006_121823911	IMGVR_UViG_3300009618_000096|3300009618|Ga0116127_10020113	43.5	62	35	0	3	64	137	198	5.87e-12	55.8
IMGVR_UViG_3300005861_000027|3300005861|Ga0080006_121823911	Soil_1_scaffold_72971_c1_1	41.9	62	36	0	3	64	21	82	3.33e-11	51.6
IMGVR_UViG_3300005861_000027|3300005861|Ga0080006_121823911	Soil_1_scaffold_56697_c1_3	45.5	55	30	0	3	57	10	64	4.67e-10	48.1
IMGVR_UViG_3300005861_000027|3300005861|Ga0080006_121823911	Soil_1_scaffold_12841_c1_2	41.3	63	36	1	3	64	5	67	9.12e-09	45.1
IMGVR_UViG_3300005861_000027|3300005861|Ga0080006_121823911	Soil_1_scaffold_31288_c1_1	35.9	64	40	1	2	64	4	67	5.43e-08	45.1
IMGVR_UViG_3300005861_000027|3300005861|Ga0080006_121823911	Soil_3_scaffold_63312_c1_2	34.4	64	41	1	2	64	4	67	7e-08	44.3
IMGVR_UViG_3300005861_000020|3300005861|Ga0080006_116310551	IMGVR_UViG_3300005861_000020|3300005861|Ga0080006_116310551	100	396	0	0	1	396	1	396	6.58e-253	689
IMGVR_UViG_3300005861_000020|3300005861|Ga0080006_116310551	Creek_4_scaffold_10956_c1_2	90.1	384	35	2	1	382	1	383	1.27e-218	607
IMGVR_UViG_3300005861_000020|3300005861|Ga0080006_116310551	Creek_1_scaffold_5040_c1_2	33.2	404	181	10	69	383	133	536	4e-55	192
IMGVR_UViG_3300005861_000020|3300005861|Ga0080006_116310551	Creek_4_scaffold_10956_c1_1	42	238	109	7	69	277	112	349	4.37e-47	163
IMGVR_UViG_3300005861_000020|3300005861|Ga0080006_116310551	Creek_1_scaffold_5040_c1_1	28.2	447	216	8	1	342	1	447	1.97e-37	140
IMGVR_UViG_3300005861_000020|3300005861|Ga0080006_116310551	IMGVR_UViG_3300005861_000020|3300005861|Ga0080006_116310554	29.2	449	207	12	1	342	1	445	5.41e-37	140
IMGVR_UViG_3300005861_000020|3300005861|Ga0080006_116310551	IMGVR_UViG_3300005861_000020|3300005861|Ga0080006_116310550	24.5	473	231	14	1	384	1	436	9.7e-27	110
IMGVR_UViG_3300005861_000020|3300005861|Ga0080006_116310572	IMGVR_UViG_3300005861_000020|3300005861|Ga0080006_116310572	100	170	0	0	1	170	1	170	2.06e-125	347
IMGVR_UViG_3300005861_000257|3300005861|Ga0080006_11754562	IMGVR_UViG_3300005861_000257|3300005861|Ga0080006_11754562	100	956	0	0	1	956	1	956	0	1661
IMGVR_UViG_3300005861_000257|3300005861|Ga0080006_11754562	Creek_3_scaffold_9720_c1_1	55.7	954	361	21	21	948	1	918	2.71e-278	796
IMGVR_UViG_3300005861_000257|3300005861|Ga0080006_11754562	Creek_4_scaffold_17907_c1_2	47.9	484	210	14	491	953	2	464	2.6e-87	285
IMGVR_UViG_3300005861_000026|3300005861|Ga0080006_117598915	IMGVR_UViG_3300005861_000026|3300005861|Ga0080006_117598915	100	635	0	0	1	635	1	635	0	1236
IMGVR_UViG_3300005861_000026|3300005861|Ga0080006_117598915	Creek_1_scaffold_11639_c1_1	68.7	524	162	2	21	544	1	522	1.15e-251	705
IMGVR_UViG_3300005861_000026|3300005861|Ga0080006_117598915	Creek_4_scaffold_16259_c1_1	61.3	465	177	2	80	544	62	523	5.56e-204	582
IMGVR_UViG_3300005861_000026|3300005861|Ga0080006_117598915	Creek_2_scaffold_17969_c1_1	77.6	348	71	3	28	370	14	359	8.51e-191	540
IMGVR_UViG_3300005861_000026|3300005861|Ga0080006_117598915	Creek_3_scaffold_23237_c1_1	89.9	286	29	0	260	545	1	286	1.95e-180	514
IMGVR_UViG_3300005861_000026|3300005861|Ga0080006_117598915	AYV85346.1	38.7	450	259	6	78	527	285	717	1.58e-86	283
IMGVR_UViG_3300005861_000026|3300005861|Ga0080006_117598915	Creek_2_scaffold_12882_c1_1	80.7	140	27	0	81	220	76	215	7.44e-78	244
IMGVR_UViG_3300005861_000026|3300005861|Ga0080006_117598915	Endo_2_scaffold_26896_c1_1	39.2	286	169	2	83	363	4	289	6.31e-65	213
IMGVR_UViG_3300005861_000026|3300005861|Ga0080006_117598915	Soil_3_scaffold_46759_c1_1	31.6	443	287	7	90	529	6	435	1.22e-63	216
IMGVR_UViG_3300005861_000026|3300005861|Ga0080006_117598915	Creek_3_scaffold_23237_c1_2	92.5	93	7	0	136	228	1	93	4.63e-59	191
IMGVR_UViG_3300005861_000026|3300005861|Ga0080006_117598915	AGV01389.1	31.8	179	118	2	224	398	509	687	3.28e-24	105
IMGVR_UViG_3300005861_000026|3300005861|Ga0080006_117598915	AMN83919.1	30	223	141	5	199	418	320	530	5.43e-23	101
IMGVR_UViG_3300005861_000026|3300005861|Ga0080006_117598915	AJP61548.1	27.2	324	212	11	93	412	534	837	6.23e-23	102
IMGVR_UViG_3300005861_000026|3300005861|Ga0080006_117598915	IMGVR_UViG_GVMAG-S-1074262-49_000001|3300027672|Ga0209383_100003081	29.4	265	166	11	222	479	433	683	1.54e-22	100
IMGVR_UViG_3300005861_000026|3300005861|Ga0080006_117598915	IMGVR_UViG_3300034082_002470|3300034082|Ga0335020_0004622_3773_6133	24.8	443	280	15	103	509	297	722	3.75e-22	99.4
IMGVR_UViG_3300005861_000026|3300005861|Ga0080006_117598915	Soil_3_scaffold_56579_c1_1	25.4	295	204	7	222	505	89	378	4.96e-21	94
IMGVR_UViG_3300005861_000026|3300005861|Ga0080006_117598915	NIQ16814.1	28.8	198	133	6	224	416	24	218	9.85e-20	89
IMGVR_UViG_3300005861_000026|3300005861|Ga0080006_117598915	Soil_1_scaffold_71141_c1_1	29.8	181	109	7	200	366	129	305	3.67e-18	84.3
IMGVR_UViG_3300005861_000026|3300005861|Ga0080006_117598915	Endo_1_scaffold_2591_c1_1	27.4	248	157	6	264	497	18	256	1.56e-17	82.8
IMGVR_UViG_3300005861_000026|3300005861|Ga0080006_117598915	CAH6419118.1	25.8	178	130	2	224	399	642	819	6.69e-14	73.2
IMGVR_UViG_3300005861_000026|3300005861|Ga0080006_117598915	QJX72763.1	26.3	293	190	10	225	502	335	616	6.93e-14	72.8
IMGVR_UViG_3300005861_000026|3300005861|Ga0080006_117598915	Soil_3_scaffold_48421_c1_1	26.7	116	74	4	200	304	76	191	5.21e-08	51.6
IMGVR_UViG_3300005861_000026|3300005861|Ga0080006_117598915	Soil_3_scaffold_26147_c1_1	20.2	238	164	6	201	412	224	461	2.21e-07	52
IMGVR_UViG_3300005861_000027|3300005861|Ga0080006_12182395	IMGVR_UViG_3300005861_000027|3300005861|Ga0080006_12182395	100	203	0	0	1	203	1	203	6.92e-156	427
IMGVR_UViG_3300005861_000027|3300005861|Ga0080006_12182395	Creek_3_scaffold_23588_c1_2	50.9	53	26	0	87	139	5	57	1.41e-14	63.9
IMGVR_UViG_3300005861_000020|3300005861|Ga0080006_116310538	IMGVR_UViG_3300005861_000020|3300005861|Ga0080006_116310538	100	213	0	0	1	213	1	213	1.37e-126	354
IMGVR_UViG_3300005861_000020|3300005861|Ga0080006_116310538	Creek_3_scaffold_23121_c1_3	100	35	0	0	179	213	1	35	1.33e-18	73.9
IMGVR_UViG_3300005861_000020|3300005861|Ga0080006_11631055	IMGVR_UViG_3300005861_000020|3300005861|Ga0080006_11631055	100	52	0	0	1	52	1	52	9.88e-33	104
IMGVR_UViG_3300005861_000020|3300005861|Ga0080006_116310573	IMGVR_UViG_3300005861_000020|3300005861|Ga0080006_116310573	100	136	0	0	1	136	1	136	3.83e-91	258
IMGVR_UViG_3300005861_000257|3300005861|Ga0080006_11754563	IMGVR_UViG_3300005861_000257|3300005861|Ga0080006_11754563	100	125	0	0	1	125	1	125	2.69e-79	227
IMGVR_UViG_3300005861_000027|3300005861|Ga0080006_12182396	IMGVR_UViG_3300005861_000027|3300005861|Ga0080006_12182396	100	534	0	0	1	534	1	534	0	1020
IMGVR_UViG_3300005861_000027|3300005861|Ga0080006_12182396	Creek_3_scaffold_20288_c1_2	45.2	84	39	1	392	468	14	97	1.68e-16	73.2
IMGVR_UViG_3300005861_000027|3300005861|Ga0080006_12182396	Creek_3_scaffold_17739_c1_1	34	94	60	1	318	411	1	92	5.23e-11	57.4
IMGVR_UViG_3300005861_000027|3300005861|Ga0080006_12182396	Creek_3_scaffold_20288_c1_1	39.2	74	37	3	54	121	1	72	4.12e-08	48.9
IMGVR_UViG_3300005861_000009|3300005861|Ga0080006_114519820	IMGVR_UViG_3300005861_000009|3300005861|Ga0080006_114519820	100	183	0	0	1	183	1	183	4.96e-137	378
IMGVR_UViG_3300005861_000009|3300005861|Ga0080006_114519820	Creek_4_scaffold_22657_c1_4	43.7	158	82	4	13	168	5	157	4.11e-45	145
IMGVR_UViG_3300005861_000020|3300005861|Ga0080006_116310511	IMGVR_UViG_3300005861_000020|3300005861|Ga0080006_116310511	100	214	0	0	1	214	1	214	5.15e-127	355
IMGVR_UViG_3300005861_000020|3300005861|Ga0080006_116310511	Creek_3_scaffold_23101_c1_1	90.2	112	11	0	70	181	1	112	5.23e-50	156
IMGVR_UViG_3300005861_000020|3300005861|Ga0080006_116310539	IMGVR_UViG_3300005861_000020|3300005861|Ga0080006_116310539	100	196	0	0	1	196	1	196	2.78e-129	359
IMGVR_UViG_3300005861_000020|3300005861|Ga0080006_116310574	IMGVR_UViG_3300005861_000020|3300005861|Ga0080006_116310574	100	207	0	0	1	207	1	207	1.45e-159	437
IMGVR_UViG_3300005861_000020|3300005861|Ga0080006_116310574	QBK92238.1	45.9	157	78	5	45	196	107	261	3.38e-38	131
IMGVR_UViG_3300005861_000020|3300005861|Ga0080006_116310574	QBK94000.1	29.9	177	109	4	27	194	17	187	1.71e-21	85.9
IMGVR_UViG_3300005861_000020|3300005861|Ga0080006_116310574	Creek_2_scaffold_15376_c1_1	86.8	38	5	0	169	206	1	38	4.18e-20	77.8
IMGVR_UViG_3300005861_000020|3300005861|Ga0080006_116310574	Endo_2_scaffold_2039_c1_9	23.4	261	128	12	1	194	1	256	3.1e-06	44.7
IMGVR_UViG_3300005861_000020|3300005861|Ga0080006_116310574	Endo_3_scaffold_11070_c1_6	25.7	237	129	10	1	194	1	233	3.96e-06	44.3
IMGVR_UViG_3300005861_000020|3300005861|Ga0080006_116310581	IMGVR_UViG_3300005861_000020|3300005861|Ga0080006_116310581	100	298	0	0	1	298	1	298	7.69e-126	359
IMGVR_UViG_3300005861_000020|3300005861|Ga0080006_116310581	Creek_3_scaffold_7836_c1_1	41.8	91	32	3	199	285	4	77	8.63e-10	54.3
IMGVR_UViG_3300005861_000020|3300005861|Ga0080006_116310581	Creek_2_scaffold_17667_c1_1	54.9	51	22	1	239	288	1	51	3.28e-09	50.4
IMGVR_UViG_3300005861_000027|3300005861|Ga0080006_12182397	IMGVR_UViG_3300005861_000027|3300005861|Ga0080006_12182397	100	316	0	0	1	316	1	316	5.5e-223	606
IMGVR_UViG_3300005861_000027|3300005861|Ga0080006_12182397	Creek_3_scaffold_17739_c1_2	23.3	258	181	8	1	254	1	245	4.47e-07	48.5
IMGVR_UViG_GVMAG-M-3300006056-32_000001|3300006056|Ga0075163_100336328	IMGVR_UViG_GVMAG-M-3300006056-32_000001|3300006056|Ga0075163_100336328	100	362	0	0	1	362	1	362	7.18e-249	676
IMGVR_UViG_GVMAG-M-3300006056-32_000001|3300006056|Ga0075163_100336328	YP_009448544.1	56.2	137	59	1	12	148	1	136	9.19e-53	170
IMGVR_UViG_GVMAG-M-3300006056-32_000001|3300006056|Ga0075163_100336328	Soil_4_scaffold_10269_c1_1	44.4	153	70	5	12	152	2	151	2.54e-32	120
IMGVR_UViG_GVMAG-M-3300006056-32_000001|3300006056|Ga0075163_100336328	Soil_4_scaffold_1855_c1_1	52.4	63	29	1	12	73	1	63	1.45e-17	75.1
IMGVR_UViG_GVMAG-M-3300006056-32_000001|3300006056|Ga0075163_100336328	Soil_1_scaffold_39932_c1_1	40.7	59	34	1	12	69	127	185	7.46e-10	57
IMGVR_UViG_3300006119_000017|3300006119|Ga0007866_10000171	IMGVR_UViG_3300006119_000017|3300006119|Ga0007866_10000171	100	1818	0	0	1	1818	1	1818	0	3288
IMGVR_UViG_3300006119_000017|3300006119|Ga0007866_10000171	Endo_3_scaffold_37269_c1_1	28.7	289	194	4	1370	1646	85	373	3.65e-27	117
IMGVR_UViG_3300006327_000073|3300006327|Ga0068499_10477075	IMGVR_UViG_3300006327_000073|3300006327|Ga0068499_10477075	100	250	0	0	1	250	1	250	1.54e-180	493
IMGVR_UViG_3300006327_000073|3300006327|Ga0068499_10477075	Endo_3_scaffold_48255_c1_3	31.6	76	52	0	71	146	2	77	2.74e-09	51.2
IMGVR_UViG_3300006467_001658|3300006467|Ga0099972_12358135277	IMGVR_UViG_3300006467_001658|3300006467|Ga0099972_12358135277	100	85	0	0	1	85	1	85	7.15e-63	182
IMGVR_UViG_3300006467_001658|3300006467|Ga0099972_12358135277	Soil_4_scaffold_29981_c1_2	40.7	91	34	3	1	74	135	222	2.8e-12	57.8
IMGVR_UViG_3300006467_001658|3300006467|Ga0099972_12358135111	IMGVR_UViG_3300006467_001658|3300006467|Ga0099972_12358135111	100	291	0	0	1	291	1	291	4.99e-163	452
IMGVR_UViG_3300006467_001658|3300006467|Ga0099972_12358135111	Soil_2_scaffold_36309_c1_2	40.7	91	53	1	1	90	1	91	1.36e-13	67.4
IMGVR_UViG_3300006467_001658|3300006467|Ga0099972_12358135111	Soil_1_scaffold_13491_c1_3	34.1	85	53	1	2	83	11	95	3.88e-07	47.8
IMGVR_UViG_3300006467_001658|3300006467|Ga0099972_12358135112	IMGVR_UViG_3300006467_001658|3300006467|Ga0099972_12358135112	100	161	0	0	1	161	1	161	7e-115	320
IMGVR_UViG_3300006467_001658|3300006467|Ga0099972_12358135112	Soil_2_scaffold_36309_c1_3	41.5	130	75	1	17	145	21	150	2.43e-30	105
IMGVR_UViG_3300006467_001658|3300006467|Ga0099972_1235813589	IMGVR_UViG_3300006467_001658|3300006467|Ga0099972_1235813589	100	429	0	0	1	429	1	429	0	882
IMGVR_UViG_3300006467_001658|3300006467|Ga0099972_1235813589	Soil_3_scaffold_24796_c1_2	27.8	334	190	15	84	398	62	363	1.17e-13	70.1
IMGVR_UViG_3300006467_001658|3300006467|Ga0099972_1235813589	Soil_2_scaffold_30629_c1_5	26.5	249	137	12	165	398	28	245	3.75e-07	49.3
IMGVR_UViG_3300006467_001658|3300006467|Ga0099972_12358135133	IMGVR_UViG_3300006467_001658|3300006467|Ga0099972_12358135133	100	458	0	0	1	458	1	458	0	924
IMGVR_UViG_3300006467_001658|3300006467|Ga0099972_12358135133	Endo_4_scaffold_23571_c1_2	27.8	306	146	14	79	352	86	348	3.84e-19	86.7
IMGVR_UViG_3300006467_001658|3300006467|Ga0099972_12358135145	IMGVR_UViG_3300006467_001658|3300006467|Ga0099972_12358135145	100	157	0	0	1	157	1	157	4.6e-118	328
IMGVR_UViG_3300006467_001658|3300006467|Ga0099972_12358135145	Soil_2_scaffold_48152_c1_2	44.7	152	77	4	3	149	7	156	1.81e-37	124
IMGVR_UViG_3300006467_001658|3300006467|Ga0099972_12358135227	IMGVR_UViG_3300006467_001658|3300006467|Ga0099972_12358135227	100	260	0	0	1	260	1	260	7.08e-191	520
IMGVR_UViG_3300006467_001658|3300006467|Ga0099972_12358135227	Endo_2_scaffold_645_c1_14	30.8	234	131	7	18	242	147	358	2.32e-13	67.4
IMGVR_UViG_3300006467_001658|3300006467|Ga0099972_12358135227	Endo_4_scaffold_14342_c1_2	30.2	202	110	8	57	243	82	267	1.85e-12	63.9
IMGVR_UViG_3300006467_001658|3300006467|Ga0099972_12358135180	IMGVR_UViG_3300006467_001658|3300006467|Ga0099972_12358135180	100	249	0	0	1	249	1	249	1.1e-193	526
IMGVR_UViG_3300006467_001658|3300006467|Ga0099972_12358135180	Soil_3_scaffold_16450_c1_4	32.4	259	137	10	2	238	13	255	2.25e-31	114
IMGVR_UViG_3300006467_001658|3300006467|Ga0099972_12358135167	IMGVR_UViG_3300006467_001658|3300006467|Ga0099972_12358135167	100	242	0	0	1	242	1	242	1.09e-185	506
IMGVR_UViG_3300006467_001658|3300006467|Ga0099972_12358135167	Endo_1_scaffold_43555_c1_1	31.4	280	132	8	3	233	11	279	1.13e-28	107
IMGVR_UViG_3300006467_000445|3300006467|Ga0099972_12835650124	IMGVR_UViG_3300006467_000445|3300006467|Ga0099972_12835650124	100	253	0	0	1	253	1	253	4.9e-174	477
IMGVR_UViG_3300006467_000445|3300006467|Ga0099972_12835650124	IMGVR_UViG_3300042922_001372|3300042922|Ga0456363_0000053_339475_340200	38.3	235	136	6	12	245	10	236	1.45e-39	135
IMGVR_UViG_3300006467_000445|3300006467|Ga0099972_12835650124	IMGVR_UViG_3300043539_001983|3300043539|Ga0453745_0006380_1648_2379	24.6	252	169	8	6	248	3	242	5.12e-10	56.2
IMGVR_UViG_3300006467_000445|3300006467|Ga0099972_12835650124	Soil_3_scaffold_55619_c1_1	29.1	179	116	6	36	209	44	216	1.58e-09	55.1
IMGVR_UViG_3300006467_000445|3300006467|Ga0099972_12835650124	IMGVR_UViG_3300009129_000682|3300009129|Ga0118728_10005693	31.7	164	95	7	10	162	204	361	5.01e-06	45.1
IMGVR_UViG_3300006467_001658|3300006467|Ga0099972_12358135192	IMGVR_UViG_3300006467_001658|3300006467|Ga0099972_12358135192	100	534	0	0	1	534	1	534	0	1070
IMGVR_UViG_3300006467_001658|3300006467|Ga0099972_12358135192	Soil_4_scaffold_6056_c1_1	36.7	472	261	14	21	482	9	452	1.74e-85	271
IMGVR_UViG_3300006467_001658|3300006467|Ga0099972_12358135192	CAH6418824.1	28.5	515	305	21	10	496	2	481	2.31e-48	173
IMGVR_UViG_3300006467_001658|3300006467|Ga0099972_12358135192	Endo_3_scaffold_53934_c1_1	21.3	263	156	8	232	481	43	267	1.62e-10	60.1
IMGVR_UViG_3300006467_001658|3300006467|Ga0099972_12358135192	Soil_1_scaffold_54067_c1_3	46.7	60	32	0	21	80	9	68	2.18e-09	52
IMGVR_UViG_3300006467_001658|3300006467|Ga0099972_12358135186	IMGVR_UViG_3300006467_001658|3300006467|Ga0099972_12358135186	100	167	0	0	1	167	1	167	2.23e-123	342
IMGVR_UViG_3300006467_001658|3300006467|Ga0099972_12358135186	Soil_1_scaffold_17650_c1_2	34.1	135	86	2	1	135	1	132	5.76e-16	69.7
IMGVR_UViG_3300006467_001658|3300006467|Ga0099972_1235813514	IMGVR_UViG_3300006467_001658|3300006467|Ga0099972_1235813514	100	726	0	0	1	726	1	726	0	1449
IMGVR_UViG_3300006467_001658|3300006467|Ga0099972_1235813514	YP_009001254.1	42.1	95	43	5	637	725	386	474	5.8e-13	69.7
IMGVR_UViG_3300006467_001658|3300006467|Ga0099972_1235813514	Soil_1_scaffold_17650_c1_5	24.7	377	217	18	86	411	222	582	2.5e-09	58.5
IMGVR_UViG_3300006674_001449|3300006674|Ga0101770_101893042	IMGVR_UViG_3300006674_001449|3300006674|Ga0101770_101893042	100	201	0	0	1	201	1	201	1.7e-155	426
IMGVR_UViG_3300006674_001449|3300006674|Ga0101770_101893042	Soil_2_scaffold_58701_c1_2	37.4	206	110	4	1	199	1	194	2.88e-41	136
IMGVR_UViG_3300006674_001449|3300006674|Ga0101770_101893042	Soil_4_scaffold_28922_c1_4	32.2	211	119	9	1	199	1	199	1.1e-23	91.7
IMGVR_UViG_3300006674_001449|3300006674|Ga0101770_101893042	Soil_4_scaffold_28922_c1_5	55.7	79	32	1	123	201	4	79	2.48e-23	87
IMGVR_UViG_3300006674_001449|3300006674|Ga0101770_101893042	Soil_2_scaffold_58701_c1_1	28.2	209	123	8	1	199	1	192	5.91e-16	70.9
IMGVR_UViG_3300006674_000098|3300006674|Ga0101770_102004310	IMGVR_UViG_3300006674_000098|3300006674|Ga0101770_102004310	100	174	0	0	1	174	1	174	1.01e-127	353
IMGVR_UViG_3300006674_000098|3300006674|Ga0101770_102004310	Endo_3_scaffold_10804_c1_10	31	171	97	7	5	174	9	159	6.12e-16	69.3
IMGVR_UViG_GVMAG-M-3300006802-11_000001|3300006802|Ga0070749_100020956	IMGVR_UViG_GVMAG-M-3300006802-11_000001|3300006802|Ga0070749_100020956	100	185	0	0	1	185	1	185	1.31e-133	369
IMGVR_UViG_GVMAG-M-3300006802-11_000001|3300006802|Ga0070749_100020956	QBK91553.1	40.6	192	99	5	3	184	24	210	2.46e-38	129
IMGVR_UViG_GVMAG-M-3300006802-11_000001|3300006802|Ga0070749_100020956	QBK90379.1	32	194	116	6	2	184	14	202	4.88e-24	92
IMGVR_UViG_GVMAG-M-3300006802-11_000001|3300006802|Ga0070749_100020956	Endo_1_scaffold_1505_c1_5	30.3	188	121	4	6	183	103	290	2.39e-17	75.9
IMGVR_UViG_GVMAG-M-3300006802-11_000001|3300006802|Ga0070749_100020956	Creek_3_scaffold_16208_c1_2	30.5	174	102	5	12	181	22	180	6.92e-15	67.4
IMGVR_UViG_GVMAG-M-3300006802-11_000001|3300006802|Ga0070749_100020956	QBK90810.1	28.9	187	114	7	13	183	1008	1191	2.23e-14	68.6
IMGVR_UViG_GVMAG-M-3300006802-11_000001|3300006802|Ga0070749_100020956	CAH6420847.1	28.9	166	107	2	13	170	141	303	3.01e-13	64.7
IMGVR_UViG_GVMAG-M-3300006802-11_000001|3300006802|Ga0070749_100020956	QBK91662.1	26.7	187	115	7	9	176	851	1034	8.57e-13	63.9
IMGVR_UViG_GVMAG-M-3300006802-11_000001|3300006802|Ga0070749_100020956	CAH6420851.1	24.2	190	128	5	10	184	1093	1281	2.86e-10	56.6
IMGVR_UViG_GVMAG-M-3300006802-11_000001|3300006802|Ga0070749_100020956	Endo_2_scaffold_985_c1_20	25.3	190	116	7	10	179	53	236	3.01e-10	56.2
IMGVR_UViG_GVMAG-M-3300006802-11_000001|3300006802|Ga0070749_100020956	Endo_3_scaffold_5031_c1_1	25.3	190	116	7	10	179	223	406	3.37e-10	56.2
IMGVR_UViG_GVMAG-M-3300006802-11_000001|3300006802|Ga0070749_100020956	Creek_3_scaffold_8946_c1_3	25.3	178	99	7	13	182	4	155	9.23e-10	53.1
IMGVR_UViG_GVMAG-M-3300006802-11_000001|3300006802|Ga0070749_100020956	QIN54133.1	26.8	164	103	6	24	183	830	980	5.2e-07	47
IMGVR_UViG_GVMAG-M-3300006802-11_000001|3300006802|Ga0070749_100020956	Soil_1_scaffold_2026_c1_16	35.7	56	36	0	4	59	19	74	1.7e-06	45.1
IMGVR_UViG_GVMAG-M-3300006802-11_000001|3300006802|Ga0070749_100020956	Creek_3_scaffold_18525_c1_1	44.6	56	29	2	13	67	51	105	3.86e-06	42.4
IMGVR_UViG_3300006930_000015|3300006930|Ga0079303_1000001755	IMGVR_UViG_3300006930_000015|3300006930|Ga0079303_1000001755	100	84	0	0	1	84	1	84	2.08e-57	169
IMGVR_UViG_3300006930_000015|3300006930|Ga0079303_1000001755	Endo_3_scaffold_48358_c1_2	47.4	78	39	1	9	84	13	90	1.54e-19	73.6
IMGVR_UViG_GVMAG-M-3300007072-7_000001|3300007072|Ga0073932_100168023	IMGVR_UViG_GVMAG-M-3300007072-7_000001|3300007072|Ga0073932_100168023	100	300	0	0	1	300	1	300	8.53e-228	617
IMGVR_UViG_GVMAG-M-3300007072-7_000001|3300007072|Ga0073932_100168023	Soil_3_scaffold_6698_c1_3	39.6	298	155	5	20	299	29	319	1.36e-71	222
IMGVR_UViG_GVMAG-M-3300007072-7_000001|3300007072|Ga0073932_100168023	Endo_3_scaffold_565_c1_17	38	313	160	5	19	297	8	320	3.32e-66	210
IMGVR_UViG_GVMAG-M-3300007072-7_000001|3300007072|Ga0073932_100168023	Soil_3_scaffold_9253_c1_5	34.8	296	162	5	20	284	41	336	3.53e-51	170
IMGVR_UViG_GVMAG-M-3300007072-7_000001|3300007072|Ga0073932_100168023	QBK92195.1	31.8	305	165	8	18	298	3	288	3.63e-42	146
IMGVR_UViG_GVMAG-M-3300007072-7_000001|3300007072|Ga0073932_100168023	CAH6418136.1	40.2	224	97	5	91	277	1	224	8.5e-41	143
IMGVR_UViG_GVMAG-M-3300007072-7_000001|3300007072|Ga0073932_100168023	Endo_3_scaffold_6200_c1_10	28.3	272	172	4	23	294	7	255	3.88e-36	128
IMGVR_UViG_GVMAG-M-3300007072-7_000001|3300007072|Ga0073932_100168023	Endo_2_scaffold_2560_c1_13	33.5	263	132	8	24	278	68	295	4.16e-31	116
IMGVR_UViG_GVMAG-M-3300007072-7_000001|3300007072|Ga0073932_100168023	QBK90224.1	28.6	266	162	6	21	283	22	262	5.35e-31	115
IMGVR_UViG_GVMAG-M-3300007072-7_000001|3300007072|Ga0073932_100168023	Endo_3_scaffold_12797_c1_5	28.8	278	152	8	24	297	44	279	2.32e-27	105
IMGVR_UViG_GVMAG-M-3300007072-7_000001|3300007072|Ga0073932_100168023	Endo_2_scaffold_15079_c1_3	28.9	284	163	9	17	284	45	305	5.96e-25	100
IMGVR_UViG_GVMAG-M-3300007072-7_000001|3300007072|Ga0073932_100168023	AYV86120.1	29.9	291	172	12	24	296	77	353	3.85e-21	90.1
IMGVR_UViG_GVMAG-M-3300007072-7_000001|3300007072|Ga0073932_100168023	Soil_2_scaffold_22365_c1_3	27.5	273	129	9	24	284	23	238	5.88e-19	82.4
IMGVR_UViG_GVMAG-M-3300007072-7_000001|3300007072|Ga0073932_100168023	Endo_1_scaffold_19543_c1_2	26.4	273	124	10	27	298	11	207	1.63e-18	80.5
IMGVR_UViG_GVMAG-M-3300007072-7_000001|3300007072|Ga0073932_100168023	YP_009329163.1	23.9	272	127	11	38	297	14	217	3.17e-13	65.9
IMGVR_UViG_GVMAG-M-3300007072-7_000001|3300007072|Ga0073932_100168023	Creek_2_scaffold_16555_c1_2	34.8	92	54	2	13	104	18	103	2.27e-10	57.8
IMGVR_UViG_GVMAG-M-3300007072-7_000001|3300007072|Ga0073932_100168023	Creek_3_scaffold_9734_c1_5	31.3	67	46	0	34	100	19	85	2.65e-07	45.8
IMGVR_UViG_GVMAG-M-3300007072-7_000001|3300007072|Ga0073932_100168023	Creek_4_scaffold_8934_c1_1	28.7	101	63	3	53	149	3	98	5.75e-07	47.4
IMGVR_UViG_GVMAG-M-3300007072-7_000001|3300007072|Ga0073932_100168023	Soil_1_scaffold_1449_c1_10	21.2	278	170	10	28	283	8	258	5.17e-06	45.1
IMGVR_UViG_GVMAG-M-3300007519-48_000001|3300007519|Ga0105055_100193589	IMGVR_UViG_GVMAG-M-3300007519-48_000001|3300007519|Ga0105055_100193589	100	30	0	0	1	30	1	30	1.63e-18	75.5
IMGVR_UViG_GVMAG-M-3300007519-48_000001|3300007519|Ga0105055_100193589	IMGVR_UViG_GVMAG-M-3300005528-18_000001|3300005528|Ga0068872_100027449	65.5	29	10	0	1	29	74	102	2.65e-10	54.3
IMGVR_UViG_GVMAG-M-3300007519-48_000001|3300007519|Ga0105055_100193589	YP_008437470.1	65.5	29	10	0	1	29	70	98	4.11e-09	52
IMGVR_UViG_GVMAG-M-3300007519-48_000001|3300007519|Ga0105055_100193589	YP_008436440.2	57.1	28	12	0	2	29	91	118	4.78e-06	42.4
IMGVR_UViG_GVMAG-M-3300007519-48_000001|3300007519|Ga0105055_100097678	IMGVR_UViG_GVMAG-M-3300007519-48_000001|3300007519|Ga0105055_100097678	100	425	0	0	1	425	1	425	0	872
IMGVR_UViG_GVMAG-M-3300007519-48_000001|3300007519|Ga0105055_100097678	Soil_2_scaffold_26119_c1_3	27.2	404	270	12	2	394	21	411	8.68e-34	129
IMGVR_UViG_GVMAG-M-3300007519-48_000001|3300007519|Ga0105055_100097678	QBK90766.1	23.1	251	153	7	4	230	25	259	3.69e-13	68.9
IMGVR_UViG_GVMAG-M-3300007618-2_000001|3300007618|Ga0102896_10031261	IMGVR_UViG_GVMAG-M-3300007618-2_000001|3300007618|Ga0102896_10031261	100	379	0	0	1	379	1	379	5.4e-248	675
IMGVR_UViG_GVMAG-M-3300007618-2_000001|3300007618|Ga0102896_10031261	IMGVR_UViG_3300045535_000036|3300045535|Ga0466408_000008_3605_4177	42.7	185	93	7	8	181	4	186	1.63e-31	116
IMGVR_UViG_GVMAG-M-3300007618-2_000001|3300007618|Ga0102896_10031261	Soil_4_scaffold_8512_c1_2	38.2	152	79	5	15	164	10	148	1.08e-20	85.9
IMGVR_UViG_GVMAG-M-3300007618-2_000001|3300007618|Ga0102896_10031261	Soil_4_scaffold_8512_c1_3	35.9	153	83	5	13	161	8	149	4.02e-19	82.8
IMGVR_UViG_GVMAG-M-3300007618-2_000001|3300007618|Ga0102896_10031261	Soil_4_scaffold_8512_c1_4	35.6	135	73	6	19	149	12	136	4.78e-17	75.5
IMGVR_UViG_GVMAG-M-3300007618-2_000001|3300007618|Ga0102896_10031261	Soil_2_scaffold_30183_c2_1	38.5	122	70	4	8	125	11	131	5.14e-17	75.1
IMGVR_UViG_GVMAG-M-3300007618-2_000001|3300007618|Ga0102896_10031261	ETL77326.1	28.1	160	85	5	26	183	32	163	1.3e-10	58.5
IMGVR_UViG_GVMAG-M-3300007618-2_000001|3300007618|Ga0102896_10031261	QNH08558.1	29.7	145	93	3	229	364	270	414	3.71e-07	49.7
IMGVR_UViG_GVMAG-M-3300007618-2_000001|3300007618|Ga0102896_10031261	Soil_2_scaffold_46609_c1_3	33.1	136	63	6	24	148	9	127	6.48e-07	47.8
IMGVR_UViG_GVMAG-M-3300007618-2_000001|3300007618|Ga0102896_10031261	Soil_2_scaffold_46609_c1_2	30.3	132	83	6	23	147	10	139	6.71e-07	47.4
IMGVR_UViG_3300008012_002994|3300008012|Ga0075480_100013948	IMGVR_UViG_3300008012_002994|3300008012|Ga0075480_100013948	100	157	0	0	1	157	1	157	1.11e-22	86.3
IMGVR_UViG_3300008012_002994|3300008012|Ga0075480_100013948	Endo_4_scaffold_8746_c1_4	77.4	31	7	0	1	31	1	31	5.45e-12	58.5
IMGVR_UViG_3300008110_003142|3300008110|Ga0114343_10119826	IMGVR_UViG_3300008110_003142|3300008110|Ga0114343_10119826	100	282	0	0	1	282	1	282	1.06e-212	577
IMGVR_UViG_3300008110_003142|3300008110|Ga0114343_10119826	YP_010782027.1	39.4	226	134	3	2	226	5	228	5.38e-61	192
IMGVR_UViG_3300008110_003142|3300008110|Ga0114343_10119826	YP_010804752.1	37.1	229	137	4	2	224	14	241	2.05e-52	172
IMGVR_UViG_3300008110_003142|3300008110|Ga0114343_10119826	IMGVR_UViG_3300010389_002846|3300010389|Ga0136549_1000116320	38.3	230	126	4	5	231	25	241	3.58e-51	167
IMGVR_UViG_3300008110_003142|3300008110|Ga0114343_10119826	BCU09355.1	35.9	234	140	2	8	241	9	232	2.17e-50	167
IMGVR_UViG_3300008110_003142|3300008110|Ga0114343_10119826	Soil_4_scaffold_5823_c1_7	33.7	246	151	4	3	237	21	265	3.72e-45	154
IMGVR_UViG_3300008110_003142|3300008110|Ga0114343_10119826	YP_010800660.1	27.4	234	162	3	3	234	96	323	2.22e-23	95.9
IMGVR_UViG_3300008110_003142|3300008110|Ga0114343_10119826	YP_009120427.1	42.2	90	52	0	135	224	35	124	2.74e-23	95.5
IMGVR_UViG_3300008110_003142|3300008110|Ga0114343_10119826	MCB1712844.1	27.4	197	126	6	17	210	10	192	1.85e-16	74.3
IMGVR_UViG_3300008110_003142|3300008110|Ga0114343_10119826	Soil_3_scaffold_9105_c1_1	25.1	243	177	3	4	245	14	252	2.29e-16	75.1
IMGVR_UViG_3300008110_003142|3300008110|Ga0114343_10119826	Soil_1_scaffold_15921_c1_6	25.1	243	177	3	4	245	121	359	5.75e-16	75.1
IMGVR_UViG_3300008110_003142|3300008110|Ga0114343_10119826	Soil_4_scaffold_1418_c1_13	33.9	109	70	2	135	241	28	136	2.49e-15	73.6
IMGVR_UViG_3300008110_003142|3300008110|Ga0114343_10119826	Soil_3_scaffold_27247_c1_2	25.9	228	157	5	5	222	18	243	2.17e-14	70.9
IMGVR_UViG_3300008110_003142|3300008110|Ga0114343_10119826	IMGVR_UViG_3300038816_000242|3300038816|Ga0119929_00117_7951_8604	20.9	201	145	4	18	217	8	195	9.62e-12	61.2
IMGVR_UViG_3300008110_003142|3300008110|Ga0114343_10119826	Endo_1_scaffold_37485_c1_1	32.2	90	58	1	1	87	1	90	5.25e-11	56.2
IMGVR_UViG_3300008255_001804|3300008255|Ga0100403_10083931	IMGVR_UViG_3300008255_001804|3300008255|Ga0100403_10083931	100	360	0	0	1	360	1	360	7.83e-236	642
IMGVR_UViG_3300008255_001804|3300008255|Ga0100403_10083931	IMGVR_UViG_3300031746_000054|3300031746|Ga0315293_1000034121	61.3	62	24	0	164	225	39	100	3.28e-14	70.5
IMGVR_UViG_3300008255_001804|3300008255|Ga0100403_10083931	IMGVR_UViG_3300035456_000001|3300035456|Ga0393587_0177111_8398_11811	46	113	48	3	164	275	60	160	6.15e-14	71.2
IMGVR_UViG_3300008255_001804|3300008255|Ga0100403_10083931	IMGVR_UViG_3300049893_003350|3300049893|Ga0499946_0002725_5818_6936	53.3	60	28	0	164	223	112	171	7.5e-11	60.8
IMGVR_UViG_3300008255_001804|3300008255|Ga0100403_10083931	Soil_1_scaffold_71381_c1_2	44	75	41	1	163	236	183	257	3.56e-09	55.5
IMGVR_UViG_3300008255_001804|3300008255|Ga0100403_10083931	IMGVR_UViG_3300034104_003516|3300034104|Ga0335031_0000146_40700_41383	47.1	87	39	2	164	244	25	110	5.88e-09	53.9
IMGVR_UViG_3300008255_001804|3300008255|Ga0100403_10083931	Endo_4_scaffold_20850_c1_3	39.6	106	60	2	163	267	100	202	6.8e-09	54.7
IMGVR_UViG_3300008255_001804|3300008255|Ga0100403_10083931	Endo_1_scaffold_10546_c1_2	40	105	50	3	163	255	247	350	2.17e-08	53.5
IMGVR_UViG_3300008255_001804|3300008255|Ga0100403_10083931	Endo_3_scaffold_41996_c1_2	34	97	55	1	134	221	145	241	8.33e-08	51.6
IMGVR_UViG_3300008255_001804|3300008255|Ga0100403_10083931	IMGVR_UViG_3300042923_001788|3300042923|Ga0456365_0000114_181535_183985	40	95	55	2	128	222	510	602	8.38e-08	52
IMGVR_UViG_3300008255_001804|3300008255|Ga0100403_10083931	Endo_3_scaffold_55801_c1_3	39.8	103	55	3	160	255	140	242	1.36e-07	50.8
IMGVR_UViG_3300008255_001804|3300008255|Ga0100403_10083931	Creek_4_scaffold_14058_c1_1	41.4	58	34	0	160	217	268	325	1.99e-06	47.4
IMGVR_UViG_3300009008_001630|3300009008|Ga0115649_10622507	IMGVR_UViG_3300009008_001630|3300009008|Ga0115649_10622507	100	121	0	0	1	121	1	121	1.64e-87	248
IMGVR_UViG_3300009008_001630|3300009008|Ga0115649_10622507	IMGVR_UViG_2757320703_000001|2757320703|2758430360	31.6	117	73	3	5	115	6	121	2.78e-10	54.3
IMGVR_UViG_3300009008_001630|3300009008|Ga0115649_10622507	Endo_3_scaffold_17998_c1_5	35.5	107	62	4	5	104	8	114	2.33e-09	50.4
IMGVR_UViG_3300009008_001630|3300009008|Ga0115649_10622507	Soil_1_scaffold_49893_c1_2	35.1	111	58	4	2	99	11	120	6.57e-09	50.1
IMGVR_UViG_3300009008_001630|3300009008|Ga0115649_10622507	Endo_1_scaffold_40660_c1_1	32.2	90	57	2	4	89	7	96	9.57e-09	48.5
IMGVR_UViG_3300009008_001630|3300009008|Ga0115649_10622507	Soil_1_scaffold_41930_c1_2	30.4	125	75	4	3	121	23	141	1.01e-08	48.9
IMGVR_UViG_3300009008_001630|3300009008|Ga0115649_10622507	QZX43861.1	33.3	96	57	2	5	93	8	103	1.58e-08	48.9
IMGVR_UViG_3300009008_001630|3300009008|Ga0115649_10622507	Soil_1_scaffold_68243_c1_1	43.9	66	37	0	24	89	6	71	1.27e-07	45.1
IMGVR_UViG_3300009008_001630|3300009008|Ga0115649_10622507	IMGVR_UViG_2706796704_000001|2706796704|2708731037	43.1	72	37	2	5	72	9	80	2.05e-07	44.7
IMGVR_UViG_3300009008_001630|3300009008|Ga0115649_10622507	Soil_1_scaffold_60557_c1_2	29.4	126	76	4	3	121	68	187	2.11e-07	45.8
IMGVR_UViG_3300009008_001630|3300009008|Ga0115649_10622507	Endo_4_scaffold_31004_c1_2	30.6	124	74	4	6	121	26	145	3.62e-07	44.7
IMGVR_UViG_3300009008_001630|3300009008|Ga0115649_10622507	Soil_1_scaffold_33213_c1_2	32.5	80	53	1	36	115	49	127	2.02e-06	42.7
IMGVR_UViG_3300009008_001630|3300009008|Ga0115649_10622507	Soil_1_scaffold_69735_c1_1	28.4	109	71	4	1	103	4	111	7.33e-06	40.4
IMGVR_UViG_3300009008_001630|3300009008|Ga0115649_10622507	Soil_1_scaffold_26201_c1_5	33.3	63	42	0	45	107	2	64	7.62e-06	40
IMGVR_UViG_3300009008_001630|3300009008|Ga0115649_10622507	Soil_1_scaffold_55989_c1_3	33.3	102	60	3	6	99	24	125	8.26e-06	40.4
IMGVR_UViG_GVMAG-S-3300009084-313_000001|3300009084|Ga0105046_1001632610	IMGVR_UViG_GVMAG-S-3300009084-313_000001|3300009084|Ga0105046_1001632610	100	302	0	0	1	302	1	302	3.25e-208	568
IMGVR_UViG_GVMAG-S-3300009084-313_000001|3300009084|Ga0105046_1001632610	Soil_3_scaffold_44960_c1_2	38.3	133	64	5	47	174	75	194	3.27e-13	66.6
IMGVR_UViG_GVMAG-S-3300009084-313_000001|3300009084|Ga0105046_1001632610	Soil_1_scaffold_7079_c1_5	31.3	128	79	4	49	174	30	150	2.79e-10	57
IMGVR_UViG_GVMAG-S-3300009084-313_000001|3300009084|Ga0105046_1001461717	IMGVR_UViG_GVMAG-S-3300009084-313_000001|3300009084|Ga0105046_1001461717	100	132	0	0	1	132	1	132	1.41e-91	259
IMGVR_UViG_GVMAG-S-3300009084-313_000001|3300009084|Ga0105046_1001461717	Soil_1_scaffold_60191_c1_4	40	95	51	2	35	129	24	112	6.58e-14	61.6
IMGVR_UViG_GVMAG-S-3300009084-313_000001|3300009084|Ga0105046_1001287211	IMGVR_UViG_GVMAG-S-3300009084-313_000001|3300009084|Ga0105046_1001287211	100	305	0	0	1	305	1	305	5.13e-227	615
IMGVR_UViG_GVMAG-S-3300009084-313_000001|3300009084|Ga0105046_1001287211	Soil_1_scaffold_7079_c1_3	39.1	69	42	0	232	300	126	194	2.58e-12	62.8
IMGVR_UViG_GVMAG-S-3300009084-313_000001|3300009084|Ga0105046_100445162	IMGVR_UViG_GVMAG-S-3300009084-313_000001|3300009084|Ga0105046_100445162	100	217	0	0	1	217	1	217	9.96e-147	405
IMGVR_UViG_GVMAG-S-3300009084-313_000001|3300009084|Ga0105046_100445162	Soil_1_scaffold_30122_c1_1	38.3	141	75	2	24	152	2	142	3.26e-11	58.2
IMGVR_UViG_GVMAG-M-3300009084-79_000001|3300009084|Ga0105046_100449163	IMGVR_UViG_GVMAG-M-3300009084-79_000001|3300009084|Ga0105046_100449163	100	574	0	0	1	574	1	574	0	1169
IMGVR_UViG_GVMAG-M-3300009084-79_000001|3300009084|Ga0105046_100449163	Endo_3_scaffold_12797_c1_2	26.9	283	169	7	280	561	230	475	1.04e-14	74.7
IMGVR_UViG_GVMAG-M-3300009084-79_000001|3300009084|Ga0105046_100449163	Endo_3_scaffold_9241_c1_2	23.7	583	346	29	1	571	1	496	5.97e-10	59.7
IMGVR_UViG_GVMAG-M-3300009084-79_000001|3300009084|Ga0105046_100449165	IMGVR_UViG_GVMAG-M-3300009084-79_000001|3300009084|Ga0105046_100449165	100	402	0	0	1	402	1	402	5.77e-298	803
IMGVR_UViG_GVMAG-M-3300009084-79_000001|3300009084|Ga0105046_100449165	Endo_2_scaffold_2039_c1_2	26.1	418	285	5	3	402	429	840	3.38e-37	141
IMGVR_UViG_GVMAG-M-3300009084-79_000001|3300009084|Ga0105046_100449165	Endo_4_scaffold_1733_c1_5	26.4	371	237	8	1	342	205	568	1.28e-24	103
IMGVR_UViG_GVMAG-M-3300009084-79_000001|3300009084|Ga0105046_100449165	Endo_1_scaffold_802_c1_8	24.5	416	270	11	7	397	658	1054	4.88e-22	96.7
IMGVR_UViG_GVMAG-M-3300009084-79_000001|3300009084|Ga0105046_100449165	IMGVR_UViG_3300048574_000478|3300048574|Ga0498941_000024_39924_42545	23.5	405	264	12	7	385	473	857	4.73e-14	72
IMGVR_UViG_GVMAG-M-3300009084-79_000001|3300009084|Ga0105046_100449165	Endo_4_scaffold_30791_c1_2	32	147	95	2	1	147	205	346	1.63e-12	66.2
IMGVR_UViG_GVMAG-M-3300009084-79_000001|3300009084|Ga0105046_100449165	CAH6420168.1	23.9	394	249	14	10	373	1032	1404	2.06e-11	63.9
IMGVR_UViG_GVMAG-M-3300009084-79_000001|3300009084|Ga0105046_100449165	QBK91056.1	21.9	397	265	11	31	401	743	1120	9.29e-09	55.5
IMGVR_UViG_GVMAG-M-3300009084-79_000001|3300009084|Ga0105046_100449165	Endo_2_scaffold_2944_c1_1	27.4	226	134	7	161	381	299	499	9.44e-09	55.1
IMGVR_UViG_GVMAG-M-3300009084-79_000001|3300009084|Ga0105046_100449165	QBK90831.1	22	377	246	15	44	392	801	1157	2.86e-08	53.9
IMGVR_UViG_GVMAG-M-3300009084-79_000001|3300009084|Ga0105046_100449165	IMGVR_UViG_GVMAG-M-3300014493-14_000001|3300014493|Ga0182016_100079435	22.5	383	239	13	50	393	230	593	5.41e-08	52.8
IMGVR_UViG_GVMAG-M-3300009084-79_000001|3300009084|Ga0105046_100449165	Soil_1_scaffold_41929_c1_1	24.2	260	167	8	163	395	308	564	7e-08	52.4
IMGVR_UViG_GVMAG-M-3300009084-79_000001|3300009084|Ga0105046_100449165	Endo_3_scaffold_22099_c1_2	26.4	121	85	2	276	393	836	955	1.35e-06	48.5
IMGVR_UViG_GVMAG-M-3300009084-79_000001|3300009084|Ga0105046_100449165	Creek_2_scaffold_5240_c1_4	28.5	137	83	5	255	381	472	603	8.39e-06	45.8
IMGVR_UViG_GVMAG-M-3300009084-79_000001|3300009084|Ga0105046_100102366	IMGVR_UViG_GVMAG-M-3300009084-79_000001|3300009084|Ga0105046_100102366	100	310	0	0	1	310	1	310	4.76e-230	624
IMGVR_UViG_GVMAG-M-3300009084-79_000001|3300009084|Ga0105046_100102366	Endo_3_scaffold_15380_c1_3	30.4	260	165	10	8	260	10	260	1.05e-21	90.9
IMGVR_UViG_GVMAG-M-3300009084-79_000001|3300009084|Ga0105046_100102366	Endo_2_scaffold_5943_c1_3	28.6	241	150	8	8	233	11	244	7.45e-17	78.6
IMGVR_UViG_GVMAG-M-3300009084-79_000001|3300009084|Ga0105046_100102366	Endo_4_scaffold_1167_c1_3	26.4	254	167	8	8	248	102	348	1.51e-14	71.6
IMGVR_UViG_GVMAG-M-3300009084-79_000001|3300009084|Ga0105046_100419212	IMGVR_UViG_GVMAG-M-3300009084-79_000001|3300009084|Ga0105046_100419212	100	193	0	0	1	193	1	193	3.59e-144	397
IMGVR_UViG_GVMAG-M-3300009084-79_000001|3300009084|Ga0105046_100419212	Soil_2_scaffold_27115_c1_3	39.2	189	106	2	1	189	11	190	3.56e-45	146
IMGVR_UViG_GVMAG-M-3300009084-79_000001|3300009084|Ga0105046_100419212	Endo_2_scaffold_7754_c1_5	37	189	114	2	2	190	15	198	9.91e-44	142
IMGVR_UViG_GVMAG-M-3300009084-79_000001|3300009084|Ga0105046_100419212	Endo_4_scaffold_1273_c1_2	39.9	183	107	1	11	193	25	204	6.29e-43	140
IMGVR_UViG_GVMAG-M-3300009084-79_000001|3300009084|Ga0105046_100419212	Endo_3_scaffold_21317_c1_3	32.3	189	119	3	3	191	12	191	1.11e-33	117
IMGVR_UViG_GVMAG-M-3300009084-79_000001|3300009084|Ga0105046_100419212	Endo_4_scaffold_1273_c1_3	32.2	177	115	3	2	178	16	187	2.8e-25	95.9
IMGVR_UViG_GVMAG-M-3300009084-79_000001|3300009084|Ga0105046_100419212	QBK84642.1	25.6	172	115	5	16	187	1	159	1.54e-11	58.2
IMGVR_UViG_GVMAG-M-3300009084-79_000001|3300009084|Ga0105046_100419212	Creek_4_scaffold_12345_c1_2	32.7	107	67	3	81	186	42	144	1.01e-08	50.4
IMGVR_UViG_GVMAG-M-3300009084-79_000001|3300009084|Ga0105046_100030985	IMGVR_UViG_GVMAG-M-3300009084-79_000001|3300009084|Ga0105046_100030985	100	251	0	0	1	251	1	251	8.31e-190	517
IMGVR_UViG_GVMAG-M-3300009084-79_000001|3300009084|Ga0105046_100030985	AYV86111.1	35.5	242	150	2	14	249	12	253	1.01e-46	156
IMGVR_UViG_GVMAG-M-3300009084-79_000001|3300009084|Ga0105046_100030985	Endo_2_scaffold_22790_c1_3	36	250	156	3	1	247	1	249	1.12e-42	144
IMGVR_UViG_GVMAG-M-3300009084-79_000001|3300009084|Ga0105046_100030985	Endo_2_scaffold_31631_c1_1	35.2	247	141	6	3	242	12	246	6.37e-39	134
IMGVR_UViG_GVMAG-M-3300009084-79_000001|3300009084|Ga0105046_100030985	Endo_3_scaffold_13383_c1_2	29.3	242	166	2	1	242	1	237	1.78e-28	107
IMGVR_UViG_GVMAG-M-3300009084-79_000001|3300009084|Ga0105046_100030985	Soil_2_scaffold_41100_c1_3	29	238	160	5	14	247	14	246	9.76e-25	97.4
IMGVR_UViG_GVMAG-M-3300009084-79_000001|3300009084|Ga0105046_100030985	Endo_2_scaffold_17813_c1_5	27.8	212	140	6	40	241	9	217	2.68e-16	73.6
IMGVR_UViG_GVMAG-M-3300009084-79_000001|3300009084|Ga0105046_100030985	Creek_3_scaffold_19026_c1_2	31	168	108	3	34	199	13	174	1.94e-14	68.6
IMGVR_UViG_GVMAG-M-3300009084-79_000001|3300009084|Ga0105046_100030985	QBK91569.1	26.2	248	167	7	15	250	19	262	3.82e-14	68.6
IMGVR_UViG_GVMAG-M-3300009084-79_000001|3300009084|Ga0105046_100030985	SOB74283.1	28.1	167	110	4	40	200	13	175	1.75e-13	65.9
IMGVR_UViG_GVMAG-M-3300009084-79_000001|3300009084|Ga0105046_100030985	YP_009001293.1	24.9	229	148	8	31	240	8	231	3.69e-13	65.1
IMGVR_UViG_GVMAG-M-3300009084-79_000001|3300009084|Ga0105046_100030985	Soil_3_scaffold_16542_c1_5	32.3	124	80	2	126	247	6	127	6.64e-12	60.1
IMGVR_UViG_GVMAG-M-3300009084-79_000001|3300009084|Ga0105046_100030985	Endo_3_scaffold_15100_c1_2	29.7	175	109	7	38	203	73	242	9.22e-12	62
IMGVR_UViG_GVMAG-M-3300009084-79_000001|3300009084|Ga0105046_100030985	QBK92159.1	26.6	244	157	8	26	250	47	287	1.33e-10	58.5
IMGVR_UViG_GVMAG-M-3300009084-79_000001|3300009084|Ga0105046_100030985	Endo_3_scaffold_483_c1_7	27.4	223	141	8	40	245	73	291	1.91e-10	58.2
IMGVR_UViG_GVMAG-M-3300009084-79_000001|3300009084|Ga0105046_100030985	Creek_3_scaffold_12375_c1_1	28.5	172	103	6	35	199	3	161	2.07e-09	53.5
IMGVR_UViG_GVMAG-S-3300009084-313_000001|3300009084|Ga0105046_1001755115	IMGVR_UViG_GVMAG-S-3300009084-313_000001|3300009084|Ga0105046_1001755115	100	126	0	0	1	126	1	126	3.39e-87	247
IMGVR_UViG_GVMAG-S-3300009084-313_000001|3300009084|Ga0105046_1001755115	Soil_1_scaffold_73476_c1_3	36.3	80	49	2	47	124	5	84	1.73e-12	57
IMGVR_UViG_GVMAG-S-3300009084-313_000001|3300009084|Ga0105046_100247117	IMGVR_UViG_GVMAG-S-3300009084-313_000001|3300009084|Ga0105046_100247117	100	459	0	0	1	459	1	459	0	880
IMGVR_UViG_GVMAG-S-3300009084-313_000001|3300009084|Ga0105046_100247117	WP_189031102.1	25.8	392	261	12	82	455	59	438	5.59e-30	119
IMGVR_UViG_GVMAG-S-3300009084-313_000001|3300009084|Ga0105046_100247117	Soil_1_scaffold_37085_c1_3	28.9	305	184	10	149	450	116	390	1.21e-28	114
IMGVR_UViG_GVMAG-S-3300009084-313_000001|3300009084|Ga0105046_100247117	XP_044568577.1	24.9	437	263	17	57	455	104	513	2.21e-24	104
IMGVR_UViG_GVMAG-S-3300009084-313_000001|3300009084|Ga0105046_100247117	WP_169427727.1	23.4	444	277	18	58	455	39	465	1.06e-12	67.8
IMGVR_UViG_GVMAG-S-3300009084-313_000001|3300009084|Ga0105046_100162402	IMGVR_UViG_GVMAG-S-3300009084-313_000001|3300009084|Ga0105046_100162402	100	542	0	0	1	542	1	542	0	967
IMGVR_UViG_GVMAG-S-3300009084-313_000001|3300009084|Ga0105046_100162402	Soil_1_scaffold_73275_c1_1	46.9	194	99	2	347	539	155	345	4.11e-51	176
IMGVR_UViG_3300009129_000682|3300009129|Ga0118728_10005693	IMGVR_UViG_3300009129_000682|3300009129|Ga0118728_10005693	100	455	0	0	1	455	1	455	3.40016e-320	864
IMGVR_UViG_3300009129_000682|3300009129|Ga0118728_10005693	IMGVR_UViG_GVMAG-M-3300027747-57_000001|3300027747|Ga0209189_100020045	25.7	276	172	8	193	442	26	294	1.46e-15	75.1
IMGVR_UViG_3300009129_000682|3300009129|Ga0118728_10005693	IMGVR_UViG_GVMAG-M-3300024258-28_000001|3300024258|Ga0233440_100037112	28.7	268	153	12	204	442	36	294	2.86e-14	71.2
IMGVR_UViG_3300009129_000682|3300009129|Ga0118728_10005693	Soil_1_scaffold_63093_c1_2	27.5	236	144	9	226	444	77	302	5.59e-14	70.5
IMGVR_UViG_3300009129_000682|3300009129|Ga0118728_10005693	IMGVR_UViG_3300042922_001372|3300042922|Ga0456363_0000053_339475_340200	30.2	159	100	6	204	361	8	156	1.57e-13	68.2
IMGVR_UViG_3300009129_000682|3300009129|Ga0118728_10005693	IMGVR_UViG_3300033553_000704|3300033553|Ga0371479_1129556511	30.4	168	109	6	204	369	7	168	5.21e-13	66.6
IMGVR_UViG_3300009129_000682|3300009129|Ga0118728_10005693	IMGVR_UViG_3300024302_000517|3300024302|Ga0233449_100027155	25.5	263	158	11	206	449	8	251	1.23e-12	66.6
IMGVR_UViG_3300009129_000682|3300009129|Ga0118728_10005693	Endo_4_scaffold_27942_c1_2	32.9	155	85	6	226	370	36	181	3.43e-12	63.2
IMGVR_UViG_3300009129_000682|3300009129|Ga0118728_10005693	IMGVR_UViG_GVMAG-S-3300013093-187_000001|3300013093|Ga0164296_100033750	27	281	173	13	199	451	85	361	2.87e-11	62.8
IMGVR_UViG_3300009129_000682|3300009129|Ga0118728_10005693	Soil_1_scaffold_38446_c1_1	33.6	137	83	6	267	401	12	142	3.1e-11	59.3
IMGVR_UViG_3300009129_000682|3300009129|Ga0118728_10005693	IMGVR_UViG_3300006467_000445|3300006467|Ga0099972_12835650124	25.3	253	162	10	203	442	9	247	5.34e-11	60.8
IMGVR_UViG_3300009129_000682|3300009129|Ga0118728_10005693	IMGVR_UViG_3300043539_001983|3300043539|Ga0453745_0006380_1648_2379	33.1	130	82	4	235	360	35	163	2.11e-10	58.9
IMGVR_UViG_3300009129_000682|3300009129|Ga0118728_10005693	Soil_1_scaffold_58815_c1_2	37.7	114	63	4	226	334	26	136	4.39e-10	55.8
IMGVR_UViG_3300009129_000682|3300009129|Ga0118728_10005693	IMGVR_UViG_3300025449_000707|3300025449|Ga0208106_100025312	25.3	178	116	5	198	366	8	177	5.08e-10	58.2
IMGVR_UViG_3300009129_000682|3300009129|Ga0118728_10005693	Soil_3_scaffold_55619_c1_1	29.3	150	99	5	217	363	32	177	4.02e-09	55.5
IMGVR_UViG_3300009129_000682|3300009129|Ga0118728_10005693	Soil_1_scaffold_44535_c1_4	28.2	216	143	8	201	411	4	212	5.17e-09	54.7
IMGVR_UViG_3300009129_000682|3300009129|Ga0118728_10005693	IMGVR_UViG_3300047175_000196|3300047175|Ga0495344_0002086_2200_2907	32.2	118	72	4	204	318	7	119	1.76e-07	50.1
IMGVR_UViG_3300009129_000682|3300009129|Ga0118728_10005693	Soil_1_scaffold_62298_c1_3	27.1	188	115	8	269	444	2	179	2.35e-07	48.9
IMGVR_UViG_3300009129_000682|3300009129|Ga0118728_10005693	AEX61526.1	33.3	78	50	1	216	291	331	408	5.42e-07	50.1
IMGVR_UViG_3300009129_000682|3300009129|Ga0118728_10005693	Soil_3_scaffold_40145_c1_2	33.8	68	42	1	216	280	275	342	1.55e-06	48.1
IMGVR_UViG_3300009129_000682|3300009129|Ga0118728_10005693	Soil_1_scaffold_55980_c1_1	24.9	173	122	4	273	441	9	177	2.72e-06	45.8
IMGVR_UViG_3300009151_008722|3300009151|Ga0114962_1000159615	IMGVR_UViG_3300009151_008722|3300009151|Ga0114962_1000159615	100	432	0	0	1	432	1	432	0	867
IMGVR_UViG_3300009151_008722|3300009151|Ga0114962_1000159615	IMGVR_UViG_3300011115_000878|3300011115|Ga0151514_1043511	25.6	309	206	7	69	372	132	421	1.68e-22	97.8
IMGVR_UViG_3300009151_008722|3300009151|Ga0114962_1000159615	PFX18804.1	24.1	170	116	3	113	273	183	348	1.49e-12	67.8
IMGVR_UViG_3300009151_008722|3300009151|Ga0114962_1000159615	Soil_1_scaffold_57932_c1_1	45	60	33	0	214	273	1	60	6.53e-12	59.7
IMGVR_UViG_3300009151_008722|3300009151|Ga0114962_1000159615	IMGVR_UViG_3300044959_000173|3300044959|Ga0484954_001910_13981_14757	26.9	130	90	2	103	232	21	145	1.7e-10	59.3
IMGVR_UViG_3300009151_008722|3300009151|Ga0114962_1000159615	IMGVR_UViG_3300037423_002618|3300037423|Ga0395907_0001496_335_1699	22	391	257	14	37	410	24	383	2.47e-10	60.1
IMGVR_UViG_3300009151_008722|3300009151|Ga0114962_1000159615	Soil_1_scaffold_55949_c1_2	44	50	27	1	219	268	6	54	1.59e-08	48.9
IMGVR_UViG_3300009151_008722|3300009151|Ga0114962_1000159615	Soil_4_scaffold_25404_c1_5	27.8	97	67	2	73	166	45	141	9.36e-07	47.4
IMGVR_UViG_3300009503_000008|3300009503|Ga0123519_1000132645	IMGVR_UViG_3300009503_000008|3300009503|Ga0123519_1000132645	100	613	0	0	1	613	1	613	0	1146
IMGVR_UViG_3300009503_000008|3300009503|Ga0123519_1000132645	Soil_3_scaffold_62983_c1_2	36.4	173	94	5	108	272	243	407	2.02e-12	67.4
IMGVR_UViG_3300009503_000008|3300009503|Ga0123519_1000132645	Soil_2_scaffold_63639_c1_3	40.3	149	69	4	32	161	24	171	1.33e-11	62.8
IMGVR_UViG_3300009503_000008|3300009503|Ga0123519_1000132639	IMGVR_UViG_3300009503_000008|3300009503|Ga0123519_1000132639	100	402	0	0	1	402	1	402	4.74e-297	801
IMGVR_UViG_3300009503_000008|3300009503|Ga0123519_1000132639	Soil_2_scaffold_62582_c1_1	34	141	80	3	12	149	11	141	6.83e-14	66.6
IMGVR_UViG_3300009503_000340|3300009503|Ga0123519_100937924	IMGVR_UViG_3300009503_000340|3300009503|Ga0123519_100937924	100	59	0	0	1	59	1	59	1.06e-39	122
IMGVR_UViG_3300009503_000338|3300009503|Ga0123519_100558722	IMGVR_UViG_3300009503_000338|3300009503|Ga0123519_100558722	100	81	0	0	1	81	1	81	1.56e-53	159
IMGVR_UViG_3300009503_000580|3300009503|Ga0123519_1000183154	IMGVR_UViG_3300009503_000580|3300009503|Ga0123519_1000183154	100	168	0	0	1	168	1	168	1.1e-119	333
IMGVR_UViG_3300009503_000580|3300009503|Ga0123519_1000183154	IMGVR_UViG_3300027863_000027|3300027863|Ga0207433_100004043	100	168	0	0	1	168	1	168	2.74e-118	333
IMGVR_UViG_3300009503_000580|3300009503|Ga0123519_1000183154	Creek_3_scaffold_14357_c1_2	37.4	123	70	4	1	119	1	120	7.34e-22	87.4
IMGVR_UViG_3300009503_000338|3300009503|Ga0123519_100558724	IMGVR_UViG_3300009503_000338|3300009503|Ga0123519_100558724	100	145	0	0	1	145	1	145	1.03e-97	275
IMGVR_UViG_3300009503_000338|3300009503|Ga0123519_100558726	IMGVR_UViG_3300009503_000338|3300009503|Ga0123519_100558726	100	170	0	0	1	170	1	170	4.15e-125	347
IMGVR_UViG_3300009503_000338|3300009503|Ga0123519_100558726	Endo_2_scaffold_41255_c1_3	35.6	135	78	3	2	127	8	142	3.07e-18	75.1
IMGVR_UViG_3300009503_000340|3300009503|Ga0123519_100937921	IMGVR_UViG_3300009503_000340|3300009503|Ga0123519_100937921	100	79	0	0	1	79	1	79	7.28e-49	147
IMGVR_UViG_3300009503_000340|3300009503|Ga0123519_100937921	Endo_3_scaffold_28569_c1_5	94.9	79	4	0	1	79	135	213	5.4e-45	141
IMGVR_UViG_3300009514_000021|3300009514|Ga0129284_1000008928	IMGVR_UViG_3300009514_000021|3300009514|Ga0129284_1000008928	100	103	0	0	1	103	1	103	6.18e-79	224
IMGVR_UViG_3300009514_000021|3300009514|Ga0129284_1000008928	IMGVR_UViG_3300022666_000111|3300022666|Ga0248168_1000026218	42.9	91	51	1	1	90	1	91	3.1e-18	71.6
IMGVR_UViG_3300009514_000021|3300009514|Ga0129284_1000008928	Creek_1_scaffold_9217_c1_1	58.3	60	24	1	1	59	1	60	6.68e-18	69.3
IMGVR_UViG_3300009514_000021|3300009514|Ga0129284_1000008928	Soil_2_scaffold_33120_c1_2	42	69	40	0	4	72	5	73	2.26e-14	62
IMGVR_UViG_GVMAG-M-3300009529-2_000001|3300009529|Ga0114919_100021505	IMGVR_UViG_GVMAG-M-3300009529-2_000001|3300009529|Ga0114919_100021505	100	589	0	0	1	589	1	589	0	1136
IMGVR_UViG_GVMAG-M-3300009529-2_000001|3300009529|Ga0114919_100021505	Endo_2_scaffold_252_c1_32	30.1	512	300	12	14	514	23	487	6.56e-50	179
IMGVR_UViG_GVMAG-M-3300009529-2_000001|3300009529|Ga0114919_100021505	CAH6419697.1	25.8	442	283	12	12	430	113	532	3.13e-32	130
IMGVR_UViG_GVMAG-M-3300009529-2_000001|3300009529|Ga0114919_100021505	Endo_3_scaffold_61732_c1_2	24.8	250	144	8	176	421	61	270	1.59e-12	66.2
IMGVR_UViG_GVMAG-M-3300009529-2_000001|3300009529|Ga0114919_100021505	Soil_3_scaffold_40507_c1_1	26	250	141	8	176	421	177	386	5.1e-12	65.9
IMGVR_UViG_GVMAG-M-3300009529-2_000001|3300009529|Ga0114919_100021505	Endo_3_scaffold_24657_c1_2	22.8	250	162	6	171	420	121	339	1.25e-11	64.3
IMGVR_UViG_GVMAG-M-3300009529-2_000001|3300009529|Ga0114919_100021505	CAH6418997.1	22.5	138	98	4	180	313	258	390	6.18e-06	47
IMGVR_UViG_3300009618_000096|3300009618|Ga0116127_10020113	IMGVR_UViG_3300009618_000096|3300009618|Ga0116127_10020113	100	204	0	0	1	204	1	204	3.12e-139	385
IMGVR_UViG_3300009618_000096|3300009618|Ga0116127_10020113	IMGVR_UViG_3300037843_000179|3300037843|Ga0427918_0008029_9086_9385	59.4	69	28	0	135	203	31	99	1.3e-22	85.9
IMGVR_UViG_3300009618_000096|3300009618|Ga0116127_10020113	Soil_1_scaffold_72971_c1_1	50.7	67	33	0	135	201	19	85	1.53e-16	69.7
IMGVR_UViG_3300009618_000096|3300009618|Ga0116127_10020113	Soil_1_scaffold_31288_c1_1	50	68	33	1	137	203	5	72	1.61e-13	64.3
IMGVR_UViG_3300009618_000096|3300009618|Ga0116127_10020113	Soil_3_scaffold_63312_c1_2	47.1	68	35	1	137	203	5	72	2e-13	63.2
IMGVR_UViG_3300009618_000096|3300009618|Ga0116127_10020113	Soil_1_scaffold_56697_c1_3	52.6	57	27	0	135	191	8	64	7.91e-13	59.3
IMGVR_UViG_3300009618_000096|3300009618|Ga0116127_10020113	IMGVR_UViG_3300025838_001242|3300025838|Ga0208872_10032957	47	66	34	1	137	201	5	70	4.87e-12	57.4
IMGVR_UViG_3300009618_000096|3300009618|Ga0116127_10020113	IMGVR_UViG_3300005861_000027|3300005861|Ga0080006_121823911	43.5	62	35	0	137	198	3	64	1.26e-11	56.2
IMGVR_UViG_3300009618_000096|3300009618|Ga0116127_10020113	Soil_1_scaffold_12841_c1_2	44.8	67	36	1	137	202	5	71	1.39e-11	56.2
IMGVR_UViG_3300009618_000096|3300009618|Ga0116127_10020113	Soil_1_scaffold_28213_c1_7	46.4	69	36	1	137	204	5	73	5.4e-11	54.7
IMGVR_UViG_3300009618_000096|3300009618|Ga0116127_10020113	Soil_3_scaffold_46042_c1_3	42.5	73	34	2	137	202	7	78	6.79e-10	52
IMGVR_UViG_3300009618_000096|3300009618|Ga0116127_10020113	Soil_3_scaffold_52634_c1_2	45.6	68	35	2	137	203	5	71	2.7e-09	53.5
IMGVR_UViG_3300009618_000096|3300009618|Ga0116127_10020113	Soil_1_scaffold_74954_c1_2	49.1	55	28	0	147	201	63	117	1.07e-08	49.7
IMGVR_UViG_3300009618_000096|3300009618|Ga0116127_10020113	Creek_4_scaffold_13906_c1_2	44.1	68	37	1	137	203	6	73	1.23e-08	51.6
IMGVR_UViG_3300009618_000096|3300009618|Ga0116127_10020113	Endo_3_scaffold_34296_c1_3	36.2	69	39	1	136	199	4	72	7.83e-07	43.5
IMGVR_UViG_3300010048_000029|3300010048|Ga0126373_1000028747	IMGVR_UViG_3300010048_000029|3300010048|Ga0126373_1000028747	100	124	0	0	1	124	1	124	8.04e-94	264
IMGVR_UViG_3300010048_000029|3300010048|Ga0126373_1000028747	Soil_2_scaffold_30523_c1_1	45.2	62	34	0	33	94	15	76	7.34e-15	63.5
IMGVR_UViG_3300010234_000504|3300010234|Ga0136261_100000588	IMGVR_UViG_3300010234_000504|3300010234|Ga0136261_100000588	100	265	0	0	1	265	1	265	6.56e-194	528
IMGVR_UViG_3300010234_000504|3300010234|Ga0136261_100000588	Soil_1_scaffold_34892_c1_4	43.3	67	38	0	163	229	59	125	8.22e-11	56.6
IMGVR_UViG_3300010329_000001|3300010329|Ga0134111_1000002551	IMGVR_UViG_3300010329_000001|3300010329|Ga0134111_1000002551	100	238	0	0	1	238	1	238	1.17e-169	465
IMGVR_UViG_3300010329_000001|3300010329|Ga0134111_1000002552	IMGVR_UViG_3300010329_000001|3300010329|Ga0134111_1000002552	100	141	0	0	1	141	1	141	1.42e-93	265
IMGVR_UViG_3300010329_000001|3300010329|Ga0134111_1000002552	Soil_4_scaffold_15851_c1_3	58.9	141	58	0	1	141	1	141	7.78e-52	159
IMGVR_UViG_3300010366_000011|3300010366|Ga0126379_100000075	IMGVR_UViG_3300010366_000011|3300010366|Ga0126379_100000075	100	812	0	0	1	812	1	812	0	1548
IMGVR_UViG_3300010366_000011|3300010366|Ga0126379_100000075	Soil_4_scaffold_22821_c1_2	33.1	181	117	4	8	187	2	179	1.05e-14	71.2
IMGVR_UViG_3300010373_000049|3300010373|Ga0134128_1000039321	IMGVR_UViG_3300010373_000049|3300010373|Ga0134128_1000039321	100	162	0	0	1	162	1	162	3.89e-117	326
IMGVR_UViG_3300010373_000049|3300010373|Ga0134128_1000039321	Soil_1_scaffold_57059_c1_1	31.7	139	92	2	22	157	22	160	1.44e-20	82.8
IMGVR_UViG_3300010373_000049|3300010373|Ga0134128_1000039321	Soil_2_scaffold_73510_c1_4	50.8	59	26	1	102	157	1	59	1.1e-14	63.2
IMGVR_UViG_3300010379_000377|3300010379|Ga0136449_1000988228	IMGVR_UViG_3300010379_000377|3300010379|Ga0136449_1000988228	100	83	0	0	1	83	1	83	1.12e-56	167
IMGVR_UViG_3300010379_000377|3300010379|Ga0136449_1000988228	Soil_4_scaffold_56716_c1_1	65.5	55	19	0	25	79	4	58	1e-21	78.6
IMGVR_UViG_3300010389_002846|3300010389|Ga0136549_1000116320	IMGVR_UViG_3300010389_002846|3300010389|Ga0136549_1000116320	100	274	0	0	1	274	1	274	5.2e-200	545
IMGVR_UViG_3300010389_002846|3300010389|Ga0136549_1000116320	IMGVR_UViG_3300008110_003142|3300008110|Ga0114343_10119826	38.3	230	126	4	25	241	5	231	2.47e-51	167
IMGVR_UViG_3300010389_002846|3300010389|Ga0136549_1000116320	BCU09355.1	31.9	235	154	4	23	254	4	235	3.81e-38	135
IMGVR_UViG_3300010389_002846|3300010389|Ga0136549_1000116320	YP_010782027.1	31.4	226	140	6	23	236	6	228	2.2e-36	129
IMGVR_UViG_3300010389_002846|3300010389|Ga0136549_1000116320	YP_010804752.1	33.1	248	138	8	28	252	20	262	1.59e-34	125
IMGVR_UViG_3300010389_002846|3300010389|Ga0136549_1000116320	Soil_4_scaffold_5823_c1_7	31.7	227	132	5	27	233	25	248	3.65e-33	122
IMGVR_UViG_3300010389_002846|3300010389|Ga0136549_1000116320	YP_010800660.1	28.4	236	152	7	17	241	91	320	1.51e-20	87.8
IMGVR_UViG_3300010389_002846|3300010389|Ga0136549_1000116320	Soil_3_scaffold_9105_c1_1	26.3	236	146	8	23	241	13	237	1.29e-19	84
IMGVR_UViG_3300010389_002846|3300010389|Ga0136549_1000116320	Soil_1_scaffold_15921_c1_6	26.3	236	146	8	23	241	120	344	4.21e-19	84
IMGVR_UViG_3300010389_002846|3300010389|Ga0136549_1000116320	YP_009120427.1	31.9	94	62	1	147	238	35	128	1.06e-15	73.9
IMGVR_UViG_3300010389_002846|3300010389|Ga0136549_1000116320	Soil_3_scaffold_27247_c1_2	25.8	229	144	7	27	234	22	245	6.29e-14	69.3
IMGVR_UViG_3300010389_002846|3300010389|Ga0136549_1000116320	IMGVR_UViG_3300038816_000242|3300038816|Ga0119929_00117_7951_8604	23.6	182	133	3	47	226	17	194	1.5e-13	66.2
IMGVR_UViG_3300010389_002846|3300010389|Ga0136549_1000116320	MCB1712844.1	30.2	182	110	7	44	217	17	189	1.85e-13	65.9
IMGVR_UViG_3300010389_002846|3300010389|Ga0136549_1000116320	Endo_2_scaffold_34240_c1_3	29.8	141	93	4	104	239	1	140	1.76e-11	58.9
IMGVR_UViG_3300010389_002846|3300010389|Ga0136549_1000116320	Soil_4_scaffold_1418_c1_13	33.9	115	70	5	128	237	8	121	2.31e-10	58.5
IMGVR_UViG_3300010392_000611|3300010392|Ga0118731_107320116242	IMGVR_UViG_3300010392_000611|3300010392|Ga0118731_107320116242	100	184	0	0	1	184	1	184	2.74e-130	361
IMGVR_UViG_3300010392_000611|3300010392|Ga0118731_107320116242	Soil_2_scaffold_30629_c1_4	25.6	180	123	4	9	178	4	182	8.96e-11	56.6
IMGVR_UViG_3300010392_000611|3300010392|Ga0118731_107320116242	IMGVR_UViG_GVMAG-M-3300021365-13_000001|3300021365|Ga0206123_1000090918	22.4	147	105	2	15	153	34	179	1.69e-07	47.4
IMGVR_UViG_3300010392_000611|3300010392|Ga0118731_10732011630	IMGVR_UViG_3300010392_000611|3300010392|Ga0118731_10732011630	100	326	0	0	1	326	1	326	1.82e-242	656
IMGVR_UViG_3300010392_000611|3300010392|Ga0118731_10732011630	Soil_1_scaffold_35158_c1_4	23.8	265	183	9	40	294	24	279	2.09e-12	64.7
IMGVR_UViG_3300010392_000611|3300010392|Ga0118731_10732011637	IMGVR_UViG_3300010392_000611|3300010392|Ga0118731_10732011637	100	217	0	0	1	217	1	217	6.26e-150	413
IMGVR_UViG_3300010392_000611|3300010392|Ga0118731_10732011637	Soil_2_scaffold_26825_c1_2	33.9	177	111	2	8	182	6	178	1.13e-24	94
IMGVR_UViG_3300010392_000611|3300010392|Ga0118731_10732011651	IMGVR_UViG_3300010392_000611|3300010392|Ga0118731_10732011651	100	667	0	0	1	667	1	667	0	1004
IMGVR_UViG_3300010392_000611|3300010392|Ga0118731_10732011651	IMGVR_UViG_3300022673_000037|3300022673|Ga0248650_100014159	50.8	653	255	9	13	660	112	703	1.31e-133	407
IMGVR_UViG_3300010392_000611|3300010392|Ga0118731_10732011651	Soil_3_scaffold_10555_c1_2	38.8	134	78	3	529	659	126	258	6.88e-19	85.1
IMGVR_UViG_3300010392_000611|3300010392|Ga0118731_10732011651	Endo_1_scaffold_24647_c1_1	38.8	134	78	3	529	659	254	386	3.58e-18	85.1
IMGVR_UViG_3300010392_000611|3300010392|Ga0118731_10732011651	Soil_2_scaffold_46139_c1_1	38.8	134	78	3	529	659	400	532	8.02e-18	85.1
IMGVR_UViG_3300010392_000611|3300010392|Ga0118731_10732011651	Soil_2_scaffold_44969_c1_2	46.1	76	39	2	13	86	135	210	8e-12	63.5
IMGVR_UViG_3300010392_000611|3300010392|Ga0118731_10732011661	IMGVR_UViG_3300010392_000611|3300010392|Ga0118731_10732011661	100	127	0	0	1	127	1	127	3.8e-89	252
IMGVR_UViG_3300010392_000611|3300010392|Ga0118731_10732011661	Soil_3_scaffold_47567_c1_2	40.6	101	57	2	27	125	28	127	4.38e-15	67.8
IMGVR_UViG_3300010392_000611|3300010392|Ga0118731_10732011649	IMGVR_UViG_3300010392_000611|3300010392|Ga0118731_10732011649	100	569	0	0	1	569	1	569	0	1140
IMGVR_UViG_3300010392_000611|3300010392|Ga0118731_10732011649	Soil_2_scaffold_44969_c1_1	25.1	382	232	16	162	516	87	441	6.5e-17	81.6
IMGVR_UViG_3300010392_000611|3300010392|Ga0118731_10732011649	Creek_3_scaffold_7078_c1_5	27.4	73	53	0	278	350	1	73	2.73e-06	47.4
IMGVR_UViG_3300010396_000038|3300010396|Ga0134126_1000006181	IMGVR_UViG_3300010396_000038|3300010396|Ga0134126_1000006181	100	421	0	0	1	421	1	421	1.44e-303	819
IMGVR_UViG_3300010396_000038|3300010396|Ga0134126_1000006181	Creek_3_scaffold_16873_c1_1	36.2	127	72	3	295	420	1	119	5.87e-16	72
IMGVR_UViG_3300010883_026346|3300010883|Ga0133547_101342992	IMGVR_UViG_3300010883_026346|3300010883|Ga0133547_101342992	100	242	0	0	1	242	1	242	3.53e-191	520
IMGVR_UViG_3300010883_026346|3300010883|Ga0133547_101342992	YP_009361623.1	41	234	127	4	7	231	19	250	9.28e-59	185
IMGVR_UViG_3300010883_026346|3300010883|Ga0133547_101342992	DAE44088.1	31.5	200	115	3	28	225	28	207	2.31e-32	115
IMGVR_UViG_3300010883_026346|3300010883|Ga0133547_101342992	Soil_1_scaffold_19412_c1_2	28.9	239	158	7	6	240	2	232	1.49e-25	99.4
IMGVR_UViG_3300010883_026346|3300010883|Ga0133547_101342992	Soil_1_scaffold_61549_c1_1	36.3	160	93	6	7	162	3	157	2.53e-25	95.9
IMGVR_UViG_3300010883_026346|3300010883|Ga0133547_101342992	Soil_3_scaffold_18008_c1_5	36.3	160	93	6	7	162	65	219	2.39e-23	93.2
IMGVR_UViG_3300010883_026346|3300010883|Ga0133547_101342992	Soil_1_scaffold_54913_c1_4	33.3	135	88	1	100	234	90	222	4.72e-23	92
IMGVR_UViG_3300010883_026346|3300010883|Ga0133547_101342992	Soil_1_scaffold_55949_c1_1	32.6	141	90	4	100	239	156	292	2.53e-20	86.3
IMGVR_UViG_3300010883_026346|3300010883|Ga0133547_101342992	Soil_1_scaffold_64329_c1_4	34	103	67	1	130	231	1	103	1.17e-19	80.9
IMGVR_UViG_3300010883_026346|3300010883|Ga0133547_101342992	Soil_1_scaffold_36870_c1_1	34.3	108	69	1	89	196	1	106	1.31e-18	76.6
IMGVR_UViG_3300010883_026346|3300010883|Ga0133547_101342992	DAJ54737.1	29.1	220	129	8	7	224	6	200	3.04e-18	78.2
IMGVR_UViG_3300010883_026346|3300010883|Ga0133547_101342992	Soil_1_scaffold_68728_c1_1	29	124	86	1	116	239	5	126	2.76e-17	74.3
IMGVR_UViG_3300010883_026346|3300010883|Ga0133547_101342992	DAL41690.1	25.4	209	126	5	7	213	1	181	1.35e-16	73.6
IMGVR_UViG_3300010883_026346|3300010883|Ga0133547_101342992	DAI54879.1	26.1	199	111	7	31	224	22	189	8.92e-16	71.2
IMGVR_UViG_3300010883_026346|3300010883|Ga0133547_101342992	Soil_1_scaffold_34149_c1_3	34.2	79	50	1	146	224	2	78	1.46e-14	65.1
IMGVR_UViG_3300010883_026346|3300010883|Ga0133547_101342992	Soil_1_scaffold_61714_c1_1	34.9	83	51	2	127	208	1	81	8.37e-12	61.6
IMGVR_UViG_3300010883_026346|3300010883|Ga0133547_101342992	Soil_1_scaffold_22923_c1_5	37.6	109	59	6	7	111	3	106	8.17e-11	55.8
IMGVR_UViG_3300010883_026346|3300010883|Ga0133547_101342992	Soil_1_scaffold_20895_c1_1	30.5	105	62	2	89	183	1	104	6.89e-10	53.9
IMGVR_UViG_3300010883_026346|3300010883|Ga0133547_101342992	Soil_1_scaffold_74841_c1_3	33.9	62	41	0	179	240	24	85	2.38e-09	52.4
IMGVR_UViG_3300010883_026346|3300010883|Ga0133547_101342992	Soil_1_scaffold_35382_c1_1	38.6	57	35	0	106	162	1	57	2.57e-09	50.4
IMGVR_UViG_3300010883_026346|3300010883|Ga0133547_101342992	Soil_1_scaffold_13231_c1_5	29.3	82	53	2	151	231	68	145	4.18e-09	52.4
IMGVR_UViG_3300010883_026346|3300010883|Ga0133547_101342992	Soil_1_scaffold_26319_c1_3	36.7	60	38	0	92	151	13	72	1.11e-08	49.3
IMGVR_UViG_3300010883_026346|3300010883|Ga0133547_101342992	Soil_1_scaffold_35830_c1_4	34.5	58	38	0	88	145	28	85	2.39e-08	48.9
IMGVR_UViG_3300010883_026346|3300010883|Ga0133547_101342992	Soil_1_scaffold_27661_c1_1	25.6	117	58	2	89	205	1	88	2.11e-07	45.8
IMGVR_UViG_3300010883_026346|3300010883|Ga0133547_101342992	Soil_1_scaffold_49871_c1_3	29.5	129	67	4	7	112	3	130	4.76e-07	46.2
IMGVR_UViG_3300010885_076060|3300010885|Ga0133913_1001075118	IMGVR_UViG_3300010885_076060|3300010885|Ga0133913_1001075118	100	621	0	0	1	621	1	621	0	1196
IMGVR_UViG_3300010885_076060|3300010885|Ga0133913_1001075118	Soil_1_scaffold_64965_c1_2	74.4	133	34	0	474	606	1	133	6.46e-62	200
IMGVR_UViG_3300010885_076060|3300010885|Ga0133913_1001075119	IMGVR_UViG_3300010885_076060|3300010885|Ga0133913_1001075119	100	340	0	0	1	340	1	340	7.25e-231	628
IMGVR_UViG_3300010885_076060|3300010885|Ga0133913_1001075119	Soil_1_scaffold_64965_c1_1	50.2	205	101	1	91	295	83	286	1.28e-61	198
IMGVR_UViG_3300010885_076060|3300010885|Ga0133913_1001075119	Soil_2_scaffold_44586_c1_4	50.9	110	54	0	186	295	4	113	1.02e-30	112
IMGVR_UViG_3300010885_076060|3300010885|Ga0133913_1001075120	IMGVR_UViG_3300010885_076060|3300010885|Ga0133913_1001075120	100	402	0	0	1	402	1	402	4.42e-302	813
IMGVR_UViG_3300010885_076060|3300010885|Ga0133913_1001075120	IMGVR_UViG_3300003316_000384|3300003316|rootH1_1000344715	39.2	408	231	7	1	398	1	401	1.33e-85	264
IMGVR_UViG_3300010885_076060|3300010885|Ga0133913_1001075120	Soil_2_scaffold_44586_c1_3	46.5	198	105	1	1	197	1	198	9.76e-56	181
IMGVR_UViG_3300010885_076060|3300010885|Ga0133913_1001075120	Soil_2_scaffold_44586_c1_2	43.3	180	96	3	225	402	11	186	1.91e-42	145
IMGVR_UViG_3300010938_000064|3300010938|Ga0137716_1000261826	IMGVR_UViG_3300010938_000064|3300010938|Ga0137716_1000261826	100	337	0	0	1	337	1	337	1.26e-259	701
IMGVR_UViG_3300010938_000064|3300010938|Ga0137716_1000261826	Soil_3_scaffold_59995_c1_1	26.8	287	170	10	4	278	3	261	4.2e-22	92
IMGVR_UViG_3300010938_000064|3300010938|Ga0137716_1000261836	IMGVR_UViG_3300010938_000064|3300010938|Ga0137716_1000261836	100	190	0	0	1	190	1	190	8.5e-146	400
IMGVR_UViG_3300010938_000064|3300010938|Ga0137716_1000261836	Endo_1_scaffold_14845_c1_4	53.9	191	81	5	1	188	1	187	9.71e-64	193
IMGVR_UViG_3300011115_000878|3300011115|Ga0151514_1043511	IMGVR_UViG_3300011115_000878|3300011115|Ga0151514_1043511	100	529	0	0	1	529	1	529	0	1019
IMGVR_UViG_3300011115_000878|3300011115|Ga0151514_1043511	IMGVR_UViG_3300037423_002618|3300037423|Ga0395907_0001496_335_1699	29.4	313	202	6	113	415	34	337	1.7e-27	113
IMGVR_UViG_3300011115_000878|3300011115|Ga0151514_1043511	IMGVR_UViG_3300009151_008722|3300009151|Ga0114962_1000159615	29.8	208	143	3	132	336	69	276	1.66e-20	92
IMGVR_UViG_3300011115_000878|3300011115|Ga0151514_1043511	PFX18804.1	29.7	145	100	1	191	335	208	350	3.82e-14	73.6
IMGVR_UViG_3300011115_000878|3300011115|Ga0151514_1043511	Soil_4_scaffold_25404_c1_5	39.6	101	58	2	139	236	49	149	2.58e-13	67
IMGVR_UViG_3300011115_000878|3300011115|Ga0151514_1043511	IMGVR_UViG_3300044959_000173|3300044959|Ga0484954_001910_13981_14757	26.5	166	104	5	179	336	35	190	3.52e-07	49.7
IMGVR_UViG_GVMAG-S-3300012000-53_000001|3300012000|Ga0119951_10000741	IMGVR_UViG_GVMAG-S-3300012000-53_000001|3300012000|Ga0119951_10000741	100	1045	0	0	189	1233	189	1233	0	1925
IMGVR_UViG_GVMAG-S-3300012000-53_000001|3300012000|Ga0119951_10000741	Soil_4_scaffold_30768_c1_3	27.5	189	104	6	241	399	328	513	1.67e-13	72.8
IMGVR_UViG_GVMAG-S-3300012000-53_000001|3300012000|Ga0119951_10000741	Soil_1_scaffold_69822_c1_1	23.9	238	148	7	194	399	142	378	1.27e-11	66.6
IMGVR_UViG_GVMAG-S-3300012000-76_000001|3300012000|Ga0119951_100006146	IMGVR_UViG_GVMAG-S-3300012000-76_000001|3300012000|Ga0119951_100006146	100	404	0	0	1	404	1	404	4.82e-307	826
IMGVR_UViG_GVMAG-S-3300012000-76_000001|3300012000|Ga0119951_100006146	IMGVR_UViG_GVMAG-S-1101162-72_000001|3300027708|Ga0209188_10084571	31.2	398	224	9	2	354	8	400	3.79e-59	196
IMGVR_UViG_GVMAG-S-3300012000-76_000001|3300012000|Ga0119951_100006146	Soil_4_scaffold_56997_c1_1	28.7	376	216	9	64	387	12	387	8.59e-36	134
IMGVR_UViG_3300012210_000349|3300012210|Ga0137378_100001913	IMGVR_UViG_3300012210_000349|3300012210|Ga0137378_100001913	100	83	0	0	1	83	1	83	2.35e-58	171
IMGVR_UViG_3300012210_000349|3300012210|Ga0137378_100001913	Soil_4_scaffold_37541_c1_2	36.9	65	41	0	15	79	13	77	1.86e-13	57.8
IMGVR_UViG_3300012286_000250|3300012286|Ga0157137_1003965	IMGVR_UViG_3300012286_000250|3300012286|Ga0157137_1003965	100	234	0	0	1	234	1	234	1.54e-172	472
IMGVR_UViG_3300012286_000250|3300012286|Ga0157137_1003965	Creek_1_scaffold_13403_c1_1	35.9	92	56	2	6	97	265	353	1.55e-11	61.2
IMGVR_UViG_GVMAG-M-3300012920-30_000001|3300012920|Ga0160423_100055262	IMGVR_UViG_GVMAG-M-3300012920-30_000001|3300012920|Ga0160423_100055262	100	511	0	0	1	511	1	511	0	1036
IMGVR_UViG_GVMAG-M-3300012920-30_000001|3300012920|Ga0160423_100055262	Soil_1_scaffold_34580_c2_1	23	474	235	21	45	428	11	444	2.6e-16	79.7
IMGVR_UViG_3300012940_000886|3300012940|Ga0164243_100509769	IMGVR_UViG_3300012940_000886|3300012940|Ga0164243_100509769	100	114	0	0	1	114	1	114	4e-78	223
IMGVR_UViG_3300012940_000886|3300012940|Ga0164243_100509769	Creek_4_scaffold_14058_c1_2	29.5	105	73	1	6	109	4	108	7.52e-12	55.8
IMGVR_UViG_3300012940_000886|3300012940|Ga0164243_100509769	Endo_3_scaffold_24783_c1_2	33	97	64	1	10	105	16	112	3.2e-10	52
IMGVR_UViG_3300013006_001082|3300013006|Ga0164294_100126311	IMGVR_UViG_3300013006_001082|3300013006|Ga0164294_100126311	100	186	0	0	1	186	1	186	7.58e-138	380
IMGVR_UViG_3300013006_001082|3300013006|Ga0164294_100126311	Soil_1_scaffold_74643_c1_3	43.8	64	36	0	120	183	4	67	6.71e-13	59.3
IMGVR_UViG_3300013009_000061|3300013009|Ga0167615_100000482	IMGVR_UViG_3300013009_000061|3300013009|Ga0167615_100000482	100	264	0	0	1	264	1	264	1.68e-200	545
IMGVR_UViG_3300013009_000061|3300013009|Ga0167615_100000482	Soil_3_scaffold_52882_c1_3	35.8	123	68	4	3	116	4	124	2.55e-10	56.2
IMGVR_UViG_GVMAG-S-3300013093-187_000001|3300013093|Ga0164296_100033750	IMGVR_UViG_GVMAG-S-3300013093-187_000001|3300013093|Ga0164296_100033750	100	367	0	0	1	367	1	367	2.31e-268	725
IMGVR_UViG_GVMAG-S-3300013093-187_000001|3300013093|Ga0164296_100033750	IMGVR_UViG_GVMAG-M-3300027747-57_000001|3300027747|Ga0209189_100020045	26.7	303	178	12	70	352	16	294	6.47e-18	81.3
IMGVR_UViG_GVMAG-S-3300013093-187_000001|3300013093|Ga0164296_100033750	Soil_1_scaffold_58815_c1_2	35.9	128	73	3	90	217	7	125	1.9e-13	65.1
IMGVR_UViG_GVMAG-S-3300013093-187_000001|3300013093|Ga0164296_100033750	IMGVR_UViG_GVMAG-M-3300024258-28_000001|3300024258|Ga0233440_100037112	24	300	180	10	75	352	21	294	1.94e-13	68.2
IMGVR_UViG_GVMAG-S-3300013093-187_000001|3300013093|Ga0164296_100033750	Endo_4_scaffold_27942_c1_2	37.5	128	71	3	90	217	17	135	2.08e-13	66.2
IMGVR_UViG_GVMAG-S-3300013093-187_000001|3300013093|Ga0164296_100033750	IMGVR_UViG_3300009129_000682|3300009129|Ga0118728_10005693	29.9	224	126	11	85	305	199	394	4.12e-12	65.1
IMGVR_UViG_GVMAG-S-3300013093-187_000001|3300013093|Ga0164296_100033750	IMGVR_UViG_3300024302_000517|3300024302|Ga0233449_100027155	24.2	273	159	11	96	362	24	254	6.33e-11	60.8
IMGVR_UViG_GVMAG-S-3300013093-187_000001|3300013093|Ga0164296_100033750	Soil_1_scaffold_63093_c1_2	34.4	128	75	3	90	217	58	176	1.37e-10	59.7
IMGVR_UViG_GVMAG-S-3300013093-187_000001|3300013093|Ga0164296_100033750	Soil_1_scaffold_44535_c1_4	33.9	127	74	4	90	216	7	123	4.59e-10	57.4
IMGVR_UViG_GVMAG-S-3300013093-187_000001|3300013093|Ga0164296_100033750	Soil_1_scaffold_34644_c1_3	32.8	125	73	5	92	216	71	184	2.47e-07	49.3
IMGVR_UViG_GVMAG-S-3300013093-187_000001|3300013093|Ga0164296_100033750	IMGVR_UViG_3300006467_000445|3300006467|Ga0099972_12835650124	25.7	272	161	11	90	353	10	248	4.74e-07	48.5
IMGVR_UViG_GVMAG-S-3300013093-187_000001|3300013093|Ga0164296_100033750	Soil_3_scaffold_67662_c1_1	37.4	91	49	3	126	216	1	83	2.75e-06	45.1
IMGVR_UViG_GVMAG-S-3300013093-187_000001|3300013093|Ga0164296_100033750	Soil_1_scaffold_62298_c1_3	44.9	78	26	5	178	255	16	76	8.82e-06	43.9
IMGVR_UViG_3300013093_000001|3300013093|Ga0164296_100008713	IMGVR_UViG_3300013093_000001|3300013093|Ga0164296_100008713	100	489	0	0	1	489	1	489	0	969
IMGVR_UViG_3300013093_000001|3300013093|Ga0164296_100008713	Soil_3_scaffold_65733_c1_3	84.2	38	6	0	451	488	1	38	1.43e-17	74.3
IMGVR_UViG_3300013093_000001|3300013093|Ga0164296_100008714	IMGVR_UViG_3300013093_000001|3300013093|Ga0164296_100008714	100	1287	0	0	1	1287	1	1287	0	2289
IMGVR_UViG_3300013093_000001|3300013093|Ga0164296_100008714	Soil_3_scaffold_65733_c1_2	39.9	208	114	4	1	197	1	208	1.26e-34	135
IMGVR_UViG_3300013093_003998|3300013093|Ga0164296_10000532	IMGVR_UViG_3300013093_003998|3300013093|Ga0164296_10000532	100	2079	0	0	1	2079	1	2079	0	3957
IMGVR_UViG_3300013093_003998|3300013093|Ga0164296_10000532	Soil_4_scaffold_59472_c1_2	46.6	73	38	1	1429	1501	238	309	1.79e-07	53.5
IMGVR_UViG_3300013094_000037|3300013094|Ga0164297_1000025023	IMGVR_UViG_3300013094_000037|3300013094|Ga0164297_1000025023	100	1780	0	0	1	1780	1	1780	0	1909
IMGVR_UViG_3300013094_000037|3300013094|Ga0164297_1000025023	MBT6185498.1	52	98	45	1	1679	1776	627	722	1.49e-18	90.1
IMGVR_UViG_3300013094_000037|3300013094|Ga0164297_1000025023	Endo_1_scaffold_32502_c1_1	38.3	115	67	2	1325	1438	21	132	4.17e-14	75.1
IMGVR_UViG_3300013105_000001|3300013105|Ga0157369_10000045100	IMGVR_UViG_3300013105_000001|3300013105|Ga0157369_10000045100	100	471	0	0	1	471	1	471	3.8e-283	771
IMGVR_UViG_3300013105_000001|3300013105|Ga0157369_10000045100	Endo_3_scaffold_52998_c1_1	34.8	135	85	2	1	133	1	134	2.95e-14	72.8
IMGVR_UViG_GVMAG-S-3300013130-139_000001|3300013130|Ga0172363_1000443311	IMGVR_UViG_GVMAG-S-3300013130-139_000001|3300013130|Ga0172363_1000443311	100	297	0	0	1	297	1	297	8.83e-224	607
IMGVR_UViG_GVMAG-S-3300013130-139_000001|3300013130|Ga0172363_1000443311	Endo_3_scaffold_55236_c1_1	36.5	63	37	1	127	186	129	191	4.71e-10	56.2
IMGVR_UViG_3300013131_004634|3300013131|Ga0172373_100041401	IMGVR_UViG_3300013131_004634|3300013131|Ga0172373_100041401	100	155	0	0	1	155	1	155	6.77e-101	284
IMGVR_UViG_3300013131_004634|3300013131|Ga0172373_100041401	Soil_2_scaffold_74699_c1_1	41.3	92	49	2	69	155	407	498	1.16e-12	62.4
IMGVR_UViG_GVMAG-M-3300014493-2_000001|3300014493|Ga0182016_100173412	IMGVR_UViG_GVMAG-M-3300014493-2_000001|3300014493|Ga0182016_100173412	100	148	0	0	1	148	1	148	2.51e-113	315
IMGVR_UViG_GVMAG-M-3300014493-2_000001|3300014493|Ga0182016_100173412	Soil_3_scaffold_16542_c1_1	33.1	118	63	4	17	134	17	118	4.59e-13	60.1
IMGVR_UViG_GVMAG-M-3300014493-14_000001|3300014493|Ga0182016_100182143	IMGVR_UViG_GVMAG-M-3300014493-14_000001|3300014493|Ga0182016_100182143	100	544	0	0	1	544	1	544	2e-308	842
IMGVR_UViG_GVMAG-M-3300014493-14_000001|3300014493|Ga0182016_100182143	CAH6420686.1	37.5	315	192	3	233	543	230	543	5.35e-62	211
IMGVR_UViG_GVMAG-M-3300014493-14_000001|3300014493|Ga0182016_100182143	Endo_2_scaffold_461_c1_2	37.4	310	189	4	233	538	176	484	1.05e-60	206
IMGVR_UViG_GVMAG-M-3300014493-14_000001|3300014493|Ga0182016_100182143	Soil_3_scaffold_3773_c1_7	28.3	307	191	8	241	523	57	358	1.02e-27	112
IMGVR_UViG_GVMAG-M-3300014493-14_000001|3300014493|Ga0182016_100182143	Creek_3_scaffold_24069_c1_1	25.1	299	185	7	275	541	25	316	3.1e-17	80.9
IMGVR_UViG_GVMAG-M-3300014493-14_000001|3300014493|Ga0182016_100182143	Endo_2_scaffold_17725_c1_3	25.9	294	187	9	250	527	65	343	1.97e-16	79
IMGVR_UViG_GVMAG-M-3300014493-14_000001|3300014493|Ga0182016_100182143	QBK92460.1	24.4	287	203	7	255	540	1	274	1.22e-14	72.4
IMGVR_UViG_GVMAG-M-3300014493-14_000001|3300014493|Ga0182016_100182143	Endo_3_scaffold_8072_c1_5	23.9	285	188	10	268	541	62	328	4.03e-14	71.6
IMGVR_UViG_GVMAG-M-3300014493-14_000001|3300014493|Ga0182016_100182143	Soil_4_scaffold_32578_c1_1	22.1	253	183	7	287	537	23	263	4.67e-11	61.6
IMGVR_UViG_GVMAG-M-3300014493-14_000001|3300014493|Ga0182016_100182143	YP_009329152.1	23	257	183	5	288	542	27	270	2.25e-09	56.6
IMGVR_UViG_GVMAG-M-3300014493-14_000001|3300014493|Ga0182016_100182143	Endo_4_scaffold_1167_c1_6	25.6	246	160	10	288	516	188	427	1.03e-07	52.4
IMGVR_UViG_GVMAG-M-3300014493-14_000001|3300014493|Ga0182016_100079435	IMGVR_UViG_GVMAG-M-3300014493-14_000001|3300014493|Ga0182016_100079435	100	602	0	0	1	602	1	602	0	1189
IMGVR_UViG_GVMAG-M-3300014493-14_000001|3300014493|Ga0182016_100079435	IMGVR_UViG_3300048574_000478|3300048574|Ga0498941_000024_39924_42545	27.5	614	392	14	3	600	296	872	1.29e-62	220
IMGVR_UViG_GVMAG-M-3300014493-14_000001|3300014493|Ga0182016_100079435	Endo_1_scaffold_802_c1_8	28.5	596	382	15	11	593	486	1050	2.55e-55	200
IMGVR_UViG_GVMAG-M-3300014493-14_000001|3300014493|Ga0182016_100079435	CAH6420168.1	26.6	608	394	15	11	600	857	1430	3.53e-47	176
IMGVR_UViG_GVMAG-M-3300014493-14_000001|3300014493|Ga0182016_100079435	Endo_2_scaffold_2039_c1_2	26.9	390	247	10	228	602	474	840	6.24e-32	129
IMGVR_UViG_GVMAG-M-3300014493-14_000001|3300014493|Ga0182016_100079435	QBK91056.1	27.2	379	230	14	234	592	759	1111	4.31e-29	121
IMGVR_UViG_GVMAG-M-3300014493-14_000001|3300014493|Ga0182016_100079435	QBK90831.1	23.1	670	393	22	14	592	519	1157	4.29e-28	118
IMGVR_UViG_GVMAG-M-3300014493-14_000001|3300014493|Ga0182016_100079435	Endo_3_scaffold_22099_c1_2	24.9	454	279	11	176	602	546	964	1.17e-27	116
IMGVR_UViG_GVMAG-M-3300014493-14_000001|3300014493|Ga0182016_100079435	Endo_3_scaffold_14046_c1_3	25.1	366	243	9	227	591	403	738	5.05e-21	95.5
IMGVR_UViG_GVMAG-M-3300014493-14_000001|3300014493|Ga0182016_100079435	Creek_4_scaffold_11699_c1_1	24.4	386	237	15	227	602	138	478	7.21e-21	94
IMGVR_UViG_GVMAG-M-3300014493-14_000001|3300014493|Ga0182016_100079435	Endo_3_scaffold_14950_c1_2	24.7	388	257	11	213	597	387	742	4.43e-19	89.4
IMGVR_UViG_GVMAG-M-3300014493-14_000001|3300014493|Ga0182016_100079435	Soil_1_scaffold_41929_c1_1	22	395	266	13	234	598	185	567	1.19e-16	81.3
IMGVR_UViG_GVMAG-M-3300014493-14_000001|3300014493|Ga0182016_100079435	CAH6418850.1	24	325	225	10	289	600	910	1225	2.63e-16	80.9
IMGVR_UViG_GVMAG-M-3300014493-14_000001|3300014493|Ga0182016_100079435	Endo_3_scaffold_34266_c1_1	23.5	421	267	16	191	593	103	486	2.97e-16	79.7
IMGVR_UViG_GVMAG-M-3300014493-14_000001|3300014493|Ga0182016_100079435	Endo_3_scaffold_29454_c1_1	33.6	140	88	2	237	376	734	868	3.06e-16	80.5
IMGVR_UViG_GVMAG-M-3300014493-14_000001|3300014493|Ga0182016_100079435	YP_009449170.1	22	454	311	14	169	601	187	618	5.26e-16	79.3
IMGVR_UViG_GVMAG-M-3300014493-14_000001|3300014493|Ga0182016_100079435	Endo_3_scaffold_8072_c1_1	30.8	159	85	4	449	597	5	148	1.51e-15	72.4
IMGVR_UViG_GVMAG-M-3300014493-14_000001|3300014493|Ga0182016_100079435	Creek_2_scaffold_5240_c1_4	25.4	315	195	12	286	593	334	615	3.72e-15	76.6
IMGVR_UViG_GVMAG-M-3300014493-14_000001|3300014493|Ga0182016_100079435	Endo_1_scaffold_254_c1_35	23	443	268	18	193	595	287	696	7.61e-15	75.9
IMGVR_UViG_GVMAG-M-3300014493-14_000001|3300014493|Ga0182016_100079435	Endo_2_scaffold_2944_c1_1	23.4	435	268	16	193	601	123	518	1.7e-14	74.3
IMGVR_UViG_GVMAG-M-3300014493-14_000001|3300014493|Ga0182016_100079435	Endo_3_scaffold_11034_c1_1	24.6	357	216	15	266	602	310	633	2.66e-14	73.9
IMGVR_UViG_GVMAG-M-3300014493-14_000001|3300014493|Ga0182016_100079435	Endo_3_scaffold_5879_c1_5	23	331	211	8	162	487	402	693	3.51e-13	70.5
IMGVR_UViG_GVMAG-M-3300014493-14_000001|3300014493|Ga0182016_100079435	IMGVR_UViG_GVMAG-M-3300009084-79_000001|3300009084|Ga0105046_100449165	22.2	436	277	14	190	602	6	402	7.36e-12	65.5
IMGVR_UViG_GVMAG-M-3300014493-14_000001|3300014493|Ga0182016_100079435	Creek_3_scaffold_11825_c1_2	30.1	133	75	6	226	357	196	311	9.48e-10	58.5
IMGVR_UViG_GVMAG-M-3300014493-14_000001|3300014493|Ga0182016_100079435	Creek_4_scaffold_15557_c1_1	30.1	133	75	6	226	357	307	422	1.81e-09	58.2
IMGVR_UViG_3300014499_000249|3300014499|Ga0182012_1000043467	IMGVR_UViG_3300014499_000249|3300014499|Ga0182012_1000043467	100	465	0	0	1	465	1	465	0	941
IMGVR_UViG_3300014499_000249|3300014499|Ga0182012_1000043467	Soil_2_scaffold_46247_c1_1	42.2	102	54	2	17	117	257	354	3e-15	76.3
IMGVR_UViG_3300014838_000403|3300014838|Ga0182030_1000289011	IMGVR_UViG_3300014838_000403|3300014838|Ga0182030_1000289011	100	495	0	0	1	495	1	495	0	990
IMGVR_UViG_3300014838_000403|3300014838|Ga0182030_1000289011	Soil_2_scaffold_70376_c1_1	43.3	534	241	18	1	484	1	522	1.93e-109	333
IMGVR_UViG_3300014838_000403|3300014838|Ga0182030_1000289011	Soil_3_scaffold_61083_c1_1	39.3	394	173	14	142	491	2	373	2.41e-70	227
IMGVR_UViG_3300014838_000403|3300014838|Ga0182030_1000289011	IMGVR_UViG_3300037170_000117|3300037170|Ga0395638_000801_7386_8825	43	256	141	5	243	494	225	479	4.09e-58	197
IMGVR_UViG_3300014838_000403|3300014838|Ga0182030_1000289011	Soil_4_scaffold_44500_c1_3	42.9	252	122	7	260	491	1	250	1e-51	174
IMGVR_UViG_3300014838_000403|3300014838|Ga0182030_1000289011	Soil_4_scaffold_42230_c1_1	46.7	169	73	6	231	382	238	406	3.02e-34	131
IMGVR_UViG_3300014838_000403|3300014838|Ga0182030_1000289011	Soil_4_scaffold_29597_c1_1	40	145	78	5	354	491	3	145	8.43e-19	81.3
IMGVR_UViG_3300014838_000403|3300014838|Ga0182030_1000289014	IMGVR_UViG_3300014838_000403|3300014838|Ga0182030_1000289014	100	712	0	0	1	712	1	712	0	1293
IMGVR_UViG_3300014838_000403|3300014838|Ga0182030_1000289014	Soil_3_scaffold_23577_c1_2	39.7	662	336	12	62	699	3	625	3.92e-121	374
IMGVR_UViG_3300014838_000403|3300014838|Ga0182030_1000289014	Soil_4_scaffold_29597_c1_4	37.2	207	116	2	62	268	3	195	2.65e-29	113
IMGVR_UViG_3300014838_000403|3300014838|Ga0182030_1000289014	Soil_4_scaffold_46470_c1_1	24.9	663	398	20	62	699	3	590	3.12e-21	96.3
IMGVR_UViG_3300014838_000403|3300014838|Ga0182030_1000289014	Endo_3_scaffold_24192_c1_3	25.6	707	434	25	43	695	8	676	1.12e-19	91.7
IMGVR_UViG_3300014838_000403|3300014838|Ga0182030_1000289014	IMGVR_UViG_3300033990_000078|3300033990|Ga0373184_0001042_36722_38644	25.2	699	406	27	44	697	5	631	1.08e-16	82
IMGVR_UViG_3300014838_000403|3300014838|Ga0182030_1000289014	Soil_2_scaffold_59138_c1_3	25.7	440	258	14	291	695	34	439	1.3e-14	74.7
IMGVR_UViG_3300014838_000403|3300014838|Ga0182030_1000289014	Endo_3_scaffold_39908_c1_1	28.8	420	243	19	43	427	8	406	4.5e-14	72.8
IMGVR_UViG_3300014838_000403|3300014838|Ga0182030_1000289014	Soil_4_scaffold_15851_c1_1	31.2	237	116	12	43	251	8	225	9.59e-06	46.2
IMGVR_UViG_GVMAG-M-3300014838-26_000001|3300014838|Ga0182030_100224294	IMGVR_UViG_GVMAG-M-3300014838-26_000001|3300014838|Ga0182030_100224294	100	1317	0	0	1	1317	1	1317	0	2519
IMGVR_UViG_GVMAG-M-3300014838-26_000001|3300014838|Ga0182030_100224294	Endo_3_scaffold_20209_c1_2	26.4	193	124	5	199	390	207	382	8.34e-09	58.2
IMGVR_UViG_3300015202_000006|3300015202|Ga0167663_100007576	IMGVR_UViG_3300015202_000006|3300015202|Ga0167663_100007576	100	694	0	0	1	694	1	694	0	1313
IMGVR_UViG_3300015202_000006|3300015202|Ga0167663_100007576	Creek_2_scaffold_17485_c1_1	36.8	125	66	5	1	118	1	119	1.29e-15	74.3
IMGVR_UViG_3300015202_000006|3300015202|Ga0167663_100007576	Endo_3_scaffold_63923_c1_1	36.8	125	66	5	1	118	1	119	1.84e-14	74.3
IMGVR_UViG_3300015608_001417|3300015608|Ga0182413_10103656	IMGVR_UViG_3300015608_001417|3300015608|Ga0182413_10103656	100	226	0	0	1	226	1	226	7.08e-165	452
IMGVR_UViG_3300015608_001417|3300015608|Ga0182413_10103656	IMGVR_UViG_3300002219_000498|3300002219|SCADCLC_1000824211	32.3	254	109	14	12	221	131	365	4.86e-24	97.8
IMGVR_UViG_3300015608_001417|3300015608|Ga0182413_10103656	Endo_1_scaffold_37283_c1_2	49	51	26	0	1	51	3	53	3.55e-12	61.2
IMGVR_UViG_3300015608_001417|3300015608|Ga0182413_10103656	IMGVR_UViG_3300017987_000017|3300017987|Ga0180431_100004236	28.8	132	79	6	98	220	2743	2868	2.47e-08	52
IMGVR_UViG_3300017447_000004|3300017447|Ga0182215_100001235	IMGVR_UViG_3300017447_000004|3300017447|Ga0182215_100001235	100	679	0	0	1	679	1	679	0	1201
IMGVR_UViG_3300017447_000004|3300017447|Ga0182215_100001235	Endo_3_scaffold_20409_c1_2	28.5	253	142	8	43	269	112	351	1.57e-12	68.9
IMGVR_UViG_3300017447_000004|3300017447|Ga0182215_100001235	Endo_3_scaffold_33580_c1_2	26.1	245	152	5	41	262	66	304	7e-12	66.2
IMGVR_UViG_3300017447_000004|3300017447|Ga0182215_100001235	Endo_3_scaffold_45203_c1_1	24.8	254	161	6	41	269	80	328	5.62e-11	63.5
IMGVR_UViG_3300017447_000004|3300017447|Ga0182215_100001236	IMGVR_UViG_3300017447_000004|3300017447|Ga0182215_100001236	100	314	0	0	1	314	1	314	2.76e-231	627
IMGVR_UViG_3300017447_000004|3300017447|Ga0182215_100001236	Soil_1_scaffold_28168_c1_2	34.3	216	122	4	62	271	65	266	8.15e-36	129
IMGVR_UViG_3300017447_000004|3300017447|Ga0182215_100001236	Endo_3_scaffold_44014_c1_3	35.5	141	87	1	62	198	65	205	3.13e-26	101
IMGVR_UViG_3300017447_000004|3300017447|Ga0182215_100001236	Endo_3_scaffold_29676_c1_3	29.4	231	132	2	92	291	24	254	4.38e-26	102
IMGVR_UViG_3300017447_000004|3300017447|Ga0182215_100001236	Soil_1_scaffold_28168_c1_1	26	273	170	5	5	271	17	263	1.15e-24	101
IMGVR_UViG_3300017447_000004|3300017447|Ga0182215_100001236	Endo_3_scaffold_29676_c1_2	36	150	89	4	62	206	40	187	5.71e-22	91.7
IMGVR_UViG_3300017447_000004|3300017447|Ga0182215_100001249	IMGVR_UViG_3300017447_000004|3300017447|Ga0182215_100001249	100	411	0	0	1	411	1	411	0	865
IMGVR_UViG_3300017447_000004|3300017447|Ga0182215_100001249	IMGVR_UViG_3300033523_000360|3300033523|Ga0314768_10018761	51.6	405	194	2	8	411	1	404	1.09e-153	438
IMGVR_UViG_3300017447_000004|3300017447|Ga0182215_100001249	Endo_4_scaffold_28861_c1_1	30	404	245	12	39	407	7	407	1.42e-45	160
IMGVR_UViG_3300017447_000004|3300017447|Ga0182215_100001249	Endo_3_scaffold_62655_c1_1	28.1	442	271	13	8	407	1	437	1.85e-42	152
IMGVR_UViG_3300017447_000004|3300017447|Ga0182215_100001249	Endo_3_scaffold_10860_c1_4	24.2	421	268	11	36	407	42	460	5.05e-26	107
IMGVR_UViG_3300017447_000004|3300017447|Ga0182215_100001249	Endo_3_scaffold_49230_c1_4	30.9	188	102	5	247	407	1	187	1.73e-19	84
IMGVR_UViG_3300017447_000004|3300017447|Ga0182215_100001249	Soil_1_scaffold_15921_c1_7	26.5	438	233	18	38	397	35	461	1.06e-13	70.5
IMGVR_UViG_3300017447_000004|3300017447|Ga0182215_100001249	YP_010800661.1	23.5	417	246	14	64	411	59	471	8.75e-11	61.6
IMGVR_UViG_3300017447_000004|3300017447|Ga0182215_100001237	IMGVR_UViG_3300017447_000004|3300017447|Ga0182215_100001237	100	102	0	0	1	102	1	102	2.54e-73	210
IMGVR_UViG_3300017447_000004|3300017447|Ga0182215_100001237	Endo_3_scaffold_10860_c1_8	38.6	88	51	3	17	102	17	103	2.3e-13	58.9
IMGVR_UViG_3300017447_000004|3300017447|Ga0182215_100001218	IMGVR_UViG_3300017447_000004|3300017447|Ga0182215_100001218	100	330	0	0	1	330	1	330	7.59e-262	706
IMGVR_UViG_3300017447_000004|3300017447|Ga0182215_100001218	Soil_1_scaffold_26199_c1_1	35	203	121	2	85	286	13	205	2.17e-32	119
IMGVR_UViG_3300017447_000004|3300017447|Ga0182215_100001218	Endo_3_scaffold_52045_c1_3	31.1	183	103	7	90	266	80	245	1.59e-19	85.1
IMGVR_UViG_3300017447_000004|3300017447|Ga0182215_100001221	IMGVR_UViG_3300017447_000004|3300017447|Ga0182215_100001221	100	180	0	0	1	180	1	180	7.64e-135	372
IMGVR_UViG_3300017447_000004|3300017447|Ga0182215_100001221	Soil_1_scaffold_43145_c1_3	49.2	59	29	1	36	93	30	88	4.35e-13	60.8
IMGVR_UViG_3300017447_000004|3300017447|Ga0182215_100001221	BCU09355.1	28.3	138	91	3	37	173	6	136	2.57e-10	56.2
IMGVR_UViG_3300017447_000004|3300017447|Ga0182215_100001221	YP_010800660.1	31.1	135	90	3	36	168	97	230	8.62e-10	54.7
IMGVR_UViG_3300017447_000004|3300017447|Ga0182215_100001221	YP_010804752.1	26.5	147	100	3	37	175	17	163	2.33e-08	50.4
IMGVR_UViG_3300017447_000004|3300017447|Ga0182215_100001221	Soil_4_scaffold_5823_c1_7	26.6	154	102	4	32	175	19	171	8.36e-08	48.9
IMGVR_UViG_3300017447_000004|3300017447|Ga0182215_100001221	YP_010782027.1	25.8	151	107	3	32	177	1	151	6.02e-07	46.2
IMGVR_UViG_3300017642_000063|3300017642|Ga0183098_1038061	IMGVR_UViG_3300017642_000063|3300017642|Ga0183098_1038061	100	711	0	0	1	711	1	711	0	1469
IMGVR_UViG_3300017642_000063|3300017642|Ga0183098_1038061	IMGVR_UViG_3300045996_004568|3300045996|Ga0456371_00006722_1387_3954	27.9	337	224	9	377	699	512	843	1.33e-30	126
IMGVR_UViG_3300017642_000063|3300017642|Ga0183098_1038061	IMGVR_UViG_3300042904_000554|3300042904|Ga0456370_0000033_263135_265822	31.5	314	199	8	377	676	554	865	2.21e-28	119
IMGVR_UViG_3300017642_000063|3300017642|Ga0183098_1038061	Soil_3_scaffold_24480_c1_2	27.5	255	150	6	46	267	70	322	1.8e-15	78.2
IMGVR_UViG_3300017642_000063|3300017642|Ga0183098_1038061	QIN54413.1	22.8	369	235	12	375	705	279	635	6.41e-14	73.2
IMGVR_UViG_3300017642_000063|3300017642|Ga0183098_1038061	CAH6419429.1	25.5	302	186	11	387	655	604	899	8.6e-14	73.2
IMGVR_UViG_3300017642_000063|3300017642|Ga0183098_1038061	QBK90460.1	25.4	272	170	6	390	633	582	848	7.19e-13	70.1
IMGVR_UViG_3300017642_000063|3300017642|Ga0183098_1038061	ARF12594.1	23.2	285	189	6	436	700	532	806	1.17e-12	69.3
IMGVR_UViG_3300017642_000063|3300017642|Ga0183098_1038061	QBK84723.1	23.9	218	152	6	362	567	496	711	1.51e-09	59.3
IMGVR_UViG_3300017642_000063|3300017642|Ga0183098_1038061	YP_002122374.1	26.2	195	120	7	435	607	489	681	8.8e-08	53.5
IMGVR_UViG_3300017642_000063|3300017642|Ga0183098_1038061	YP_010802185.1	21.9	192	132	4	447	626	502	687	3.2e-06	48.5
IMGVR_UViG_3300017751_007019|3300017751|Ga0187219_10079784	IMGVR_UViG_3300017751_007019|3300017751|Ga0187219_10079784	100	128	0	0	1	128	1	128	6.28e-93	262
IMGVR_UViG_3300017751_007019|3300017751|Ga0187219_10079784	Soil_1_scaffold_37258_c1_2	31	116	77	3	13	127	194	307	7.15e-07	44.7
IMGVR_UViG_3300017773_000138|3300017773|Ga0181386_10001728	IMGVR_UViG_3300017773_000138|3300017773|Ga0181386_10001728	100	918	0	0	1	918	1	918	0	1639
IMGVR_UViG_3300017773_000138|3300017773|Ga0181386_10001728	Soil_4_scaffold_26760_c1_2	39.6	111	59	2	130	232	38	148	1.37e-13	68.9
IMGVR_UViG_3300017821_000132|3300017821|Ga0187812_100004222	IMGVR_UViG_3300017821_000132|3300017821|Ga0187812_100004222	100	137	0	0	1	137	1	137	1.27e-85	244
IMGVR_UViG_3300017821_000132|3300017821|Ga0187812_100004222	Endo_1_scaffold_30205_c1_2	53.2	62	28	1	24	84	13	74	5.6e-11	53.5
IMGVR_UViG_GVMAG-M-3300017963-53_000001|3300017963|Ga0180437_1000387413	IMGVR_UViG_GVMAG-M-3300017963-53_000001|3300017963|Ga0180437_1000387413	100	508	0	0	1	508	1	508	0	1043
IMGVR_UViG_GVMAG-M-3300017963-53_000001|3300017963|Ga0180437_1000387413	Soil_4_scaffold_12639_c1_2	26	369	218	18	77	413	42	387	1.06e-19	89.7
IMGVR_UViG_3300017971_000280|3300017971|Ga0180438_1000055311	IMGVR_UViG_3300017971_000280|3300017971|Ga0180438_1000055311	100	109	0	0	1	109	1	109	4.39e-84	238
IMGVR_UViG_3300017971_000280|3300017971|Ga0180438_1000055311	Soil_3_scaffold_18471_c1_8	47.6	42	19	1	49	87	7	48	2.22e-10	50.8
IMGVR_UViG_3300017987_000017|3300017987|Ga0180431_100004236	IMGVR_UViG_3300017987_000017|3300017987|Ga0180431_100004236	100	3272	0	0	1	3272	1	3272	0	6484
IMGVR_UViG_3300017987_000017|3300017987|Ga0180431_100004236	Soil_3_scaffold_18471_c1_3	38.3	128	75	2	1180	1307	39	162	1.35e-19	89.4
IMGVR_UViG_3300017987_000017|3300017987|Ga0180431_100004236	IMGVR_UViG_3300002219_000498|3300002219|SCADCLC_1000824211	20.8	577	305	22	2714	3235	195	674	1.94e-08	58.2
IMGVR_UViG_3300017987_000017|3300017987|Ga0180431_100004236	IMGVR_UViG_3300015608_001417|3300015608|Ga0182413_10103656	28.8	132	79	6	2743	2868	98	220	1.47e-07	53.1
IMGVR_UViG_3300018080_004200|3300018080|Ga0180433_1000011687	IMGVR_UViG_3300018080_004200|3300018080|Ga0180433_1000011687	100	594	0	0	1	594	1	594	0	1195
IMGVR_UViG_3300018080_004200|3300018080|Ga0180433_1000011687	IMGVR_UViG_3300048030_000371|3300048030|Ga0494180_0000025_2_1144	53.1	373	165	7	14	381	14	381	5.9e-129	381
IMGVR_UViG_3300018080_004200|3300018080|Ga0180433_1000011687	IMGVR_UViG_GVMAG-M-3300020163-17_000001|3300020163|Ga0194039_100200012	43.3	413	190	7	20	389	36	447	2.85e-102	315
IMGVR_UViG_3300018080_004200|3300018080|Ga0180433_1000011687	IMGVR_UViG_GVMAG-S-1066013-9_000001|3300027942|Ga0209841_10005042	32.7	588	343	18	23	570	33	607	7.78e-76	251
IMGVR_UViG_3300018080_004200|3300018080|Ga0180433_1000011687	IMGVR_UViG_3300048580_000871|3300048580|Ga0485160_0000086_93145_94239	37	362	215	7	219	575	1	354	9.51e-62	206
IMGVR_UViG_3300018080_004200|3300018080|Ga0180433_1000011687	IMGVR_UViG_3300028372_000028|3300028372|Ga0306901_100016829	29.5	505	289	18	123	572	59	551	1.47e-51	184
IMGVR_UViG_3300018080_004200|3300018080|Ga0180433_1000011687	IMGVR_UViG_3300045974_000323|3300045974|Ga0485831_0001160_1_948	30.7	306	187	10	8	293	8	308	4.09e-27	110
IMGVR_UViG_3300018080_004200|3300018080|Ga0180433_1000011687	Creek_4_scaffold_20961_c1_3	28.7	174	95	7	237	381	21	194	3.56e-14	69.7
IMGVR_UViG_3300018080_004200|3300018080|Ga0180433_1000011687	Endo_4_scaffold_28099_c1_1	38.5	91	52	3	237	323	121	211	6.64e-14	70.5
IMGVR_UViG_3300018080_004200|3300018080|Ga0180433_1000011687	Creek_1_scaffold_12363_c1_1	36.3	91	54	3	237	323	17	107	5.41e-13	68.2
IMGVR_UViG_3300018080_004200|3300018080|Ga0180433_1000011687	Soil_2_scaffold_38575_c1_2	37.8	82	47	3	238	315	4	85	4.1e-12	62.8
IMGVR_UViG_3300018080_004200|3300018080|Ga0180433_1000011687	Endo_3_scaffold_55348_c1_1	34.1	91	56	3	237	323	3	93	5.17e-12	63.9
IMGVR_UViG_3300018080_004200|3300018080|Ga0180433_1000011687	Endo_4_scaffold_32033_c1_2	33	91	57	3	237	323	32	122	2.17e-11	62.4
IMGVR_UViG_3300018080_004200|3300018080|Ga0180433_1000011687	Creek_1_scaffold_13187_c1_1	32.5	83	52	3	237	315	33	115	9.42e-10	54.7
IMGVR_UViG_3300018080_004200|3300018080|Ga0180433_1000011687	Soil_1_scaffold_45100_c1_3	33	91	57	3	237	323	33	123	2.52e-09	57
IMGVR_UViG_3300018080_004200|3300018080|Ga0180433_1000011687	Endo_4_scaffold_11052_c1_2	35.8	81	48	3	237	313	33	113	3.78e-08	51.2
IMGVR_UViG_3300018080_004200|3300018080|Ga0180433_1000011687	Soil_1_scaffold_43186_c1_2	34.6	81	49	3	239	315	23	103	4.37e-08	50.1
IMGVR_UViG_3300018080_004200|3300018080|Ga0180433_1000011687	Endo_4_scaffold_13560_c1_2	25.8	132	78	4	237	348	49	180	5.08e-08	51.6
IMGVR_UViG_3300018080_004200|3300018080|Ga0180433_1000011687	Creek_2_scaffold_14756_c1_3	34.2	76	46	3	252	323	1	76	1.06e-07	50.4
IMGVR_UViG_3300018080_004200|3300018080|Ga0180433_1000011687	Endo_4_scaffold_20670_c1_2	25.8	124	84	4	237	352	33	156	1.28e-06	47
IMGVR_UViG_3300018080_004200|3300018080|Ga0180433_1000011687	Creek_2_scaffold_8647_c1_1	28.3	92	61	4	237	323	61	152	3.36e-06	45.8
IMGVR_UViG_3300018080_004200|3300018080|Ga0180433_1000011687	Creek_1_scaffold_14281_c1_2	30.8	78	49	3	237	309	141	218	7.62e-06	45.4
IMGVR_UViG_3300019881_000002|3300019881|Ga0193707_100001263	IMGVR_UViG_3300019881_000002|3300019881|Ga0193707_100001263	100	137	0	0	1	137	1	137	1.56e-104	292
IMGVR_UViG_3300019881_000002|3300019881|Ga0193707_100001263	IMGVR_UViG_3300036828_001086|3300036828|Ga0376666_0000125_2176_2403	64.2	53	19	0	8	60	15	67	9.47e-24	85.9
IMGVR_UViG_3300019881_000002|3300019881|Ga0193707_100001263	IMGVR_UViG_3300037119_002466|3300037119|Ga0373486_0000251_1048_1245	72.5	40	11	0	8	47	12	51	3.1e-20	76.6
IMGVR_UViG_3300019881_000002|3300019881|Ga0193707_100001263	IMGVR_UViG_3300037760_000080|3300037760|Ga0395787_0000103_31795_32358	74.4	39	10	0	8	46	123	161	3.96e-20	79.7
IMGVR_UViG_3300019881_000002|3300019881|Ga0193707_100001263	IMGVR_UViG_3300043478_000082|3300043478|Ga0455864_000002_42386_42577	69.2	39	12	0	11	49	10	48	1.08e-17	70.1
IMGVR_UViG_3300019881_000002|3300019881|Ga0193707_100001263	Endo_3_scaffold_23140_c1_11	56	50	17	3	6	52	10	57	2.75e-14	61.2
IMGVR_UViG_3300019881_000002|3300019881|Ga0193707_100001263	Endo_1_scaffold_16862_c1_1	55.8	43	18	1	1	43	14	55	5.11e-14	60.5
IMGVR_UViG_3300019881_000002|3300019881|Ga0193707_100001263	Soil_2_scaffold_74410_c1_3	56.3	48	17	3	6	51	16	61	1.23e-13	61.2
IMGVR_UViG_3300019881_000002|3300019881|Ga0193707_100001263	Soil_2_scaffold_48058_c1_3	75	28	7	0	19	46	24	51	7.96e-13	58.2
IMGVR_UViG_3300019881_000002|3300019881|Ga0193707_100001263	Endo_3_scaffold_57963_c1_2	50	50	25	0	6	55	77	126	8.65e-12	56.6
IMGVR_UViG_3300019881_000002|3300019881|Ga0193707_100001263	Soil_2_scaffold_68540_c1_2	54.8	42	17	2	5	46	7	46	2.73e-10	51.2
IMGVR_UViG_3300019886_000004|3300019886|Ga0193727_100000141	IMGVR_UViG_3300019886_000004|3300019886|Ga0193727_100000141	100	247	0	0	1	247	1	247	2.56e-182	498
IMGVR_UViG_3300019886_000004|3300019886|Ga0193727_100000141	Endo_2_scaffold_36858_c1_3	36.4	129	77	4	121	247	62	187	2.19e-11	59.3
IMGVR_UViG_3300020036_010171|3300020036|Ga0206648_10045048	IMGVR_UViG_3300020036_010171|3300020036|Ga0206648_10045048	100	132	0	0	1	132	1	132	2.34e-90	256
IMGVR_UViG_3300020036_010171|3300020036|Ga0206648_10045048	Soil_4_scaffold_55406_c1_1	28.1	128	83	2	13	131	15	142	4.25e-10	52.4
IMGVR_UViG_3300020045_003765|3300020045|Ga0206662_100082551	IMGVR_UViG_3300020045_003765|3300020045|Ga0206662_100082551	100	249	0	0	1	249	1	249	3.67e-192	523
IMGVR_UViG_3300020045_003765|3300020045|Ga0206662_100082551	Soil_1_scaffold_41731_c1_4	49.1	53	27	0	170	222	4	56	4.94e-11	55.5
IMGVR_UViG_3300020045_003765|3300020045|Ga0206662_100082551	IMGVR_UViG_3300048672_000151|3300048672|Ga0485282_000357_15075_15422	32.7	104	65	4	139	240	12	112	3.82e-07	45.8
IMGVR_UViG_3300020045_003765|3300020045|Ga0206662_100082551	IMGVR_UViG_2757320703_000001|2757320703|2758430360	41.6	77	41	2	152	228	386	458	8.49e-07	47.4
IMGVR_UViG_3300020045_003765|3300020045|Ga0206662_100082551	Soil_1_scaffold_50031_c1_1	41.7	60	35	0	169	228	7	66	9.47e-07	43.9
IMGVR_UViG_3300020049_011516|3300020049|Ga0206652_10036635	IMGVR_UViG_3300020049_011516|3300020049|Ga0206652_10036635	100	409	0	0	1	409	1	409	2.69e-286	774
IMGVR_UViG_3300020049_011516|3300020049|Ga0206652_10036635	IMGVR_UViG_3300038816_000242|3300038816|Ga0119929_00117_5615_6853	24.5	343	229	11	73	402	80	405	3.67e-13	68.6
IMGVR_UViG_3300020049_011516|3300020049|Ga0206652_10036635	Soil_1_scaffold_40053_c1_1	22.5	320	229	10	72	379	78	390	8.32e-11	61.2
IMGVR_UViG_3300020049_011516|3300020049|Ga0206652_10036635	IMGVR_UViG_3300045996_004568|3300045996|Ga0456371_00006722_19366_20499	21.5	261	178	11	76	326	48	291	3.81e-06	46.6
IMGVR_UViG_3300020128_000040|3300020128|Ga0206119_10004386	IMGVR_UViG_3300020128_000040|3300020128|Ga0206119_10004386	100	248	0	0	1	248	1	248	5.15e-178	487
IMGVR_UViG_3300020128_000040|3300020128|Ga0206119_10004386	Soil_1_scaffold_23146_c1_3	30.6	160	88	7	1	148	20	168	3.55e-07	47
IMGVR_UViG_3300020139_000001|3300020139|Ga0197143_100015834	IMGVR_UViG_3300020139_000001|3300020139|Ga0197143_100015834	100	223	0	0	1	223	1	223	5.39e-163	447
IMGVR_UViG_3300020139_000001|3300020139|Ga0197143_100015834	Creek_3_scaffold_18573_c1_3	29.1	244	143	9	1	216	1	242	3.35e-20	84.3
IMGVR_UViG_3300020139_000001|3300020139|Ga0197143_100015842	IMGVR_UViG_3300020139_000001|3300020139|Ga0197143_100015842	100	163	0	0	1	163	1	163	3.07e-119	331
IMGVR_UViG_3300020139_000001|3300020139|Ga0197143_100015842	Soil_4_scaffold_42018_c1_2	44.2	165	88	3	1	163	1	163	5.14e-41	133
IMGVR_UViG_3300020139_000001|3300020139|Ga0197143_100015842	Soil_3_scaffold_34308_c1_1	47.3	91	48	0	1	91	1	91	9.14e-26	92.4
IMGVR_UViG_3300020139_000001|3300020139|Ga0197143_100015844	IMGVR_UViG_3300020139_000001|3300020139|Ga0197143_100015844	100	387	0	0	1	387	1	387	5.03e-289	779
IMGVR_UViG_3300020139_000001|3300020139|Ga0197143_100015844	Endo_1_scaffold_35006_c1_1	26.2	409	264	8	1	374	1	406	4.05e-39	142
IMGVR_UViG_3300020139_000001|3300020139|Ga0197143_100015844	Creek_4_scaffold_21568_c1_3	30.2	202	140	1	1	202	1	201	2.58e-31	117
IMGVR_UViG_3300020151_003309|3300020151|Ga0211736_1056640713	IMGVR_UViG_3300020151_003309|3300020151|Ga0211736_1056640713	100	381	0	0	1	381	1	381	2.61e-297	800
IMGVR_UViG_3300020151_003309|3300020151|Ga0211736_1056640713	Soil_4_scaffold_56231_c1_3	33.9	174	106	6	210	375	1	173	8.8e-12	62
IMGVR_UViG_GVMAG-M-3300020163-17_000001|3300020163|Ga0194039_100200012	IMGVR_UViG_GVMAG-M-3300020163-17_000001|3300020163|Ga0194039_100200012	100	447	0	0	1	447	1	447	0	898
IMGVR_UViG_GVMAG-M-3300020163-17_000001|3300020163|Ga0194039_100200012	IMGVR_UViG_3300018080_004200|3300018080|Ga0180433_1000011687	43.3	413	190	7	36	447	20	389	1.19e-101	313
IMGVR_UViG_GVMAG-M-3300020163-17_000001|3300020163|Ga0194039_100200012	IMGVR_UViG_3300048030_000371|3300048030|Ga0494180_0000025_2_1144	37.9	404	193	12	38	433	22	375	9.31e-76	239
IMGVR_UViG_GVMAG-M-3300020163-17_000001|3300020163|Ga0194039_100200012	IMGVR_UViG_GVMAG-S-1066013-9_000001|3300027942|Ga0209841_10005042	25.3	415	251	10	57	447	50	429	1.95e-36	139
IMGVR_UViG_GVMAG-M-3300020163-17_000001|3300020163|Ga0194039_100200012	IMGVR_UViG_3300028372_000028|3300028372|Ga0306901_100016829	27.7	300	170	9	177	447	71	352	3.91e-30	120
IMGVR_UViG_GVMAG-M-3300020163-17_000001|3300020163|Ga0194039_100200012	IMGVR_UViG_3300045974_000323|3300045974|Ga0485831_0001160_1_948	27.4	328	202	8	18	335	6	307	6.5e-27	108
IMGVR_UViG_GVMAG-M-3300020163-17_000001|3300020163|Ga0194039_100200012	IMGVR_UViG_3300048580_000871|3300048580|Ga0485160_0000086_93145_94239	32.7	168	95	1	280	447	18	167	4.08e-21	92.4
IMGVR_UViG_GVMAG-M-3300020163-17_000001|3300020163|Ga0194039_100200012	Creek_4_scaffold_20961_c1_3	28.5	179	108	6	280	442	21	195	2.76e-13	66.6
IMGVR_UViG_GVMAG-M-3300020163-17_000001|3300020163|Ga0194039_100200012	Endo_4_scaffold_20670_c1_2	32.9	146	64	7	280	406	33	163	2.48e-12	63.2
IMGVR_UViG_GVMAG-M-3300020163-17_000001|3300020163|Ga0194039_100200012	Endo_3_scaffold_55348_c1_1	28.4	215	99	10	280	447	3	209	9.42e-11	59.7
IMGVR_UViG_GVMAG-M-3300020163-17_000001|3300020163|Ga0194039_100200012	Creek_1_scaffold_12363_c1_1	38.1	84	44	4	280	357	17	98	2.07e-10	59.7
IMGVR_UViG_GVMAG-M-3300020163-17_000001|3300020163|Ga0194039_100200012	Endo_4_scaffold_13560_c1_2	32.2	143	78	5	280	410	49	184	9.46e-10	56.2
IMGVR_UViG_GVMAG-M-3300020163-17_000001|3300020163|Ga0194039_100200012	Endo_4_scaffold_28099_c1_1	38.1	84	44	4	280	357	121	202	1.72e-09	56.6
IMGVR_UViG_GVMAG-M-3300020163-17_000001|3300020163|Ga0194039_100200012	Creek_1_scaffold_13187_c1_1	34.5	84	47	4	280	357	33	114	3.22e-09	52.8
IMGVR_UViG_GVMAG-M-3300020163-17_000001|3300020163|Ga0194039_100200012	Endo_4_scaffold_32033_c1_2	34.1	82	50	2	280	357	32	113	5.46e-09	54.7
IMGVR_UViG_GVMAG-M-3300020163-17_000001|3300020163|Ga0194039_100200012	Soil_2_scaffold_38575_c1_2	33.3	84	48	4	280	357	3	84	2.07e-08	51.6
IMGVR_UViG_GVMAG-M-3300020163-17_000001|3300020163|Ga0194039_100200012	Soil_1_scaffold_43186_c1_2	37.8	82	47	3	280	357	21	102	1.09e-07	48.5
IMGVR_UViG_GVMAG-M-3300020163-17_000001|3300020163|Ga0194039_100200012	Endo_4_scaffold_11052_c1_2	34	94	55	3	270	356	20	113	1.67e-07	48.9
IMGVR_UViG_GVMAG-M-3300020163-17_000001|3300020163|Ga0194039_100200012	Creek_1_scaffold_14281_c1_2	36.7	79	45	2	280	353	141	219	3.68e-07	48.9
IMGVR_UViG_GVMAG-M-3300020163-17_000001|3300020163|Ga0194039_100200012	Creek_2_scaffold_8647_c1_1	33.7	83	50	3	280	357	61	143	5.22e-07	47.8
IMGVR_UViG_GVMAG-M-3300020163-17_000001|3300020163|Ga0194039_100200012	Soil_1_scaffold_45100_c1_3	34.6	81	49	2	280	356	33	113	6.75e-07	48.9
IMGVR_UViG_GVMAG-M-3300020163-17_000001|3300020163|Ga0194039_100200012	Creek_3_scaffold_13808_c1_1	29.1	151	80	7	207	331	9	158	8.56e-06	43.9
IMGVR_UViG_3300020200_001200|3300020200|Ga0194121_100167207	IMGVR_UViG_3300020200_001200|3300020200|Ga0194121_100167207	100	423	0	0	1	423	1	423	2.1e-297	803
IMGVR_UViG_3300020200_001200|3300020200|Ga0194121_100167207	Soil_3_scaffold_69697_c1_1	30.5	426	247	11	1	414	2	390	5.34e-53	180
IMGVR_UViG_3300020200_001200|3300020200|Ga0194121_100167207	Soil_4_scaffold_53427_c1_1	26.2	344	227	8	1	340	155	475	1.04e-28	115
IMGVR_UViG_3300020214_000858|3300020214|Ga0194132_100111925	IMGVR_UViG_3300020214_000858|3300020214|Ga0194132_100111925	100	796	0	0	1	796	1	796	2.68e-189	558
IMGVR_UViG_3300020214_000858|3300020214|Ga0194132_100111925	Soil_1_scaffold_44578_c1_5	41.5	94	47	4	642	731	16	105	2.88e-07	47.8
IMGVR_UViG_3300020438_000074|3300020438|Ga0211576_1000027543	IMGVR_UViG_3300020438_000074|3300020438|Ga0211576_1000027543	100	209	0	0	1	209	1	209	2.31e-157	431
IMGVR_UViG_3300020438_000074|3300020438|Ga0211576_1000027543	Soil_3_scaffold_1360_c1_9	23.5	149	109	4	56	201	239	385	3.34e-11	59.7
IMGVR_UViG_3300020445_000028|3300020445|Ga0211564_1000015543	IMGVR_UViG_3300020445_000028|3300020445|Ga0211564_1000015543	100	1584	0	0	1	1584	1	1584	0	2212
IMGVR_UViG_3300020445_000028|3300020445|Ga0211564_1000015543	Soil_3_scaffold_8508_c1_1	45.5	99	49	2	777	870	884	982	1.66e-09	60.8
IMGVR_UViG_3300020445_000028|3300020445|Ga0211564_1000015543	Soil_2_scaffold_7800_c1_1	45.5	99	49	2	777	870	1358	1456	1.75e-09	60.8
IMGVR_UViG_3300020463_000074|3300020463|Ga0211676_100008648	IMGVR_UViG_3300020463_000074|3300020463|Ga0211676_100008648	100	2100	0	0	1	2100	1	2100	0	3965
IMGVR_UViG_3300020463_000074|3300020463|Ga0211676_100008648	MBT6185498.1	22.4	312	167	11	1490	1765	198	470	1.87e-07	54.3
IMGVR_UViG_3300020463_000074|3300020463|Ga0211676_100008648	IMGVR_UViG_3300040751_000392|3300040751|Ga0436637_0016384_4747_5493	39.6	96	51	3	824	917	24	114	2.88e-07	52
IMGVR_UViG_3300020463_000074|3300020463|Ga0211676_100008648	Soil_1_scaffold_54469_c1_2	41.1	158	77	6	803	956	185	330	6.09e-07	52.4
IMGVR_UViG_3300020465_001819|3300020465|Ga0211640_100035774	IMGVR_UViG_3300020465_001819|3300020465|Ga0211640_100035774	100	85	0	0	1	85	1	85	3.06e-55	163
IMGVR_UViG_3300020465_001819|3300020465|Ga0211640_100035774	IMGVR_UViG_3300021961_001330|3300021961|Ga0222714_100041781	58	50	21	0	36	85	64	113	6.09e-16	65.1
IMGVR_UViG_3300020465_001819|3300020465|Ga0211640_100035774	Soil_2_scaffold_66400_c1_2	50	50	25	0	34	83	124	173	2.26e-09	49.3
IMGVR_UViG_3300020465_001819|3300020465|Ga0211640_100035774	Soil_1_scaffold_51801_c1_1	50	50	25	0	34	83	185	234	3.69e-09	49.3
IMGVR_UViG_3300020470_000096|3300020470|Ga0211543_1000028514	IMGVR_UViG_3300020470_000096|3300020470|Ga0211543_1000028514	100	80	0	0	1	80	1	80	7.45e-56	164
IMGVR_UViG_3300020470_000096|3300020470|Ga0211543_1000028514	Soil_1_scaffold_55776_c1_3	44.3	61	33	1	19	78	18	78	2.39e-13	57.8
IMGVR_UViG_3300020470_000096|3300020470|Ga0211543_1000028514	YP_009345187.1	44.3	61	31	2	16	73	37	97	1.22e-09	48.5
IMGVR_UViG_3300020577_014580|3300020577|Ga0212215_100001675	IMGVR_UViG_3300020577_014580|3300020577|Ga0212215_100001675	100	734	0	0	1	734	1	734	0	1511
IMGVR_UViG_3300020577_014580|3300020577|Ga0212215_100001675	Endo_3_scaffold_50444_c1_1	27.9	140	85	4	103	235	134	264	6.53e-09	56.6
IMGVR_UViG_3300020577_008743|3300020577|Ga0212215_10000033136	IMGVR_UViG_3300020577_008743|3300020577|Ga0212215_10000033136	100	1018	0	0	1	1018	1	1018	0	1909
IMGVR_UViG_3300020577_008743|3300020577|Ga0212215_10000033136	Soil_4_scaffold_30474_c1_2	25.9	336	226	9	332	653	4	330	1.09e-14	76.6
IMGVR_UViG_3300020577_014580|3300020577|Ga0212215_1000016713	IMGVR_UViG_3300020577_014580|3300020577|Ga0212215_1000016713	100	1003	0	0	1	1003	1	1003	0	2050
IMGVR_UViG_3300020577_014580|3300020577|Ga0212215_1000016713	Soil_3_scaffold_7136_c1_1	56.1	41	18	0	768	808	2	42	1.77e-10	55.1
IMGVR_UViG_3300020577_014580|3300020577|Ga0212215_1000016713	IMGVR_UViG_3300037419_002504|3300037419|Ga0395903_0000035_175076_177886	24	267	190	7	139	399	85	344	4.87e-10	61.6
IMGVR_UViG_3300020577_014580|3300020577|Ga0212215_1000016715	IMGVR_UViG_3300020577_014580|3300020577|Ga0212215_1000016715	100	216	0	0	1	216	1	216	6.09e-161	441
IMGVR_UViG_3300020577_014580|3300020577|Ga0212215_1000016715	Soil_3_scaffold_23185_c1_2	27	174	110	5	49	213	132	297	2.93e-13	65.5
IMGVR_UViG_3300020580_000020|3300020580|Ga0210403_1000034945	IMGVR_UViG_3300020580_000020|3300020580|Ga0210403_1000034945	100	645	0	0	1	645	1	645	0	1112
IMGVR_UViG_3300020580_000020|3300020580|Ga0210403_1000034945	Creek_3_scaffold_6917_c1_1	26.3	414	266	14	98	488	135	532	4.2e-18	85.9
IMGVR_UViG_3300020711_000104|3300020711|Ga0214237_100062317	IMGVR_UViG_3300020711_000104|3300020711|Ga0214237_100062317	100	174	0	0	1	174	1	174	1.01e-118	331
IMGVR_UViG_3300020711_000104|3300020711|Ga0214237_100062317	Creek_3_scaffold_18291_c1_2	36.7	139	66	5	4	122	299	435	2.06e-09	53.5
IMGVR_UViG_3300021076_000247|3300021076|Ga0215009_1000385514	IMGVR_UViG_3300021076_000247|3300021076|Ga0215009_1000385514	100	175	0	0	1	175	1	175	2.12e-125	348
IMGVR_UViG_3300021076_000247|3300021076|Ga0215009_1000385514	YP_009361758.1	42	157	81	4	13	165	84	234	7.38e-27	99.8
IMGVR_UViG_3300021076_000247|3300021076|Ga0215009_1000385514	IMGVR_UViG_2757320703_000001|2757320703|2758430360	38.3	149	73	5	19	160	325	461	1.92e-16	73.9
IMGVR_UViG_3300021076_000247|3300021076|Ga0215009_1000385514	Soil_1_scaffold_60557_c1_2	40.2	112	55	3	15	121	148	252	2.89e-15	69.3
IMGVR_UViG_3300021076_000247|3300021076|Ga0215009_1000385514	QZX43861.1	37.6	149	83	5	20	163	91	234	3.29e-15	68.9
IMGVR_UViG_3300021076_000247|3300021076|Ga0215009_1000385514	Soil_1_scaffold_42794_c1_5	30.1	153	97	4	15	163	7	153	1.28e-14	66.2
IMGVR_UViG_3300021076_000247|3300021076|Ga0215009_1000385514	ARF11831.1	46.6	88	38	2	64	150	322	401	2.26e-14	68.2
IMGVR_UViG_3300021076_000247|3300021076|Ga0215009_1000385514	YP_009310317.1	38.4	146	81	4	19	163	339	476	2.68e-14	67.8
IMGVR_UViG_3300021076_000247|3300021076|Ga0215009_1000385514	DAZ22826.1	38.7	124	66	3	17	135	150	268	4.51e-13	63.9
IMGVR_UViG_3300021076_000247|3300021076|Ga0215009_1000385514	Endo_3_scaffold_7683_c1_2	44.3	97	46	3	22	115	69	160	5.71e-13	61.6
IMGVR_UViG_3300021076_000247|3300021076|Ga0215009_1000385514	Soil_1_scaffold_42878_c1_2	47.5	61	29	1	50	110	10	67	2.23e-12	57.8
IMGVR_UViG_3300021076_000247|3300021076|Ga0215009_1000385514	Soil_4_scaffold_36019_c1_2	34.2	155	89	6	17	167	18	163	3.04e-12	60.1
IMGVR_UViG_3300021076_000247|3300021076|Ga0215009_1000385514	Soil_1_scaffold_49893_c1_2	35.2	145	86	6	17	160	99	236	4.81e-12	60.5
IMGVR_UViG_3300021076_000247|3300021076|Ga0215009_1000385514	DAJ62494.1	37.8	119	64	5	17	131	96	208	7.67e-12	59.7
IMGVR_UViG_3300021076_000247|3300021076|Ga0215009_1000385514	Soil_1_scaffold_51726_c1_1	41.8	91	48	2	20	109	31	117	1.16e-11	58.2
IMGVR_UViG_3300021076_000247|3300021076|Ga0215009_1000385514	Soil_1_scaffold_74950_c1_1	35.8	123	70	4	20	138	15	132	1.31e-11	57.4
IMGVR_UViG_3300021076_000247|3300021076|Ga0215009_1000385514	Soil_1_scaffold_52129_c1_1	44.3	70	32	2	50	119	7	69	4.45e-11	54.3
IMGVR_UViG_3300021076_000247|3300021076|Ga0215009_1000385514	Soil_1_scaffold_25098_c1_4	33.3	156	86	6	14	163	86	229	1.02e-10	56.6
IMGVR_UViG_3300021076_000247|3300021076|Ga0215009_1000385514	WP_249311983.1	28.9	114	70	3	17	127	108	213	1.46e-10	56.2
IMGVR_UViG_3300021076_000247|3300021076|Ga0215009_1000385514	DAH19649.1	34.4	93	54	2	34	123	52	140	2.82e-10	54.7
IMGVR_UViG_3300021076_000247|3300021076|Ga0215009_1000385514	Soil_1_scaffold_75348_c1_1	39.1	87	43	2	38	119	125	206	4.01e-10	54.7
IMGVR_UViG_3300021076_000247|3300021076|Ga0215009_1000385514	Soil_1_scaffold_51353_c1_3	42.6	68	34	1	50	117	141	203	1.05e-09	53.5
IMGVR_UViG_3300021076_000247|3300021076|Ga0215009_1000385514	Soil_1_scaffold_27213_c1_5	38.4	99	53	3	15	110	101	194	1.21e-09	53.1
IMGVR_UViG_3300021076_000247|3300021076|Ga0215009_1000385514	Soil_1_scaffold_29092_c1_2	36.7	109	54	6	30	137	38	132	1.78e-09	51.6
IMGVR_UViG_3300021076_000247|3300021076|Ga0215009_1000385514	Soil_1_scaffold_21005_c1_6	30.4	112	72	2	13	122	29	136	2.1e-09	52
IMGVR_UViG_3300021085_001214|3300021085|Ga0206677_100141843	IMGVR_UViG_3300021085_001214|3300021085|Ga0206677_100141843	100	882	0	0	1	882	1	882	0	1092
IMGVR_UViG_3300021085_001214|3300021085|Ga0206677_100141843	Endo_3_scaffold_37269_c1_1	44	91	41	2	798	878	620	710	1.43e-14	75.9
IMGVR_UViG_3300021085_001214|3300021085|Ga0206677_100141843	Endo_2_scaffold_34549_c1_1	48.1	81	33	1	807	878	153	233	6.13e-14	70.5
IMGVR_UViG_3300021085_001214|3300021085|Ga0206677_100141843	Soil_1_scaffold_39891_c1_1	48.1	81	33	1	807	878	386	466	4.36e-13	70.5
IMGVR_UViG_3300021125_000086|3300021125|Ga0214211_10005812	IMGVR_UViG_3300021125_000086|3300021125|Ga0214211_10005812	100	396	0	0	1	396	1	396	6.58e-285	769
IMGVR_UViG_3300021125_000086|3300021125|Ga0214211_10005812	IMGVR_UViG_3300045996_004568|3300045996|Ga0456371_00006722_19366_20499	22.6	305	215	9	94	392	87	376	2.81e-07	50.1
IMGVR_UViG_3300021125_000086|3300021125|Ga0214211_10005812	Soil_1_scaffold_44408_c1_2	24.6	329	228	9	72	396	39	351	3.51e-07	49.7
IMGVR_UViG_3300021125_000086|3300021125|Ga0214211_10005812	Endo_3_scaffold_7683_c1_1	25.8	256	163	6	141	388	30	266	1.44e-06	47.4
IMGVR_UViG_3300021125_000086|3300021125|Ga0214211_10005812	Soil_3_scaffold_42699_c1_2	23.4	320	229	7	72	388	138	444	4.06e-06	46.6
IMGVR_UViG_3300021125_000086|3300021125|Ga0214211_10005812	Soil_1_scaffold_21285_c1_2	25.3	400	239	19	14	388	45	409	5.42e-06	46.2
IMGVR_UViG_3300021142_000493|3300021142|Ga0214192_10020369	IMGVR_UViG_3300021142_000493|3300021142|Ga0214192_10020369	100	1021	0	0	1	1021	1	1021	0	1381
IMGVR_UViG_3300021142_000493|3300021142|Ga0214192_10020369	IMGVR_UViG_3300033990_000161|3300033990|Ga0373184_0001090_25810_28638	32.2	518	334	4	76	593	49	549	9.46e-58	213
IMGVR_UViG_3300021142_000493|3300021142|Ga0214192_10020369	Soil_4_scaffold_55008_c1_1	34.4	317	148	6	440	705	116	423	1.04e-37	147
IMGVR_UViG_3300021142_000493|3300021142|Ga0214192_10020369	Soil_1_scaffold_62562_c1_1	69.1	55	17	0	623	677	153	207	1.02e-17	84.7
IMGVR_UViG_3300021142_000493|3300021142|Ga0214192_10020369	Creek_1_scaffold_14088_c1_1	52.3	44	21	0	641	684	351	394	2.36e-08	55.8
IMGVR_UViG_GVMAG-M-3300021343-4_000001|3300021343|Ga0213841_100053122	IMGVR_UViG_GVMAG-M-3300021343-4_000001|3300021343|Ga0213841_100053122	100	219	0	0	1	219	1	219	3.02e-167	457
IMGVR_UViG_GVMAG-M-3300021343-4_000001|3300021343|Ga0213841_100053122	Soil_3_scaffold_11039_c1_4	30.8	146	83	4	59	204	51	178	6.56e-12	60.5
IMGVR_UViG_GVMAG-M-3300021365-13_000001|3300021365|Ga0206123_1000090918	IMGVR_UViG_GVMAG-M-3300021365-13_000001|3300021365|Ga0206123_1000090918	100	198	0	0	1	198	1	198	4.6e-129	359
IMGVR_UViG_GVMAG-M-3300021365-13_000001|3300021365|Ga0206123_1000090918	Soil_2_scaffold_30629_c1_4	29.3	140	94	2	38	176	19	154	1.84e-08	50.4
IMGVR_UViG_GVMAG-M-3300021365-13_000001|3300021365|Ga0206123_1000090918	IMGVR_UViG_3300010392_000611|3300010392|Ga0118731_107320116242	21.1	147	107	2	34	179	15	153	2.99e-06	43.9
IMGVR_UViG_3300021404_000020|3300021404|Ga0210389_1000031822	IMGVR_UViG_3300021404_000020|3300021404|Ga0210389_1000031822	100	339	0	0	1	339	1	339	4.71e-185	512
IMGVR_UViG_3300021404_000020|3300021404|Ga0210389_1000031822	IMGVR_UViG_3300036652_000499|3300036652|Ga0373483_000070_110_1075	59.5	222	76	2	10	217	7	228	3.91e-48	162
IMGVR_UViG_3300021404_000020|3300021404|Ga0210389_1000031822	Soil_4_scaffold_29597_c1_3	33.8	290	148	6	8	278	7	271	1.07e-22	95.1
IMGVR_UViG_3300021404_000020|3300021404|Ga0210389_1000031822	Soil_3_scaffold_23577_c1_1	34.2	193	102	3	93	278	1	175	2.59e-16	75.5
IMGVR_UViG_3300021404_000020|3300021404|Ga0210389_1000031822	Soil_4_scaffold_44500_c1_1	36	139	84	2	8	141	7	145	1.15e-13	67.4
IMGVR_UViG_3300021404_000020|3300021404|Ga0210389_1000031822	Soil_4_scaffold_15851_c1_2	40	80	48	0	64	143	68	147	1.62e-07	50.4
IMGVR_UViG_3300021404_000001|3300021404|Ga0210389_100000278	IMGVR_UViG_3300021404_000001|3300021404|Ga0210389_100000278	100	96	0	0	1	96	1	96	3.18e-71	204
IMGVR_UViG_3300021404_000001|3300021404|Ga0210389_100000278	Soil_1_scaffold_62535_c1_3	59	61	25	0	11	71	37	97	4.66e-19	77
IMGVR_UViG_3300021404_000020|3300021404|Ga0210389_1000031819	IMGVR_UViG_3300021404_000020|3300021404|Ga0210389_1000031819	100	694	0	0	1	694	1	694	0	1425
IMGVR_UViG_3300021404_000020|3300021404|Ga0210389_1000031819	Soil_3_scaffold_64373_c1_1	62.1	528	191	5	61	582	1	525	3.15e-237	667
IMGVR_UViG_3300021404_000020|3300021404|Ga0210389_1000031819	CAB4132594.1	36.4	687	378	14	18	686	11	656	2.32e-116	362
IMGVR_UViG_3300021404_000020|3300021404|Ga0210389_1000031819	Endo_3_scaffold_22816_c1_1	56.9	299	127	2	397	693	1	299	6.01e-116	348
IMGVR_UViG_3300021404_000020|3300021404|Ga0210389_1000031819	DAV83075.1	34.4	678	405	16	7	673	5	653	2.88e-102	325
IMGVR_UViG_3300021404_000020|3300021404|Ga0210389_1000031819	DAT46573.1	32.7	695	415	22	7	686	5	661	6.98e-90	292
IMGVR_UViG_3300021404_000020|3300021404|Ga0210389_1000031819	Soil_2_scaffold_52732_c1_1	54.5	255	108	4	5	254	7	258	1.07e-81	258
IMGVR_UViG_3300021404_000020|3300021404|Ga0210389_1000031819	Endo_3_scaffold_40223_c1_5	56.5	46	20	0	648	693	2	47	3.77e-10	53.9
IMGVR_UViG_3300021438_000076|3300021438|Ga0213920_10007969	IMGVR_UViG_3300021438_000076|3300021438|Ga0213920_10007969	100	367	0	0	1	367	1	367	5.35e-258	699
IMGVR_UViG_3300021438_000076|3300021438|Ga0213920_10007969	Soil_2_scaffold_76250_c1_2	33.4	308	163	12	1	289	1	285	5.35e-44	152
IMGVR_UViG_3300021438_000076|3300021438|Ga0213920_10007969	Soil_1_scaffold_70225_c1_2	35.6	208	125	6	86	292	1	200	9.79e-40	138
IMGVR_UViG_3300021438_000076|3300021438|Ga0213920_10007969	ULY68427.1	32.4	210	140	2	74	282	36	244	1e-37	134
IMGVR_UViG_3300021438_000076|3300021438|Ga0213920_10007969	Soil_3_scaffold_38670_c1_4	33.3	147	77	8	2	135	3	141	3.24e-16	73.2
IMGVR_UViG_3300021478_000015|3300021478|Ga0210402_1000001285	IMGVR_UViG_3300021478_000015|3300021478|Ga0210402_1000001285	100	1025	0	0	1	1025	1	1025	0	1998
IMGVR_UViG_3300021478_000015|3300021478|Ga0210402_1000001285	IMGVR_UViG_3300036832_001633|3300036832|Ga0376695_0000241_7253_10099	61.9	1069	236	14	1	1022	1	945	0	1192
IMGVR_UViG_3300021478_000015|3300021478|Ga0210402_1000001285	Soil_3_scaffold_34436_c1_1	27.6	597	308	27	435	982	197	718	2.87e-24	107
IMGVR_UViG_3300021478_000015|3300021478|Ga0210402_1000001285	Soil_4_scaffold_32415_c1_1	42.5	134	67	2	435	566	568	693	6.43e-23	103
IMGVR_UViG_3300021478_000015|3300021478|Ga0210402_1000001285	Soil_1_scaffold_25776_c1_8	40	75	38	4	493	561	21	94	1.87e-06	45.8
IMGVR_UViG_3300021507_000001|3300021507|Ga0190316_100000241	IMGVR_UViG_3300021507_000001|3300021507|Ga0190316_100000241	100	149	0	0	1	149	1	149	1.06e-110	308
IMGVR_UViG_3300021507_000001|3300021507|Ga0190316_100000241	Endo_2_scaffold_25802_c1_2	40	75	43	2	1	75	17	89	4.18e-11	57.4
IMGVR_UViG_3300021961_001330|3300021961|Ga0222714_100041781	IMGVR_UViG_3300021961_001330|3300021961|Ga0222714_100041781	100	113	0	0	1	113	1	113	7.21e-76	218
IMGVR_UViG_3300021961_001330|3300021961|Ga0222714_100041781	IMGVR_UViG_3300020465_001819|3300020465|Ga0211640_100035774	58	50	21	0	64	113	36	85	5.72e-16	65.5
IMGVR_UViG_3300021961_001330|3300021961|Ga0222714_100041781	Soil_2_scaffold_66400_c1_2	57.4	47	20	0	65	111	127	173	7.01e-12	57
IMGVR_UViG_3300021961_001330|3300021961|Ga0222714_100041781	Soil_1_scaffold_51801_c1_1	55.3	47	21	0	65	111	188	234	5.23e-11	55.5
IMGVR_UViG_3300022663_000028|3300022663|Ga0248167_10023347	IMGVR_UViG_3300022663_000028|3300022663|Ga0248167_10023347	100	334	0	0	1	334	1	334	1.11e-247	670
IMGVR_UViG_3300022663_000028|3300022663|Ga0248167_10023347	IMGVR_UViG_3300035670_004142|3300035670|Ga0310129_0009762_525_956	31.5	127	68	4	11	120	13	137	1.55e-07	48.1
IMGVR_UViG_3300022666_000111|3300022666|Ga0248168_1000026218	IMGVR_UViG_3300022666_000111|3300022666|Ga0248168_1000026218	100	112	0	0	1	112	1	112	1.46e-79	227
IMGVR_UViG_3300022666_000111|3300022666|Ga0248168_1000026218	Creek_1_scaffold_9217_c1_1	61.7	60	23	0	1	60	1	60	4.45e-23	82.8
IMGVR_UViG_3300022666_000111|3300022666|Ga0248168_1000026218	IMGVR_UViG_3300009514_000021|3300009514|Ga0129284_1000008928	56.7	60	25	1	1	60	1	59	1.35e-17	70.1
IMGVR_UViG_3300022666_000111|3300022666|Ga0248168_1000026218	Soil_2_scaffold_33120_c1_2	43.3	60	34	0	1	60	1	60	3.72e-12	56.6
IMGVR_UViG_3300022673_000037|3300022673|Ga0248650_100014165	IMGVR_UViG_3300022673_000037|3300022673|Ga0248650_100014165	100	89	0	0	1	89	1	89	4.73e-63	183
IMGVR_UViG_3300022673_000037|3300022673|Ga0248650_100014165	Endo_1_scaffold_43555_c1_2	42.4	66	36	1	22	85	62	127	2.23e-11	54.7
IMGVR_UViG_3300022673_000037|3300022673|Ga0248650_100014165	UMO79639.1	50	44	22	0	41	84	58	101	4.24e-10	50.8
IMGVR_UViG_3300022673_000037|3300022673|Ga0248650_100014165	Endo_2_scaffold_32823_c1_2	45.5	44	24	0	41	84	137	180	5.85e-08	46.2
IMGVR_UViG_3300022673_000037|3300022673|Ga0248650_100014129	IMGVR_UViG_3300022673_000037|3300022673|Ga0248650_100014129	100	253	0	0	1	253	1	253	1.55e-186	509
IMGVR_UViG_3300022673_000037|3300022673|Ga0248650_100014129	Endo_1_scaffold_17370_c1_3	27.8	255	165	4	6	246	4	253	6.42e-23	92.8
IMGVR_UViG_3300022673_000037|3300022673|Ga0248650_100014159	IMGVR_UViG_3300022673_000037|3300022673|Ga0248650_100014159	100	709	0	0	1	709	1	709	0	1284
IMGVR_UViG_3300022673_000037|3300022673|Ga0248650_100014159	IMGVR_UViG_3300010392_000611|3300010392|Ga0118731_10732011651	50.8	653	255	9	112	703	13	660	7.04e-134	408
IMGVR_UViG_3300022673_000037|3300022673|Ga0248650_100014159	Soil_2_scaffold_44969_c1_2	44.5	119	56	4	88	200	112	226	1.78e-20	89
IMGVR_UViG_3300022673_000037|3300022673|Ga0248650_100014159	Soil_3_scaffold_10555_c1_2	34.1	135	78	5	578	702	125	258	4.59e-11	62
IMGVR_UViG_3300022673_000037|3300022673|Ga0248650_100014159	Endo_1_scaffold_24647_c1_1	34.1	135	78	5	578	702	253	386	1.16e-10	62
IMGVR_UViG_3300022673_000037|3300022673|Ga0248650_100014159	Soil_2_scaffold_46139_c1_1	34.1	135	78	5	578	702	399	532	1.67e-10	62
IMGVR_UViG_3300022673_000037|3300022673|Ga0248650_10001437	IMGVR_UViG_3300022673_000037|3300022673|Ga0248650_10001437	100	239	0	0	1	239	1	239	2.3e-140	391
IMGVR_UViG_3300022673_000037|3300022673|Ga0248650_10001437	Soil_3_scaffold_22442_c1_1	43.5	92	47	4	19	107	37	126	2.2e-13	64.7
IMGVR_UViG_GVMAG-M-3300022752-15_000001|3300022752|Ga0214917_1000032750	IMGVR_UViG_GVMAG-M-3300022752-15_000001|3300022752|Ga0214917_1000032750	100	1009	0	0	1	1009	1	1009	0	2018
IMGVR_UViG_GVMAG-M-3300022752-15_000001|3300022752|Ga0214917_1000032750	QBK85344.1	45.8	911	454	17	2	884	3	901	6.76e-256	748
IMGVR_UViG_GVMAG-M-3300022752-15_000001|3300022752|Ga0214917_1000032750	QEA08254.1	36.5	1019	459	32	31	886	17	1010	1.88e-172	533
IMGVR_UViG_GVMAG-M-3300022752-15_000001|3300022752|Ga0214917_1000032750	Creek_3_scaffold_18310_c1_1	39.9	163	77	6	584	732	112	267	4.82e-19	89
IMGVR_UViG_GVMAG-M-3300022752-15_000001|3300022752|Ga0214917_1000032750	QBK84752.1	33.5	182	82	6	584	730	127	304	5.58e-18	86.7
IMGVR_UViG_GVMAG-M-3300022752-15_000001|3300022752|Ga0214917_1000032750	Endo_1_scaffold_3596_c1_6	32.3	161	84	4	584	721	256	414	8.65e-16	80.1
IMGVR_UViG_GVMAG-M-3300022752-15_000001|3300022752|Ga0214917_1000032750	Soil_1_scaffold_25686_c1_1	29.9	231	108	8	599	781	143	367	8.78e-16	79.7
IMGVR_UViG_GVMAG-M-3300022752-15_000001|3300022752|Ga0214917_1000032750	Creek_3_scaffold_16208_c1_1	38.8	134	76	3	596	729	44	171	3.16e-15	75.5
IMGVR_UViG_GVMAG-M-3300022752-15_000001|3300022752|Ga0214917_1000032750	Creek_3_scaffold_17662_c1_2	29.1	158	90	5	599	735	139	295	3.87e-14	74.3
IMGVR_UViG_GVMAG-M-3300022752-15_000001|3300022752|Ga0214917_1000032750	QBK90684.1	28.5	228	125	7	581	779	144	362	4.51e-14	74.3
IMGVR_UViG_GVMAG-M-3300022752-15_000001|3300022752|Ga0214917_1000032750	Soil_2_scaffold_66398_c1_2	29.8	168	94	4	584	730	127	291	6.82e-14	71.6
IMGVR_UViG_GVMAG-M-3300022752-15_000001|3300022752|Ga0214917_1000032750	CAH6419648.1	29.7	172	96	6	574	721	212	382	6.86e-14	73.9
IMGVR_UViG_GVMAG-M-3300022752-15_000001|3300022752|Ga0214917_1000032750	Creek_3_scaffold_5394_c1_4	29	224	129	6	600	796	152	372	1.25e-12	69.7
IMGVR_UViG_GVMAG-M-3300022752-15_000001|3300022752|Ga0214917_1000032750	Soil_2_scaffold_7534_c1_8	30.6	209	108	8	600	777	189	391	1.28e-12	69.7
IMGVR_UViG_GVMAG-M-3300022752-15_000001|3300022752|Ga0214917_1000032750	SPN79116.1	28.8	156	86	3	594	725	141	295	1.37e-11	66.2
IMGVR_UViG_GVMAG-M-3300022752-15_000001|3300022752|Ga0214917_1000032750	Endo_2_scaffold_7341_c1_4	27	185	99	3	581	730	128	311	1.52e-11	66.2
IMGVR_UViG_GVMAG-M-3300022752-15_000001|3300022752|Ga0214917_1000032750	AYV86114.1	26.5	200	95	3	583	730	138	337	2.85e-11	65.5
IMGVR_UViG_GVMAG-M-3300022752-15_000001|3300022752|Ga0214917_1000032750	SPN79408.1	28.2	156	87	3	594	725	143	297	2.18e-10	62.4
IMGVR_UViG_GVMAG-M-3300022752-15_000001|3300022752|Ga0214917_1000032750	YP_009329487.1	27.3	183	106	4	600	757	149	329	2.23e-10	62.4
IMGVR_UViG_GVMAG-M-3300022752-15_000001|3300022752|Ga0214917_1000032750	Endo_3_scaffold_483_c1_5	28.9	173	93	5	577	721	153	323	2.42e-10	62.4
IMGVR_UViG_GVMAG-M-3300022752-15_000001|3300022752|Ga0214917_1000032750	Endo_2_scaffold_2560_c1_5	33	112	70	3	610	721	68	174	2e-09	57.8
IMGVR_UViG_GVMAG-M-3300022752-15_000001|3300022752|Ga0214917_1000032750	Soil_1_scaffold_18944_c1_3	34.7	147	69	8	600	721	15	159	1.52e-08	56.2
IMGVR_UViG_GVMAG-M-3300022752-15_000001|3300022752|Ga0214917_1000032750	Endo_3_scaffold_13383_c1_1	24.9	197	104	6	584	743	160	349	2.57e-08	55.8
IMGVR_UViG_GVMAG-M-3300022752-15_000001|3300022752|Ga0214917_1000032750	YP_654670.1	31.7	145	87	6	585	723	109	247	2.89e-08	55.5
IMGVR_UViG_GVMAG-M-3300022752-15_000001|3300022752|Ga0214917_1000032750	Endo_4_scaffold_15822_c1_1	30.7	153	82	6	600	730	111	261	4.77e-08	54.7
IMGVR_UViG_GVMAG-M-3300022916-57_000001|3300022916|Ga0233431_100050243	IMGVR_UViG_GVMAG-M-3300022916-57_000001|3300022916|Ga0233431_100050243	100	1238	0	0	1	1238	1	1238	0	2515
IMGVR_UViG_GVMAG-M-3300022916-57_000001|3300022916|Ga0233431_100050243	QZK26750.1	27.3	1169	641	40	18	1163	15	997	3.57e-97	333
IMGVR_UViG_GVMAG-M-3300022916-57_000001|3300022916|Ga0233431_100050243	QYB17453.1	25.5	1202	671	43	43	1168	44	1096	1.51e-81	289
IMGVR_UViG_GVMAG-M-3300022916-57_000001|3300022916|Ga0233431_100050243	AMN83834.1	29.5	759	425	22	164	902	143	811	2.11e-70	255
IMGVR_UViG_GVMAG-M-3300022916-57_000001|3300022916|Ga0233431_100050243	IMGVR_UViG_3300046534_001516|3300046534|Ga0491194_0000027_17213_20245	23.8	1100	624	32	48	1134	34	932	2.13e-65	239
IMGVR_UViG_GVMAG-M-3300022916-57_000001|3300022916|Ga0233431_100050243	IMGVR_UViG_3300037466_001790|3300037466|Ga0395898_0000112_33400_36477	23.5	1050	595	40	5	1028	9	876	2.05e-46	179
IMGVR_UViG_GVMAG-M-3300022916-57_000001|3300022916|Ga0233431_100050243	IMGVR_UViG_3300045996_003529|3300045996|Ga0456371_00000076_258419_261556	25.7	583	340	18	442	1014	347	846	2.59e-36	147
IMGVR_UViG_GVMAG-M-3300022916-57_000001|3300022916|Ga0233431_100050243	CAH6420172.1	25.2	329	187	13	39	344	154	446	5.72e-16	80.9
IMGVR_UViG_GVMAG-M-3300022916-57_000001|3300022916|Ga0233431_100050243	QOI90572.1	25.5	247	153	6	566	809	417	635	7.33e-15	77.8
IMGVR_UViG_GVMAG-M-3300022916-57_000001|3300022916|Ga0233431_100050243	YP_009001080.1	22.2	680	407	26	161	822	231	806	9.02e-14	74.3
IMGVR_UViG_GVMAG-M-3300022916-57_000001|3300022916|Ga0233431_100050243	CAH6419790.1	25.3	277	148	10	534	796	862	1093	3.25e-12	69.3
IMGVR_UViG_GVMAG-M-3300022916-57_000001|3300022916|Ga0233431_100050243	IMGVR_UViG_GVMAG-M-3300023184-43_000001|3300023184|Ga0214919_1000312123	24.6	289	162	10	525	808	164	401	1.54e-10	63.5
IMGVR_UViG_GVMAG-M-3300022916-57_000001|3300022916|Ga0233431_100050243	Soil_1_scaffold_37289_c1_2	29.4	102	70	1	725	824	44	145	1.45e-09	57
IMGVR_UViG_GVMAG-M-3300022916-57_000001|3300022916|Ga0233431_100050243	CAH6419932.1	23.6	254	146	10	566	808	1029	1245	3.76e-09	59.3
IMGVR_UViG_GVMAG-M-3300022916-57_000001|3300022916|Ga0233431_100050243	CAH6419378.1	22.3	305	187	10	723	1005	1139	1415	6.43e-09	58.5
IMGVR_UViG_GVMAG-M-3300022916-57_000001|3300022916|Ga0233431_100050243	ARF07962.1	23.8	298	163	11	512	806	544	780	7.77e-09	58.2
IMGVR_UViG_GVMAG-M-3300022916-57_000001|3300022916|Ga0233431_100050243	QBK92314.1	23.3	360	221	14	5	348	15	335	1.47e-08	56.6
IMGVR_UViG_GVMAG-M-3300022916-57_000001|3300022916|Ga0233431_100050243	Soil_3_scaffold_13906_c1_1	41.5	53	31	0	723	775	11	63	2.97e-08	49.7
IMGVR_UViG_GVMAG-M-3300022916-57_000001|3300022916|Ga0233431_100050243	Soil_1_scaffold_38447_c1_4	42.9	49	28	0	723	771	39	87	7.64e-08	49.3
IMGVR_UViG_GVMAG-M-3300022916-57_000001|3300022916|Ga0233431_100050243	Soil_3_scaffold_8154_c1_3	24.9	321	191	14	48	344	56	350	9.78e-08	53.9
IMGVR_UViG_GVMAG-M-3300022916-57_000001|3300022916|Ga0233431_100050243	QBK90593.1	24.1	349	207	16	56	392	57	359	1.41e-07	53.5
IMGVR_UViG_GVMAG-M-3300022916-57_000001|3300022916|Ga0233431_100050243	Soil_3_scaffold_21627_c1_3	33	91	49	5	733	815	2	88	2.51e-06	48.5
IMGVR_UViG_GVMAG-M-3300022916-57_000001|3300022916|Ga0233431_100050243	QBK93914.1	20	310	188	11	48	344	49	311	4.42e-06	48.5
IMGVR_UViG_GVMAG-M-3300022916-57_000001|3300022916|Ga0233431_100050243	IMGVR_UViG_3300049793_000116|3300049793|Ga0497410_0000057_48873_52550	23.8	244	151	9	566	804	664	877	9.03e-06	48.1
IMGVR_UViG_GVMAG-M-3300023174-52_000001|3300023174|Ga0214921_1000035721	IMGVR_UViG_GVMAG-M-3300023174-52_000001|3300023174|Ga0214921_1000035721	100	520	0	0	1	520	1	520	0	1063
IMGVR_UViG_GVMAG-M-3300023174-52_000001|3300023174|Ga0214921_1000035721	ARF12085.1	37.4	414	226	12	110	516	16	403	2.39e-72	234
IMGVR_UViG_GVMAG-M-3300023174-52_000001|3300023174|Ga0214921_1000035721	ARF12083.1	37.9	417	228	12	102	509	2	396	5.66e-69	232
IMGVR_UViG_GVMAG-M-3300023174-52_000001|3300023174|Ga0214921_1000035721	Creek_3_scaffold_19941_c1_2	44.5	173	94	2	96	268	3	173	2.85e-38	136
IMGVR_UViG_GVMAG-M-3300023174-52_000001|3300023174|Ga0214921_1000035721	Creek_4_scaffold_13271_c1_3	41.7	132	75	2	84	215	3	132	8.37e-22	89.4
IMGVR_UViG_GVMAG-M-3300023174-52_000001|3300023174|Ga0214921_1000035721	VBB18281.1	26.6	323	208	10	113	421	352	659	7.08e-16	78.6
IMGVR_UViG_GVMAG-M-3300023174-52_000001|3300023174|Ga0214921_1000035721	Creek_3_scaffold_5734_c1_1	40.3	77	46	0	84	160	3	79	1.55e-12	61.2
IMGVR_UViG_GVMAG-M-3300023184-43_000001|3300023184|Ga0214919_1000312123	IMGVR_UViG_GVMAG-M-3300023184-43_000001|3300023184|Ga0214919_1000312123	100	810	0	0	1	810	1	810	0	1612
IMGVR_UViG_GVMAG-M-3300023184-43_000001|3300023184|Ga0214919_1000312123	ARF07962.1	26.7	427	261	13	2	398	375	779	5.13e-34	138
IMGVR_UViG_GVMAG-M-3300023184-43_000001|3300023184|Ga0214919_1000312123	AMN83834.1	29.4	323	200	9	89	399	414	720	3.97e-25	110
IMGVR_UViG_GVMAG-M-3300023184-43_000001|3300023184|Ga0214919_1000312123	QZK26750.1	27.4	318	217	8	95	406	386	695	1.05e-23	105
IMGVR_UViG_GVMAG-M-3300023184-43_000001|3300023184|Ga0214919_1000312123	IMGVR_UViG_3300037466_001790|3300037466|Ga0395898_0000112_33400_36477	26.6	305	203	7	100	398	381	670	4.86e-22	100
IMGVR_UViG_GVMAG-M-3300023184-43_000001|3300023184|Ga0214919_1000312123	QYB17453.1	28	311	202	11	99	398	450	749	6.8e-22	99.8
IMGVR_UViG_GVMAG-M-3300023184-43_000001|3300023184|Ga0214919_1000312123	IMGVR_UViG_3300046534_001516|3300046534|Ga0491194_0000027_17213_20245	26.8	295	198	10	111	401	384	664	6.75e-20	93.2
IMGVR_UViG_GVMAG-M-3300023184-43_000001|3300023184|Ga0214919_1000312123	CAH6419790.1	25.7	300	195	12	101	389	817	1099	1.85e-19	92
IMGVR_UViG_GVMAG-M-3300023184-43_000001|3300023184|Ga0214919_1000312123	YP_009001080.1	25.3	304	206	11	104	398	501	792	3.43e-18	87.8
IMGVR_UViG_GVMAG-M-3300023184-43_000001|3300023184|Ga0214919_1000312123	IMGVR_UViG_3300049793_000116|3300049793|Ga0497410_0000057_48873_52550	25.4	323	208	9	109	409	578	889	2.34e-17	85.1
IMGVR_UViG_GVMAG-M-3300023184-43_000001|3300023184|Ga0214919_1000312123	QOI90572.1	22.9	332	240	8	83	404	314	639	3.72e-17	84.3
IMGVR_UViG_GVMAG-M-3300023184-43_000001|3300023184|Ga0214919_1000312123	CAH6419932.1	22.1	525	331	16	102	599	949	1422	6.18e-13	70.9
IMGVR_UViG_GVMAG-M-3300023184-43_000001|3300023184|Ga0214919_1000312123	IMGVR_UViG_3300045996_003529|3300045996|Ga0456371_00000076_258419_261556	22.3	323	232	10	85	398	345	657	2.11e-12	68.9
IMGVR_UViG_GVMAG-M-3300023184-43_000001|3300023184|Ga0214919_1000312123	IMGVR_UViG_GVMAG-M-3300022916-57_000001|3300022916|Ga0233431_100050243	24.6	289	162	10	164	401	525	808	1.54e-09	59.7
IMGVR_UViG_GVMAG-M-3300023184-43_000001|3300023184|Ga0214919_1000312123	Soil_3_scaffold_21627_c1_3	38.2	76	46	1	327	402	4	78	1.9e-09	57.4
IMGVR_UViG_GVMAG-M-3300023184-43_000001|3300023184|Ga0214919_1000312123	CAH6419378.1	23.8	323	197	16	102	398	916	1215	2.83e-07	52.4
IMGVR_UViG_GVMAG-M-3300023184-43_000001|3300023184|Ga0214919_1000312123	IMGVR_UViG_3300024991_000094|3300024991|Ga0209960_10028252	23.1	363	224	17	100	440	341	670	4.51e-07	51.6
IMGVR_UViG_GVMAG-M-3300023184-43_000001|3300023184|Ga0214919_1000312123	ARF08004.1	25.3	217	105	9	2	181	361	557	1.42e-06	49.7
IMGVR_UViG_3300023208_000003|3300023208|Ga0233424_1000003378	IMGVR_UViG_3300023208_000003|3300023208|Ga0233424_1000003378	100	332	0	0	1	332	1	332	1.55e-237	644
IMGVR_UViG_3300023208_000003|3300023208|Ga0233424_1000003378	Endo_1_scaffold_27011_c1_1	32	153	96	2	59	211	337	481	1.16e-14	72.8
IMGVR_UViG_3300023208_000003|3300023208|Ga0233424_1000003378	Endo_1_scaffold_32502_c1_1	35.4	96	60	1	104	199	235	328	1.05e-10	60.5
IMGVR_UViG_3300023208_000003|3300023208|Ga0233424_1000003378	Endo_1_scaffold_32502_c1_2	30.6	85	52	2	239	322	28	106	3.8e-06	43.5
IMGVR_UViG_3300023210_004010|3300023210|Ga0233412_100007442	IMGVR_UViG_3300023210_004010|3300023210|Ga0233412_100007442	100	767	0	0	1	767	1	767	0	1508
IMGVR_UViG_3300023210_004010|3300023210|Ga0233412_100007442	Endo_1_scaffold_8747_c2_4	26.8	198	116	7	180	355	370	560	4.48e-10	60.8
IMGVR_UViG_3300023212_000091|3300023212|Ga0256295_1000274428	IMGVR_UViG_3300023212_000091|3300023212|Ga0256295_1000274428	100	111	0	0	1	111	1	111	1.03e-74	214
IMGVR_UViG_3300023212_000091|3300023212|Ga0256295_1000274428	Creek_4_scaffold_19831_c1_1	47.1	85	43	2	3	85	5	89	3.02e-16	70.9
IMGVR_UViG_3300023284_000416|3300023284|Ga0255798_1000031525	IMGVR_UViG_3300023284_000416|3300023284|Ga0255798_1000031525	100	212	0	0	1	212	1	212	2.06e-166	454
IMGVR_UViG_3300023284_000416|3300023284|Ga0255798_1000031525	Soil_1_scaffold_29223_c1_5	59.6	57	21	2	2	56	9	65	6.81e-19	75.5
IMGVR_UViG_GVMAG-M-3300024258-28_000001|3300024258|Ga0233440_100037112	IMGVR_UViG_GVMAG-M-3300024258-28_000001|3300024258|Ga0233440_100037112	100	297	0	0	1	297	1	297	4.64e-210	572
IMGVR_UViG_GVMAG-M-3300024258-28_000001|3300024258|Ga0233440_100037112	IMGVR_UViG_GVMAG-M-3300027747-57_000001|3300027747|Ga0209189_100020045	58.2	299	121	4	1	297	1	297	5.77e-113	326
IMGVR_UViG_GVMAG-M-3300024258-28_000001|3300024258|Ga0233440_100037112	Soil_3_scaffold_36966_c1_1	27.1	221	126	6	83	294	1	195	1e-12	63.9
IMGVR_UViG_GVMAG-M-3300024258-28_000001|3300024258|Ga0233440_100037112	IMGVR_UViG_3300009129_000682|3300009129|Ga0118728_10005693	29.5	275	151	14	34	294	197	442	9.4e-11	60.1
IMGVR_UViG_GVMAG-M-3300024258-28_000001|3300024258|Ga0233440_100037112	IMGVR_UViG_3300024302_000517|3300024302|Ga0233449_100027155	26.5	253	148	11	46	294	26	244	1.28e-09	56.2
IMGVR_UViG_GVMAG-M-3300024258-28_000001|3300024258|Ga0233440_100037112	IMGVR_UViG_3300042922_001372|3300042922|Ga0456363_0000053_339475_340200	24.6	256	160	10	43	294	12	238	2.55e-09	54.7
IMGVR_UViG_GVMAG-M-3300024258-28_000001|3300024258|Ga0233440_100037112	Soil_3_scaffold_21807_c1_5	38.2	110	55	4	47	150	19	121	2.56e-09	52.8
IMGVR_UViG_GVMAG-M-3300024258-28_000001|3300024258|Ga0233440_100037112	IMGVR_UViG_GVMAG-S-3300013093-187_000001|3300013093|Ga0164296_100033750	24.4	311	165	11	21	294	75	352	6.3e-09	54.3
IMGVR_UViG_GVMAG-M-3300024258-28_000001|3300024258|Ga0233440_100037112	Soil_1_scaffold_35812_c1_1	25.1	251	147	10	47	294	14	226	6.73e-07	47.4
IMGVR_UViG_GVMAG-M-3300024258-28_000001|3300024258|Ga0233440_100037112	IMGVR_UViG_3300032236_001932|3300032236|Ga0335263_120759410	27.2	250	139	12	56	294	41	258	1.49e-06	46.6
IMGVR_UViG_GVMAG-M-3300024258-28_000001|3300024258|Ga0233440_100037112	IMGVR_UViG_3300006467_000445|3300006467|Ga0099972_12835650124	37	92	48	4	36	122	10	96	8.24e-06	44.3
IMGVR_UViG_3300024279_000012|3300024279|Ga0247692_100002325	IMGVR_UViG_3300024279_000012|3300024279|Ga0247692_100002325	100	532	0	0	1	532	1	532	0	1028
IMGVR_UViG_3300024279_000012|3300024279|Ga0247692_100002325	Soil_3_scaffold_21420_c1_2	55.9	68	30	0	458	525	260	327	2.97e-14	72
IMGVR_UViG_3300024302_000517|3300024302|Ga0233449_100027155	IMGVR_UViG_3300024302_000517|3300024302|Ga0233449_100027155	100	323	0	0	1	323	1	323	4.91e-209	572
IMGVR_UViG_3300024302_000517|3300024302|Ga0233449_100027155	Soil_1_scaffold_70254_c1_4	39.7	121	62	5	57	172	41	155	1.51e-13	65.9
IMGVR_UViG_3300024302_000517|3300024302|Ga0233449_100027155	Soil_1_scaffold_35812_c1_1	30.2	199	115	7	57	244	41	226	2.54e-12	63.5
IMGVR_UViG_3300024302_000517|3300024302|Ga0233449_100027155	IMGVR_UViG_3300009129_000682|3300009129|Ga0118728_10005693	29.1	189	108	9	1	177	199	373	9.11e-11	60.5
IMGVR_UViG_3300024302_000517|3300024302|Ga0233449_100027155	Soil_1_scaffold_22365_c1_6	40.2	112	55	6	57	162	8	113	1.67e-10	55.8
IMGVR_UViG_3300024302_000517|3300024302|Ga0233449_100027155	IMGVR_UViG_GVMAG-M-3300027747-57_000001|3300027747|Ga0209189_100020045	30.6	232	126	11	47	245	66	295	4.28e-10	57.8
IMGVR_UViG_3300024302_000517|3300024302|Ga0233449_100027155	IMGVR_UViG_GVMAG-M-3300024258-28_000001|3300024258|Ga0233440_100037112	26.5	253	148	11	26	244	46	294	3.35e-09	55.1
IMGVR_UViG_3300024302_000517|3300024302|Ga0233449_100027155	Soil_1_scaffold_62233_c1_1	35.9	92	54	2	57	148	41	127	2.68e-08	50.1
IMGVR_UViG_3300024302_000517|3300024302|Ga0233449_100027155	IMGVR_UViG_GVMAG-S-3300013093-187_000001|3300013093|Ga0164296_100033750	24.4	271	157	11	24	252	96	360	2.46e-07	49.7
IMGVR_UViG_3300024302_000517|3300024302|Ga0233449_100027155	Soil_3_scaffold_36966_c1_1	31.2	189	109	7	73	244	11	195	2.47e-07	48.5
IMGVR_UViG_3300024302_000517|3300024302|Ga0233449_100027155	IMGVR_UViG_3300047175_000196|3300047175|Ga0495344_0002086_2200_2907	30.8	195	109	10	49	230	40	221	4.78e-06	45.1
IMGVR_UViG_3300024473_000042|3300024473|Ga0257086_10046743	IMGVR_UViG_3300024473_000042|3300024473|Ga0257086_10046743	100	1306	0	0	1	1306	1	1306	0	2467
IMGVR_UViG_3300024473_000042|3300024473|Ga0257086_10046743	ACD75431.1	34.4	796	403	24	467	1217	71	792	1.38e-92	329
IMGVR_UViG_3300024473_000042|3300024473|Ga0257086_10046743	Soil_2_scaffold_14773_c1_1	28.3	1290	746	48	10	1234	19	1194	9.87e-84	301
IMGVR_UViG_3300024473_000042|3300024473|Ga0257086_10046743	Endo_4_scaffold_22054_c1_1	33.9	679	394	16	379	1050	8	638	7.96e-81	278
IMGVR_UViG_3300024473_000042|3300024473|Ga0257086_10046743	Endo_1_scaffold_30211_c1_1	39.8	445	243	6	458	884	9	446	2.58e-79	274
IMGVR_UViG_3300024473_000042|3300024473|Ga0257086_10046743	Endo_3_scaffold_19117_c1_1	30	884	502	21	55	884	21	841	8.72e-79	284
IMGVR_UViG_3300024473_000042|3300024473|Ga0257086_10046743	Soil_1_scaffold_25612_c2_1	31.4	873	509	30	412	1254	104	916	1.18e-78	280
IMGVR_UViG_3300024473_000042|3300024473|Ga0257086_10046743	Endo_2_scaffold_11946_c1_1	32.8	784	450	28	485	1234	1	741	2.31e-76	277
IMGVR_UViG_3300024473_000042|3300024473|Ga0257086_10046743	Soil_4_scaffold_54502_c1_1	33.8	586	302	16	473	1030	16	543	5.87e-68	238
IMGVR_UViG_3300024473_000042|3300024473|Ga0257086_10046743	Soil_2_scaffold_25766_c2_1	29.5	800	478	23	10	789	4	737	4.12e-66	237
IMGVR_UViG_3300024473_000042|3300024473|Ga0257086_10046743	Soil_3_scaffold_29701_c1_1	37.9	420	241	7	432	842	2	410	5.58e-61	224
IMGVR_UViG_3300024473_000042|3300024473|Ga0257086_10046743	ACD75426.1	42.1	340	171	4	479	816	455	770	1.96e-59	220
IMGVR_UViG_3300024473_000042|3300024473|Ga0257086_10046743	Endo_1_scaffold_15352_c1_1	32.7	569	343	11	505	1062	1	540	1.32e-58	219
IMGVR_UViG_3300024473_000042|3300024473|Ga0257086_10046743	ACD75425.1	30.1	730	425	20	110	805	107	786	1.49e-57	218
IMGVR_UViG_3300024473_000042|3300024473|Ga0257086_10046743	Endo_2_scaffold_30399_c1_1	38.1	357	212	4	498	852	3	352	3.9e-56	206
IMGVR_UViG_3300024473_000042|3300024473|Ga0257086_10046743	Soil_1_scaffold_59468_c1_1	30.1	642	361	22	519	1116	2	599	1.31e-53	197
IMGVR_UViG_3300024473_000042|3300024473|Ga0257086_10046743	Soil_2_scaffold_74406_c1_1	39.1	322	177	4	543	852	10	324	1.53e-53	194
IMGVR_UViG_3300024473_000042|3300024473|Ga0257086_10046743	Soil_2_scaffold_61431_c1_1	32.1	535	292	15	601	1105	6	499	2.06e-53	196
IMGVR_UViG_3300024473_000042|3300024473|Ga0257086_10046743	Endo_2_scaffold_24213_c1_1	39.2	367	169	9	497	844	336	667	3.58e-52	196
IMGVR_UViG_3300024473_000042|3300024473|Ga0257086_10046743	Endo_1_scaffold_38969_c1_1	34.1	434	256	13	641	1062	12	427	4.04e-49	182
IMGVR_UViG_3300024473_000042|3300024473|Ga0257086_10046743	Endo_2_scaffold_32526_c1_1	31.2	616	353	21	641	1234	14	580	6.54e-48	180
IMGVR_UViG_3300024473_000042|3300024473|Ga0257086_10046743	Endo_1_scaffold_34531_c1_1	47.3	182	92	2	663	844	8	185	2.23e-36	145
IMGVR_UViG_3300024473_000042|3300024473|Ga0257086_10046743	Soil_2_scaffold_53038_c1_2	27.4	572	355	19	48	605	43	568	4.19e-33	134
IMGVR_UViG_3300024473_000042|3300024473|Ga0257086_10046743	Endo_2_scaffold_30304_c1_2	27.6	641	377	26	3	609	1	588	2.08e-29	123
IMGVR_UViG_3300024473_000042|3300024473|Ga0257086_10046743	Endo_3_scaffold_47105_c1_1	32.5	246	157	5	1051	1295	293	530	1.68e-28	121
IMGVR_UViG_3300024991_000042|3300024991|Ga0209960_100210018	IMGVR_UViG_3300024991_000042|3300024991|Ga0209960_100210018	100	407	0	0	1	407	1	407	1.58e-293	792
IMGVR_UViG_3300024991_000042|3300024991|Ga0209960_100210018	Soil_1_scaffold_56707_c1_2	51.3	419	180	6	1	407	1	407	3.3e-141	407
IMGVR_UViG_3300024991_000042|3300024991|Ga0209960_100210018	AYV83697.1	31.6	345	216	9	66	407	12	339	3.62e-42	149
IMGVR_UViG_3300024991_000042|3300024991|Ga0209960_100210018	Soil_3_scaffold_28268_c1_6	31	303	189	10	95	386	1	294	9.09e-31	118
IMGVR_UViG_3300024991_000042|3300024991|Ga0209960_100210018	Soil_2_scaffold_55898_c1_3	40.5	84	49	1	10	92	2	85	5.39e-13	62.8
IMGVR_UViG_3300024991_000094|3300024991|Ga0209960_10028252	IMGVR_UViG_3300024991_000094|3300024991|Ga0209960_10028252	100	1067	0	0	1	1067	1	1067	0	2066
IMGVR_UViG_3300024991_000094|3300024991|Ga0209960_10028252	Soil_4_scaffold_58133_c1_4	58.1	74	31	0	16	89	1	74	1.06e-22	90.9
IMGVR_UViG_3300024991_000094|3300024991|Ga0209960_10028252	Soil_3_scaffold_38445_c1_4	42.6	101	53	2	926	1025	2	98	6.55e-19	82.8
IMGVR_UViG_3300024991_000094|3300024991|Ga0209960_10028252	IMGVR_UViG_GVMAG-S-1074262-49_000001|3300027672|Ga0209383_100003081	28.2	280	143	15	18	274	37	281	4.81e-10	61.6
IMGVR_UViG_3300024991_000094|3300024991|Ga0209960_10028252	IMGVR_UViG_GVMAG-M-3300023184-43_000001|3300023184|Ga0214919_1000312123	23.1	363	224	17	341	670	100	440	5.79e-09	58.2
IMGVR_UViG_3300024991_000094|3300024991|Ga0209960_10028252	ARF07962.1	21.6	643	395	29	140	708	249	856	1.92e-06	50.1
IMGVR_UViG_3300025012_000145|3300025012|Ga0209727_100043574	IMGVR_UViG_3300025012_000145|3300025012|Ga0209727_100043574	100	156	0	0	1	156	1	156	2.03e-116	323
IMGVR_UViG_3300025012_000145|3300025012|Ga0209727_100043574	Soil_1_scaffold_29838_c1_2	35.8	95	52	2	63	148	136	230	3.82e-11	57.4
IMGVR_UViG_3300025400_000036|3300025400|Ga0208387_100005633	IMGVR_UViG_3300025400_000036|3300025400|Ga0208387_100005633	100	242	0	0	1	242	1	242	3.11e-176	482
IMGVR_UViG_3300025400_000036|3300025400|Ga0208387_100005633	Soil_1_scaffold_40253_c1_2	53.4	58	26	1	184	241	659	715	6.67e-12	62.8
IMGVR_UViG_3300025417_000125|3300025417|Ga0208616_100022415	IMGVR_UViG_3300025417_000125|3300025417|Ga0208616_100022415	100	286	0	0	1	286	1	286	5.84e-203	553
IMGVR_UViG_3300025417_000125|3300025417|Ga0208616_100022415	IMGVR_UViG_3300033124_001141|3300033124|Ga0364579_1065311	39.9	288	160	5	1	284	8	286	4.21e-63	198
IMGVR_UViG_3300025417_000125|3300025417|Ga0208616_100022415	Soil_4_scaffold_35256_c1_2	26.9	245	138	8	45	285	47	254	1.02e-11	62
IMGVR_UViG_3300025417_000125|3300025417|Ga0208616_100022415	Soil_4_scaffold_59058_c1_3	26.6	290	139	12	27	285	15	261	5.31e-11	60.1
IMGVR_UViG_3300025417_000125|3300025417|Ga0208616_100022415	Soil_1_scaffold_30421_c1_1	31.9	166	70	5	33	198	30	152	2.38e-10	56.6
IMGVR_UViG_3300025449_000707|3300025449|Ga0208106_100025312	IMGVR_UViG_3300025449_000707|3300025449|Ga0208106_100025312	100	272	0	0	1	272	1	272	9.66e-195	531
IMGVR_UViG_3300025449_000707|3300025449|Ga0208106_100025312	IMGVR_UViG_3300033076_001035|3300033076|Ga0364575_107878	29.6	253	168	5	9	255	4	252	7.65e-22	91.3
IMGVR_UViG_3300025449_000707|3300025449|Ga0208106_100025312	IMGVR_UViG_3300042922_001372|3300042922|Ga0456363_0000053_339475_340200	25.1	207	142	6	51	248	34	236	6.93e-09	53.1
IMGVR_UViG_3300025449_000707|3300025449|Ga0208106_100025312	Soil_1_scaffold_41866_c1_2	34.2	120	69	5	63	174	14	131	2.43e-08	50.1
IMGVR_UViG_3300025449_000707|3300025449|Ga0208106_100025312	IMGVR_UViG_3300009129_000682|3300009129|Ga0118728_10005693	25.3	178	116	5	8	177	198	366	1.06e-06	47.4
IMGVR_UViG_3300025449_000707|3300025449|Ga0208106_100025312	Soil_1_scaffold_62233_c1_1	34.7	95	57	3	62	156	42	131	2.17e-06	44.3
IMGVR_UViG_3300025449_000707|3300025449|Ga0208106_100025312	Soil_1_scaffold_44535_c1_4	33.3	129	75	5	63	182	45	171	3.56e-06	45.1
IMGVR_UViG_3300025449_000707|3300025449|Ga0208106_100025312	Soil_3_scaffold_67662_c1_1	36	89	49	4	63	143	5	93	4.46e-06	43.9
IMGVR_UViG_3300025449_000707|3300025449|Ga0208106_100025312	IMGVR_UViG_GVMAG-M-3300027747-57_000001|3300027747|Ga0209189_100020045	32	128	71	4	72	185	89	214	8.21e-06	44.3
IMGVR_UViG_GVMAG-S-1017766-37_000001|3300025462|Ga0209120_10019755	IMGVR_UViG_GVMAG-S-1017766-37_000001|3300025462|Ga0209120_10019755	100	45	0	0	1	45	1	45	8e-27	89
IMGVR_UViG_GVMAG-S-1017766-37_000001|3300025462|Ga0209120_10011163	IMGVR_UViG_GVMAG-S-1017766-37_000001|3300025462|Ga0209120_10011163	100	533	0	0	1	533	1	533	0	1071
IMGVR_UViG_GVMAG-S-1017766-37_000001|3300025462|Ga0209120_10011163	Creek_2_scaffold_5205_c1_2	23.6	601	330	27	11	531	1	552	3.77e-12	66.6
IMGVR_UViG_GVMAG-S-1017766-37_000001|3300025462|Ga0209120_10011163	Creek_3_scaffold_1098_c1_7	22.7	581	337	24	11	528	25	556	1.24e-11	65.1
IMGVR_UViG_GVMAG-S-1017766-37_000001|3300025462|Ga0209120_10011163	IMGVR_UViG_GVMAG-S-1017766-37_000001|3300025462|Ga0209120_10012447	25.5	554	284	22	17	531	7	470	1.5e-11	64.7
IMGVR_UViG_GVMAG-S-1017766-37_000001|3300025462|Ga0209120_10011163	Creek_3_scaffold_1098_c1_8	24.8	521	303	17	25	509	16	483	1.88e-10	61.2
IMGVR_UViG_GVMAG-S-1017766-37_000001|3300025462|Ga0209120_10011163	Creek_3_scaffold_1098_c1_6	39	77	45	2	17	91	7	83	2.19e-10	57
IMGVR_UViG_GVMAG-S-1017766-37_000001|3300025462|Ga0209120_10011163	IMGVR_UViG_GVMAG-S-1017766-37_000001|3300025462|Ga0209120_10011168	24.1	539	308	27	11	528	1	459	4.69e-08	53.5
IMGVR_UViG_GVMAG-S-1017766-37_000001|3300025462|Ga0209120_10011163	Creek_4_scaffold_13297_c1_2	36.1	83	51	2	11	91	1	83	1.49e-07	52
IMGVR_UViG_GVMAG-S-1017766-37_000001|3300025462|Ga0209120_10011163	Creek_2_scaffold_3160_c1_1	36.1	83	51	2	11	91	1	83	2.09e-07	51.2
IMGVR_UViG_GVMAG-S-1017766-37_000001|3300025462|Ga0209120_10011168	IMGVR_UViG_GVMAG-S-1017766-37_000001|3300025462|Ga0209120_10011168	100	516	0	0	1	516	1	516	0	1023
IMGVR_UViG_GVMAG-S-1017766-37_000001|3300025462|Ga0209120_10011168	Creek_3_scaffold_1098_c1_8	43.7	549	267	15	1	511	1	545	4.25e-116	352
IMGVR_UViG_GVMAG-S-1017766-37_000001|3300025462|Ga0209120_10011168	Creek_3_scaffold_1098_c1_7	37.5	590	284	12	1	511	25	608	9.49e-100	311
IMGVR_UViG_GVMAG-S-1017766-37_000001|3300025462|Ga0209120_10011168	Creek_4_scaffold_13297_c1_2	31.2	551	332	15	1	513	1	542	1.1e-60	207
IMGVR_UViG_GVMAG-S-1017766-37_000001|3300025462|Ga0209120_10011168	Creek_2_scaffold_3160_c1_1	31.4	395	228	11	1	361	1	386	2.64e-44	159
IMGVR_UViG_GVMAG-S-1017766-37_000001|3300025462|Ga0209120_10011168	Creek_3_scaffold_1098_c1_6	55	100	44	1	1	99	1	100	5.76e-30	112
IMGVR_UViG_GVMAG-S-1017766-37_000001|3300025462|Ga0209120_10011168	Creek_2_scaffold_5205_c1_1	31.8	173	114	4	345	513	12	184	1.65e-13	67.4
IMGVR_UViG_GVMAG-S-1017766-37_000001|3300025462|Ga0209120_10011168	IMGVR_UViG_GVMAG-S-1017766-37_000001|3300025462|Ga0209120_10012447	23.4	576	334	20	1	513	1	532	1.86e-11	64.3
IMGVR_UViG_GVMAG-S-1017766-37_000001|3300025462|Ga0209120_10011168	IMGVR_UViG_GVMAG-S-1017766-37_000001|3300025462|Ga0209120_10011163	29	107	65	3	1	98	11	115	2.22e-06	48.1
IMGVR_UViG_GVMAG-S-1017766-37_000001|3300025462|Ga0209120_10019757	IMGVR_UViG_GVMAG-S-1017766-37_000001|3300025462|Ga0209120_10019757	100	83	0	0	1	83	1	83	4.2e-61	178
IMGVR_UViG_GVMAG-S-1017766-37_000001|3300025462|Ga0209120_10012447	IMGVR_UViG_GVMAG-S-1017766-37_000001|3300025462|Ga0209120_10012447	100	543	0	0	1	543	1	543	0	1060
IMGVR_UViG_GVMAG-S-1017766-37_000001|3300025462|Ga0209120_10012447	Creek_3_scaffold_1098_c1_8	23.8	571	339	17	15	530	16	545	3.04e-18	85.9
IMGVR_UViG_GVMAG-S-1017766-37_000001|3300025462|Ga0209120_10012447	Creek_4_scaffold_13297_c1_2	23	561	351	20	15	530	16	540	1.36e-13	71.2
IMGVR_UViG_GVMAG-S-1017766-37_000001|3300025462|Ga0209120_10012447	Creek_3_scaffold_1098_c1_7	25	543	297	26	16	506	41	525	4.22e-12	66.6
IMGVR_UViG_GVMAG-S-1017766-37_000001|3300025462|Ga0209120_10012447	IMGVR_UViG_GVMAG-S-1017766-37_000001|3300025462|Ga0209120_10011168	23.6	554	331	18	15	532	16	513	1.12e-11	65.1
IMGVR_UViG_GVMAG-S-1017766-37_000001|3300025462|Ga0209120_10012447	Creek_2_scaffold_3160_c1_1	25.4	268	171	10	15	278	16	258	3.43e-11	63.2
IMGVR_UViG_GVMAG-S-1017766-37_000001|3300025462|Ga0209120_10012447	Creek_2_scaffold_5205_c1_3	27.6	286	166	12	1	275	15	270	4.56e-10	59.7
IMGVR_UViG_GVMAG-S-1017766-37_000001|3300025462|Ga0209120_10012447	Creek_3_scaffold_1098_c1_6	39.1	69	42	0	15	83	16	84	1.42e-09	54.7
IMGVR_UViG_GVMAG-S-1017766-37_000001|3300025462|Ga0209120_10012447	IMGVR_UViG_GVMAG-S-1017766-37_000001|3300025462|Ga0209120_10011163	25.7	552	285	22	7	470	17	531	6.51e-08	53.1
IMGVR_UViG_GVMAG-S-1017766-37_000001|3300025462|Ga0209120_10004793	IMGVR_UViG_GVMAG-S-1017766-37_000001|3300025462|Ga0209120_10004793	100	431	0	0	1	431	1	431	2.44e-164	467
IMGVR_UViG_GVMAG-S-1017766-37_000001|3300025462|Ga0209120_10004793	Creek_3_scaffold_105_c1_56	65.8	111	31	1	328	431	1	111	3.47e-24	94.7
IMGVR_UViG_GVMAG-S-1017766-37_000001|3300025462|Ga0209120_10004793	YP_010782507.1	41.5	142	77	3	253	388	737	878	6.53e-22	96.7
IMGVR_UViG_GVMAG-S-1017766-37_000001|3300025462|Ga0209120_10004793	Creek_4_scaffold_24202_c1_1	70.1	67	15	1	251	312	443	509	7.44e-19	86.7
IMGVR_UViG_GVMAG-S-1017766-37_000001|3300025462|Ga0209120_10004793	TMP95611.1	29.5	132	62	4	267	392	355	461	1.33e-07	51.6
IMGVR_UViG_GVMAG-S-1017766-37_000001|3300025462|Ga0209120_10004793	Creek_2_scaffold_2369_c1_10	55.8	43	19	0	10	52	22	64	4.02e-06	42.4
IMGVR_UViG_GVMAG-S-1017766-37_000001|3300025462|Ga0209120_10004793	Creek_2_scaffold_1275_c1_5	44.3	61	31	2	281	341	516	573	7.21e-06	46.2
IMGVR_UViG_GVMAG-S-1017766-37_000001|3300025462|Ga0209120_10019754	IMGVR_UViG_GVMAG-S-1017766-37_000001|3300025462|Ga0209120_10019754	100	357	0	0	1	357	1	357	4.13e-266	719
IMGVR_UViG_GVMAG-S-1017766-37_000001|3300025462|Ga0209120_10019754	Creek_3_scaffold_3403_c1_12	100	163	0	0	1	163	1	163	3.91e-118	337
IMGVR_UViG_3300025503_000004|3300025503|Ga0209012_10012548	IMGVR_UViG_3300025503_000004|3300025503|Ga0209012_10012548	100	133	0	0	1	133	1	133	3.87e-94	265
IMGVR_UViG_3300025503_000004|3300025503|Ga0209012_10012548	Creek_4_scaffold_22781_c1_1	88.9	63	7	0	9	71	1	63	1.48e-29	100
IMGVR_UViG_3300025503_000004|3300025503|Ga0209012_100125417	IMGVR_UViG_3300025503_000004|3300025503|Ga0209012_100125417	100	933	0	0	1	933	1	933	0	1585
IMGVR_UViG_3300025503_000004|3300025503|Ga0209012_100125417	IMGVR_UViG_3300001340_000006|3300001340|JGI20133J14441_100151422	100	624	0	0	1	624	1	624	0	1110
IMGVR_UViG_3300025503_000004|3300025503|Ga0209012_100125417	Creek_4_scaffold_20979_c1_1	69.8	567	142	3	159	696	8	574	1.51e-237	678
IMGVR_UViG_3300025503_000004|3300025503|Ga0209012_100125417	Creek_1_scaffold_11546_c1_1	80.5	364	64	2	1	364	1	357	2.22e-171	500
IMGVR_UViG_3300025503_000004|3300025503|Ga0209012_100125417	IMGVR_UViG_3300045253_000084|3300045253|Ga0467022_0000271_6969_10877	41.3	414	231	5	175	584	164	569	5.05e-66	239
IMGVR_UViG_3300025503_000004|3300025503|Ga0209012_100125417	IMGVR_UViG_3300037069_002560|3300037069|Ga0373481_000167_4564_7305	31	725	450	21	174	876	149	845	9.12e-65	233
IMGVR_UViG_3300025503_000004|3300025503|Ga0209012_100125417	IMGVR_UViG_3300036798_000143|3300036798|Ga0376672_0000053_10533_13817	35.6	348	211	5	224	570	211	546	4.29e-50	190
IMGVR_UViG_3300025503_000004|3300025503|Ga0209012_100125417	Soil_3_scaffold_22353_c1_1	35	394	198	10	225	567	145	531	8.38e-48	182
IMGVR_UViG_3300025503_000004|3300025503|Ga0209012_100125417	Creek_3_scaffold_21876_c1_4	81.6	98	18	0	1	98	1	98	1.89e-47	162
IMGVR_UViG_3300025503_000004|3300025503|Ga0209012_100125417	Soil_1_scaffold_49309_c1_1	33.3	417	241	8	174	556	172	585	4.87e-45	171
IMGVR_UViG_3300025503_000004|3300025503|Ga0209012_100125417	Soil_1_scaffold_39632_c1_4	40.4	235	93	5	225	413	305	538	3.46e-33	133
IMGVR_UViG_3300025503_000004|3300025503|Ga0209012_100125417	Creek_1_scaffold_14088_c1_1	29.5	329	191	9	309	619	1	306	1.67e-23	103
IMGVR_UViG_3300025503_000004|3300025503|Ga0209012_100125417	IMGVR_UViG_3300033990_000161|3300033990|Ga0373184_0001090_25810_28638	33.3	99	62	1	736	830	690	788	7.64e-10	60.8
IMGVR_UViG_3300025503_000004|3300025503|Ga0209012_10012541	IMGVR_UViG_3300025503_000004|3300025503|Ga0209012_10012541	100	139	0	0	1	139	1	139	4.24e-85	243
IMGVR_UViG_3300025503_000004|3300025503|Ga0209012_10012541	Creek_3_scaffold_21994_c1_5	78.8	80	16	1	60	139	6	84	2.98e-37	120
IMGVR_UViG_3300025503_000004|3300025503|Ga0209012_10012541	Creek_3_scaffold_23823_c1_1	60.9	64	22	1	76	139	1	61	4.93e-19	73.6
IMGVR_UViG_3300025503_000004|3300025503|Ga0209012_10012547	IMGVR_UViG_3300025503_000004|3300025503|Ga0209012_10012547	100	288	0	0	1	288	1	288	2.31e-210	572
IMGVR_UViG_3300025534_000213|3300025534|Ga0207747_1000020263	IMGVR_UViG_3300025534_000213|3300025534|Ga0207747_1000020263	100	408	0	0	1	408	1	408	1.57e-289	782
IMGVR_UViG_3300025534_000213|3300025534|Ga0207747_1000020263	Creek_4_scaffold_18734_c1_4	54.1	122	34	4	37	158	38	137	7.11e-30	113
IMGVR_UViG_3300025534_000213|3300025534|Ga0207747_1000020263	Creek_4_scaffold_18734_c1_3	48.4	95	30	3	249	343	1	76	1.68e-15	69.7
IMGVR_UViG_3300025547_000002|3300025547|Ga0209556_100000229	IMGVR_UViG_3300025547_000002|3300025547|Ga0209556_100000229	100	1098	0	0	1	1098	1	1098	0	2212
IMGVR_UViG_3300025547_000002|3300025547|Ga0209556_100000229	Soil_3_scaffold_19843_c1_1	24.1	340	215	11	478	782	85	416	2.11e-11	66.2
IMGVR_UViG_3300025547_000002|3300025547|Ga0209556_100000229	IMGVR_UViG_3300037419_002504|3300037419|Ga0395903_0000035_138483_141875	21.3	352	254	8	432	777	456	790	5.13e-07	52
IMGVR_UViG_GVMAG-M-3300025572-1_000001|3300025572|Ga0207864_1000038139	IMGVR_UViG_GVMAG-M-3300025572-1_000001|3300025572|Ga0207864_1000038139	100	358	0	0	1	358	1	358	2.06e-271	732
IMGVR_UViG_GVMAG-M-3300025572-1_000001|3300025572|Ga0207864_1000038139	Endo_4_scaffold_4191_c1_3	36.9	331	189	7	24	341	12	335	3.79e-64	206
IMGVR_UViG_GVMAG-M-3300025572-1_000001|3300025572|Ga0207864_1000038139	Endo_3_scaffold_64852_c1_1	29.6	361	199	17	3	352	4	320	2.39e-24	99.8
IMGVR_UViG_GVMAG-M-3300025572-1_000001|3300025572|Ga0207864_1000038139	Soil_4_scaffold_20508_c1_2	26.9	357	193	18	29	350	6	329	4.25e-13	67.4
IMGVR_UViG_GVMAG-M-3300025572-1_000001|3300025572|Ga0207864_1000038199	IMGVR_UViG_GVMAG-M-3300025572-1_000001|3300025572|Ga0207864_1000038199	100	597	0	0	1	597	1	597	0	1210
IMGVR_UViG_GVMAG-M-3300025572-1_000001|3300025572|Ga0207864_1000038199	Endo_4_scaffold_18003_c1_1	43.8	573	268	10	26	568	16	564	1.61e-162	474
IMGVR_UViG_GVMAG-M-3300025572-1_000001|3300025572|Ga0207864_1000038199	Endo_2_scaffold_21211_c1_1	41.5	419	224	9	22	437	3	403	1.47e-106	325
IMGVR_UViG_GVMAG-M-3300025572-1_000001|3300025572|Ga0207864_1000038199	AYV86085.1	35.7	566	312	20	26	573	26	557	2.9e-98	308
IMGVR_UViG_GVMAG-M-3300025572-1_000001|3300025572|Ga0207864_1000038199	Endo_1_scaffold_31008_c1_1	27.9	391	186	15	22	404	8	310	1.43e-30	122
IMGVR_UViG_GVMAG-M-3300025572-1_000001|3300025572|Ga0207864_1000038199	Soil_1_scaffold_60996_c1_1	33.5	230	114	9	22	248	8	201	3.3e-30	115
IMGVR_UViG_GVMAG-M-3300025572-1_000001|3300025572|Ga0207864_1000038199	Soil_3_scaffold_5265_c1_10	25.3	458	248	14	27	483	13	377	1.24e-28	117
IMGVR_UViG_GVMAG-M-3300025572-1_000001|3300025572|Ga0207864_1000038199	SOB74234.1	24.1	465	251	17	22	481	14	381	6.7e-28	115
IMGVR_UViG_GVMAG-M-3300025572-1_000001|3300025572|Ga0207864_1000038199	YP_009001177.1	26.4	554	271	25	30	571	19	447	1.87e-27	114
IMGVR_UViG_GVMAG-M-3300025572-1_000001|3300025572|Ga0207864_1000038199	Soil_3_scaffold_35307_c1_3	26.8	384	182	14	41	415	21	314	4.9e-27	113
IMGVR_UViG_GVMAG-M-3300025572-1_000001|3300025572|Ga0207864_1000038199	Endo_3_scaffold_39226_c1_1	28.5	298	144	11	18	310	3	236	1.58e-23	99
IMGVR_UViG_GVMAG-M-3300025572-1_000001|3300025572|Ga0207864_1000038199	CAH6419484.1	22.8	570	315	21	30	567	81	557	1.6e-23	102
IMGVR_UViG_GVMAG-M-3300025572-1_000001|3300025572|Ga0207864_1000038199	QBK90527.1	25.1	358	204	13	153	491	99	411	6.53e-21	94
IMGVR_UViG_GVMAG-M-3300025572-1_000001|3300025572|Ga0207864_1000038199	Endo_2_scaffold_16179_c1_1	38.8	147	67	4	441	585	1	126	7.19e-20	84.3
IMGVR_UViG_GVMAG-M-3300025572-1_000001|3300025572|Ga0207864_1000038199	Creek_3_scaffold_10573_c1_5	35.8	106	57	3	162	257	85	189	2.54e-15	75.5
IMGVR_UViG_GVMAG-M-3300025572-1_000001|3300025572|Ga0207864_1000038199	Soil_2_scaffold_11202_c1_7	21.4	425	203	13	57	481	14	307	3.66e-13	69.3
IMGVR_UViG_GVMAG-M-3300025572-1_000001|3300025572|Ga0207864_1000038199	Creek_1_scaffold_10021_c1_2	27.7	112	71	4	152	253	77	188	4.56e-08	53.5
IMGVR_UViG_GVMAG-M-3300025572-1_000001|3300025572|Ga0207864_100078829	IMGVR_UViG_GVMAG-M-3300025572-1_000001|3300025572|Ga0207864_100078829	100	342	0	0	1	342	1	342	7.24e-216	590
IMGVR_UViG_GVMAG-M-3300025572-1_000001|3300025572|Ga0207864_100078829	Endo_3_scaffold_38323_c1_1	32	278	118	8	3	223	2	265	6.22e-20	86.3
IMGVR_UViG_GVMAG-M-3300025572-1_000001|3300025572|Ga0207864_100078829	Endo_3_scaffold_37671_c1_1	29.7	212	119	7	102	312	2	184	1.38e-12	64.7
IMGVR_UViG_GVMAG-M-3300025572-1_000001|3300025572|Ga0207864_100078829	Endo_3_scaffold_8072_c1_6	33.1	130	73	5	6	135	7	122	9.31e-06	44.3
IMGVR_UViG_GVMAG-M-3300025572-1_000001|3300025572|Ga0207864_1000038251	IMGVR_UViG_GVMAG-M-3300025572-1_000001|3300025572|Ga0207864_1000038251	100	627	0	0	1	627	1	627	0	1261
IMGVR_UViG_GVMAG-M-3300025572-1_000001|3300025572|Ga0207864_1000038251	Endo_4_scaffold_1273_c1_1	31	706	338	15	21	602	2	682	8.72e-104	328
IMGVR_UViG_GVMAG-M-3300025572-1_000001|3300025572|Ga0207864_1000038251	Endo_3_scaffold_21317_c1_2	32.7	735	367	16	1	610	1	732	7.94e-102	324
IMGVR_UViG_GVMAG-M-3300025572-1_000001|3300025572|Ga0207864_1000038251	Endo_2_scaffold_7754_c1_6	28.8	597	232	14	3	414	20	608	3.32e-54	193
IMGVR_UViG_GVMAG-M-3300025572-1_000001|3300025572|Ga0207864_1000038251	Endo_4_scaffold_30250_c1_2	34.9	289	163	7	335	611	52	327	1.6e-49	174
IMGVR_UViG_GVMAG-M-3300025572-1_000001|3300025572|Ga0207864_1000038251	Endo_2_scaffold_33646_c1_1	35.9	206	116	3	405	602	2	199	2.21e-38	140
IMGVR_UViG_GVMAG-M-3300025572-1_000001|3300025572|Ga0207864_1000038251	Soil_4_scaffold_33438_c1_1	35.4	175	113	0	436	610	9	183	1.94e-29	114
IMGVR_UViG_GVMAG-M-3300025572-1_000001|3300025572|Ga0207864_1000038251	Endo_2_scaffold_21140_c1_2	44.8	96	53	0	518	613	3	98	3.43e-24	96.3
IMGVR_UViG_GVMAG-M-3300025572-1_000001|3300025572|Ga0207864_100078812	IMGVR_UViG_GVMAG-M-3300025572-1_000001|3300025572|Ga0207864_100078812	100	214	0	0	1	214	1	214	1.82e-161	442
IMGVR_UViG_GVMAG-M-3300025572-1_000001|3300025572|Ga0207864_100078812	Endo_3_scaffold_36664_c1_4	33.1	139	76	5	86	214	139	270	1.74e-15	71.2
IMGVR_UViG_GVMAG-M-3300025572-1_000001|3300025572|Ga0207864_100078812	AYV85980.1	32.3	96	64	1	119	213	192	287	8.42e-13	63.9
IMGVR_UViG_GVMAG-M-3300025572-1_000001|3300025572|Ga0207864_100078812	Endo_3_scaffold_64621_c1_4	35.6	90	54	2	125	214	36	121	1.94e-11	57.4
IMGVR_UViG_GVMAG-M-3300025572-1_000001|3300025572|Ga0207864_100078812	Soil_3_scaffold_20472_c1_1	34	100	61	4	118	213	25	123	5.66e-11	56.2
IMGVR_UViG_GVMAG-M-3300025572-1_000001|3300025572|Ga0207864_100078812	Soil_2_scaffold_36688_c1_2	34	100	61	4	118	213	117	215	2.39e-10	56.2
IMGVR_UViG_GVMAG-M-3300025572-1_000001|3300025572|Ga0207864_100078812	Endo_2_scaffold_2944_c1_3	27.4	62	45	0	153	214	83	144	2.59e-07	46.6
IMGVR_UViG_GVMAG-M-3300025572-1_000001|3300025572|Ga0207864_1000038110	IMGVR_UViG_GVMAG-M-3300025572-1_000001|3300025572|Ga0207864_1000038110	100	393	0	0	1	393	1	393	2.93e-291	785
IMGVR_UViG_GVMAG-M-3300025572-1_000001|3300025572|Ga0207864_1000038110	Endo_4_scaffold_26422_c1_3	49.3	73	37	0	5	77	2	74	1.19e-17	75.1
IMGVR_UViG_GVMAG-M-3300025572-1_000001|3300025572|Ga0207864_1000038110	Endo_4_scaffold_22925_c1_2	26.8	164	112	4	233	390	3	164	7.55e-13	64.3
IMGVR_UViG_GVMAG-M-3300025572-1_000001|3300025572|Ga0207864_1000038220	IMGVR_UViG_GVMAG-M-3300025572-1_000001|3300025572|Ga0207864_1000038220	100	252	0	0	1	252	1	252	1.34e-166	458
IMGVR_UViG_GVMAG-M-3300025572-1_000001|3300025572|Ga0207864_1000038220	Endo_3_scaffold_42177_c1_1	34.9	255	102	11	1	252	27	220	7.99e-28	104
IMGVR_UViG_GVMAG-M-3300025572-1_000001|3300025572|Ga0207864_100078839	IMGVR_UViG_GVMAG-M-3300025572-1_000001|3300025572|Ga0207864_100078839	100	350	0	0	1	350	1	350	5.02e-268	723
IMGVR_UViG_GVMAG-M-3300025572-1_000001|3300025572|Ga0207864_100078839	Endo_2_scaffold_5433_c1_6	32.9	337	167	6	4	340	2	279	1.1e-52	174
IMGVR_UViG_GVMAG-M-3300025572-1_000001|3300025572|Ga0207864_100078839	Endo_2_scaffold_18201_c1_3	29.3	334	175	7	8	339	6	280	2.46e-45	155
IMGVR_UViG_GVMAG-M-3300025572-1_000001|3300025572|Ga0207864_100078839	Endo_4_scaffold_6053_c1_1	34.6	185	104	5	8	190	6	175	2.63e-31	114
IMGVR_UViG_GVMAG-M-3300025572-1_000001|3300025572|Ga0207864_100078839	Soil_3_scaffold_7345_c1_5	27.1	340	173	11	4	339	3	271	8.68e-23	94.4
IMGVR_UViG_GVMAG-M-3300025572-1_000001|3300025572|Ga0207864_100078839	Soil_4_scaffold_50809_c1_2	25.4	339	170	14	4	340	11	268	1.06e-15	74.3
IMGVR_UViG_GVMAG-M-3300025572-1_000001|3300025572|Ga0207864_100078839	Endo_3_scaffold_65390_c1_1	23.8	281	142	7	55	331	11	223	2.78e-15	72.4
IMGVR_UViG_GVMAG-M-3300025572-1_000001|3300025572|Ga0207864_100078839	QBK84673.1	26.5	196	115	8	4	197	3	171	2.62e-12	64.3
IMGVR_UViG_GVMAG-M-3300025572-1_000001|3300025572|Ga0207864_100078839	Soil_3_scaffold_15354_c1_2	29.3	208	125	7	2	204	48	238	5.12e-12	64.7
IMGVR_UViG_GVMAG-M-3300025572-1_000001|3300025572|Ga0207864_1000038111	IMGVR_UViG_GVMAG-M-3300025572-1_000001|3300025572|Ga0207864_1000038111	100	435	0	0	1	435	1	435	1.12e-314	848
IMGVR_UViG_GVMAG-M-3300025572-1_000001|3300025572|Ga0207864_1000038111	Endo_4_scaffold_22925_c1_1	26.7	262	163	9	26	270	19	268	9.67e-17	79.7
IMGVR_UViG_GVMAG-M-3300025572-1_000001|3300025572|Ga0207864_100003874	IMGVR_UViG_GVMAG-M-3300025572-1_000001|3300025572|Ga0207864_100003874	100	576	0	0	1	576	1	576	0	1134
IMGVR_UViG_GVMAG-M-3300025572-1_000001|3300025572|Ga0207864_100003874	Endo_2_scaffold_30334_c1_1	30.9	466	277	11	97	556	67	493	5.88e-59	203
IMGVR_UViG_GVMAG-M-3300025572-1_000001|3300025572|Ga0207864_100003874	Endo_2_scaffold_2944_c1_7	27.1	465	261	8	88	552	31	417	3.74e-44	160
IMGVR_UViG_GVMAG-M-3300025572-1_000001|3300025572|Ga0207864_100003874	Endo_4_scaffold_28289_c1_2	27.7	382	237	9	97	472	67	415	7.49e-42	154
IMGVR_UViG_GVMAG-M-3300025572-1_000001|3300025572|Ga0207864_100003874	Endo_3_scaffold_24155_c1_1	21	310	207	6	241	550	5	276	1.38e-14	72.4
IMGVR_UViG_GVMAG-M-3300025572-1_000001|3300025572|Ga0207864_100003874	AYV85991.1	22.7	282	145	6	273	552	82	292	1.67e-07	51.2
IMGVR_UViG_GVMAG-M-3300025572-1_000001|3300025572|Ga0207864_100237114	IMGVR_UViG_GVMAG-M-3300025572-1_000001|3300025572|Ga0207864_100237114	100	363	0	0	1	363	1	363	1.47e-237	647
IMGVR_UViG_GVMAG-M-3300025572-1_000001|3300025572|Ga0207864_100237114	Endo_2_scaffold_5943_c1_5	51.3	80	32	2	290	363	219	297	1.28e-14	71.6
IMGVR_UViG_GVMAG-M-3300025572-1_000001|3300025572|Ga0207864_100237114	Endo_4_scaffold_14893_c1_2	25.8	186	119	4	179	360	57	227	6.57e-08	50.8
IMGVR_UViG_GVMAG-M-3300025572-1_000001|3300025572|Ga0207864_100237114	AYV85915.1	35.4	65	42	0	296	360	374	438	1.52e-07	50.8
IMGVR_UViG_GVMAG-M-3300025572-1_000001|3300025572|Ga0207864_100237114	Endo_3_scaffold_22154_c1_1	51.4	37	18	0	327	363	1	37	2.58e-06	42
IMGVR_UViG_3300025679_000047|3300025679|Ga0207933_10061975	IMGVR_UViG_3300025679_000047|3300025679|Ga0207933_10061975	100	87	0	0	1	87	1	87	1.14e-42	132
IMGVR_UViG_3300025679_000047|3300025679|Ga0207933_10061975	Soil_2_scaffold_45211_c1_3	62.8	43	16	0	41	83	45	87	8.13e-13	56.6
IMGVR_UViG_3300025736_006284|3300025736|Ga0207997_100022112	IMGVR_UViG_3300025736_006284|3300025736|Ga0207997_100022112	100	147	0	0	1	147	1	147	5.28e-110	306
IMGVR_UViG_3300025736_006284|3300025736|Ga0207997_100022112	Endo_1_scaffold_36968_c1_4	42.2	64	36	1	61	123	69	132	2.91e-12	58.5
IMGVR_UViG_3300025736_006284|3300025736|Ga0207997_100022112	YP_009481861.1	45.6	57	29	1	88	142	139	195	2.52e-11	58.2
IMGVR_UViG_3300025736_006284|3300025736|Ga0207997_100022112	Soil_4_scaffold_1518_c1_9	37.1	70	42	1	50	117	112	181	6.66e-06	42.4
IMGVR_UViG_3300025838_000026|3300025838|Ga0208872_100008055	IMGVR_UViG_3300025838_000026|3300025838|Ga0208872_100008055	100	289	0	0	1	289	1	289	9.94e-226	611
IMGVR_UViG_3300025838_000026|3300025838|Ga0208872_100008055	Soil_4_scaffold_40601_c1_1	37.2	148	83	5	6	149	13	154	2.94e-25	96.7
IMGVR_UViG_3300025838_001242|3300025838|Ga0208872_10032957	IMGVR_UViG_3300025838_001242|3300025838|Ga0208872_10032957	100	70	0	0	1	70	1	70	9.43e-50	148
IMGVR_UViG_3300025838_001242|3300025838|Ga0208872_10032957	IMGVR_UViG_3300005861_000027|3300005861|Ga0080006_121823911	52.9	68	27	2	4	69	2	66	1.96e-17	67
IMGVR_UViG_3300025838_001242|3300025838|Ga0208872_10032957	IMGVR_UViG_3300037843_000179|3300037843|Ga0427918_0008029_9086_9385	45.3	64	34	1	5	68	33	95	8.02e-15	61.2
IMGVR_UViG_3300025838_001242|3300025838|Ga0208872_10032957	Soil_1_scaffold_72971_c1_1	44.3	70	38	1	1	70	17	85	1.18e-14	60.5
IMGVR_UViG_3300025838_001242|3300025838|Ga0208872_10032957	Soil_1_scaffold_56697_c1_3	47.3	55	29	0	1	55	6	60	1.38e-14	59.7
IMGVR_UViG_3300025838_001242|3300025838|Ga0208872_10032957	Soil_3_scaffold_63312_c1_2	45.1	71	37	2	1	70	1	70	3.31e-14	60.8
IMGVR_UViG_3300025838_001242|3300025838|Ga0208872_10032957	Soil_3_scaffold_46042_c1_3	44.6	74	34	2	2	69	4	76	4.98e-13	56.2
IMGVR_UViG_3300025838_001242|3300025838|Ga0208872_10032957	Creek_4_scaffold_13906_c1_2	50	66	29	3	5	68	6	69	5.69e-13	59.3
IMGVR_UViG_3300025838_001242|3300025838|Ga0208872_10032957	IMGVR_UViG_3300009618_000096|3300009618|Ga0116127_10020113	48.4	64	32	1	5	68	137	199	1.2e-12	57.8
IMGVR_UViG_3300025838_001242|3300025838|Ga0208872_10032957	Soil_1_scaffold_31288_c1_1	45.1	71	37	2	1	70	1	70	3.85e-12	56.2
IMGVR_UViG_3300025838_001242|3300025838|Ga0208872_10032957	Soil_1_scaffold_19961_c1_3	53.1	49	22	1	1	48	1	49	1.88e-10	51.2
IMGVR_UViG_3300025838_001242|3300025838|Ga0208872_10032957	Soil_1_scaffold_28213_c1_7	44.6	56	30	1	1	55	1	56	2.17e-10	49.3
IMGVR_UViG_3300025838_001242|3300025838|Ga0208872_10032957	Soil_1_scaffold_12841_c1_2	43.5	69	37	2	1	68	1	68	6.03e-10	48.1
IMGVR_UViG_3300025838_001242|3300025838|Ga0208872_10032957	Soil_3_scaffold_52634_c1_2	40.8	71	39	2	1	70	1	69	9.38e-10	50.4
IMGVR_UViG_3300025838_001242|3300025838|Ga0208872_10032957	Endo_3_scaffold_34296_c1_3	37.8	74	38	3	1	68	1	72	1.33e-09	47.4
IMGVR_UViG_3300025856_000333|3300025856|Ga0209604_10091845	IMGVR_UViG_3300025856_000333|3300025856|Ga0209604_10091845	100	499	0	0	1	499	1	499	0	975
IMGVR_UViG_3300025856_000333|3300025856|Ga0209604_10091845	Soil_4_scaffold_29520_c1_1	24.7	279	175	8	78	321	55	333	2.75e-14	73.2
IMGVR_UViG_3300026023_000004|3300026023|Ga0207677_1000012934	IMGVR_UViG_3300026023_000004|3300026023|Ga0207677_1000012934	100	109	0	0	1	109	1	109	2.19e-75	216
IMGVR_UViG_3300026023_000004|3300026023|Ga0207677_1000012934	Soil_1_scaffold_59432_c1_3	59.3	59	22	1	18	76	28	84	6.63e-15	62.8
IMGVR_UViG_3300026488_000058|3300026488|Ga0256838_100064617	IMGVR_UViG_3300026488_000058|3300026488|Ga0256838_100064617	100	590	0	0	1	590	1	590	0	1088
IMGVR_UViG_3300026488_000058|3300026488|Ga0256838_100064617	Endo_1_scaffold_32502_c1_2	57.4	115	49	0	476	590	1	115	1.38e-36	130
IMGVR_UViG_3300026877_000048|3300026877|Ga0208314_10007229	IMGVR_UViG_3300026877_000048|3300026877|Ga0208314_10007229	100	296	0	0	1	296	1	296	4.72e-198	541
IMGVR_UViG_3300026877_000048|3300026877|Ga0208314_10007229	IMGVR_UViG_3300005573_000016|3300005573|Ga0078972_100339138	57.6	85	36	0	209	293	309	393	1.56e-19	85.9
IMGVR_UViG_3300026877_000048|3300026877|Ga0208314_10007229	Soil_2_scaffold_63639_c1_2	28.2	305	188	9	6	296	4	291	6.83e-12	62.8
IMGVR_UViG_3300026877_000048|3300026877|Ga0208314_10007233	IMGVR_UViG_3300026877_000048|3300026877|Ga0208314_10007233	100	131	0	0	1	131	1	131	3.2e-101	283
IMGVR_UViG_3300026877_000048|3300026877|Ga0208314_10007233	Soil_3_scaffold_52740_c1_2	39.8	113	58	5	3	111	2	108	9.74e-16	66.6
IMGVR_UViG_3300027559_000023|3300027559|Ga0209222_10009674	IMGVR_UViG_3300027559_000023|3300027559|Ga0209222_10009674	100	295	0	0	1	295	1	295	2.8e-210	572
IMGVR_UViG_3300027559_000023|3300027559|Ga0209222_10009674	Soil_3_scaffold_5905_c1_5	41.2	294	154	8	4	293	22	300	5.2e-58	186
IMGVR_UViG_3300027580_000192|3300027580|Ga0207714_10027164	IMGVR_UViG_3300027580_000192|3300027580|Ga0207714_10027164	100	155	0	0	1	155	1	155	1.74e-112	313
IMGVR_UViG_3300027580_000192|3300027580|Ga0207714_10027164	Creek_4_scaffold_16658_c1_3	30.7	137	82	3	1	125	1	136	3.75e-11	56.2
IMGVR_UViG_3300027671_000001|3300027671|Ga0209588_100004090	IMGVR_UViG_3300027671_000001|3300027671|Ga0209588_100004090	100	190	0	0	1	190	1	190	3.18e-132	366
IMGVR_UViG_3300027671_000001|3300027671|Ga0209588_100004090	IMGVR_UViG_3300047509_000193|3300047509|Ga0467026_0000236_32171_32767	53.8	186	81	4	4	188	14	195	1.71e-56	175
IMGVR_UViG_3300027671_000001|3300027671|Ga0209588_100004090	Soil_3_scaffold_63457_c1_1	35.5	155	98	2	3	155	16	170	2.27e-27	102
IMGVR_UViG_3300027671_000001|3300027671|Ga0209588_100004090	DAO30717.1	41	139	79	1	11	146	7	145	1.11e-25	96.3
IMGVR_UViG_3300027671_000001|3300027671|Ga0209588_100004090	Soil_4_scaffold_45745_c1_1	35.7	112	64	2	3	109	16	124	9.83e-18	73.6
IMGVR_UViG_3300027671_000001|3300027671|Ga0209588_100004090	Soil_4_scaffold_48697_c1_2	34.6	81	51	2	3	81	16	96	7.16e-12	57.4
IMGVR_UViG_GVMAG-S-1074262-49_000001|3300027672|Ga0209383_100003081	IMGVR_UViG_GVMAG-S-1074262-49_000001|3300027672|Ga0209383_100003081	100	750	0	0	1	750	1	750	0	1501
IMGVR_UViG_GVMAG-S-1074262-49_000001|3300027672|Ga0209383_100003081	Soil_3_scaffold_56579_c1_1	32.8	326	212	5	342	665	2	322	2.07e-44	163
IMGVR_UViG_GVMAG-S-1074262-49_000001|3300027672|Ga0209383_100003081	NIQ16814.1	34.9	255	161	4	410	662	1	252	6.82e-42	154
IMGVR_UViG_GVMAG-S-1074262-49_000001|3300027672|Ga0209383_100003081	QJX72763.1	29.2	384	242	11	325	691	221	591	4.36e-39	152
IMGVR_UViG_GVMAG-S-1074262-49_000001|3300027672|Ga0209383_100003081	AGV01389.1	29.8	393	246	11	320	698	392	768	2.48e-36	144
IMGVR_UViG_GVMAG-S-1074262-49_000001|3300027672|Ga0209383_100003081	AMN83919.1	26.1	406	267	14	345	734	238	626	2.08e-33	134
IMGVR_UViG_GVMAG-S-1074262-49_000001|3300027672|Ga0209383_100003081	IMGVR_UViG_3300034082_002470|3300034082|Ga0335020_0004622_3773_6133	29.3	341	212	12	388	721	392	710	1.45e-26	114
IMGVR_UViG_GVMAG-S-1074262-49_000001|3300027672|Ga0209383_100003081	Soil_1_scaffold_71141_c1_1	34.5	165	104	4	415	577	143	305	1.71e-24	103
IMGVR_UViG_GVMAG-S-1074262-49_000001|3300027672|Ga0209383_100003081	AJP61548.1	28.3	269	184	7	367	630	580	844	5.12e-22	99.8
IMGVR_UViG_GVMAG-S-1074262-49_000001|3300027672|Ga0209383_100003081	IMGVR_UViG_3300005861_000026|3300005861|Ga0080006_117598915	28.6	248	160	9	435	671	224	465	2.99e-21	96.7
IMGVR_UViG_GVMAG-S-1074262-49_000001|3300027672|Ga0209383_100003081	Creek_1_scaffold_11639_c1_1	30.2	192	126	6	436	623	203	390	3.87e-21	96.3
IMGVR_UViG_GVMAG-S-1074262-49_000001|3300027672|Ga0209383_100003081	AYV85346.1	26.3	388	254	17	313	683	301	673	1.11e-20	95.1
IMGVR_UViG_GVMAG-S-1074262-49_000001|3300027672|Ga0209383_100003081	Soil_3_scaffold_46759_c1_1	26.7	345	225	13	304	632	1	333	1.55e-19	90.5
IMGVR_UViG_GVMAG-S-1074262-49_000001|3300027672|Ga0209383_100003081	CAH6419118.1	26.1	314	214	9	362	662	563	871	1.17e-18	89
IMGVR_UViG_GVMAG-S-1074262-49_000001|3300027672|Ga0209383_100003081	Soil_1_scaffold_45565_c1_2	29	176	110	4	363	531	17	184	1.37e-17	79.7
IMGVR_UViG_GVMAG-S-1074262-49_000001|3300027672|Ga0209383_100003081	Creek_4_scaffold_16259_c1_1	24	450	294	21	310	737	73	496	9.87e-16	79
IMGVR_UViG_GVMAG-S-1074262-49_000001|3300027672|Ga0209383_100003081	Soil_3_scaffold_26147_c1_1	25.9	293	182	11	394	662	219	500	1.65e-15	78.6
IMGVR_UViG_GVMAG-S-1074262-49_000001|3300027672|Ga0209383_100003081	Endo_1_scaffold_2591_c1_1	27.1	240	161	6	471	701	12	246	8.97e-15	74.7
IMGVR_UViG_GVMAG-S-1074262-49_000001|3300027672|Ga0209383_100003081	Creek_3_scaffold_23237_c1_1	28.5	214	136	9	481	681	9	218	1.86e-14	73.9
IMGVR_UViG_GVMAG-S-1074262-49_000001|3300027672|Ga0209383_100003081	Creek_2_scaffold_17969_c1_1	27.7	148	101	4	435	579	213	357	1.11e-13	71.2
IMGVR_UViG_GVMAG-S-1074262-49_000001|3300027672|Ga0209383_100003081	Soil_3_scaffold_48421_c1_1	28.9	149	88	6	368	501	29	174	2.79e-10	58.5
IMGVR_UViG_GVMAG-S-1074262-49_000001|3300027672|Ga0209383_100003081	IMGVR_UViG_3300024991_000094|3300024991|Ga0209960_10028252	28.2	280	143	15	37	281	18	274	1.01e-09	60.1
IMGVR_UViG_GVMAG-S-1074262-49_000001|3300027672|Ga0209383_100003081	Soil_4_scaffold_43778_c1_2	31.1	132	79	1	546	665	1	132	8.39e-09	56.2
IMGVR_UViG_GVMAG-S-1074262-49_000001|3300027672|Ga0209383_100003081	Soil_4_scaffold_45736_c1_2	22.7	485	275	17	17	446	4	443	9.89e-09	56.2
IMGVR_UViG_GVMAG-S-1074262-49_000001|3300027672|Ga0209383_100003081	Soil_3_scaffold_11630_c1_1	34	103	62	2	556	652	6	108	5.06e-08	52.8
IMGVR_UViG_3300027706_000007|3300027706|Ga0209581_1000418105	IMGVR_UViG_3300027706_000007|3300027706|Ga0209581_1000418105	100	181	0	0	1	181	1	181	6.04e-137	377
IMGVR_UViG_3300027706_000007|3300027706|Ga0209581_1000418105	Soil_3_scaffold_38998_c1_5	32.6	132	60	5	30	155	18	126	5.45e-15	66.6
IMGVR_UViG_GVMAG-S-1101162-72_000001|3300027708|Ga0209188_10084571	IMGVR_UViG_GVMAG-S-1101162-72_000001|3300027708|Ga0209188_10084571	100	403	0	0	1	403	1	403	7.08e-304	818
IMGVR_UViG_GVMAG-S-1101162-72_000001|3300027708|Ga0209188_10084571	IMGVR_UViG_GVMAG-S-3300012000-76_000001|3300012000|Ga0119951_100006146	31.2	398	224	9	8	400	2	354	7.45e-59	195
IMGVR_UViG_GVMAG-S-1101162-72_000001|3300027708|Ga0209188_10084571	Soil_4_scaffold_56997_c1_1	26.5	351	219	6	80	400	13	354	1.79e-31	122
IMGVR_UViG_GVMAG-M-3300027721-1_000001|3300027721|Ga0209492_100034412	IMGVR_UViG_GVMAG-M-3300027721-1_000001|3300027721|Ga0209492_100034412	100	276	0	0	1	276	1	276	3.82e-203	553
IMGVR_UViG_GVMAG-M-3300027721-1_000001|3300027721|Ga0209492_100034412	Soil_4_scaffold_30359_c1_3	26	265	147	9	51	275	32	287	8.49e-15	70.9
IMGVR_UViG_GVMAG-M-3300027721-1_000001|3300027721|Ga0209492_100034412	ULY68427.1	29.9	201	123	7	72	264	46	236	3.75e-14	68.6
IMGVR_UViG_GVMAG-M-3300027721-1_000001|3300027721|Ga0209492_100034412	Soil_2_scaffold_76250_c1_2	25.8	151	97	5	91	239	104	241	1.95e-06	46.2
IMGVR_UViG_GVMAG-M-3300027721-1_000001|3300027721|Ga0209492_100034412	IMGVR_UViG_3300021438_000076|3300021438|Ga0213920_10007969	25.3	198	126	7	78	264	88	274	9.86e-06	44.3
IMGVR_UViG_3300027741_000034|3300027741|Ga0209085_1000020105	IMGVR_UViG_3300027741_000034|3300027741|Ga0209085_1000020105	100	237	0	0	1	237	1	237	1.17e-173	475
IMGVR_UViG_3300027741_000034|3300027741|Ga0209085_1000020105	Soil_3_scaffold_53048_c1_1	38.6	70	40	1	109	178	244	310	4.32e-09	53.9
IMGVR_UViG_3300027741_000034|3300027741|Ga0209085_1000020105	IMGVR_UViG_3300025736_006284|3300025736|Ga0207997_100022112	26.9	175	89	7	10	182	5	142	3.91e-06	43.5
IMGVR_UViG_3300027747_002692|3300027747|Ga0209189_100078915	IMGVR_UViG_3300027747_002692|3300027747|Ga0209189_100078915	100	155	0	0	1	155	1	155	1.61e-108	303
IMGVR_UViG_3300027747_002692|3300027747|Ga0209189_100078915	IMGVR_UViG_3300037136_000054|3300037136|Ga0395991_0003516_9245_9745	39.3	135	80	2	20	153	26	159	5.13e-22	84.7
IMGVR_UViG_3300027747_002692|3300027747|Ga0209189_100078915	Soil_1_scaffold_65130_c1_1	31	129	83	2	25	153	20	142	3.57e-11	55.8
IMGVR_UViG_3300027747_002692|3300027747|Ga0209189_100078915	Soil_1_scaffold_45286_c1_2	39.4	71	42	1	83	153	72	141	1.86e-10	53.9
IMGVR_UViG_3300027747_002692|3300027747|Ga0209189_100078915	Soil_1_scaffold_18550_c1_5	47.1	51	27	0	83	133	8	58	1.36e-08	47.4
IMGVR_UViG_3300027747_002692|3300027747|Ga0209189_100078915	Soil_3_scaffold_21807_c1_2	30.4	125	66	4	25	135	34	151	2.47e-08	48.9
IMGVR_UViG_3300027747_002692|3300027747|Ga0209189_100078915	Soil_3_scaffold_55619_c1_2	29.5	139	84	6	25	153	56	190	2.85e-08	48.9
IMGVR_UViG_3300027747_002692|3300027747|Ga0209189_100078915	Soil_3_scaffold_9105_c1_9	29.5	149	76	9	24	153	25	163	2.67e-07	45.8
IMGVR_UViG_3300027747_002692|3300027747|Ga0209189_100078915	Soil_1_scaffold_38394_c1_1	31.5	92	59	3	65	153	3	93	4.65e-06	41.2
IMGVR_UViG_3300027747_002692|3300027747|Ga0209189_100078915	Soil_1_scaffold_35830_c1_1	35.7	56	36	0	98	153	2	57	6.48e-06	40
IMGVR_UViG_3300027747_002692|3300027747|Ga0209189_100078915	Soil_3_scaffold_38119_c1_2	30.9	97	59	4	62	153	24	117	7.92e-06	41.2
IMGVR_UViG_GVMAG-M-3300027747-57_000001|3300027747|Ga0209189_100020045	IMGVR_UViG_GVMAG-M-3300027747-57_000001|3300027747|Ga0209189_100020045	100	297	0	0	1	297	1	297	1.39e-211	576
IMGVR_UViG_GVMAG-M-3300027747-57_000001|3300027747|Ga0209189_100020045	IMGVR_UViG_GVMAG-M-3300024258-28_000001|3300024258|Ga0233440_100037112	57.9	299	122	4	1	297	1	297	5.77e-113	326
IMGVR_UViG_GVMAG-M-3300027747-57_000001|3300027747|Ga0209189_100020045	IMGVR_UViG_GVMAG-S-3300013093-187_000001|3300013093|Ga0164296_100033750	25.9	309	172	12	17	294	70	352	6.95e-13	66.2
IMGVR_UViG_GVMAG-M-3300027747-57_000001|3300027747|Ga0209189_100020045	Soil_3_scaffold_36966_c1_1	31.1	222	115	7	84	294	1	195	1.21e-11	60.8
IMGVR_UViG_GVMAG-M-3300027747-57_000001|3300027747|Ga0209189_100020045	IMGVR_UViG_3300009129_000682|3300009129|Ga0118728_10005693	25.7	276	172	8	26	294	193	442	1.22e-11	62.8
IMGVR_UViG_GVMAG-M-3300027747-57_000001|3300027747|Ga0209189_100020045	IMGVR_UViG_3300024302_000517|3300024302|Ga0233449_100027155	30.5	233	127	11	65	295	46	245	3.93e-10	57.8
IMGVR_UViG_GVMAG-M-3300027747-57_000001|3300027747|Ga0209189_100020045	Soil_3_scaffold_21807_c1_5	45.7	81	37	2	76	150	42	121	1.87e-09	53.1
IMGVR_UViG_GVMAG-M-3300027747-57_000001|3300027747|Ga0209189_100020045	IMGVR_UViG_3300032236_001932|3300032236|Ga0335263_120759410	26.3	259	135	12	57	297	41	261	3.43e-07	48.5
IMGVR_UViG_GVMAG-M-3300027747-57_000001|3300027747|Ga0209189_100020045	Soil_1_scaffold_35812_c1_1	25.7	257	143	9	45	294	11	226	2.2e-06	45.8
IMGVR_UViG_GVMAG-M-3300027747-57_000001|3300027747|Ga0209189_100020045	IMGVR_UViG_3300042922_001372|3300042922|Ga0456363_0000053_339475_340200	23.1	251	149	7	54	294	22	238	5.76e-06	44.7
IMGVR_UViG_GVMAG-S-1101165-91_000001|3300027749|Ga0209084_10042987	IMGVR_UViG_GVMAG-S-1101165-91_000001|3300027749|Ga0209084_10042987	100	229	0	0	1	229	1	229	3.26e-176	481
IMGVR_UViG_GVMAG-S-1101165-91_000001|3300027749|Ga0209084_10042987	Soil_4_scaffold_48173_c1_1	33.6	125	68	5	114	229	48	166	1.39e-14	68.6
IMGVR_UViG_GVMAG-S-1101165-91_000001|3300027749|Ga0209084_10042987	IMGVR_UViG_GVMAG-M-3300027892-64_000001|3300027892|Ga0209550_100253183	27.6	145	81	4	1	139	102	228	2.27e-09	53.9
IMGVR_UViG_3300027768_000005|3300027768|Ga0209772_100004444	IMGVR_UViG_3300027768_000005|3300027768|Ga0209772_100004444	100	769	0	0	1	769	1	769	0	1541
IMGVR_UViG_3300027768_000005|3300027768|Ga0209772_100004444	YP_002122374.1	44.3	783	410	11	1	768	1	772	2.59e-215	623
IMGVR_UViG_3300027768_000005|3300027768|Ga0209772_100004444	IMGVR_UViG_3300034082_002470|3300034082|Ga0335020_0004622_3773_6133	27.1	575	347	20	22	559	18	557	4.27e-34	137
IMGVR_UViG_3300027768_000005|3300027768|Ga0209772_100004444	Soil_1_scaffold_54235_c1_3	30.2	225	135	5	51	266	69	280	6.58e-22	97.1
IMGVR_UViG_3300027768_000005|3300027768|Ga0209772_100004444	Soil_3_scaffold_63689_c1_1	33.2	187	105	4	90	267	106	281	1.41e-21	94.4
IMGVR_UViG_3300027768_000005|3300027768|Ga0209772_100004444	Soil_1_scaffold_54690_c1_2	35.1	174	94	5	97	263	2	163	6.82e-21	92.4
IMGVR_UViG_3300027768_000005|3300027768|Ga0209772_100004444	Soil_1_scaffold_38062_c1_1	34.4	186	102	4	90	266	2	176	1.79e-20	94.7
IMGVR_UViG_3300027768_000005|3300027768|Ga0209772_100004444	Soil_1_scaffold_53943_c1_1	32	203	117	5	73	266	87	277	3.37e-20	93.2
IMGVR_UViG_3300027768_000005|3300027768|Ga0209772_100004444	Soil_1_scaffold_47011_c1_2	35.4	147	75	4	129	266	8	143	3.46e-17	78.6
IMGVR_UViG_3300027768_000005|3300027768|Ga0209772_100004444	ARF12594.1	24	354	250	7	401	746	449	791	5.5e-15	77
IMGVR_UViG_3300027768_000005|3300027768|Ga0209772_100004444	Soil_1_scaffold_41683_c1_2	36.5	126	68	3	73	198	44	157	7.77e-15	70.9
IMGVR_UViG_3300027768_000005|3300027768|Ga0209772_100004444	QOI90572.1	26.1	291	186	11	21	293	1	280	1.4e-14	75.9
IMGVR_UViG_3300027768_000005|3300027768|Ga0209772_100004444	Soil_2_scaffold_73320_c1_1	30.8	169	97	4	107	266	1	158	1.4e-12	67.8
IMGVR_UViG_3300027768_000005|3300027768|Ga0209772_100004444	Soil_1_scaffold_38394_c1_4	33.8	142	81	4	73	213	90	219	1.56e-11	62.8
IMGVR_UViG_3300027768_000005|3300027768|Ga0209772_100004444	Soil_3_scaffold_67399_c1_3	33.3	123	62	3	147	260	2	113	2e-11	59.7
IMGVR_UViG_3300027768_000005|3300027768|Ga0209772_100004444	IMGVR_UViG_3300042904_000554|3300042904|Ga0456370_0000033_263135_265822	22	337	222	12	323	628	428	754	1.03e-07	53.5
IMGVR_UViG_3300027768_000005|3300027768|Ga0209772_100004444	QBK84723.1	25.1	239	158	8	442	671	537	763	1.19e-06	50.1
IMGVR_UViG_3300027768_000005|3300027768|Ga0209772_100004444	IMGVR_UViG_3300045996_004568|3300045996|Ga0456371_00006722_1387_3954	24.4	332	215	15	408	726	495	803	6.09e-06	47.8
IMGVR_UViG_3300027768_000005|3300027768|Ga0209772_100004444	QBK90460.1	27.2	202	115	7	465	659	611	787	8.16e-06	47.4
IMGVR_UViG_3300027835_000037|3300027835|Ga0209515_1000563225	IMGVR_UViG_3300027835_000037|3300027835|Ga0209515_1000563225	100	258	0	0	1	258	1	258	9.35e-195	530
IMGVR_UViG_3300027835_000037|3300027835|Ga0209515_1000563225	Soil_4_scaffold_28875_c1_1	29.8	262	153	11	6	256	44	285	3.78e-12	63.9
IMGVR_UViG_3300027835_000037|3300027835|Ga0209515_1000563225	Soil_1_scaffold_60091_c1_1	26.7	262	171	10	6	256	84	335	1.22e-09	56.2
IMGVR_UViG_3300027835_000037|3300027835|Ga0209515_1000563225	Soil_2_scaffold_74616_c1_1	26.6	263	169	9	6	256	232	482	9.13e-09	53.5
IMGVR_UViG_GVMAG-S-1091232-232_000001|3300027848|Ga0209390_100202632	IMGVR_UViG_GVMAG-S-1091232-232_000001|3300027848|Ga0209390_100202632	100	122	0	0	1	122	1	122	1.11e-81	233
IMGVR_UViG_GVMAG-S-1091232-232_000001|3300027848|Ga0209390_100202632	Endo_3_scaffold_34921_c1_1	50.5	105	52	0	18	122	35	139	3.2e-34	114
IMGVR_UViG_3300027857_000002|3300027857|Ga0209166_1000012498	IMGVR_UViG_3300027857_000002|3300027857|Ga0209166_1000012498	100	115	0	0	1	115	1	115	8.65e-87	245
IMGVR_UViG_3300027857_000002|3300027857|Ga0209166_1000012498	IMGVR_UViG_3300037237_000296|3300037237|Ga0395667_0000678_48139_48441	50	92	41	1	9	100	2	88	6.64e-26	91.3
IMGVR_UViG_3300027857_000002|3300027857|Ga0209166_1000012498	IMGVR_UViG_3300032805_000019|3300032805|Ga0335078_1000336829	42.2	90	48	1	15	100	3	92	1.4e-21	80.1
IMGVR_UViG_3300027857_000002|3300027857|Ga0209166_1000012498	Endo_3_scaffold_57230_c1_2	37.2	86	44	2	15	96	5	84	2.99e-16	66.6
IMGVR_UViG_3300027863_000251|3300027863|Ga0207433_1000840914	IMGVR_UViG_3300027863_000251|3300027863|Ga0207433_1000840914	100	374	0	0	1	374	1	374	2.15e-272	736
IMGVR_UViG_3300027863_000251|3300027863|Ga0207433_1000840914	IMGVR_UViG_3300036790_000457|3300036790|Ga0376660_0001828_6520_7308	27.9	233	126	10	158	364	20	236	1.09e-09	56.6
IMGVR_UViG_3300027863_000251|3300027863|Ga0207433_1000840914	Soil_3_scaffold_44643_c1_4	25.5	271	162	9	84	348	54	290	1.73e-08	53.5
IMGVR_UViG_3300027863_001448|3300027863|Ga0207433_1001975016	IMGVR_UViG_3300027863_001448|3300027863|Ga0207433_1001975016	100	64	0	0	1	64	1	64	1.6e-43	132
IMGVR_UViG_3300027863_001448|3300027863|Ga0207433_100197504	IMGVR_UViG_3300027863_001448|3300027863|Ga0207433_100197504	100	59	0	0	1	59	1	59	5.23e-40	123
IMGVR_UViG_3300027863_001448|3300027863|Ga0207433_100197505	IMGVR_UViG_3300027863_001448|3300027863|Ga0207433_100197505	100	68	0	0	1	68	1	68	4.2e-52	154
IMGVR_UViG_GVMAG-S-1025707-429_000001|3300027863|Ga0207433_1000675019	IMGVR_UViG_GVMAG-S-1025707-429_000001|3300027863|Ga0207433_1000675019	100	107	0	0	1	107	1	107	4.13e-70	202
IMGVR_UViG_GVMAG-S-1025707-429_000001|3300027863|Ga0207433_1000675019	Endo_2_scaffold_16179_c1_4	38.7	93	56	1	5	96	36	128	2.5e-11	54.7
IMGVR_UViG_3300027863_000218|3300027863|Ga0207433_1000639414	IMGVR_UViG_3300027863_000218|3300027863|Ga0207433_1000639414	100	1197	0	0	1	1197	1	1197	0	2379
IMGVR_UViG_3300027863_000218|3300027863|Ga0207433_1000639414	Endo_1_scaffold_37961_c1_2	97.2	503	14	0	1	503	1	503	0	1009
IMGVR_UViG_3300027863_000218|3300027863|Ga0207433_1000639414	Creek_3_scaffold_22695_c1_2	95.9	339	14	0	1	339	1	339	3.7e-234	669
IMGVR_UViG_3300027863_000218|3300027863|Ga0207433_1000639415	IMGVR_UViG_3300027863_000218|3300027863|Ga0207433_1000639415	100	551	0	0	1	551	1	551	0	1067
IMGVR_UViG_3300027863_000218|3300027863|Ga0207433_1000639415	Creek_3_scaffold_22695_c1_1	93.7	191	12	0	361	551	1	191	2.72e-122	355
IMGVR_UViG_3300027863_000218|3300027863|Ga0207433_1000639415	Endo_1_scaffold_37961_c1_1	84.6	52	8	0	500	551	1	52	1.75e-21	85.9
IMGVR_UViG_3300027863_000218|3300027863|Ga0207433_1000639416	IMGVR_UViG_3300027863_000218|3300027863|Ga0207433_1000639416	100	184	0	0	1	184	1	184	3.9e-130	360
IMGVR_UViG_3300027863_000218|3300027863|Ga0207433_1000639416	Creek_3_scaffold_18706_c1_2	96.3	108	4	0	77	184	1	108	1.31e-68	202
IMGVR_UViG_3300027863_000218|3300027863|Ga0207433_1000639417	IMGVR_UViG_3300027863_000218|3300027863|Ga0207433_1000639417	100	60	0	0	1	60	1	60	5.41e-38	118
IMGVR_UViG_3300027863_001024|3300027863|Ga0207433_1000158732	IMGVR_UViG_3300027863_001024|3300027863|Ga0207433_1000158732	100	316	0	0	1	316	1	316	1.27e-237	643
IMGVR_UViG_3300027863_001024|3300027863|Ga0207433_1000158732	Endo_1_scaffold_29537_c1_2	32.4	278	153	14	5	269	6	261	1.52e-24	99.8
IMGVR_UViG_3300027863_000218|3300027863|Ga0207433_1000639419	IMGVR_UViG_3300027863_000218|3300027863|Ga0207433_1000639419	100	421	0	0	1	421	1	421	9.89e-200	556
IMGVR_UViG_3300027863_000218|3300027863|Ga0207433_100063941	IMGVR_UViG_3300027863_000218|3300027863|Ga0207433_100063941	100	620	0	0	1	620	1	620	0	1123
IMGVR_UViG_3300027863_000218|3300027863|Ga0207433_100063941	Creek_3_scaffold_9872_c1_1	78.8	627	110	4	1	620	1	611	0	890
IMGVR_UViG_3300027863_000218|3300027863|Ga0207433_100063941	Creek_2_scaffold_13748_c1_1	94.6	74	4	0	1	74	1	74	1.09e-39	137
IMGVR_UViG_3300027863_000251|3300027863|Ga0207433_100084092	IMGVR_UViG_3300027863_000251|3300027863|Ga0207433_100084092	100	195	0	0	1	195	1	195	1.97e-133	370
IMGVR_UViG_3300027863_000251|3300027863|Ga0207433_100084092	Soil_2_scaffold_30523_c1_2	37.4	214	111	4	2	192	2	215	1.46e-29	107
IMGVR_UViG_3300027863_000251|3300027863|Ga0207433_100084092	Soil_2_scaffold_30523_c1_3	37.1	186	99	4	17	192	18	195	5.43e-24	92
IMGVR_UViG_3300027863_000218|3300027863|Ga0207433_100063942	IMGVR_UViG_3300027863_000218|3300027863|Ga0207433_100063942	100	270	0	0	1	270	1	270	5.36e-191	521
IMGVR_UViG_3300027863_000218|3300027863|Ga0207433_100063942	Creek_3_scaffold_9872_c1_2	85.2	189	28	0	82	270	1	189	1.9e-110	315
IMGVR_UViG_3300027863_000218|3300027863|Ga0207433_100063942	IMGVR_UViG_3300029625_000009|3300029625|Ga0311297_114628612	42.9	275	152	3	1	270	1	275	3.06e-70	216
IMGVR_UViG_3300027863_000050|3300027863|Ga0207433_1000143734	IMGVR_UViG_3300027863_000050|3300027863|Ga0207433_1000143734	100	188	0	0	1	188	1	188	5.76e-143	393
IMGVR_UViG_3300027863_000050|3300027863|Ga0207433_1000143734	Creek_3_scaffold_16349_c1_4	82.4	102	18	0	1	102	1	102	3.33e-60	181
IMGVR_UViG_3300027863_000050|3300027863|Ga0207433_1000143734	Creek_3_scaffold_16349_c1_6	48.4	91	44	1	99	186	3	93	6.87e-22	83.6
IMGVR_UViG_3300027863_001024|3300027863|Ga0207433_1000158750	IMGVR_UViG_3300027863_001024|3300027863|Ga0207433_1000158750	100	107	0	0	1	107	1	107	1.56e-65	191
IMGVR_UViG_3300027863_001024|3300027863|Ga0207433_1000158750	Endo_1_scaffold_39314_c1_3	52.7	93	41	2	6	97	6	96	1e-18	72.8
IMGVR_UViG_3300027863_001110|3300027863|Ga0207433_1000225710	IMGVR_UViG_3300027863_001110|3300027863|Ga0207433_1000225710	100	493	0	0	1	493	1	493	0	951
IMGVR_UViG_3300027863_001110|3300027863|Ga0207433_1000225710	Endo_1_scaffold_33770_c1_1	55.7	366	150	3	29	394	104	457	1.17e-128	385
IMGVR_UViG_3300027863_001110|3300027863|Ga0207433_1000225710	IMGVR_UViG_3300033990_000601|3300033990|Ga0373184_0000391_10013_12313	41.9	105	57	3	384	487	659	760	9.12e-12	65.5
IMGVR_UViG_3300027863_001110|3300027863|Ga0207433_1000225710	Soil_3_scaffold_95_c1_44	33.1	127	72	5	13	133	1196	1315	8.09e-08	53.1
IMGVR_UViG_3300027863_000218|3300027863|Ga0207433_100063944	IMGVR_UViG_3300027863_000218|3300027863|Ga0207433_100063944	100	268	0	0	1	268	1	268	1.43e-194	530
IMGVR_UViG_3300027863_000218|3300027863|Ga0207433_100063944	Creek_2_scaffold_13748_c1_4	100	40	0	0	229	268	1	40	6.63e-22	84
IMGVR_UViG_3300027863_000050|3300027863|Ga0207433_1000143729	IMGVR_UViG_3300027863_000050|3300027863|Ga0207433_1000143729	100	116	0	0	1	116	1	116	4.27e-82	244
IMGVR_UViG_3300027863_000050|3300027863|Ga0207433_1000143729	Creek_3_scaffold_16349_c1_1	80	50	10	0	1	50	1	50	1.51e-23	88.2
IMGVR_UViG_3300027863_000050|3300027863|Ga0207433_1000143750	IMGVR_UViG_3300027863_000050|3300027863|Ga0207433_1000143750	100	153	0	0	1	153	1	153	5.01e-111	310
IMGVR_UViG_3300027863_000050|3300027863|Ga0207433_1000143750	Creek_4_scaffold_23678_c1_1	94.3	105	6	0	22	126	10	114	6.94e-71	207
IMGVR_UViG_3300027863_001024|3300027863|Ga0207433_1000158751	IMGVR_UViG_3300027863_001024|3300027863|Ga0207433_1000158751	100	316	0	0	1	316	1	316	1.84e-221	602
IMGVR_UViG_3300027863_001024|3300027863|Ga0207433_1000158751	Endo_1_scaffold_39314_c1_2	32.9	310	188	10	12	315	14	309	3.92e-32	119
IMGVR_UViG_3300027863_000027|3300027863|Ga0207433_10000404122	IMGVR_UViG_3300027863_000027|3300027863|Ga0207433_10000404122	100	800	0	0	1	800	1	800	0	1561
IMGVR_UViG_3300027863_000027|3300027863|Ga0207433_10000404122	IMGVR_UViG_3300035661_001430|3300035661|Ga0373633_0044191_3_1505	32.1	420	268	8	8	415	10	424	1.71e-48	177
IMGVR_UViG_3300027863_000027|3300027863|Ga0207433_10000404122	Soil_4_scaffold_31607_c1_1	24.6	610	376	12	254	790	14	612	5.89e-43	164
IMGVR_UViG_3300027863_000027|3300027863|Ga0207433_10000404122	Soil_2_scaffold_40353_c1_1	30.2	139	94	2	654	790	1	138	4.33e-17	77.8
IMGVR_UViG_3300027863_000027|3300027863|Ga0207433_10000404122	Soil_4_scaffold_45079_c1_1	31.6	133	88	2	8	138	10	141	3.88e-13	65.9
IMGVR_UViG_3300027863_000050|3300027863|Ga0207433_1000143745	IMGVR_UViG_3300027863_000050|3300027863|Ga0207433_1000143745	100	182	0	0	1	182	1	182	5.51e-120	335
IMGVR_UViG_3300027863_000050|3300027863|Ga0207433_1000143745	Creek_2_scaffold_16910_c1_3	92	112	9	0	2	113	3	114	6.1e-63	188
IMGVR_UViG_3300027863_001024|3300027863|Ga0207433_1000158746	IMGVR_UViG_3300027863_001024|3300027863|Ga0207433_1000158746	100	223	0	0	1	223	1	223	9.62e-157	431
IMGVR_UViG_3300027863_001024|3300027863|Ga0207433_1000158746	Soil_2_scaffold_76540_c1_1	31	213	132	8	6	204	7	218	1.08e-21	87.8
IMGVR_UViG_3300027863_001024|3300027863|Ga0207433_1000158746	Creek_3_scaffold_10126_c1_5	32.3	155	88	4	8	159	6	146	2.29e-15	69.7
IMGVR_UViG_3300027863_000050|3300027863|Ga0207433_1000143768	IMGVR_UViG_3300027863_000050|3300027863|Ga0207433_1000143768	100	332	0	0	1	332	1	332	3.91e-157	441
IMGVR_UViG_3300027863_000050|3300027863|Ga0207433_1000143768	Creek_3_scaffold_6917_c1_2	74.3	70	18	0	1	70	1	70	1.46e-24	100
IMGVR_UViG_3300027863_001448|3300027863|Ga0207433_1001975011	IMGVR_UViG_3300027863_001448|3300027863|Ga0207433_1001975011	100	209	0	0	1	209	1	209	5.23e-154	423
IMGVR_UViG_3300027863_001448|3300027863|Ga0207433_1001975011	Endo_3_scaffold_49807_c1_4	88.9	36	4	0	161	196	1	36	1.87e-18	73.6
IMGVR_UViG_GVMAG-S-1025707-429_000001|3300027863|Ga0207433_1000629517	IMGVR_UViG_GVMAG-S-1025707-429_000001|3300027863|Ga0207433_1000629517	100	269	0	0	1	269	1	269	3.53e-200	545
IMGVR_UViG_GVMAG-S-1025707-429_000001|3300027863|Ga0207433_1000629517	Endo_2_scaffold_16179_c1_5	36.1	119	59	4	144	250	130	243	5.98e-13	65.1
IMGVR_UViG_3300027863_001448|3300027863|Ga0207433_100197501	IMGVR_UViG_3300027863_001448|3300027863|Ga0207433_100197501	100	164	0	0	1	164	1	164	9.85e-112	312
IMGVR_UViG_3300027863_001448|3300027863|Ga0207433_100197501	Endo_1_scaffold_38072_c1_6	97.6	124	3	0	1	124	1	124	1.85e-80	232
IMGVR_UViG_3300027863_000027|3300027863|Ga0207433_100004043	IMGVR_UViG_3300027863_000027|3300027863|Ga0207433_100004043	100	260	0	0	1	260	1	260	2.03e-190	519
IMGVR_UViG_3300027863_000027|3300027863|Ga0207433_100004043	IMGVR_UViG_3300009503_000580|3300009503|Ga0123519_1000183154	100	168	0	0	1	168	1	168	4.24e-118	333
IMGVR_UViG_3300027863_000027|3300027863|Ga0207433_100004043	Creek_3_scaffold_14357_c1_2	26.1	287	176	9	1	255	1	283	2.87e-27	104
IMGVR_UViG_3300027863_001448|3300027863|Ga0207433_1001975014	IMGVR_UViG_3300027863_001448|3300027863|Ga0207433_1001975014	100	121	0	0	1	121	1	121	1.03e-90	256
IMGVR_UViG_3300027863_001448|3300027863|Ga0207433_1001975014	Soil_2_scaffold_34184_c1_3	92.6	81	6	0	41	121	1	81	2.44e-54	162
IMGVR_UViG_3300027863_001448|3300027863|Ga0207433_100197502	IMGVR_UViG_3300027863_001448|3300027863|Ga0207433_100197502	100	163	0	0	1	163	1	163	1.1e-103	292
IMGVR_UViG_3300027863_000027|3300027863|Ga0207433_1000040432	IMGVR_UViG_3300027863_000027|3300027863|Ga0207433_1000040432	100	230	0	0	1	230	1	230	1.81e-169	464
IMGVR_UViG_3300027863_000027|3300027863|Ga0207433_1000040432	Endo_2_scaffold_36858_c1_2	29.8	218	137	8	17	226	24	233	2.5e-20	84.3
IMGVR_UViG_3300027863_001448|3300027863|Ga0207433_1001975015	IMGVR_UViG_3300027863_001448|3300027863|Ga0207433_1001975015	100	144	0	0	1	144	1	144	1.85e-95	270
IMGVR_UViG_3300027863_001448|3300027863|Ga0207433_100197503	IMGVR_UViG_3300027863_001448|3300027863|Ga0207433_100197503	100	68	0	0	1	68	1	68	5.57e-48	144
IMGVR_UViG_GVMAG-M-3300027892-64_000001|3300027892|Ga0209550_100253183	IMGVR_UViG_GVMAG-M-3300027892-64_000001|3300027892|Ga0209550_100253183	100	236	0	0	1	236	1	236	6.82e-177	483
IMGVR_UViG_GVMAG-M-3300027892-64_000001|3300027892|Ga0209550_100253183	Soil_4_scaffold_48173_c1_2	36.6	101	57	4	31	130	2	96	2.36e-13	62.4
IMGVR_UViG_GVMAG-M-3300027892-64_000001|3300027892|Ga0209550_100253183	IMGVR_UViG_GVMAG-S-1101165-91_000001|3300027749|Ga0209084_10042987	27.6	145	81	4	102	228	1	139	4.32e-09	53.1
IMGVR_UViG_3300027896_001957|3300027896|Ga0209777_100046608	IMGVR_UViG_3300027896_001957|3300027896|Ga0209777_100046608	100	756	0	0	1	756	1	756	0	1300
IMGVR_UViG_3300027896_001957|3300027896|Ga0209777_100046608	Endo_1_scaffold_30984_c1_2	31.5	232	120	8	327	529	182	403	5.33e-13	70.1
IMGVR_UViG_3300027907_000325|3300027907|Ga0207428_1000382323	IMGVR_UViG_3300027907_000325|3300027907|Ga0207428_1000382323	100	643	0	0	1	643	1	643	0	1371
IMGVR_UViG_3300027907_000325|3300027907|Ga0207428_1000382323	Soil_2_scaffold_68724_c1_1	29.2	178	118	5	414	585	17	192	2.09e-13	67.8
IMGVR_UViG_3300027907_000325|3300027907|Ga0207428_1000382323	Soil_1_scaffold_35686_c1_1	40.5	111	51	7	10	111	20	124	2.94e-11	59.3
IMGVR_UViG_GVMAG-S-1066013-9_000001|3300027942|Ga0209841_10005042	IMGVR_UViG_GVMAG-S-1066013-9_000001|3300027942|Ga0209841_10005042	100	639	0	0	1	639	1	639	0	1238
IMGVR_UViG_GVMAG-S-1066013-9_000001|3300027942|Ga0209841_10005042	IMGVR_UViG_3300018080_004200|3300018080|Ga0180433_1000011687	32.7	588	343	18	33	607	23	570	2.32e-74	248
IMGVR_UViG_GVMAG-S-1066013-9_000001|3300027942|Ga0209841_10005042	IMGVR_UViG_3300048580_000871|3300048580|Ga0485160_0000086_93145_94239	40.7	344	168	9	259	590	12	331	4.47e-59	200
IMGVR_UViG_GVMAG-S-1066013-9_000001|3300027942|Ga0209841_10005042	IMGVR_UViG_3300028372_000028|3300028372|Ga0306901_100016829	29.5	576	314	20	88	605	6	547	1.88e-49	179
IMGVR_UViG_GVMAG-S-1066013-9_000001|3300027942|Ga0209841_10005042	IMGVR_UViG_GVMAG-M-3300020163-17_000001|3300020163|Ga0194039_100200012	25.4	433	263	11	33	429	39	447	1.1e-36	140
IMGVR_UViG_GVMAG-S-1066013-9_000001|3300027942|Ga0209841_10005042	IMGVR_UViG_3300048030_000371|3300048030|Ga0494180_0000025_2_1144	28.4	402	236	16	30	420	20	380	3.7e-33	129
IMGVR_UViG_GVMAG-S-1066013-9_000001|3300027942|Ga0209841_10005042	IMGVR_UViG_3300045974_000323|3300045974|Ga0485831_0001160_1_948	27.3	311	195	11	35	333	25	316	3.01e-26	107
IMGVR_UViG_GVMAG-S-1066013-9_000001|3300027942|Ga0209841_10005042	Endo_4_scaffold_28099_c1_1	36.2	127	62	5	265	381	121	238	8.3e-12	64.3
IMGVR_UViG_GVMAG-S-1066013-9_000001|3300027942|Ga0209841_10005042	Creek_4_scaffold_20961_c1_3	34.4	90	54	2	265	352	21	107	5.69e-11	60.5
IMGVR_UViG_GVMAG-S-1066013-9_000001|3300027942|Ga0209841_10005042	Creek_1_scaffold_13187_c1_1	40.3	72	38	2	279	348	47	115	2.95e-10	56.2
IMGVR_UViG_GVMAG-S-1066013-9_000001|3300027942|Ga0209841_10005042	Endo_4_scaffold_32033_c1_2	33.7	89	54	2	265	351	32	117	2.75e-09	56.2
IMGVR_UViG_GVMAG-S-1066013-9_000001|3300027942|Ga0209841_10005042	Endo_2_scaffold_17836_c1_1	26.4	174	105	5	272	425	18	188	3.13e-09	55.1
IMGVR_UViG_GVMAG-S-1066013-9_000001|3300027942|Ga0209841_10005042	Creek_2_scaffold_14756_c1_3	38.9	72	39	2	282	351	3	71	4.16e-09	54.7
IMGVR_UViG_GVMAG-S-1066013-9_000001|3300027942|Ga0209841_10005042	Soil_2_scaffold_38575_c1_2	35.3	85	50	2	269	351	7	88	5.13e-09	53.9
IMGVR_UViG_GVMAG-S-1066013-9_000001|3300027942|Ga0209841_10005042	Creek_1_scaffold_12363_c1_1	33.7	89	54	2	265	351	17	102	6.42e-09	55.8
IMGVR_UViG_GVMAG-S-1066013-9_000001|3300027942|Ga0209841_10005042	Endo_3_scaffold_55348_c1_1	33.7	89	54	2	265	351	3	88	9.96e-09	54.3
IMGVR_UViG_GVMAG-S-1066013-9_000001|3300027942|Ga0209841_10005042	Soil_1_scaffold_45100_c1_3	32.9	85	52	2	269	351	37	118	1.16e-07	52
IMGVR_UViG_GVMAG-S-1066013-9_000001|3300027942|Ga0209841_10005042	Endo_4_scaffold_13560_c1_2	32.1	140	79	6	265	392	49	184	1.37e-07	50.4
IMGVR_UViG_GVMAG-S-1066013-9_000001|3300027942|Ga0209841_10005042	Endo_4_scaffold_11052_c1_2	31.2	93	59	2	264	354	32	121	1.4e-07	49.7
IMGVR_UViG_GVMAG-S-1066013-9_000001|3300027942|Ga0209841_10005042	Creek_2_scaffold_8647_c1_1	34.1	91	54	4	264	351	60	147	4.43e-07	48.5
IMGVR_UViG_3300027976_000082|3300027976|Ga0209702_1000171329	IMGVR_UViG_3300027976_000082|3300027976|Ga0209702_1000171329	100	263	0	0	1	263	1	263	6.1e-198	538
IMGVR_UViG_3300027976_000082|3300027976|Ga0209702_1000171329	Soil_4_scaffold_58934_c1_2	27.1	262	179	7	3	259	100	354	2.97e-14	69.7
IMGVR_UViG_3300028155_000020|3300028155|Ga0268349_10002755	IMGVR_UViG_3300028155_000020|3300028155|Ga0268349_10002755	100	220	0	0	1	220	1	220	2.12e-163	447
IMGVR_UViG_3300028155_000020|3300028155|Ga0268349_10002755	Endo_3_scaffold_65443_c1_2	34.2	111	69	2	17	124	1	110	1.3e-17	75.9
IMGVR_UViG_3300028155_000020|3300028155|Ga0268349_10002755	YP_009120427.1	27.6	87	61	1	22	108	54	138	5.46e-06	44.3
IMGVR_UViG_3300028372_000028|3300028372|Ga0306901_100016822	IMGVR_UViG_3300028372_000028|3300028372|Ga0306901_100016822	100	465	0	0	1	465	1	465	0	900
IMGVR_UViG_3300028372_000028|3300028372|Ga0306901_100016822	Endo_3_scaffold_64033_c1_1	27.6	410	242	10	16	405	28	402	1.33e-27	112
IMGVR_UViG_3300028372_000028|3300028372|Ga0306901_100016829	IMGVR_UViG_3300028372_000028|3300028372|Ga0306901_100016829	100	564	0	0	1	564	1	564	0	1127
IMGVR_UViG_3300028372_000028|3300028372|Ga0306901_100016829	IMGVR_UViG_3300048580_000871|3300048580|Ga0485160_0000086_93145_94239	35.4	395	214	11	169	559	2	359	3.08e-58	196
IMGVR_UViG_3300028372_000028|3300028372|Ga0306901_100016829	IMGVR_UViG_3300018080_004200|3300018080|Ga0180433_1000011687	29.1	505	291	17	59	551	123	572	1.2e-55	195
IMGVR_UViG_3300028372_000028|3300028372|Ga0306901_100016829	IMGVR_UViG_GVMAG-S-1066013-9_000001|3300027942|Ga0209841_10005042	29.2	576	316	19	6	547	88	605	4.44e-54	192
IMGVR_UViG_3300028372_000028|3300028372|Ga0306901_100016829	IMGVR_UViG_3300045974_000323|3300045974|Ga0485831_0001160_1_948	34.5	267	140	8	2	259	76	316	2.11e-33	127
IMGVR_UViG_3300028372_000028|3300028372|Ga0306901_100016829	IMGVR_UViG_GVMAG-M-3300020163-17_000001|3300020163|Ga0194039_100200012	27.7	300	170	9	71	352	177	447	4.33e-31	124
IMGVR_UViG_3300028372_000028|3300028372|Ga0306901_100016829	Creek_1_scaffold_14281_c1_2	36.4	228	109	11	71	271	3	221	1.3e-25	103
IMGVR_UViG_3300028372_000028|3300028372|Ga0306901_100016829	Endo_3_scaffold_55348_c1_2	37.4	187	97	4	1	170	7	190	1.9e-25	102
IMGVR_UViG_3300028372_000028|3300028372|Ga0306901_100016829	IMGVR_UViG_3300048030_000371|3300048030|Ga0494180_0000025_2_1144	29.4	289	165	11	55	338	121	375	1.24e-24	103
IMGVR_UViG_3300028372_000028|3300028372|Ga0306901_100016829	Creek_2_scaffold_16741_c1_1	37.5	184	101	4	1	170	49	232	9.03e-24	98.6
IMGVR_UViG_3300028372_000028|3300028372|Ga0306901_100016829	Endo_1_scaffold_32389_c1_2	36.4	173	90	4	1	156	48	217	6.58e-23	96.3
IMGVR_UViG_3300028372_000028|3300028372|Ga0306901_100016829	Endo_3_scaffold_21277_c1_4	36.5	181	101	4	1	167	127	307	3.26e-22	95.5
IMGVR_UViG_3300028372_000028|3300028372|Ga0306901_100016829	Creek_2_scaffold_16135_c1_1	30.2	222	141	4	1	208	57	278	7.72e-21	90.9
IMGVR_UViG_3300028372_000028|3300028372|Ga0306901_100016829	Soil_1_scaffold_679_c3_5	46	100	53	1	1	99	7	106	4.19e-20	84.7
IMGVR_UViG_3300028372_000028|3300028372|Ga0306901_100016829	Creek_3_scaffold_13808_c1_2	45.5	101	54	1	1	100	30	130	1.93e-19	82.8
IMGVR_UViG_3300028372_000028|3300028372|Ga0306901_100016829	Endo_3_scaffold_55348_c1_1	30.6	229	98	9	195	368	3	225	2.07e-19	85.5
IMGVR_UViG_3300028372_000028|3300028372|Ga0306901_100016829	Endo_4_scaffold_28099_c1_1	36.1	180	90	8	131	295	59	228	2.17e-19	86.7
IMGVR_UViG_3300028372_000028|3300028372|Ga0306901_100016829	Soil_4_scaffold_34298_c1_1	45	100	53	2	3	100	41	140	8.11e-19	82
IMGVR_UViG_3300028372_000028|3300028372|Ga0306901_100016829	Endo_2_scaffold_25811_c1_2	35.6	163	89	6	77	224	2	163	1.08e-18	83.2
IMGVR_UViG_3300028372_000028|3300028372|Ga0306901_100016829	Endo_4_scaffold_13560_c1_1	42.5	106	60	1	1	105	5	110	5.17e-18	79.7
IMGVR_UViG_3300028372_000028|3300028372|Ga0306901_100016829	Soil_3_scaffold_21375_c1_2	34.4	183	102	4	4	170	10	190	1.98e-17	79.3
IMGVR_UViG_3300028372_000028|3300028372|Ga0306901_100016829	Creek_2_scaffold_8647_c1_2	44.7	94	51	1	8	100	75	168	2.11e-17	78.6
IMGVR_UViG_3300028372_000028|3300028372|Ga0306901_100016829	Soil_2_scaffold_38575_c1_1	37.2	164	80	5	40	186	3	160	2.3e-17	77.8
IMGVR_UViG_3300028372_000028|3300028372|Ga0306901_100016829	Creek_2_scaffold_15235_c1_4	41.6	101	58	1	1	100	96	196	3.21e-17	79
IMGVR_UViG_3300028372_000028|3300028372|Ga0306901_100016829	Creek_4_scaffold_20961_c1_3	31.6	193	90	10	180	338	4	188	4.04e-17	78.2
IMGVR_UViG_3300028393_000570|3300028393|Ga0304728_10018578	IMGVR_UViG_3300028393_000570|3300028393|Ga0304728_10018578	100	262	0	0	1	262	1	262	8.98e-195	530
IMGVR_UViG_3300028393_000570|3300028393|Ga0304728_10018578	Endo_4_scaffold_21629_c1_1	28	100	71	1	1	100	1	99	8.76e-12	58.9
IMGVR_UViG_3300028552_000104|3300028552|Ga0302149_100016112	IMGVR_UViG_3300028552_000104|3300028552|Ga0302149_100016112	100	751	0	0	1	751	1	751	0	1455
IMGVR_UViG_3300028552_000104|3300028552|Ga0302149_100016112	Soil_1_scaffold_58924_c1_1	35.9	287	164	6	433	702	204	487	4.25e-44	166
IMGVR_UViG_3300028639_000003|3300028639|Ga0302168_100002217	IMGVR_UViG_3300028639_000003|3300028639|Ga0302168_100002217	100	335	0	0	1	335	1	335	1.47e-216	592
IMGVR_UViG_3300028731_000122|3300028731|Ga0302301_100023613	IMGVR_UViG_3300028731_000122|3300028731|Ga0302301_100023613	100	208	0	0	1	208	1	208	8.3e-146	402
IMGVR_UViG_3300028731_000122|3300028731|Ga0302301_100023613	Soil_4_scaffold_59897_c1_1	38.8	170	101	2	1	170	1	167	3.65e-28	102
IMGVR_UViG_3300028731_000122|3300028731|Ga0302301_100023615	IMGVR_UViG_3300028731_000122|3300028731|Ga0302301_100023615	100	626	0	0	1	626	1	626	0	1249
IMGVR_UViG_3300028731_000122|3300028731|Ga0302301_100023615	Soil_3_scaffold_49481_c1_1	28.5	620	319	17	29	623	1	521	1.31e-52	187
IMGVR_UViG_3300028731_000122|3300028731|Ga0302301_100023617	IMGVR_UViG_3300028731_000122|3300028731|Ga0302301_100023617	100	109	0	0	1	109	1	109	2.66e-67	196
IMGVR_UViG_3300028731_000122|3300028731|Ga0302301_100023617	Soil_1_scaffold_72846_c1_2	32.1	109	73	1	1	108	4	112	1.82e-13	59.7
IMGVR_UViG_3300028792_000027|3300028792|Ga0307504_1000001917	IMGVR_UViG_3300028792_000027|3300028792|Ga0307504_1000001917	100	98	0	0	1	98	1	98	4.68e-65	189
IMGVR_UViG_3300028792_000027|3300028792|Ga0307504_1000001917	Soil_2_scaffold_44551_c1_2	56.1	41	18	0	1	41	1	41	1.12e-10	52.4
IMGVR_UViG_3300029625_000009|3300029625|Ga0311297_114628612	IMGVR_UViG_3300029625_000009|3300029625|Ga0311297_114628612	100	276	0	0	1	276	1	276	2.77e-196	535
IMGVR_UViG_3300029625_000009|3300029625|Ga0311297_114628612	IMGVR_UViG_3300027863_000218|3300027863|Ga0207433_100063942	42.9	275	152	3	1	275	1	270	7.8e-71	217
IMGVR_UViG_3300029625_000009|3300029625|Ga0311297_114628612	Creek_3_scaffold_9872_c1_2	42.8	194	106	3	82	275	1	189	1.81e-43	144
IMGVR_UViG_3300029910_000005|3300029910|Ga0311369_1000005312	IMGVR_UViG_3300029910_000005|3300029910|Ga0311369_1000005312	100	2072	0	0	1	2072	1	2072	0	3309
IMGVR_UViG_3300029910_000005|3300029910|Ga0311369_1000005312	Soil_3_scaffold_10958_c1_5	29.9	334	217	11	1212	1534	113	440	4.37e-25	111
IMGVR_UViG_3300029910_000005|3300029910|Ga0311369_1000005312	YP_010804952.1	25.4	311	192	11	281	566	362	657	2.69e-10	63.5
IMGVR_UViG_3300029910_000005|3300029910|Ga0311369_1000005312	Soil_1_scaffold_58636_c1_1	30.9	223	110	11	263	463	58	258	1.13e-08	57.8
IMGVR_UViG_3300029910_000005|3300029910|Ga0311369_1000005312	Soil_4_scaffold_3913_c1_6	29.6	142	92	4	335	475	433	567	5.74e-07	52.8
IMGVR_UViG_3300029910_000005|3300029910|Ga0311369_1000005312	Endo_3_scaffold_7468_c1_7	29.9	147	85	4	335	475	120	254	1.81e-06	50.8
IMGVR_UViG_3300029910_000005|3300029910|Ga0311369_10000053152	IMGVR_UViG_3300029910_000005|3300029910|Ga0311369_10000053152	100	1027	0	0	1	1027	1	1027	0	2006
IMGVR_UViG_3300029910_000005|3300029910|Ga0311369_10000053152	Soil_3_scaffold_7369_c1_3	25.4	920	557	32	196	1014	195	1086	4.17e-54	203
IMGVR_UViG_3300029910_000005|3300029910|Ga0311369_10000053152	IMGVR_UViG_3300037419_002504|3300037419|Ga0395903_0000035_213060_216494	24	964	598	35	154	1012	181	1114	1.97e-46	179
IMGVR_UViG_3300029910_000005|3300029910|Ga0311369_10000053152	Soil_3_scaffold_36252_c1_1	23.6	754	427	29	365	999	4	727	4.32e-32	132
IMGVR_UViG_3300029913_001218|3300029913|Ga0311362_100313585	IMGVR_UViG_3300029913_001218|3300029913|Ga0311362_100313585	100	1567	0	0	1	1567	1	1567	0	3123
IMGVR_UViG_3300029913_001218|3300029913|Ga0311362_100313585	Soil_1_scaffold_48314_c1_1	27.2	756	469	25	239	967	3	704	1.32e-62	226
IMGVR_UViG_3300029913_001218|3300029913|Ga0311362_100313585	IMGVR_UViG_3300036773_000146|3300036773|Ga0376651_0000041_110674_111984	30.9	395	246	9	7	378	25	415	6.89e-49	179
IMGVR_UViG_3300029913_001218|3300029913|Ga0311362_100313585	Soil_4_scaffold_52399_c1_1	31.7	63	43	0	110	172	1	63	2.66e-07	53.1
IMGVR_UViG_3300029977_000039|3300029977|Ga0272449_100175117	IMGVR_UViG_3300029977_000039|3300029977|Ga0272449_100175117	100	1288	0	0	1	1288	1	1288	0	2503
IMGVR_UViG_3300029977_000039|3300029977|Ga0272449_100175117	Creek_4_scaffold_18427_c1_1	25.9	617	402	20	35	618	9	603	3.61e-39	154
IMGVR_UViG_3300029977_000039|3300029977|Ga0272449_100175117	Endo_2_scaffold_39304_c1_2	28.5	193	120	5	1	181	1	187	1.27e-12	66.2
IMGVR_UViG_3300030059_000336|3300030059|Ga0183686_100488012	IMGVR_UViG_3300030059_000336|3300030059|Ga0183686_100488012	100	187	0	0	1	187	1	187	9.22e-144	395
IMGVR_UViG_3300030059_000336|3300030059|Ga0183686_100488012	Endo_3_scaffold_41499_c1_3	31.9	72	46	1	98	166	1	72	2.59e-09	50.8
IMGVR_UViG_3300030202_001595|3300030202|Ga0183712_10005173	IMGVR_UViG_3300030202_001595|3300030202|Ga0183712_10005173	100	76	0	0	1	76	1	76	1.66e-57	168
IMGVR_UViG_3300030202_001595|3300030202|Ga0183712_10005173	Soil_3_scaffold_70304_c1_3	41.8	79	43	2	1	76	3	81	1.34e-14	60.5
IMGVR_UViG_3300031519_009707|3300031519|Ga0307488_100087811	IMGVR_UViG_3300031519_009707|3300031519|Ga0307488_100087811	100	253	0	0	1	253	1	253	9.22e-179	489
IMGVR_UViG_3300031519_009707|3300031519|Ga0307488_100087811	Soil_3_scaffold_67068_c1_1	32.9	152	74	6	3	141	37	173	1.56e-10	58.2
IMGVR_UViG_3300031519_009707|3300031519|Ga0307488_100087811	YP_009361523.1	28.5	144	97	4	3	141	9	151	1.68e-08	52.4
IMGVR_UViG_3300031519_009707|3300031519|Ga0307488_100087811	Soil_4_scaffold_33444_c1_3	30.7	140	93	4	3	140	6	143	6.35e-08	50.4
IMGVR_UViG_3300031598_000009|3300031598|Ga0308019_1000021117	IMGVR_UViG_3300031598_000009|3300031598|Ga0308019_1000021117	100	308	0	0	1	308	1	308	9.59e-229	620
IMGVR_UViG_3300031598_000009|3300031598|Ga0308019_1000021117	Soil_2_scaffold_47920_c1_2	28.8	160	101	3	145	291	10	169	1.97e-14	68.6
IMGVR_UViG_3300031669_000218|3300031669|Ga0307375_1000149638	IMGVR_UViG_3300031669_000218|3300031669|Ga0307375_1000149638	100	95	0	0	1	95	1	95	1.65e-68	197
IMGVR_UViG_3300031669_000218|3300031669|Ga0307375_1000149638	Soil_4_scaffold_55406_c1_3	69.2	52	13	1	1	52	1	49	2.42e-21	78.2
IMGVR_UViG_3300031669_003062|3300031669|Ga0307375_1000495330	IMGVR_UViG_3300031669_003062|3300031669|Ga0307375_1000495330	100	233	0	0	1	233	1	233	1.55e-176	482
IMGVR_UViG_3300031669_003062|3300031669|Ga0307375_1000495330	Creek_3_scaffold_21447_c1_1	85.7	28	4	0	1	28	1	28	1.15e-10	53.1
IMGVR_UViG_3300031669_000967|3300031669|Ga0307375_1001163917	IMGVR_UViG_3300031669_000967|3300031669|Ga0307375_1001163917	100	274	0	0	1	274	1	274	5.08e-216	585
IMGVR_UViG_3300031669_000967|3300031669|Ga0307375_1001163917	Soil_4_scaffold_55406_c1_2	60.2	108	42	1	168	274	57	164	7.76e-38	129
IMGVR_UViG_3300031669_000967|3300031669|Ga0307375_1001163917	DAF69035.1	42	69	36	1	54	122	2	66	2.23e-16	70.1
IMGVR_UViG_3300031669_000967|3300031669|Ga0307375_1001163917	WP_101422972.1	49.3	67	31	2	56	122	4	67	1.28e-15	68.2
IMGVR_UViG_3300031669_000967|3300031669|Ga0307375_1001163917	QMP81494.1	40	70	41	1	55	124	2	70	3.32e-14	64.3
IMGVR_UViG_3300031669_000967|3300031669|Ga0307375_1001163917	Endo_4_scaffold_17263_c1_5	40.3	77	41	3	56	130	3	76	2.41e-13	63.2
IMGVR_UViG_3300031669_000967|3300031669|Ga0307375_1001163917	QYC51354.1	41.2	68	32	3	56	122	3	63	3.76e-12	58.5
IMGVR_UViG_3300031669_000967|3300031669|Ga0307375_1001163917	Soil_3_scaffold_70054_c1_6	34.2	76	48	1	56	131	3	76	1.13e-11	58.5
IMGVR_UViG_3300031669_000967|3300031669|Ga0307375_1001163917	UQS93196.1	35.3	68	42	1	56	121	3	70	1.66e-11	57
IMGVR_UViG_3300031669_000967|3300031669|Ga0307375_1001163917	UJQ43519.1	37.3	67	39	2	56	122	3	66	2.8e-11	56.2
IMGVR_UViG_3300031669_000967|3300031669|Ga0307375_1001163917	Endo_3_scaffold_63299_c1_6	38	71	41	2	56	125	3	71	2.76e-10	54.3
IMGVR_UViG_3300031669_000967|3300031669|Ga0307375_1001163917	Endo_3_scaffold_37371_c1_4	34.7	72	42	2	56	124	13	82	1.34e-09	53.1
IMGVR_UViG_3300031669_000967|3300031669|Ga0307375_1001163917	Endo_2_scaffold_11010_c1_8	35.7	70	40	2	56	122	22	89	1.91e-09	52
IMGVR_UViG_3300031669_000967|3300031669|Ga0307375_1001163917	Soil_4_scaffold_41012_c1_4	33.3	78	49	2	56	132	3	78	1.71e-08	49.7
IMGVR_UViG_3300031669_000967|3300031669|Ga0307375_1001163917	Endo_3_scaffold_53870_c1_1	27.5	69	50	0	56	124	3	71	3.28e-07	45.8
IMGVR_UViG_3300031669_000967|3300031669|Ga0307375_1001163917	Soil_2_scaffold_23646_c1_2	40.3	67	33	4	57	122	8	68	3.37e-06	43.5
IMGVR_UViG_3300031670_000004|3300031670|Ga0307374_1000174235	IMGVR_UViG_3300031670_000004|3300031670|Ga0307374_1000174235	100	144	0	0	1	144	1	144	4.56e-105	294
IMGVR_UViG_3300031670_000004|3300031670|Ga0307374_1000174235	Endo_3_scaffold_22816_c1_3	54.3	140	60	2	9	144	3	142	5.34e-51	157
IMGVR_UViG_3300031670_000004|3300031670|Ga0307374_1000174235	IMGVR_UViG_3300037170_000117|3300037170|Ga0395638_000801_8825_9193	41.8	141	59	3	1	140	1	119	2.44e-30	104
IMGVR_UViG_3300031670_000004|3300031670|Ga0307374_1000174235	Endo_3_scaffold_40223_c1_3	44.5	137	69	4	9	140	3	137	1.18e-29	107
IMGVR_UViG_3300031673_000082|3300031673|Ga0307377_1000054439	IMGVR_UViG_3300031673_000082|3300031673|Ga0307377_1000054439	100	124	0	0	1	124	1	124	1.14e-93	263
IMGVR_UViG_3300031673_000082|3300031673|Ga0307377_1000054439	Soil_3_scaffold_48694_c1_2	37.1	116	72	1	3	117	3	118	1.16e-21	81.6
IMGVR_UViG_3300031673_000082|3300031673|Ga0307377_1000054439	IMGVR_UViG_3300005573_000318|3300005573|Ga0078972_100954811	36.7	109	66	1	15	120	27	135	6.82e-18	72.4
IMGVR_UViG_3300031673_000082|3300031673|Ga0307377_1000054439	Endo_2_scaffold_41830_c1_1	39.3	89	53	1	3	90	3	91	2.13e-14	62
IMGVR_UViG_3300031673_000082|3300031673|Ga0307377_1000054442	IMGVR_UViG_3300031673_000082|3300031673|Ga0307377_1000054442	100	566	0	0	1	566	1	566	0	1140
IMGVR_UViG_3300031673_000082|3300031673|Ga0307377_1000054442	IMGVR_UViG_3300005573_000318|3300005573|Ga0078972_10095488	35.2	557	306	16	1	529	10	539	7.27e-85	273
IMGVR_UViG_3300031673_000082|3300031673|Ga0307377_1000054442	Soil_3_scaffold_19867_c1_2	29.8	470	244	13	3	415	17	457	1.03e-48	174
IMGVR_UViG_3300031673_000082|3300031673|Ga0307377_1000054442	Creek_2_scaffold_7076_c1_3	31.2	202	133	2	332	528	39	239	2.09e-28	113
IMGVR_UViG_3300031673_000082|3300031673|Ga0307377_1000054442	Endo_3_scaffold_17007_c1_1	39.8	88	47	1	3	84	11	98	2.25e-14	67.4
IMGVR_UViG_3300031673_000082|3300031673|Ga0307377_1000054443	IMGVR_UViG_3300031673_000082|3300031673|Ga0307377_1000054443	100	313	0	0	1	313	1	313	1.11e-170	474
IMGVR_UViG_3300031673_000082|3300031673|Ga0307377_1000054443	Creek_2_scaffold_7076_c1_2	31.1	196	110	6	10	192	25	208	1.04e-22	94
IMGVR_UViG_3300031746_000054|3300031746|Ga0315293_1000034121	IMGVR_UViG_3300031746_000054|3300031746|Ga0315293_1000034121	100	305	0	0	1	305	1	305	4.76e-161	449
IMGVR_UViG_3300031746_000054|3300031746|Ga0315293_1000034121	IMGVR_UViG_3300008255_001804|3300008255|Ga0100403_10083931	48.8	86	44	0	20	105	145	230	2.21e-16	76.6
IMGVR_UViG_3300031746_000054|3300031746|Ga0315293_1000034121	IMGVR_UViG_3300035456_000001|3300035456|Ga0393587_0177111_8398_11811	49.4	79	40	0	39	117	60	138	5.29e-15	73.6
IMGVR_UViG_3300031746_000054|3300031746|Ga0315293_1000034121	IMGVR_UViG_3300049893_003350|3300049893|Ga0499946_0002725_5818_6936	60.7	56	22	0	39	94	112	167	5.34e-14	69.7
IMGVR_UViG_3300031746_000054|3300031746|Ga0315293_1000034121	Endo_4_scaffold_20850_c1_3	39.4	94	46	2	33	117	95	186	1.39e-10	59.3
IMGVR_UViG_3300031746_000054|3300031746|Ga0315293_1000034121	Soil_4_scaffold_34014_c1_1	40.7	123	55	6	9	116	497	616	3.11e-10	58.9
IMGVR_UViG_3300031746_000054|3300031746|Ga0315293_1000034121	Soil_3_scaffold_95_c1_44	40.7	123	55	6	9	116	2086	2205	3.76e-10	58.9
IMGVR_UViG_3300031746_000054|3300031746|Ga0315293_1000034121	Endo_3_scaffold_41996_c1_2	43.8	80	39	2	39	116	184	259	1e-09	57
IMGVR_UViG_3300031746_000054|3300031746|Ga0315293_1000034121	IMGVR_UViG_3300034104_003516|3300034104|Ga0335031_0000146_40700_41383	45.2	62	34	0	27	88	13	74	4.33e-09	53.9
IMGVR_UViG_3300031746_000054|3300031746|Ga0315293_1000034121	Creek_4_scaffold_14058_c1_1	43.6	55	31	0	39	93	272	326	8.05e-09	54.3
IMGVR_UViG_3300031746_000054|3300031746|Ga0315293_1000034121	Soil_1_scaffold_71381_c1_2	46.3	54	29	0	39	92	184	237	1.9e-08	52.8
IMGVR_UViG_3300031746_000054|3300031746|Ga0315293_1000034121	Endo_1_scaffold_10546_c1_2	39.7	68	40	1	25	92	235	301	1.94e-08	53.1
IMGVR_UViG_3300031746_000054|3300031746|Ga0315293_1000034121	Endo_3_scaffold_55801_c1_3	42.7	82	43	2	39	116	144	225	2.24e-08	52.8
IMGVR_UViG_3300031746_000054|3300031746|Ga0315293_1000034121	IMGVR_UViG_3300042923_001788|3300042923|Ga0456365_0000114_181535_183985	46.8	62	32	1	43	104	549	609	1.31e-07	50.8
IMGVR_UViG_3300031746_000054|3300031746|Ga0315293_1000034121	YP_009361369.1	45.5	77	38	2	43	116	1103	1178	5.99e-07	48.9
IMGVR_UViG_3300031825_000001|3300031825|Ga0255338_1000010539	IMGVR_UViG_3300031825_000001|3300031825|Ga0255338_1000010539	100	375	0	0	1	375	1	375	7.19e-301	808
IMGVR_UViG_3300031825_000001|3300031825|Ga0255338_1000010539	Soil_2_scaffold_8545_c1_8	33.9	289	144	18	70	316	121	404	5.19e-29	115
IMGVR_UViG_3300031825_000001|3300031825|Ga0255338_1000010539	Endo_3_scaffold_23327_c1_4	30.3	142	78	6	230	350	269	410	1.61e-06	47.8
IMGVR_UViG_3300031825_000002|3300031825|Ga0255338_100014457	IMGVR_UViG_3300031825_000002|3300031825|Ga0255338_100014457	100	560	0	0	1	560	1	560	0	1086
IMGVR_UViG_3300031825_000002|3300031825|Ga0255338_100014457	Soil_3_scaffold_13012_c1_1	37.8	90	49	5	322	407	26	112	1.26e-11	63.2
IMGVR_UViG_3300031825_000002|3300031825|Ga0255338_100014457	Endo_3_scaffold_37468_c1_2	37.8	90	49	5	322	407	230	316	4.27e-11	63.2
IMGVR_UViG_3300031825_000002|3300031825|Ga0255338_100014457	Soil_1_scaffold_1350_c1_27	29.5	78	49	1	326	403	168	239	6.61e-06	46.6
IMGVR_UViG_3300031825_000002|3300031825|Ga0255338_100014457	Soil_2_scaffold_8545_c1_6	29.5	78	49	1	326	403	291	362	7.65e-06	46.6
IMGVR_UViG_3300031995_000099|3300031995|Ga0307409_1000222751	IMGVR_UViG_3300031995_000099|3300031995|Ga0307409_1000222751	100	135	0	0	1	135	1	135	1.15e-96	272
IMGVR_UViG_3300031995_000099|3300031995|Ga0307409_1000222751	Soil_2_scaffold_75357_c1_1	59.2	49	20	0	45	93	166	214	1.27e-11	58.2
IMGVR_UViG_3300031995_000099|3300031995|Ga0307409_1000222751	Endo_4_scaffold_24863_c1_1	58.3	48	19	1	59	106	100	146	1.15e-09	52.8
IMGVR_UViG_3300031999_000170|3300031999|Ga0315274_1000264730	IMGVR_UViG_3300031999_000170|3300031999|Ga0315274_1000264730	100	81	0	0	1	81	1	81	8.6e-60	174
IMGVR_UViG_3300031999_000170|3300031999|Ga0315274_1000264730	Soil_4_scaffold_21037_c1_3	54.4	79	35	1	1	79	3	80	7.22e-29	97.1
IMGVR_UViG_3300032117_000028|3300032117|Ga0316218_100042212	IMGVR_UViG_3300032117_000028|3300032117|Ga0316218_100042212	100	155	0	0	1	155	1	155	6.77e-101	284
IMGVR_UViG_3300032117_000028|3300032117|Ga0316218_100042212	Soil_2_scaffold_48384_c1_1	38	129	80	0	24	152	6	134	4.37e-18	73.9
IMGVR_UViG_3300032160_001207|3300032160|Ga0311301_100276019	IMGVR_UViG_3300032160_001207|3300032160|Ga0311301_100276019	100	158	0	0	1	158	1	158	6.68e-98	277
IMGVR_UViG_3300032160_001207|3300032160|Ga0311301_100276019	Creek_4_scaffold_23678_c1_2	63.8	47	17	0	111	157	68	114	1.34e-17	72
IMGVR_UViG_3300032218_001530|3300032218|Ga0335249_14433976	IMGVR_UViG_3300032218_001530|3300032218|Ga0335249_14433976	100	519	0	0	1	519	1	519	0	926
IMGVR_UViG_3300032218_001530|3300032218|Ga0335249_14433976	IMGVR_UViG_3300045935_000128|3300045935|Ga0467030_0000321_3583_4002	40.2	97	52	2	365	459	16	108	1.29e-11	60.5
IMGVR_UViG_3300032218_001530|3300032218|Ga0335249_14433976	Endo_2_scaffold_24670_c1_2	42	81	46	1	390	470	7	86	9.87e-11	59.7
IMGVR_UViG_3300032236_001932|3300032236|Ga0335263_120759410	IMGVR_UViG_3300032236_001932|3300032236|Ga0335263_120759410	100	262	0	0	1	262	1	262	1.32e-187	512
IMGVR_UViG_3300032236_001932|3300032236|Ga0335263_120759410	Soil_1_scaffold_35812_c1_1	31.5	213	129	6	48	258	29	226	4.6e-15	70.5
IMGVR_UViG_3300032236_001932|3300032236|Ga0335263_120759410	Soil_1_scaffold_70254_c1_4	36.1	158	82	6	45	199	26	167	1.68e-10	56.6
IMGVR_UViG_3300032236_001932|3300032236|Ga0335263_120759410	Soil_1_scaffold_22365_c1_6	37	119	60	4	55	173	3	106	4.61e-08	48.5
IMGVR_UViG_3300032236_001932|3300032236|Ga0335263_120759410	IMGVR_UViG_GVMAG-M-3300027747-57_000001|3300027747|Ga0209189_100020045	26.3	259	135	12	41	261	57	297	2.25e-07	48.9
IMGVR_UViG_3300032236_001932|3300032236|Ga0335263_120759410	Soil_1_scaffold_62233_c1_1	33.6	116	64	3	45	160	26	128	4.32e-07	46.2
IMGVR_UViG_3300032236_001932|3300032236|Ga0335263_120759410	IMGVR_UViG_GVMAG-M-3300024258-28_000001|3300024258|Ga0233440_100037112	27.2	250	139	12	41	258	56	294	2.36e-06	45.8
IMGVR_UViG_3300032241_002035|3300032241|Ga0335272_120797021	IMGVR_UViG_3300032241_002035|3300032241|Ga0335272_120797021	100	132	0	0	1	132	1	132	3.32e-90	255
IMGVR_UViG_3300032241_002035|3300032241|Ga0335272_120797021	UOF76799.1	39.5	129	78	0	2	130	21	149	3.22e-20	79
IMGVR_UViG_3300032241_002035|3300032241|Ga0335272_120797021	Endo_2_scaffold_41929_c1_1	43.8	64	35	1	68	130	2	65	1.64e-11	54.7
IMGVR_UViG_3300032241_002035|3300032241|Ga0335272_120797021	Creek_3_scaffold_22569_c1_1	34.3	70	44	1	2	69	3	72	6.88e-06	39.7
IMGVR_UViG_3300032282_001141|3300032282|Ga0335255_163609926	IMGVR_UViG_3300032282_001141|3300032282|Ga0335255_163609926	100	210	0	0	1	210	1	210	1.74e-148	409
IMGVR_UViG_3300032282_001141|3300032282|Ga0335255_163609926	CAB4157046.1	43.1	211	103	7	1	199	1	206	2.94e-39	132
IMGVR_UViG_3300032282_001141|3300032282|Ga0335255_163609926	Endo_3_scaffold_40658_c1_1	27.7	213	118	6	1	199	1	191	3.71e-13	63.5
IMGVR_UViG_3300032282_001141|3300032282|Ga0335255_163609926	Endo_4_scaffold_30764_c1_1	32.3	124	65	6	6	120	31	144	2.29e-10	56.2
IMGVR_UViG_3300032288_001361|3300032288|Ga0335290_15997738	IMGVR_UViG_3300032288_001361|3300032288|Ga0335290_15997738	100	331	0	0	1	331	1	331	1.45e-115	335
IMGVR_UViG_3300032288_001361|3300032288|Ga0335290_15997738	Soil_1_scaffold_50506_c1_3	66.7	42	14	0	268	309	20	61	9.31e-10	52.8
IMGVR_UViG_3300032288_001361|3300032288|Ga0335290_15997738	Soil_1_scaffold_42897_c1_2	66.7	42	14	0	268	309	20	61	1.16e-09	53.1
IMGVR_UViG_3300032288_001361|3300032288|Ga0335290_15997738	Soil_3_scaffold_67662_c1_2	61.4	44	17	0	267	310	65	108	7.41e-09	52
IMGVR_UViG_3300032288_001361|3300032288|Ga0335290_15997738	IMGVR_UViG_3300041414_000028|3300041414|Ga0439231_0000277_27275_28378	59.6	47	16	1	265	308	215	261	6.17e-08	51.6
IMGVR_UViG_3300032288_001361|3300032288|Ga0335290_15997738	Soil_1_scaffold_32470_c1_2	61.9	42	16	0	268	309	20	61	1.9e-06	47
IMGVR_UViG_3300032288_001361|3300032288|Ga0335290_15997738	Soil_4_scaffold_36574_c1_1	70.6	34	10	0	276	309	33	66	2.1e-06	45.1
IMGVR_UViG_3300032288_001361|3300032288|Ga0335290_15997738	Soil_1_scaffold_44535_c1_3	59.5	42	17	0	268	309	66	107	3.16e-06	45.8
IMGVR_UViG_3300032288_001361|3300032288|Ga0335290_15997738	Soil_1_scaffold_61714_c1_1	55.6	45	20	0	265	309	162	206	4.83e-06	45.4
IMGVR_UViG_3300032304_003069|3300032304|Ga0335321_138215210	IMGVR_UViG_3300032304_003069|3300032304|Ga0335321_138215210	100	146	0	0	1	146	1	146	1.15e-99	280
IMGVR_UViG_3300032304_003069|3300032304|Ga0335321_138215210	Endo_1_scaffold_41872_c1_1	51.7	58	28	0	85	142	33	90	6.94e-16	67.4
IMGVR_UViG_3300032304_003069|3300032304|Ga0335321_138215210	Soil_1_scaffold_49519_c1_2	48.2	56	29	0	87	142	85	140	9.43e-14	62.8
IMGVR_UViG_3300032305_001698|3300032305|Ga0335322_141481316	IMGVR_UViG_3300032305_001698|3300032305|Ga0335322_141481316	100	99	0	0	1	99	1	99	2.69e-69	200
IMGVR_UViG_3300032305_001698|3300032305|Ga0335322_141481316	Soil_3_scaffold_46873_c1_3	42.4	66	38	0	27	92	21	86	1.28e-11	55.1
IMGVR_UViG_3300032309_002899|3300032309|Ga0335291_1081131616	IMGVR_UViG_3300032309_002899|3300032309|Ga0335291_1081131616	100	225	0	0	1	225	1	225	5.17e-162	444
IMGVR_UViG_3300032309_002899|3300032309|Ga0335291_1081131616	Soil_2_scaffold_60020_c1_2	30.9	259	122	14	3	219	2	245	2.18e-14	68.2
IMGVR_UViG_3300032309_002899|3300032309|Ga0335291_1081131617	IMGVR_UViG_3300032309_002899|3300032309|Ga0335291_1081131617	100	96	0	0	1	96	1	96	4.56e-62	181
IMGVR_UViG_3300032309_002899|3300032309|Ga0335291_1081131617	Soil_2_scaffold_17131_c1_4	38.2	89	55	0	1	89	2	90	6.84e-15	62.4
IMGVR_UViG_3300032326_001785|3300032326|Ga0335309_156570841	IMGVR_UViG_3300032326_001785|3300032326|Ga0335309_156570841	100	514	0	0	1	514	1	514	0	1162
IMGVR_UViG_3300032326_001785|3300032326|Ga0335309_156570841	YP_009345538.1	28.4	457	257	23	70	498	11	425	1.33e-39	147
IMGVR_UViG_3300032326_001785|3300032326|Ga0335309_156570841	AYV81015.1	29	372	215	18	73	433	8	341	8.33e-37	139
IMGVR_UViG_3300032326_001785|3300032326|Ga0335309_156570841	AYV76646.1	25.2	523	323	23	13	510	39	518	1.08e-30	123
IMGVR_UViG_3300032326_001785|3300032326|Ga0335309_156570841	CAH6419476.1	29.6	274	174	13	212	474	2	267	5.92e-30	117
IMGVR_UViG_3300032326_001785|3300032326|Ga0335309_156570841	PCJ29217.1	26.4	273	153	15	204	463	207	444	1.23e-10	61.6
IMGVR_UViG_3300032326_001785|3300032326|Ga0335309_156570841	CAH6419303.1	23.1	299	187	16	193	468	107	385	3.24e-10	60.1
IMGVR_UViG_3300032326_001785|3300032326|Ga0335309_156570841	CAH6419611.1	24.1	323	192	19	23	341	138	411	8.52e-10	58.9
IMGVR_UViG_3300032326_001785|3300032326|Ga0335309_156570841	IMGVR_UViG_3300050821_000880|3300050821|Ga0505706_00376095_5807_7636	29	100	61	3	234	329	443	536	5.26e-09	56.6
IMGVR_UViG_3300032326_001785|3300032326|Ga0335309_156570841	Soil_2_scaffold_6791_c1_1	34.7	72	45	2	225	296	27	96	6.13e-09	52
IMGVR_UViG_3300032326_001785|3300032326|Ga0335309_156570841	Endo_1_scaffold_494_c1_13	29.6	125	74	4	355	472	32	149	2.9e-07	48.9
IMGVR_UViG_3300032326_001785|3300032326|Ga0335309_156570841	CAH6420884.1	30.7	75	41	2	240	311	101	167	7.01e-07	49.3
IMGVR_UViG_3300032326_001785|3300032326|Ga0335309_156570841	Endo_1_scaffold_213_c1_37	25.3	99	59	5	203	294	33	123	2.12e-06	45.4
IMGVR_UViG_3300032326_001785|3300032326|Ga0335309_156570841	WP_199693221.1	25.6	125	74	5	350	466	254	367	9.75e-06	45.8
IMGVR_UViG_3300032360_001356|3300032360|Ga0315334_100098125	IMGVR_UViG_3300032360_001356|3300032360|Ga0315334_100098125	100	184	0	0	1	184	1	184	2.86e-132	366
IMGVR_UViG_3300032360_001356|3300032360|Ga0315334_100098125	Soil_4_scaffold_28681_c1_2	30.6	180	90	5	8	159	3	175	3e-15	68.2
IMGVR_UViG_3300032805_000019|3300032805|Ga0335078_1000336829	IMGVR_UViG_3300032805_000019|3300032805|Ga0335078_1000336829	100	94	0	0	1	94	1	94	4.41e-68	196
IMGVR_UViG_3300032805_000019|3300032805|Ga0335078_1000336829	IMGVR_UViG_3300037237_000296|3300037237|Ga0395667_0000678_48139_48441	52.2	90	34	2	3	92	8	88	6.66e-23	82.8
IMGVR_UViG_3300032805_000019|3300032805|Ga0335078_1000336829	IMGVR_UViG_3300027857_000002|3300027857|Ga0209166_1000012498	42.2	90	48	1	3	92	15	100	3.72e-20	76.3
IMGVR_UViG_3300032805_000019|3300032805|Ga0335078_1000336829	Endo_3_scaffold_57230_c1_2	56.9	51	22	0	3	53	5	55	7.27e-17	67.4
IMGVR_UViG_3300033067_001265|3300033067|Ga0364483_1136614	IMGVR_UViG_3300033067_001265|3300033067|Ga0364483_1136614	100	53	0	0	1	53	1	53	1.88e-35	111
IMGVR_UViG_3300033067_001265|3300033067|Ga0364483_1136614	Soil_2_scaffold_37171_c1_1	57.1	49	19	1	6	52	46	94	1.13e-13	60.1
IMGVR_UViG_3300033067_001265|3300033067|Ga0364483_1136614	Endo_3_scaffold_62335_c1_4	59.5	42	15	1	6	45	46	87	3.13e-13	56.2
IMGVR_UViG_3300033076_001035|3300033076|Ga0364575_107878	IMGVR_UViG_3300033076_001035|3300033076|Ga0364575_107878	100	343	0	0	1	343	1	343	5.52e-232	631
IMGVR_UViG_3300033076_001035|3300033076|Ga0364575_107878	IMGVR_UViG_3300025449_000707|3300025449|Ga0208106_100025312	29.6	253	168	5	4	252	9	255	7.43e-23	94.4
IMGVR_UViG_3300033076_001035|3300033076|Ga0364575_107878	Soil_1_scaffold_34644_c1_3	33.8	148	88	4	17	160	72	213	3.1e-13	66.6
IMGVR_UViG_3300033076_001035|3300033076|Ga0364575_107878	Soil_1_scaffold_38446_c1_1	43.5	92	46	3	74	160	3	93	1.52e-11	59.7
IMGVR_UViG_3300033076_001035|3300033076|Ga0364575_107878	Soil_3_scaffold_67662_c1_1	36.2	127	74	4	54	176	2	125	1.6e-11	60.1
IMGVR_UViG_3300033076_001035|3300033076|Ga0364575_107878	Soil_1_scaffold_44535_c1_4	32.3	158	94	7	23	174	17	167	2e-11	61.2
IMGVR_UViG_3300033076_001035|3300033076|Ga0364575_107878	Soil_1_scaffold_41866_c1_2	37.7	106	60	3	60	160	17	121	6.34e-10	55.1
IMGVR_UViG_3300033076_001035|3300033076|Ga0364575_107878	Endo_4_scaffold_27942_c1_2	34.5	145	81	7	23	160	27	164	1.83e-09	54.7
IMGVR_UViG_3300033076_001035|3300033076|Ga0364575_107878	Soil_3_scaffold_47279_c1_3	29.2	161	104	4	15	174	49	200	6.64e-09	53.9
IMGVR_UViG_3300033076_001035|3300033076|Ga0364575_107878	Soil_1_scaffold_58815_c1_2	32	125	72	6	23	141	17	134	2.31e-08	50.4
IMGVR_UViG_3300033076_001035|3300033076|Ga0364575_107878	Soil_1_scaffold_63093_c1_2	32.4	145	84	7	23	160	68	205	5.49e-07	48.5
IMGVR_UViG_3300033076_001035|3300033076|Ga0364575_107878	IMGVR_UViG_3300043539_001983|3300043539|Ga0453745_0006380_1648_2379	26.7	210	144	5	48	249	36	243	2.3e-06	46.2
IMGVR_UViG_3300033076_001035|3300033076|Ga0364575_107878	IMGVR_UViG_GVMAG-M-3300027747-57_000001|3300027747|Ga0209189_100020045	33	103	56	3	47	147	68	159	7.14e-06	45.1
IMGVR_UViG_3300033124_001141|3300033124|Ga0364579_1065311	IMGVR_UViG_3300033124_001141|3300033124|Ga0364579_1065311	100	286	0	0	1	286	1	286	2.06e-212	577
IMGVR_UViG_3300033124_001141|3300033124|Ga0364579_1065311	IMGVR_UViG_3300025417_000125|3300025417|Ga0208616_100022415	39.9	288	160	5	8	286	1	284	9.19e-68	210
IMGVR_UViG_3300033124_001141|3300033124|Ga0364579_1065311	Soil_4_scaffold_35256_c1_2	23.1	229	139	8	50	273	44	240	1.21e-12	64.7
IMGVR_UViG_3300033124_001141|3300033124|Ga0364579_1065311	Soil_4_scaffold_59058_c1_3	23.5	294	158	10	19	286	8	260	2.36e-10	58.2
IMGVR_UViG_3300033124_001141|3300033124|Ga0364579_1065311	DAC81749.1	22.2	248	155	10	43	285	38	252	7.68e-06	44.3
IMGVR_UViG_3300033148_006790|3300033148|Ga0366832_10060585	IMGVR_UViG_3300033148_006790|3300033148|Ga0366832_10060585	100	64	0	0	1	64	1	64	1.46e-48	145
IMGVR_UViG_3300033148_006790|3300033148|Ga0366832_10060585	Endo_1_scaffold_31338_c1_4	47.9	48	24	1	4	50	6	53	3.06e-12	53.9
IMGVR_UViG_3300033523_000360|3300033523|Ga0314768_10018761	IMGVR_UViG_3300033523_000360|3300033523|Ga0314768_10018761	100	404	0	0	1	404	1	404	1.1e-312	840
IMGVR_UViG_3300033523_000360|3300033523|Ga0314768_10018761	IMGVR_UViG_3300017447_000004|3300017447|Ga0182215_100001249	51.6	405	194	2	1	404	8	411	1.23e-152	436
IMGVR_UViG_3300033523_000360|3300033523|Ga0314768_10018761	Endo_3_scaffold_62655_c1_1	28.5	445	273	13	1	404	1	441	5.82e-46	162
IMGVR_UViG_3300033523_000360|3300033523|Ga0314768_10018761	Endo_4_scaffold_28861_c1_1	28.6	405	253	10	30	400	5	407	9.13e-42	150
IMGVR_UViG_3300033523_000360|3300033523|Ga0314768_10018761	Endo_3_scaffold_10860_c1_4	24.9	466	279	20	3	404	6	464	1.78e-24	102
[truncated: 56,586 more rows]
