# Supplementary material for: Hot springs viruses at Yellowstone National Park have ancient origins and are adapted to thermophilic hosts
Source: Commun Biol. 2024 Apr 9;7:312. doi: 10.1038/s42003-024-05931-1 (PMC11003980; doi:10.1038/s42003-024-05931-1)
Supplement: Supplementary file 9 — Supplementary Data 7 [file 42003_2024_5931_MOESM9_ESM.xlsx]

## Sheet: Reference_viral_genomes_acessio
reference_viral_genome	Accession
Abalone asfa-like virus	LC506465.1
Acanthamoeba castellanii medusavirus	AP018495.1
Acanthamoeba polyphaga mimivirus	NC_014649.1
Acanthamoeba polyphaga moumouvirus	NC_020104.1
African swine fever	NC_001659.2
Bacteriophage PR772	AY441783.1
Brazilian cedratvirus IHUMI	LT994651.1
Burkholderia phage BCE1	OK041468.1
Cafeteria roenbergensis virus	NC_014637.1
Cedratvirus kamchatka isolate	MN873693.1
Cedratvirus lausannensis	LT907979.1
Circoviridae 12 LDMD-2013	KF133819.1
Circoviridae 18 LDMD-2013	KF133825.1
Circovirus-like genome DCCV-13	KT149406.1
Enterobacteria phage PR4	AY848686.1
Enterobacteria phage PR5	AY848687.1
Enterobacteria phage PRD1	AY848689.1
Faustovirus strain E12	KJ614390.1
Kaumoebavirus strain KLCC10	MT334784.1
Klosneuvirus KNV1 Klosneuvirus_2	KY684109.1
Lake Sarah-associated circular	KP153523.1
MAG: Arizlama virus	MW697520.1
MAG: Faunusvirus sp.	MK072132.1
MAG: Marseillevirus LCMAC202	MK500369.1
MAG: Mimivirus LCMiAC02	MK500407.1
MAG: Pithovirus LCDPAC01	MK500278.1
MAG: Pithovirus LCPAC104	MK500494.1
MAG: Pithovirus LCPAC201	MK500498.1
MAG: Pithovirus LCPAC304	MK500565.1
MAG: Pithovirus LCPAC403	MK500588.1
MAG: Satyrvirus sp.	MK072437.1
MAG: Solumvirus sp.	MK072498.1
Megavirus chiliensis	NC_016072.1
Pacmanvirus A23	LT706986.1
Pacmanvirus S19	MZ440852.1
Pandoravirus dulcis	NC_021858.1
Pandoravirus macleodensis	NC_037665.1
Pandoravirus quercus	MG011689.1
Pandoravirus salinus	KC977571.1
Pithovirus sibericum	KF740664.1
Sewage-associated circular DNA	NC_026271.1
Tupanvirus deep ocean	NC_075038.1
Tupanvirus soda lake	NC_075039.1
Yellowstone lake mimivirus	NC_028104.1
uncultured virus genome	OW988864.1

## Sheet: composition_AA_freq
genome	aa_name	aa	percentage	family/group	type
Abalone_asfa-like_virus	Ala	A	0.0444924	Asfarviridae	non-Lemonade_creek_hotspring
Acanthamoeba_castellanii_medusavirus	Ala	A	0.101194	Unknown	non-Lemonade_creek_hotspring
Acanthamoeba_polyphaga_mimivirus	Ala	A	0.0306282	Mimiviridae	non-Lemonade_creek_hotspring
Acanthamoeba_polyphaga_moumouvirus	Ala	A	0.0297513	Mimiviridae	non-Lemonade_creek_hotspring
African_swine_fever_virus_strain_BA71V	Ala	A	0.0524038	Asfarviridae	non-Lemonade_creek_hotspring
Bacteriophage_PR772	Ala	A	0.116373	Tectiviridae	non-Lemonade_creek_hotspring
Brazilian_cedratvirus_	Ala	A	0.0548189	Pithoviridae	non-Lemonade_creek_hotspring
Burkholderia_phage_BCE1	Ala	A	0.112495	Tectiviridae	non-Lemonade_creek_hotspring
Cafeteria_roenbergensis_virus_BV-PW1	Ala	A	0.0259241	Mimiviridae	non-Lemonade_creek_hotspring
Cedratvirus_kamchatka_isolate_P4	Ala	A	0.0509769	Pithoviridae	non-Lemonade_creek_hotspring
Cedratvirus_lausannensis	Ala	A	0.055646	Pithoviridae	non-Lemonade_creek_hotspring
Circoviridae_12_LDMD-2013	Ala	A	0.0694698	CRESS	non-Lemonade_creek_hotspring
Circoviridae_18_LDMD-2013	Ala	A	0.0705706	CRESS	non-Lemonade_creek_hotspring
Circovirus-like_genome_DCCV-13	Ala	A	0.0498652	CRESS	non-Lemonade_creek_hotspring
Enterobacteria_phage_PR4	Ala	A	0.114428	Tectiviridae	non-Lemonade_creek_hotspring
Enterobacteria_phage_PR5	Ala	A	0.115117	Tectiviridae	non-Lemonade_creek_hotspring
Enterobacteria_phage_PRD1	Ala	A	0.1155	Tectiviridae	non-Lemonade_creek_hotspring
Faustovirus_strain_E12	Ala	A	0.0612399	Asfarviridae	non-Lemonade_creek_hotspring
Kaumoebavirus_strain_KLCC10	Ala	A	0.0608635	Asfarviridae	non-Lemonade_creek_hotspring
Klosneuvirus_KNV1_isolate_KNV1_clone_Klosneuvirus_2	Ala	A	0.0328702	Mimiviridae	non-Lemonade_creek_hotspring
Lake_Sarah-associated_circular_virus	Ala	A	0.0865874	CRESS	non-Lemonade_creek_hotspring
MAG_Arizlama_virus_isolate_AZLM_734	Ala	A	0.0636238	CRESS	non-Lemonade_creek_hotspring
MAG_Faunusvirus_sp	Ala	A	0.0572453	Mimiviridae	non-Lemonade_creek_hotspring
MAG_Marseillevirus_LCMAC202	Ala	A	0.0624314	Marseilleviridae	non-Lemonade_creek_hotspring
MAG_Mimivirus_LCMiAC02	Ala	A	0.0281947	Mimiviridae	non-Lemonade_creek_hotspring
MAG_Pithovirus_LCDPAC01	Ala	A	0.0476856	Pithoviridae	non-Lemonade_creek_hotspring
MAG_Pithovirus_LCPAC104	Ala	A	0.0197821	Pithoviridae	non-Lemonade_creek_hotspring
MAG_Pithovirus_LCPAC201	Ala	A	0.041193	Pithoviridae	non-Lemonade_creek_hotspring
MAG_Pithovirus_LCPAC304	Ala	A	0.0507329	Pithoviridae	non-Lemonade_creek_hotspring
MAG_Pithovirus_LCPAC403	Ala	A	0.0391891	Pithoviridae	non-Lemonade_creek_hotspring
MAG_Satyrvirus_sp.	Ala	A	0.0372204	Mimiviridae	non-Lemonade_creek_hotspring
MAG_Solumvirus_sp	Ala	A	0.0522755	Asfarviridae	non-Lemonade_creek_hotspring
Megavirus_chiliensis	Ala	A	0.0304335	Mimiviridae	non-Lemonade_creek_hotspring
Pacmanvirus_A23	Ala	A	0.0527271	Asfarviridae	non-Lemonade_creek_hotspring
Pacmanvirus_S19_strain_S19	Ala	A	0.0499449	Asfarviridae	non-Lemonade_creek_hotspring
Pandoravirus_dulcis	Ala	A	0.153583	Pandoravirus	non-Lemonade_creek_hotspring
Pandoravirus_macleodensis	Ala	A	0.136953	Pandoravirus	non-Lemonade_creek_hotspring
Pandoravirus_quercus_isolate_quercus	Ala	A	0.139488	Pandoravirus	non-Lemonade_creek_hotspring
Pandoravirus_salinus	Ala	A	0.142506	Pandoravirus	non-Lemonade_creek_hotspring
Pithovirus_sibericum_isolate_P1084-T	Ala	A	0.0463136	Mimiviridae	non-Lemonade_creek_hotspring
Sewage-associated_circular_virus-27_isolate_SaCV-27_NZ-BS4103-2012	Ala	A	0.0646976	CRESS	non-Lemonade_creek_hotspring
Tupanvirus_deep_ocean	Ala	A	0.0392073	Mimiviridae	non-Lemonade_creek_hotspring
Tupanvirus_soda_lake	Ala	A	0.0386063	Mimiviridae	non-Lemonade_creek_hotspring
uncultured_virus_	Ala	A	0.0501073	Pithoviridae	non-Lemonade_creek_hotspring
Yellowstone_lake_mimivirus	Ala	A	0.0353795	Mimiviridae	non-Lemonade_creek_hotspring
bin.1029	Ala	A	0.0634573	CRESS	Yellowstone
bin.1041	Ala	A	0.0700219	CRESS	Yellowstone
bin.130	Ala	A	0.0574713	CRESS	Yellowstone
bin.1304	Ala	A	0.0421023	Pithoviridae	Yellowstone
bin.193	Ala	A	0.0532407	CRESS	Yellowstone
bin.232	Ala	A	0.0668973	CRESS	Yellowstone
bin.250	Ala	A	0.125433	Tectiviridae	Yellowstone
bin.376	Ala	A	0.0453697	Pithoviridae	Yellowstone
bin.403	Ala	A	0.0549641	Pithoviridae	Yellowstone
bin.421	Ala	A	0.0491378	Pithoviridae	Yellowstone
bin.569	Ala	A	0.0430108	CRESS	Yellowstone
bin.594	Ala	A	0.0411985	CRESS	Yellowstone
bin.690	Ala	A	0.0498805	CRESS	Yellowstone
bin.705	Ala	A	0.0645669	CRESS	Yellowstone
bin.750	Ala	A	0.0312456	Mimiviridae	Yellowstone
bin.757	Ala	A	0.0191096	Pithoviridae	Yellowstone
bin.763	Ala	A	0.0418149	Pithoviridae	Yellowstone
bin.787	Ala	A	0.0435223	Pithoviridae	Yellowstone
bin.795	Ala	A	0.0521605	Asfarviridae	Yellowstone
bin.800	Ala	A	0.0864147	Pandoravirus	Yellowstone
bin.871	Ala	A	0.0700328	Unknown	Yellowstone
bin.901	Ala	A	0.068662	CRESS	Yellowstone
bin.932	Ala	A	0.0395814	Mimiviridae	Yellowstone
bin.941	Ala	A	0.0802469	CRESS	Yellowstone
bin.979	Ala	A	0.0266364	Pithoviridae	Yellowstone
Abalone_asfa-like_virus	Cys	C	0.0157883	Asfarviridae	non-Lemonade_creek_hotspring
Acanthamoeba_castellanii_medusavirus	Cys	C	0.0210763	Unknown	non-Lemonade_creek_hotspring
Acanthamoeba_polyphaga_mimivirus	Cys	C	0.0180848	Mimiviridae	non-Lemonade_creek_hotspring
Acanthamoeba_polyphaga_moumouvirus	Cys	C	0.0183519	Mimiviridae	non-Lemonade_creek_hotspring
African_swine_fever_virus_strain_BA71V	Cys	C	0.0201001	Asfarviridae	non-Lemonade_creek_hotspring
Bacteriophage_PR772	Cys	C	0.00811908	Tectiviridae	non-Lemonade_creek_hotspring
Brazilian_cedratvirus_	Cys	C	0.0225067	Pithoviridae	non-Lemonade_creek_hotspring
Burkholderia_phage_BCE1	Cys	C	0.00742682	Tectiviridae	non-Lemonade_creek_hotspring
Cafeteria_roenbergensis_virus_BV-PW1	Cys	C	0.012489	Mimiviridae	non-Lemonade_creek_hotspring
Cedratvirus_kamchatka_isolate_P4	Cys	C	0.0236678	Pithoviridae	non-Lemonade_creek_hotspring
Cedratvirus_lausannensis	Cys	C	0.0242071	Pithoviridae	non-Lemonade_creek_hotspring
Circoviridae_12_LDMD-2013	Cys	C	0.0109689	CRESS	non-Lemonade_creek_hotspring
Circoviridae_18_LDMD-2013	Cys	C	0.00900901	CRESS	non-Lemonade_creek_hotspring
Circovirus-like_genome_DCCV-13	Cys	C	0.0134771	CRESS	non-Lemonade_creek_hotspring
Enterobacteria_phage_PR4	Cys	C	0.00776119	Tectiviridae	non-Lemonade_creek_hotspring
Enterobacteria_phage_PR5	Cys	C	0.00796654	Tectiviridae	non-Lemonade_creek_hotspring
Enterobacteria_phage_PRD1	Cys	C	0.00797925	Tectiviridae	non-Lemonade_creek_hotspring
Faustovirus_strain_E12	Cys	C	0.0197333	Asfarviridae	non-Lemonade_creek_hotspring
Kaumoebavirus_strain_KLCC10	Cys	C	0.0178947	Asfarviridae	non-Lemonade_creek_hotspring
Klosneuvirus_KNV1_isolate_KNV1_clone_Klosneuvirus_2	Cys	C	0.0176384	Mimiviridae	non-Lemonade_creek_hotspring
Lake_Sarah-associated_circular_virus	Cys	C	0.0118846	CRESS	non-Lemonade_creek_hotspring
MAG_Arizlama_virus_isolate_AZLM_734	Cys	C	0.0124481	CRESS	non-Lemonade_creek_hotspring
MAG_Faunusvirus_sp	Cys	C	0.0273678	Mimiviridae	non-Lemonade_creek_hotspring
MAG_Marseillevirus_LCMAC202	Cys	C	0.0184717	Marseilleviridae	non-Lemonade_creek_hotspring
MAG_Mimivirus_LCMiAC02	Cys	C	0.0145997	Mimiviridae	non-Lemonade_creek_hotspring
MAG_Pithovirus_LCDPAC01	Cys	C	0.0114943	Pithoviridae	non-Lemonade_creek_hotspring
MAG_Pithovirus_LCPAC104	Cys	C	0.0103922	Pithoviridae	non-Lemonade_creek_hotspring
MAG_Pithovirus_LCPAC201	Cys	C	0.0116007	Pithoviridae	non-Lemonade_creek_hotspring
MAG_Pithovirus_LCPAC304	Cys	C	0.0220888	Pithoviridae	non-Lemonade_creek_hotspring
MAG_Pithovirus_LCPAC403	Cys	C	0.0244969	Pithoviridae	non-Lemonade_creek_hotspring
MAG_Satyrvirus_sp.	Cys	C	0.0251409	Mimiviridae	non-Lemonade_creek_hotspring
MAG_Solumvirus_sp	Cys	C	0.0127995	Asfarviridae	non-Lemonade_creek_hotspring
Megavirus_chiliensis	Cys	C	0.0196704	Mimiviridae	non-Lemonade_creek_hotspring
Pacmanvirus_A23	Cys	C	0.0209631	Asfarviridae	non-Lemonade_creek_hotspring
Pacmanvirus_S19_strain_S19	Cys	C	0.0208528	Asfarviridae	non-Lemonade_creek_hotspring
Pandoravirus_dulcis	Cys	C	0.0243306	Pandoravirus	non-Lemonade_creek_hotspring
Pandoravirus_macleodensis	Cys	C	0.0248071	Pandoravirus	non-Lemonade_creek_hotspring
Pandoravirus_quercus_isolate_quercus	Cys	C	0.0253317	Pandoravirus	non-Lemonade_creek_hotspring
Pandoravirus_salinus	Cys	C	0.0273764	Pandoravirus	non-Lemonade_creek_hotspring
Pithovirus_sibericum_isolate_P1084-T	Cys	C	0.0210391	Mimiviridae	non-Lemonade_creek_hotspring
Sewage-associated_circular_virus-27_isolate_SaCV-27_NZ-BS4103-2012	Cys	C	0.0140647	CRESS	non-Lemonade_creek_hotspring
Tupanvirus_deep_ocean	Cys	C	0.0178867	Mimiviridae	non-Lemonade_creek_hotspring
Tupanvirus_soda_lake	Cys	C	0.0183037	Mimiviridae	non-Lemonade_creek_hotspring
uncultured_virus_	Cys	C	0.0169512	Pithoviridae	non-Lemonade_creek_hotspring
Yellowstone_lake_mimivirus	Cys	C	0.0170538	Mimiviridae	non-Lemonade_creek_hotspring
bin.1029	Cys	C	0.0135667	CRESS	Yellowstone
bin.1041	Cys	C	0.00984683	CRESS	Yellowstone
bin.130	Cys	C	0.0146871	CRESS	Yellowstone
bin.1304	Cys	C	0.0233776	Pithoviridae	Yellowstone
bin.193	Cys	C	0.0231481	CRESS	Yellowstone
bin.232	Cys	C	0.011534	CRESS	Yellowstone
bin.250	Cys	C	0.00500192	Tectiviridae	Yellowstone
bin.376	Cys	C	0.0161226	Pithoviridae	Yellowstone
bin.403	Cys	C	0.0139052	Pithoviridae	Yellowstone
bin.421	Cys	C	0.0165471	Pithoviridae	Yellowstone
bin.569	Cys	C	0.0301075	CRESS	Yellowstone
bin.594	Cys	C	0.0149813	CRESS	Yellowstone
bin.690	Cys	C	0.0164277	CRESS	Yellowstone
bin.705	Cys	C	0.0251969	CRESS	Yellowstone
bin.750	Cys	C	0.0171166	Mimiviridae	Yellowstone
bin.757	Cys	C	0.0145589	Pithoviridae	Yellowstone
bin.763	Cys	C	0.0222189	Pithoviridae	Yellowstone
bin.787	Cys	C	0.0186531	Pithoviridae	Yellowstone
bin.795	Cys	C	0.0189202	Asfarviridae	Yellowstone
bin.800	Cys	C	0.0277099	Pandoravirus	Yellowstone
bin.871	Cys	C	0.0196547	Unknown	Yellowstone
bin.901	Cys	C	0.0246479	CRESS	Yellowstone
bin.932	Cys	C	0.0145328	Mimiviridae	Yellowstone
bin.941	Cys	C	0.0185185	CRESS	Yellowstone
bin.979	Cys	C	0.018609	Pithoviridae	Yellowstone
Abalone_asfa-like_virus	Asp	D	0.0594251	Asfarviridae	non-Lemonade_creek_hotspring
Acanthamoeba_castellanii_medusavirus	Asp	D	0.0651064	Unknown	non-Lemonade_creek_hotspring
Acanthamoeba_polyphaga_mimivirus	Asp	D	0.0677286	Mimiviridae	non-Lemonade_creek_hotspring
Acanthamoeba_polyphaga_moumouvirus	Asp	D	0.0631854	Mimiviridae	non-Lemonade_creek_hotspring
African_swine_fever_virus_strain_BA71V	Asp	D	0.0453449	Asfarviridae	non-Lemonade_creek_hotspring
Bacteriophage_PR772	Asp	D	0.0458148	Tectiviridae	non-Lemonade_creek_hotspring
Brazilian_cedratvirus_	Asp	D	0.0492368	Pithoviridae	non-Lemonade_creek_hotspring
Burkholderia_phage_BCE1	Asp	D	0.0489297	Tectiviridae	non-Lemonade_creek_hotspring
Cafeteria_roenbergensis_virus_BV-PW1	Asp	D	0.0569844	Mimiviridae	non-Lemonade_creek_hotspring
Cedratvirus_kamchatka_isolate_P4	Asp	D	0.0497868	Pithoviridae	non-Lemonade_creek_hotspring
Cedratvirus_lausannensis	Asp	D	0.0515757	Pithoviridae	non-Lemonade_creek_hotspring
Circoviridae_12_LDMD-2013	Asp	D	0.0511883	CRESS	non-Lemonade_creek_hotspring
Circoviridae_18_LDMD-2013	Asp	D	0.0570571	CRESS	non-Lemonade_creek_hotspring
Circovirus-like_genome_DCCV-13	Asp	D	0.0539084	CRESS	non-Lemonade_creek_hotspring
Enterobacteria_phage_PR4	Asp	D	0.0471642	Tectiviridae	non-Lemonade_creek_hotspring
Enterobacteria_phage_PR5	Asp	D	0.0468034	Tectiviridae	non-Lemonade_creek_hotspring
Enterobacteria_phage_PRD1	Asp	D	0.0466786	Tectiviridae	non-Lemonade_creek_hotspring
Faustovirus_strain_E12	Asp	D	0.0613433	Asfarviridae	non-Lemonade_creek_hotspring
Kaumoebavirus_strain_KLCC10	Asp	D	0.0582675	Asfarviridae	non-Lemonade_creek_hotspring
Klosneuvirus_KNV1_isolate_KNV1_clone_Klosneuvirus_2	Asp	D	0.0638983	Mimiviridae	non-Lemonade_creek_hotspring
Lake_Sarah-associated_circular_virus	Asp	D	0.0628183	CRESS	non-Lemonade_creek_hotspring
MAG_Arizlama_virus_isolate_AZLM_734	Asp	D	0.0497925	CRESS	non-Lemonade_creek_hotspring
MAG_Faunusvirus_sp	Asp	D	0.0642366	Mimiviridae	non-Lemonade_creek_hotspring
MAG_Marseillevirus_LCMAC202	Asp	D	0.0599566	Marseilleviridae	non-Lemonade_creek_hotspring
MAG_Mimivirus_LCMiAC02	Asp	D	0.0637991	Mimiviridae	non-Lemonade_creek_hotspring
MAG_Pithovirus_LCDPAC01	Asp	D	0.0542094	Pithoviridae	non-Lemonade_creek_hotspring
MAG_Pithovirus_LCPAC104	Asp	D	0.0550998	Pithoviridae	non-Lemonade_creek_hotspring
MAG_Pithovirus_LCPAC201	Asp	D	0.0540592	Pithoviridae	non-Lemonade_creek_hotspring
MAG_Pithovirus_LCPAC304	Asp	D	0.0567386	Pithoviridae	non-Lemonade_creek_hotspring
MAG_Pithovirus_LCPAC403	Asp	D	0.0641084	Pithoviridae	non-Lemonade_creek_hotspring
MAG_Satyrvirus_sp.	Asp	D	0.0631723	Mimiviridae	non-Lemonade_creek_hotspring
MAG_Solumvirus_sp	Asp	D	0.061498	Asfarviridae	non-Lemonade_creek_hotspring
Megavirus_chiliensis	Asp	D	0.0666958	Mimiviridae	non-Lemonade_creek_hotspring
Pacmanvirus_A23	Asp	D	0.0604956	Asfarviridae	non-Lemonade_creek_hotspring
Pacmanvirus_S19_strain_S19	Asp	D	0.0592277	Asfarviridae	non-Lemonade_creek_hotspring
Pandoravirus_dulcis	Asp	D	0.076231	Pandoravirus	non-Lemonade_creek_hotspring
Pandoravirus_macleodensis	Asp	D	0.0762801	Pandoravirus	non-Lemonade_creek_hotspring
Pandoravirus_quercus_isolate_quercus	Asp	D	0.0756574	Pandoravirus	non-Lemonade_creek_hotspring
Pandoravirus_salinus	Asp	D	0.0765049	Pandoravirus	non-Lemonade_creek_hotspring
Pithovirus_sibericum_isolate_P1084-T	Asp	D	0.0477109	Mimiviridae	non-Lemonade_creek_hotspring
Sewage-associated_circular_virus-27_isolate_SaCV-27_NZ-BS4103-2012	Asp	D	0.0492264	CRESS	non-Lemonade_creek_hotspring
Tupanvirus_deep_ocean	Asp	D	0.063358	Mimiviridae	non-Lemonade_creek_hotspring
Tupanvirus_soda_lake	Asp	D	0.0626262	Mimiviridae	non-Lemonade_creek_hotspring
uncultured_virus_	Asp	D	0.0584358	Pithoviridae	non-Lemonade_creek_hotspring
Yellowstone_lake_mimivirus	Asp	D	0.0546003	Mimiviridae	non-Lemonade_creek_hotspring
bin.1029	Asp	D	0.0371991	CRESS	Yellowstone
bin.1041	Asp	D	0.0404814	CRESS	Yellowstone
bin.130	Asp	D	0.0498084	CRESS	Yellowstone
bin.1304	Asp	D	0.0496374	Pithoviridae	Yellowstone
bin.193	Asp	D	0.0601852	CRESS	Yellowstone
bin.232	Asp	D	0.0369089	CRESS	Yellowstone
bin.250	Asp	D	0.0377068	Tectiviridae	Yellowstone
bin.376	Asp	D	0.0550716	Pithoviridae	Yellowstone
bin.403	Asp	D	0.0500399	Pithoviridae	Yellowstone
bin.421	Asp	D	0.0562922	Pithoviridae	Yellowstone
bin.569	Asp	D	0.0537634	CRESS	Yellowstone
bin.594	Asp	D	0.0543071	CRESS	Yellowstone
bin.690	Asp	D	0.051374	CRESS	Yellowstone
bin.705	Asp	D	0.0393701	CRESS	Yellowstone
bin.750	Asp	D	0.0560704	Mimiviridae	Yellowstone
bin.757	Asp	D	0.0593973	Pithoviridae	Yellowstone
bin.763	Asp	D	0.0462086	Pithoviridae	Yellowstone
bin.787	Asp	D	0.0546494	Pithoviridae	Yellowstone
bin.795	Asp	D	0.0587143	Asfarviridae	Yellowstone
bin.800	Asp	D	0.0569491	Pandoravirus	Yellowstone
bin.871	Asp	D	0.0472093	Unknown	Yellowstone
bin.901	Asp	D	0.0457746	CRESS	Yellowstone
bin.932	Asp	D	0.0559052	Mimiviridae	Yellowstone
bin.941	Asp	D	0.0333333	CRESS	Yellowstone
bin.979	Asp	D	0.0572303	Pithoviridae	Yellowstone
Abalone_asfa-like_virus	Glu	E	0.0598733	Asfarviridae	non-Lemonade_creek_hotspring
Acanthamoeba_castellanii_medusavirus	Glu	E	0.0632641	Unknown	non-Lemonade_creek_hotspring
Acanthamoeba_polyphaga_mimivirus	Glu	E	0.0547699	Mimiviridae	non-Lemonade_creek_hotspring
Acanthamoeba_polyphaga_moumouvirus	Glu	E	0.0572654	Mimiviridae	non-Lemonade_creek_hotspring
African_swine_fever_virus_strain_BA71V	Glu	E	0.0630122	Asfarviridae	non-Lemonade_creek_hotspring
Bacteriophage_PR772	Glu	E	0.0520008	Tectiviridae	non-Lemonade_creek_hotspring
Brazilian_cedratvirus_	Glu	E	0.0746083	Pithoviridae	non-Lemonade_creek_hotspring
Burkholderia_phage_BCE1	Glu	E	0.0554827	Tectiviridae	non-Lemonade_creek_hotspring
Cafeteria_roenbergensis_virus_BV-PW1	Glu	E	0.0609852	Mimiviridae	non-Lemonade_creek_hotspring
Cedratvirus_kamchatka_isolate_P4	Glu	E	0.0728714	Pithoviridae	non-Lemonade_creek_hotspring
Cedratvirus_lausannensis	Glu	E	0.0759595	Pithoviridae	non-Lemonade_creek_hotspring
Circoviridae_12_LDMD-2013	Glu	E	0.0585009	CRESS	non-Lemonade_creek_hotspring
Circoviridae_18_LDMD-2013	Glu	E	0.0510511	CRESS	non-Lemonade_creek_hotspring
Circovirus-like_genome_DCCV-13	Glu	E	0.0552561	CRESS	non-Lemonade_creek_hotspring
Enterobacteria_phage_PR4	Glu	E	0.0541294	Tectiviridae	non-Lemonade_creek_hotspring
Enterobacteria_phage_PR5	Glu	E	0.0533758	Tectiviridae	non-Lemonade_creek_hotspring
Enterobacteria_phage_PRD1	Glu	E	0.0524636	Tectiviridae	non-Lemonade_creek_hotspring
Faustovirus_strain_E12	Glu	E	0.0537826	Asfarviridae	non-Lemonade_creek_hotspring
Kaumoebavirus_strain_KLCC10	Glu	E	0.0747299	Asfarviridae	non-Lemonade_creek_hotspring
Klosneuvirus_KNV1_isolate_KNV1_clone_Klosneuvirus_2	Glu	E	0.0612837	Mimiviridae	non-Lemonade_creek_hotspring
Lake_Sarah-associated_circular_virus	Glu	E	0.0339559	CRESS	non-Lemonade_creek_hotspring
MAG_Arizlama_virus_isolate_AZLM_734	Glu	E	0.0511757	CRESS	non-Lemonade_creek_hotspring
MAG_Faunusvirus_sp	Glu	E	0.0456528	Mimiviridae	non-Lemonade_creek_hotspring
MAG_Marseillevirus_LCMAC202	Glu	E	0.059676	Marseilleviridae	non-Lemonade_creek_hotspring
MAG_Mimivirus_LCMiAC02	Glu	E	0.0549137	Mimiviridae	non-Lemonade_creek_hotspring
MAG_Pithovirus_LCDPAC01	Glu	E	0.064927	Pithoviridae	non-Lemonade_creek_hotspring
MAG_Pithovirus_LCPAC104	Glu	E	0.0763063	Pithoviridae	non-Lemonade_creek_hotspring
MAG_Pithovirus_LCPAC201	Glu	E	0.0512117	Pithoviridae	non-Lemonade_creek_hotspring
MAG_Pithovirus_LCPAC304	Glu	E	0.0696458	Pithoviridae	non-Lemonade_creek_hotspring
MAG_Pithovirus_LCPAC403	Glu	E	0.0710773	Pithoviridae	non-Lemonade_creek_hotspring
MAG_Satyrvirus_sp.	Glu	E	0.0522025	Mimiviridae	non-Lemonade_creek_hotspring
MAG_Solumvirus_sp	Glu	E	0.0529219	Asfarviridae	non-Lemonade_creek_hotspring
Megavirus_chiliensis	Glu	E	0.0508954	Mimiviridae	non-Lemonade_creek_hotspring
Pacmanvirus_A23	Glu	E	0.0680171	Asfarviridae	non-Lemonade_creek_hotspring
Pacmanvirus_S19_strain_S19	Glu	E	0.0684019	Asfarviridae	non-Lemonade_creek_hotspring
Pandoravirus_dulcis	Glu	E	0.0392074	Pandoravirus	non-Lemonade_creek_hotspring
Pandoravirus_macleodensis	Glu	E	0.0392604	Pandoravirus	non-Lemonade_creek_hotspring
Pandoravirus_quercus_isolate_quercus	Glu	E	0.0383223	Pandoravirus	non-Lemonade_creek_hotspring
Pandoravirus_salinus	Glu	E	0.0377543	Pandoravirus	non-Lemonade_creek_hotspring
Pithovirus_sibericum_isolate_P1084-T	Glu	E	0.0743245	Mimiviridae	non-Lemonade_creek_hotspring
Sewage-associated_circular_virus-27_isolate_SaCV-27_NZ-BS4103-2012	Glu	E	0.0464135	CRESS	non-Lemonade_creek_hotspring
Tupanvirus_deep_ocean	Glu	E	0.0570208	Mimiviridae	non-Lemonade_creek_hotspring
Tupanvirus_soda_lake	Glu	E	0.0574305	Mimiviridae	non-Lemonade_creek_hotspring
uncultured_virus_	Glu	E	0.0572246	Pithoviridae	non-Lemonade_creek_hotspring
Yellowstone_lake_mimivirus	Glu	E	0.0672728	Mimiviridae	non-Lemonade_creek_hotspring
bin.1029	Glu	E	0.0621444	CRESS	Yellowstone
bin.1041	Glu	E	0.0557987	CRESS	Yellowstone
bin.130	Glu	E	0.0485313	CRESS	Yellowstone
bin.1304	Glu	E	0.081718	Pithoviridae	Yellowstone
bin.193	Glu	E	0.0810185	CRESS	Yellowstone
bin.232	Glu	E	0.0588235	CRESS	Yellowstone
bin.250	Glu	E	0.0273182	Tectiviridae	Yellowstone
bin.376	Glu	E	0.0565899	Pithoviridae	Yellowstone
bin.403	Glu	E	0.0587863	Pithoviridae	Yellowstone
bin.421	Glu	E	0.0686944	Pithoviridae	Yellowstone
bin.569	Glu	E	0.0666667	CRESS	Yellowstone
bin.594	Glu	E	0.0280899	CRESS	Yellowstone
bin.690	Glu	E	0.0600358	CRESS	Yellowstone
bin.705	Glu	E	0.0661417	CRESS	Yellowstone
bin.750	Glu	E	0.0698941	Mimiviridae	Yellowstone
bin.757	Glu	E	0.0570265	Pithoviridae	Yellowstone
bin.763	Glu	E	0.0781336	Pithoviridae	Yellowstone
bin.787	Glu	E	0.0555689	Pithoviridae	Yellowstone
bin.795	Glu	E	0.0607834	Asfarviridae	Yellowstone
bin.800	Glu	E	0.0565197	Pandoravirus	Yellowstone
bin.871	Glu	E	0.0441166	Unknown	Yellowstone
bin.901	Glu	E	0.0633803	CRESS	Yellowstone
bin.932	Glu	E	0.0615981	Mimiviridae	Yellowstone
bin.941	Glu	E	0.0753086	CRESS	Yellowstone
bin.979	Glu	E	0.0761339	Pithoviridae	Yellowstone
Abalone_asfa-like_virus	Phe	F	0.0517449	Asfarviridae	non-Lemonade_creek_hotspring
Acanthamoeba_castellanii_medusavirus	Phe	F	0.0342633	Unknown	non-Lemonade_creek_hotspring
Acanthamoeba_polyphaga_mimivirus	Phe	F	0.0463905	Mimiviridae	non-Lemonade_creek_hotspring
Acanthamoeba_polyphaga_moumouvirus	Phe	F	0.0473391	Mimiviridae	non-Lemonade_creek_hotspring
African_swine_fever_virus_strain_BA71V	Phe	F	0.0479172	Asfarviridae	non-Lemonade_creek_hotspring
Bacteriophage_PR772	Phe	F	0.0423352	Tectiviridae	non-Lemonade_creek_hotspring
Brazilian_cedratvirus_	Phe	F	0.04565	Pithoviridae	non-Lemonade_creek_hotspring
Burkholderia_phage_BCE1	Phe	F	0.0415028	Tectiviridae	non-Lemonade_creek_hotspring
Cafeteria_roenbergensis_virus_BV-PW1	Phe	F	0.0514481	Mimiviridae	non-Lemonade_creek_hotspring
Cedratvirus_kamchatka_isolate_P4	Phe	F	0.0469731	Pithoviridae	non-Lemonade_creek_hotspring
Cedratvirus_lausannensis	Phe	F	0.0452021	Pithoviridae	non-Lemonade_creek_hotspring
Circoviridae_12_LDMD-2013	Phe	F	0.0383912	CRESS	non-Lemonade_creek_hotspring
Circoviridae_18_LDMD-2013	Phe	F	0.0405405	CRESS	non-Lemonade_creek_hotspring
Circovirus-like_genome_DCCV-13	Phe	F	0.0390836	CRESS	non-Lemonade_creek_hotspring
Enterobacteria_phage_PR4	Phe	F	0.0421891	Tectiviridae	non-Lemonade_creek_hotspring
Enterobacteria_phage_PR5	Phe	F	0.041426	Tectiviridae	non-Lemonade_creek_hotspring
Enterobacteria_phage_PRD1	Phe	F	0.0416916	Tectiviridae	non-Lemonade_creek_hotspring
Faustovirus_strain_E12	Phe	F	0.0369095	Asfarviridae	non-Lemonade_creek_hotspring
Kaumoebavirus_strain_KLCC10	Phe	F	0.0444279	Asfarviridae	non-Lemonade_creek_hotspring
Klosneuvirus_KNV1_isolate_KNV1_clone_Klosneuvirus_2	Phe	F	0.0415656	Mimiviridae	non-Lemonade_creek_hotspring
Lake_Sarah-associated_circular_virus	Phe	F	0.0526316	CRESS	non-Lemonade_creek_hotspring
MAG_Arizlama_virus_isolate_AZLM_734	Phe	F	0.0359613	CRESS	non-Lemonade_creek_hotspring
MAG_Faunusvirus_sp	Phe	F	0.0389005	Mimiviridae	non-Lemonade_creek_hotspring
MAG_Marseillevirus_LCMAC202	Phe	F	0.0376834	Marseilleviridae	non-Lemonade_creek_hotspring
MAG_Mimivirus_LCMiAC02	Phe	F	0.0391523	Mimiviridae	non-Lemonade_creek_hotspring
MAG_Pithovirus_LCDPAC01	Phe	F	0.0403852	Pithoviridae	non-Lemonade_creek_hotspring
MAG_Pithovirus_LCPAC104	Phe	F	0.063593	Pithoviridae	non-Lemonade_creek_hotspring
MAG_Pithovirus_LCPAC201	Phe	F	0.038219	Pithoviridae	non-Lemonade_creek_hotspring
MAG_Pithovirus_LCPAC304	Phe	F	0.0435668	Pithoviridae	non-Lemonade_creek_hotspring
MAG_Pithovirus_LCPAC403	Phe	F	0.045072	Pithoviridae	non-Lemonade_creek_hotspring
MAG_Satyrvirus_sp.	Phe	F	0.0519037	Mimiviridae	non-Lemonade_creek_hotspring
MAG_Solumvirus_sp	Phe	F	0.0364592	Asfarviridae	non-Lemonade_creek_hotspring
Megavirus_chiliensis	Phe	F	0.0446271	Mimiviridae	non-Lemonade_creek_hotspring
Pacmanvirus_A23	Phe	F	0.0426076	Asfarviridae	non-Lemonade_creek_hotspring
Pacmanvirus_S19_strain_S19	Phe	F	0.042123	Asfarviridae	non-Lemonade_creek_hotspring
Pandoravirus_dulcis	Phe	F	0.0221303	Pandoravirus	non-Lemonade_creek_hotspring
Pandoravirus_macleodensis	Phe	F	0.0227721	Pandoravirus	non-Lemonade_creek_hotspring
Pandoravirus_quercus_isolate_quercus	Phe	F	0.0222321	Pandoravirus	non-Lemonade_creek_hotspring
Pandoravirus_salinus	Phe	F	0.0231327	Pandoravirus	non-Lemonade_creek_hotspring
Pithovirus_sibericum_isolate_P1084-T	Phe	F	0.0614361	Mimiviridae	non-Lemonade_creek_hotspring
Sewage-associated_circular_virus-27_isolate_SaCV-27_NZ-BS4103-2012	Phe	F	0.0436006	CRESS	non-Lemonade_creek_hotspring
Tupanvirus_deep_ocean	Phe	F	0.0464148	Mimiviridae	non-Lemonade_creek_hotspring
Tupanvirus_soda_lake	Phe	F	0.0464155	Mimiviridae	non-Lemonade_creek_hotspring
uncultured_virus_	Phe	F	0.0404836	Pithoviridae	non-Lemonade_creek_hotspring
Yellowstone_lake_mimivirus	Phe	F	0.0465445	Mimiviridae	non-Lemonade_creek_hotspring
bin.1029	Phe	F	0.0380744	CRESS	Yellowstone
bin.1041	Phe	F	0.0371991	CRESS	Yellowstone
bin.130	Phe	F	0.0574713	CRESS	Yellowstone
bin.1304	Phe	F	0.0488462	Pithoviridae	Yellowstone
bin.193	Phe	F	0.0486111	CRESS	Yellowstone
bin.232	Phe	F	0.0392157	CRESS	Yellowstone
bin.250	Phe	F	0.0346287	Tectiviridae	Yellowstone
bin.376	Phe	F	0.0432724	Pithoviridae	Yellowstone
bin.403	Phe	F	0.0446701	Pithoviridae	Yellowstone
bin.421	Phe	F	0.0449609	Pithoviridae	Yellowstone
bin.569	Phe	F	0.055914	CRESS	Yellowstone
bin.594	Phe	F	0.0318352	CRESS	Yellowstone
bin.690	Phe	F	0.0355436	CRESS	Yellowstone
bin.705	Phe	F	0.0440945	CRESS	Yellowstone
bin.750	Phe	F	0.0473884	Mimiviridae	Yellowstone
bin.757	Phe	F	0.041306	Pithoviridae	Yellowstone
bin.763	Phe	F	0.0492992	Pithoviridae	Yellowstone
bin.787	Phe	F	0.0411891	Pithoviridae	Yellowstone
bin.795	Phe	F	0.0496584	Asfarviridae	Yellowstone
bin.800	Phe	F	0.0389974	Pandoravirus	Yellowstone
bin.871	Phe	F	0.0411002	Unknown	Yellowstone
bin.901	Phe	F	0.0422535	CRESS	Yellowstone
bin.932	Phe	F	0.0425366	Mimiviridae	Yellowstone
bin.941	Phe	F	0.0382716	CRESS	Yellowstone
bin.979	Phe	F	0.0556585	Pithoviridae	Yellowstone
Abalone_asfa-like_virus	Gly	G	0.0431683	Asfarviridae	non-Lemonade_creek_hotspring
Acanthamoeba_castellanii_medusavirus	Gly	G	0.0652298	Unknown	non-Lemonade_creek_hotspring
Acanthamoeba_polyphaga_mimivirus	Gly	G	0.046442	Mimiviridae	non-Lemonade_creek_hotspring
Acanthamoeba_polyphaga_moumouvirus	Gly	G	0.0452981	Mimiviridae	non-Lemonade_creek_hotspring
African_swine_fever_virus_strain_BA71V	Gly	G	0.0435702	Asfarviridae	non-Lemonade_creek_hotspring
Bacteriophage_PR772	Gly	G	0.0858303	Tectiviridae	non-Lemonade_creek_hotspring
Brazilian_cedratvirus_	Gly	G	0.0605251	Pithoviridae	non-Lemonade_creek_hotspring
Burkholderia_phage_BCE1	Gly	G	0.0840979	Tectiviridae	non-Lemonade_creek_hotspring
Cafeteria_roenbergensis_virus_BV-PW1	Gly	G	0.0383428	Mimiviridae	non-Lemonade_creek_hotspring
Cedratvirus_kamchatka_isolate_P4	Gly	G	0.058346	Pithoviridae	non-Lemonade_creek_hotspring
Cedratvirus_lausannensis	Gly	G	0.0600823	Pithoviridae	non-Lemonade_creek_hotspring
Circoviridae_12_LDMD-2013	Gly	G	0.0676417	CRESS	non-Lemonade_creek_hotspring
Circoviridae_18_LDMD-2013	Gly	G	0.0705706	CRESS	non-Lemonade_creek_hotspring
Circovirus-like_genome_DCCV-13	Gly	G	0.0633423	CRESS	non-Lemonade_creek_hotspring
Enterobacteria_phage_PR4	Gly	G	0.0883582	Tectiviridae	non-Lemonade_creek_hotspring
Enterobacteria_phage_PR5	Gly	G	0.0880303	Tectiviridae	non-Lemonade_creek_hotspring
Enterobacteria_phage_PRD1	Gly	G	0.0877718	Tectiviridae	non-Lemonade_creek_hotspring
Faustovirus_strain_E12	Gly	G	0.0534648	Asfarviridae	non-Lemonade_creek_hotspring
Kaumoebavirus_strain_KLCC10	Gly	G	0.0533261	Asfarviridae	non-Lemonade_creek_hotspring
Klosneuvirus_KNV1_isolate_KNV1_clone_Klosneuvirus_2	Gly	G	0.0512711	Mimiviridae	non-Lemonade_creek_hotspring
Lake_Sarah-associated_circular_virus	Gly	G	0.0865874	CRESS	non-Lemonade_creek_hotspring
MAG_Arizlama_virus_isolate_AZLM_734	Gly	G	0.0705394	CRESS	non-Lemonade_creek_hotspring
MAG_Faunusvirus_sp	Gly	G	0.0397371	Mimiviridae	non-Lemonade_creek_hotspring
MAG_Marseillevirus_LCMAC202	Gly	G	0.0592423	Marseilleviridae	non-Lemonade_creek_hotspring
MAG_Mimivirus_LCMiAC02	Gly	G	0.0428257	Mimiviridae	non-Lemonade_creek_hotspring
MAG_Pithovirus_LCDPAC01	Gly	G	0.0540541	Pithoviridae	non-Lemonade_creek_hotspring
MAG_Pithovirus_LCPAC104	Gly	G	0.0497455	Pithoviridae	non-Lemonade_creek_hotspring
MAG_Pithovirus_LCPAC201	Gly	G	0.0663559	Pithoviridae	non-Lemonade_creek_hotspring
MAG_Pithovirus_LCPAC304	Gly	G	0.0607288	Pithoviridae	non-Lemonade_creek_hotspring
MAG_Pithovirus_LCPAC403	Gly	G	0.0581651	Pithoviridae	non-Lemonade_creek_hotspring
MAG_Satyrvirus_sp.	Gly	G	0.0521598	Mimiviridae	non-Lemonade_creek_hotspring
MAG_Solumvirus_sp	Gly	G	0.0660662	Asfarviridae	non-Lemonade_creek_hotspring
Megavirus_chiliensis	Gly	G	0.0454821	Mimiviridae	non-Lemonade_creek_hotspring
Pacmanvirus_A23	Gly	G	0.0483147	Asfarviridae	non-Lemonade_creek_hotspring
Pacmanvirus_S19_strain_S19	Gly	G	0.0468896	Asfarviridae	non-Lemonade_creek_hotspring
Pandoravirus_dulcis	Gly	G	0.0822713	Pandoravirus	non-Lemonade_creek_hotspring
Pandoravirus_macleodensis	Gly	G	0.0779732	Pandoravirus	non-Lemonade_creek_hotspring
Pandoravirus_quercus_isolate_quercus	Gly	G	0.0793005	Pandoravirus	non-Lemonade_creek_hotspring
Pandoravirus_salinus	Gly	G	0.0783863	Pandoravirus	non-Lemonade_creek_hotspring
Pithovirus_sibericum_isolate_P1084-T	Gly	G	0.0589909	Mimiviridae	non-Lemonade_creek_hotspring
Sewage-associated_circular_virus-27_isolate_SaCV-27_NZ-BS4103-2012	Gly	G	0.0759494	CRESS	non-Lemonade_creek_hotspring
Tupanvirus_deep_ocean	Gly	G	0.0460563	Mimiviridae	non-Lemonade_creek_hotspring
Tupanvirus_soda_lake	Gly	G	0.0460902	Mimiviridae	non-Lemonade_creek_hotspring
uncultured_virus_	Gly	G	0.059534	Pithoviridae	non-Lemonade_creek_hotspring
Yellowstone_lake_mimivirus	Gly	G	0.044189	Mimiviridae	non-Lemonade_creek_hotspring
bin.1029	Gly	G	0.0853392	CRESS	Yellowstone
bin.1041	Gly	G	0.0853392	CRESS	Yellowstone
bin.130	Gly	G	0.0759898	CRESS	Yellowstone
bin.1304	Gly	G	0.0466422	Pithoviridae	Yellowstone
bin.193	Gly	G	0.0520833	CRESS	Yellowstone
bin.232	Gly	G	0.0841984	CRESS	Yellowstone
bin.250	Gly	G	0.0888803	Tectiviridae	Yellowstone
bin.376	Gly	G	0.0485222	Pithoviridae	Yellowstone
bin.403	Gly	G	0.0584346	Pithoviridae	Yellowstone
bin.421	Gly	G	0.0559494	Pithoviridae	Yellowstone
bin.569	Gly	G	0.0537634	CRESS	Yellowstone
bin.594	Gly	G	0.0337079	CRESS	Yellowstone
bin.690	Gly	G	0.0504779	CRESS	Yellowstone
bin.705	Gly	G	0.0629921	CRESS	Yellowstone
bin.750	Gly	G	0.0447681	Mimiviridae	Yellowstone
bin.757	Gly	G	0.0345596	Pithoviridae	Yellowstone
bin.763	Gly	G	0.0464759	Pithoviridae	Yellowstone
bin.787	Gly	G	0.0534161	Pithoviridae	Yellowstone
bin.795	Gly	G	0.0434318	Asfarviridae	Yellowstone
bin.800	Gly	G	0.0625046	Pandoravirus	Yellowstone
bin.871	Gly	G	0.0633903	Unknown	Yellowstone
bin.901	Gly	G	0.0528169	CRESS	Yellowstone
bin.932	Gly	G	0.0494	Mimiviridae	Yellowstone
bin.941	Gly	G	0.0617284	CRESS	Yellowstone
bin.979	Gly	G	0.043884	Pithoviridae	Yellowstone
Abalone_asfa-like_virus	His	H	0.0214925	Asfarviridae	non-Lemonade_creek_hotspring
Acanthamoeba_castellanii_medusavirus	His	H	0.026471	Unknown	non-Lemonade_creek_hotspring
Acanthamoeba_polyphaga_mimivirus	His	H	0.0205706	Mimiviridae	non-Lemonade_creek_hotspring
Acanthamoeba_polyphaga_moumouvirus	His	H	0.0199145	Mimiviridae	non-Lemonade_creek_hotspring
African_swine_fever_virus_strain_BA71V	His	H	0.0288341	Asfarviridae	non-Lemonade_creek_hotspring
Bacteriophage_PR772	His	H	0.00908564	Tectiviridae	non-Lemonade_creek_hotspring
Brazilian_cedratvirus_	His	H	0.0186327	Pithoviridae	non-Lemonade_creek_hotspring
Burkholderia_phage_BCE1	His	H	0.00982962	Tectiviridae	non-Lemonade_creek_hotspring
Cafeteria_roenbergensis_virus_BV-PW1	His	H	0.0193985	Mimiviridae	non-Lemonade_creek_hotspring
Cedratvirus_kamchatka_isolate_P4	His	H	0.0188444	Pithoviridae	non-Lemonade_creek_hotspring
Cedratvirus_lausannensis	His	H	0.0196825	Pithoviridae	non-Lemonade_creek_hotspring
Circoviridae_12_LDMD-2013	His	H	0.0219378	CRESS	non-Lemonade_creek_hotspring
Circoviridae_18_LDMD-2013	His	H	0.018018	CRESS	non-Lemonade_creek_hotspring
Circovirus-like_genome_DCCV-13	His	H	0.0202156	CRESS	non-Lemonade_creek_hotspring
Enterobacteria_phage_PR4	His	H	0.00975124	Tectiviridae	non-Lemonade_creek_hotspring
Enterobacteria_phage_PR5	His	H	0.00955985	Tectiviridae	non-Lemonade_creek_hotspring
Enterobacteria_phage_PRD1	His	H	0.00977459	Tectiviridae	non-Lemonade_creek_hotspring
Faustovirus_strain_E12	His	H	0.0220467	Asfarviridae	non-Lemonade_creek_hotspring
Kaumoebavirus_strain_KLCC10	His	H	0.020822	Asfarviridae	non-Lemonade_creek_hotspring
Klosneuvirus_KNV1_isolate_KNV1_clone_Klosneuvirus_2	His	H	0.0216593	Mimiviridae	non-Lemonade_creek_hotspring
Lake_Sarah-associated_circular_virus	His	H	0.0152801	CRESS	non-Lemonade_creek_hotspring
MAG_Arizlama_virus_isolate_AZLM_734	His	H	0.02213	CRESS	non-Lemonade_creek_hotspring
MAG_Faunusvirus_sp	His	H	0.0274275	Mimiviridae	non-Lemonade_creek_hotspring
MAG_Marseillevirus_LCMAC202	His	H	0.0213548	Marseilleviridae	non-Lemonade_creek_hotspring
MAG_Mimivirus_LCMiAC02	His	H	0.0222292	Mimiviridae	non-Lemonade_creek_hotspring
MAG_Pithovirus_LCDPAC01	His	H	0.018484	Pithoviridae	non-Lemonade_creek_hotspring
MAG_Pithovirus_LCPAC104	His	H	0.0124496	Pithoviridae	non-Lemonade_creek_hotspring
MAG_Pithovirus_LCPAC201	His	H	0.0192571	Pithoviridae	non-Lemonade_creek_hotspring
MAG_Pithovirus_LCPAC304	His	H	0.0247964	Pithoviridae	non-Lemonade_creek_hotspring
MAG_Pithovirus_LCPAC403	His	H	0.0230187	Pithoviridae	non-Lemonade_creek_hotspring
MAG_Satyrvirus_sp.	His	H	0.0199334	Mimiviridae	non-Lemonade_creek_hotspring
MAG_Solumvirus_sp	His	H	0.0178848	Asfarviridae	non-Lemonade_creek_hotspring
Megavirus_chiliensis	His	H	0.0221878	Mimiviridae	non-Lemonade_creek_hotspring
Pacmanvirus_A23	His	H	0.0192083	Asfarviridae	non-Lemonade_creek_hotspring
Pacmanvirus_S19_strain_S19	His	H	0.0197259	Asfarviridae	non-Lemonade_creek_hotspring
Pandoravirus_dulcis	His	H	0.0278784	Pandoravirus	non-Lemonade_creek_hotspring
Pandoravirus_macleodensis	His	H	0.0293124	Pandoravirus	non-Lemonade_creek_hotspring
Pandoravirus_quercus_isolate_quercus	His	H	0.0300787	Pandoravirus	non-Lemonade_creek_hotspring
Pandoravirus_salinus	His	H	0.0302996	Pandoravirus	non-Lemonade_creek_hotspring
Pithovirus_sibericum_isolate_P1084-T	His	H	0.0167381	Mimiviridae	non-Lemonade_creek_hotspring
Sewage-associated_circular_virus-27_isolate_SaCV-27_NZ-BS4103-2012	His	H	0.0168776	CRESS	non-Lemonade_creek_hotspring
Tupanvirus_deep_ocean	His	H	0.0207263	Mimiviridae	non-Lemonade_creek_hotspring
Tupanvirus_soda_lake	His	H	0.0210384	Mimiviridae	non-Lemonade_creek_hotspring
uncultured_virus_	His	H	0.021365	Pithoviridae	non-Lemonade_creek_hotspring
Yellowstone_lake_mimivirus	His	H	0.0202101	Mimiviridae	non-Lemonade_creek_hotspring
bin.1029	His	H	0.0188184	CRESS	Yellowstone
bin.1041	His	H	0.0153173	CRESS	Yellowstone
bin.130	His	H	0.0140485	CRESS	Yellowstone
bin.1304	His	H	0.0142036	Pithoviridae	Yellowstone
bin.193	His	H	0.0266204	CRESS	Yellowstone
bin.232	His	H	0.017301	CRESS	Yellowstone
bin.250	His	H	0.0115429	Tectiviridae	Yellowstone
bin.376	His	H	0.0190563	Pithoviridae	Yellowstone
bin.403	His	H	0.0170473	Pithoviridae	Yellowstone
bin.421	His	H	0.0223198	Pithoviridae	Yellowstone
bin.569	His	H	0.0344086	CRESS	Yellowstone
bin.594	His	H	0.0374532	CRESS	Yellowstone
bin.690	His	H	0.0149343	CRESS	Yellowstone
bin.705	His	H	0.0299213	CRESS	Yellowstone
bin.750	His	H	0.022741	Mimiviridae	Yellowstone
bin.757	His	H	0.0154659	Pithoviridae	Yellowstone
bin.763	His	H	0.0145843	Pithoviridae	Yellowstone
bin.787	His	H	0.0225706	Pithoviridae	Yellowstone
bin.795	His	H	0.0165239	Asfarviridae	Yellowstone
bin.800	His	H	0.0335007	Pandoravirus	Yellowstone
bin.871	His	H	0.0283992	Unknown	Yellowstone
bin.901	His	H	0.0316901	CRESS	Yellowstone
bin.932	His	H	0.0270379	Mimiviridae	Yellowstone
bin.941	His	H	0.0296296	CRESS	Yellowstone
bin.979	His	H	0.0168828	Pithoviridae	Yellowstone
Abalone_asfa-like_virus	Ile	I	0.0899016	Asfarviridae	non-Lemonade_creek_hotspring
Acanthamoeba_castellanii_medusavirus	Ile	I	0.0437304	Unknown	non-Lemonade_creek_hotspring
Acanthamoeba_polyphaga_mimivirus	Ile	I	0.0986575	Mimiviridae	non-Lemonade_creek_hotspring
Acanthamoeba_polyphaga_moumouvirus	Ile	I	0.105138	Mimiviridae	non-Lemonade_creek_hotspring
African_swine_fever_virus_strain_BA71V	Ile	I	0.0831721	Asfarviridae	non-Lemonade_creek_hotspring
Bacteriophage_PR772	Ile	I	0.0672724	Tectiviridae	non-Lemonade_creek_hotspring
Brazilian_cedratvirus_	Ile	I	0.0554011	Pithoviridae	non-Lemonade_creek_hotspring
Burkholderia_phage_BCE1	Ile	I	0.0670599	Tectiviridae	non-Lemonade_creek_hotspring
Cafeteria_roenbergensis_virus_BV-PW1	Ile	I	0.102102	Mimiviridae	non-Lemonade_creek_hotspring
Cedratvirus_kamchatka_isolate_P4	Ile	I	0.0559422	Pithoviridae	non-Lemonade_creek_hotspring
Cedratvirus_lausannensis	Ile	I	0.0552674	Pithoviridae	non-Lemonade_creek_hotspring
Circoviridae_12_LDMD-2013	Ile	I	0.0548446	CRESS	non-Lemonade_creek_hotspring
Circoviridae_18_LDMD-2013	Ile	I	0.0540541	CRESS	non-Lemonade_creek_hotspring
Circovirus-like_genome_DCCV-13	Ile	I	0.0592992	CRESS	non-Lemonade_creek_hotspring
Enterobacteria_phage_PR4	Ile	I	0.0666667	Tectiviridae	non-Lemonade_creek_hotspring
Enterobacteria_phage_PR5	Ile	I	0.0683131	Tectiviridae	non-Lemonade_creek_hotspring
Enterobacteria_phage_PRD1	Ile	I	0.0678237	Tectiviridae	non-Lemonade_creek_hotspring
Faustovirus_strain_E12	Ile	I	0.0829392	Asfarviridae	non-Lemonade_creek_hotspring
Kaumoebavirus_strain_KLCC10	Ile	I	0.0719459	Asfarviridae	non-Lemonade_creek_hotspring
Klosneuvirus_KNV1_isolate_KNV1_clone_Klosneuvirus_2	Ile	I	0.0934804	Mimiviridae	non-Lemonade_creek_hotspring
Lake_Sarah-associated_circular_virus	Ile	I	0.0424448	CRESS	non-Lemonade_creek_hotspring
MAG_Arizlama_virus_isolate_AZLM_734	Ile	I	0.0387275	CRESS	non-Lemonade_creek_hotspring
MAG_Faunusvirus_sp	Ile	I	0.0941739	Mimiviridae	non-Lemonade_creek_hotspring
MAG_Marseillevirus_LCMAC202	Ile	I	0.0693966	Marseilleviridae	non-Lemonade_creek_hotspring
MAG_Mimivirus_LCMiAC02	Ile	I	0.102951	Mimiviridae	non-Lemonade_creek_hotspring
MAG_Pithovirus_LCDPAC01	Ile	I	0.0886921	Pithoviridae	non-Lemonade_creek_hotspring
MAG_Pithovirus_LCPAC104	Ile	I	0.112679	Pithoviridae	non-Lemonade_creek_hotspring
MAG_Pithovirus_LCPAC201	Ile	I	0.0825547	Pithoviridae	non-Lemonade_creek_hotspring
MAG_Pithovirus_LCPAC304	Ile	I	0.0656148	Pithoviridae	non-Lemonade_creek_hotspring
MAG_Pithovirus_LCPAC403	Ile	I	0.0823906	Pithoviridae	non-Lemonade_creek_hotspring
MAG_Satyrvirus_sp.	Ile	I	0.0933072	Mimiviridae	non-Lemonade_creek_hotspring
MAG_Solumvirus_sp	Ile	I	0.0834339	Asfarviridae	non-Lemonade_creek_hotspring
Megavirus_chiliensis	Ile	I	0.110283	Mimiviridae	non-Lemonade_creek_hotspring
Pacmanvirus_A23	Ile	I	0.086578	Asfarviridae	non-Lemonade_creek_hotspring
Pacmanvirus_S19_strain_S19	Ile	I	0.0875601	Asfarviridae	non-Lemonade_creek_hotspring
Pandoravirus_dulcis	Ile	I	0.0280904	Pandoravirus	non-Lemonade_creek_hotspring
Pandoravirus_macleodensis	Ile	I	0.0336868	Pandoravirus	non-Lemonade_creek_hotspring
Pandoravirus_quercus_isolate_quercus	Ile	I	0.0321975	Pandoravirus	non-Lemonade_creek_hotspring
Pandoravirus_salinus	Ile	I	0.0314725	Pandoravirus	non-Lemonade_creek_hotspring
Pithovirus_sibericum_isolate_P1084-T	Ile	I	0.0663557	Mimiviridae	non-Lemonade_creek_hotspring
Sewage-associated_circular_virus-27_isolate_SaCV-27_NZ-BS4103-2012	Ile	I	0.0548523	CRESS	non-Lemonade_creek_hotspring
Tupanvirus_deep_ocean	Ile	I	0.0924427	Mimiviridae	non-Lemonade_creek_hotspring
Tupanvirus_soda_lake	Ile	I	0.0934413	Mimiviridae	non-Lemonade_creek_hotspring
uncultured_virus_	Ile	I	0.0857936	Pithoviridae	non-Lemonade_creek_hotspring
Yellowstone_lake_mimivirus	Ile	I	0.0932303	Mimiviridae	non-Lemonade_creek_hotspring
bin.1029	Ile	I	0.0586433	CRESS	Yellowstone
bin.1041	Ile	I	0.059081	CRESS	Yellowstone
bin.130	Ile	I	0.0721584	CRESS	Yellowstone
bin.1304	Ile	I	0.0736931	Pithoviridae	Yellowstone
bin.193	Ile	I	0.0752315	CRESS	Yellowstone
bin.232	Ile	I	0.0599769	CRESS	Yellowstone
bin.250	Ile	I	0.0592536	Tectiviridae	Yellowstone
bin.376	Ile	I	0.0948312	Pithoviridae	Yellowstone
bin.403	Ile	I	0.0762791	Pithoviridae	Yellowstone
bin.421	Ile	I	0.0610046	Pithoviridae	Yellowstone
bin.569	Ile	I	0.0365591	CRESS	Yellowstone
bin.594	Ile	I	0.0861423	CRESS	Yellowstone
bin.690	Ile	I	0.0609319	CRESS	Yellowstone
bin.705	Ile	I	0.0614173	CRESS	Yellowstone
bin.750	Ile	I	0.0951976	Mimiviridae	Yellowstone
bin.757	Ile	I	0.119304	Pithoviridae	Yellowstone
bin.763	Ile	I	0.0718689	Pithoviridae	Yellowstone
bin.787	Ile	I	0.105942	Pithoviridae	Yellowstone
bin.795	Ile	I	0.0985083	Asfarviridae	Yellowstone
bin.800	Ile	I	0.0325949	Pandoravirus	Yellowstone
bin.871	Ile	I	0.0657653	Unknown	Yellowstone
bin.901	Ile	I	0.0598592	CRESS	Yellowstone
bin.932	Ile	I	0.0879516	Mimiviridae	Yellowstone
bin.941	Ile	I	0.0666667	CRESS	Yellowstone
bin.979	Ile	I	0.103935	Pithoviridae	Yellowstone
Abalone_asfa-like_virus	Lys	K	0.0833418	Asfarviridae	non-Lemonade_creek_hotspring
Acanthamoeba_castellanii_medusavirus	Lys	K	0.0439684	Unknown	non-Lemonade_creek_hotspring
Acanthamoeba_polyphaga_mimivirus	Lys	K	0.0895735	Mimiviridae	non-Lemonade_creek_hotspring
Acanthamoeba_polyphaga_moumouvirus	Lys	K	0.0925167	Mimiviridae	non-Lemonade_creek_hotspring
African_swine_fever_virus_strain_BA71V	Lys	K	0.0744781	Asfarviridae	non-Lemonade_creek_hotspring
Bacteriophage_PR772	Lys	K	0.053354	Tectiviridae	non-Lemonade_creek_hotspring
Brazilian_cedratvirus_	Lys	K	0.0599584	Pithoviridae	non-Lemonade_creek_hotspring
Burkholderia_phage_BCE1	Lys	K	0.0535168	Tectiviridae	non-Lemonade_creek_hotspring
Cafeteria_roenbergensis_virus_BV-PW1	Lys	K	0.103826	Mimiviridae	non-Lemonade_creek_hotspring
Cedratvirus_kamchatka_isolate_P4	Lys	K	0.0660067	Pithoviridae	non-Lemonade_creek_hotspring
Cedratvirus_lausannensis	Lys	K	0.0615968	Pithoviridae	non-Lemonade_creek_hotspring
Circoviridae_12_LDMD-2013	Lys	K	0.0438757	CRESS	non-Lemonade_creek_hotspring
Circoviridae_18_LDMD-2013	Lys	K	0.0615616	CRESS	non-Lemonade_creek_hotspring
Circovirus-like_genome_DCCV-13	Lys	K	0.0619946	CRESS	non-Lemonade_creek_hotspring
Enterobacteria_phage_PR4	Lys	K	0.0519403	Tectiviridae	non-Lemonade_creek_hotspring
Enterobacteria_phage_PR5	Lys	K	0.0529775	Tectiviridae	non-Lemonade_creek_hotspring
Enterobacteria_phage_PRD1	Lys	K	0.053062	Tectiviridae	non-Lemonade_creek_hotspring
Faustovirus_strain_E12	Lys	K	0.0700423	Asfarviridae	non-Lemonade_creek_hotspring
Kaumoebavirus_strain_KLCC10	Lys	K	0.0789014	Asfarviridae	non-Lemonade_creek_hotspring
Klosneuvirus_KNV1_isolate_KNV1_clone_Klosneuvirus_2	Lys	K	0.0953522	Mimiviridae	non-Lemonade_creek_hotspring
Lake_Sarah-associated_circular_virus	Lys	K	0.0526316	CRESS	non-Lemonade_creek_hotspring
MAG_Arizlama_virus_isolate_AZLM_734	Lys	K	0.0733057	CRESS	non-Lemonade_creek_hotspring
MAG_Faunusvirus_sp	Lys	K	0.0843143	Mimiviridae	non-Lemonade_creek_hotspring
MAG_Marseillevirus_LCMAC202	Lys	K	0.0735298	Marseilleviridae	non-Lemonade_creek_hotspring
MAG_Mimivirus_LCMiAC02	Lys	K	0.117143	Mimiviridae	non-Lemonade_creek_hotspring
MAG_Pithovirus_LCDPAC01	Lys	K	0.0939733	Pithoviridae	non-Lemonade_creek_hotspring
MAG_Pithovirus_LCPAC104	Lys	K	0.100045	Pithoviridae	non-Lemonade_creek_hotspring
MAG_Pithovirus_LCPAC201	Lys	K	0.065913	Pithoviridae	non-Lemonade_creek_hotspring
MAG_Pithovirus_LCPAC304	Lys	K	0.0742671	Pithoviridae	non-Lemonade_creek_hotspring
MAG_Pithovirus_LCPAC403	Lys	K	0.0862521	Pithoviridae	non-Lemonade_creek_hotspring
MAG_Satyrvirus_sp.	Lys	K	0.0836606	Mimiviridae	non-Lemonade_creek_hotspring
MAG_Solumvirus_sp	Lys	K	0.0820548	Asfarviridae	non-Lemonade_creek_hotspring
Megavirus_chiliensis	Lys	K	0.0890609	Mimiviridae	non-Lemonade_creek_hotspring
Pacmanvirus_A23	Lys	K	0.0845592	Asfarviridae	non-Lemonade_creek_hotspring
Pacmanvirus_S19_strain_S19	Lys	K	0.0849723	Asfarviridae	non-Lemonade_creek_hotspring
Pandoravirus_dulcis	Lys	K	0.0187945	Pandoravirus	non-Lemonade_creek_hotspring
Pandoravirus_macleodensis	Lys	K	0.020438	Pandoravirus	non-Lemonade_creek_hotspring
Pandoravirus_quercus_isolate_quercus	Lys	K	0.02016	Pandoravirus	non-Lemonade_creek_hotspring
Pandoravirus_salinus	Lys	K	0.0211766	Pandoravirus	non-Lemonade_creek_hotspring
Pithovirus_sibericum_isolate_P1084-T	Lys	K	0.0587944	Mimiviridae	non-Lemonade_creek_hotspring
Sewage-associated_circular_virus-27_isolate_SaCV-27_NZ-BS4103-2012	Lys	K	0.0646976	CRESS	non-Lemonade_creek_hotspring
Tupanvirus_deep_ocean	Lys	K	0.0869145	Mimiviridae	non-Lemonade_creek_hotspring
Tupanvirus_soda_lake	Lys	K	0.087355	Mimiviridae	non-Lemonade_creek_hotspring
uncultured_virus_	Lys	K	0.0587458	Pithoviridae	non-Lemonade_creek_hotspring
Yellowstone_lake_mimivirus	Lys	K	0.0900269	Mimiviridae	non-Lemonade_creek_hotspring
bin.1029	Lys	K	0.0498906	CRESS	Yellowstone
bin.1041	Lys	K	0.04814	CRESS	Yellowstone
bin.130	Lys	K	0.0587484	CRESS	Yellowstone
bin.1304	Lys	K	0.0836394	Pithoviridae	Yellowstone
bin.193	Lys	K	0.0798611	CRESS	Yellowstone
bin.232	Lys	K	0.0495963	CRESS	Yellowstone
bin.250	Lys	K	0.0396306	Tectiviridae	Yellowstone
bin.376	Lys	K	0.0695215	Pithoviridae	Yellowstone
bin.403	Lys	K	0.0501102	Pithoviridae	Yellowstone
bin.421	Lys	K	0.0596551	Pithoviridae	Yellowstone
bin.569	Lys	K	0.0494624	CRESS	Yellowstone
bin.594	Lys	K	0.0524345	CRESS	Yellowstone
bin.690	Lys	K	0.062724	CRESS	Yellowstone
bin.705	Lys	K	0.0535433	CRESS	Yellowstone
bin.750	Lys	K	0.0940298	Mimiviridae	Yellowstone
bin.757	Lys	K	0.0964549	Pithoviridae	Yellowstone
bin.763	Lys	K	0.0816419	Pithoviridae	Yellowstone
bin.787	Lys	K	0.0601438	Pithoviridae	Yellowstone
bin.795	Lys	K	0.0824752	Asfarviridae	Yellowstone
bin.800	Lys	K	0.0431206	Pandoravirus	Yellowstone
bin.871	Lys	K	0.061066	Unknown	Yellowstone
bin.901	Lys	K	0.0475352	CRESS	Yellowstone
bin.932	Lys	K	0.0692163	Mimiviridae	Yellowstone
bin.941	Lys	K	0.0555556	CRESS	Yellowstone
bin.979	Lys	K	0.0950376	Pithoviridae	Yellowstone
Abalone_asfa-like_virus	Leu	L	0.09255	Asfarviridae	non-Lemonade_creek_hotspring
Acanthamoeba_castellanii_medusavirus	Leu	L	0.0825069	Unknown	non-Lemonade_creek_hotspring
Acanthamoeba_polyphaga_mimivirus	Leu	L	0.0818671	Mimiviridae	non-Lemonade_creek_hotspring
Acanthamoeba_polyphaga_moumouvirus	Leu	L	0.0852648	Mimiviridae	non-Lemonade_creek_hotspring
African_swine_fever_virus_strain_BA71V	Leu	L	0.101318	Asfarviridae	non-Lemonade_creek_hotspring
Bacteriophage_PR772	Leu	L	0.0792577	Tectiviridae	non-Lemonade_creek_hotspring
Brazilian_cedratvirus_	Leu	L	0.110267	Pithoviridae	non-Lemonade_creek_hotspring
Burkholderia_phage_BCE1	Leu	L	0.0790738	Tectiviridae	non-Lemonade_creek_hotspring
Cafeteria_roenbergensis_virus_BV-PW1	Leu	L	0.0958138	Mimiviridae	non-Lemonade_creek_hotspring
Cedratvirus_kamchatka_isolate_P4	Leu	L	0.109851	Pithoviridae	non-Lemonade_creek_hotspring
Cedratvirus_lausannensis	Leu	L	0.106812	Pithoviridae	non-Lemonade_creek_hotspring
Circoviridae_12_LDMD-2013	Leu	L	0.071298	CRESS	non-Lemonade_creek_hotspring
Circoviridae_18_LDMD-2013	Leu	L	0.0465465	CRESS	non-Lemonade_creek_hotspring
Circovirus-like_genome_DCCV-13	Leu	L	0.0849057	CRESS	non-Lemonade_creek_hotspring
Enterobacteria_phage_PR4	Leu	L	0.0768159	Tectiviridae	non-Lemonade_creek_hotspring
Enterobacteria_phage_PR5	Leu	L	0.0786696	Tectiviridae	non-Lemonade_creek_hotspring
Enterobacteria_phage_PRD1	Leu	L	0.0779972	Tectiviridae	non-Lemonade_creek_hotspring
Faustovirus_strain_E12	Leu	L	0.0815719	Asfarviridae	non-Lemonade_creek_hotspring
Kaumoebavirus_strain_KLCC10	Leu	L	0.0863046	Asfarviridae	non-Lemonade_creek_hotspring
Klosneuvirus_KNV1_isolate_KNV1_clone_Klosneuvirus_2	Leu	L	0.0820318	Mimiviridae	non-Lemonade_creek_hotspring
Lake_Sarah-associated_circular_virus	Leu	L	0.0797963	CRESS	non-Lemonade_creek_hotspring
MAG_Arizlama_virus_isolate_AZLM_734	Leu	L	0.0677732	CRESS	non-Lemonade_creek_hotspring
MAG_Faunusvirus_sp	Leu	L	0.0822826	Mimiviridae	non-Lemonade_creek_hotspring
MAG_Marseillevirus_LCMAC202	Leu	L	0.0902156	Marseilleviridae	non-Lemonade_creek_hotspring
MAG_Mimivirus_LCMiAC02	Leu	L	0.0772998	Mimiviridae	non-Lemonade_creek_hotspring
MAG_Pithovirus_LCDPAC01	Leu	L	0.0994098	Pithoviridae	non-Lemonade_creek_hotspring
MAG_Pithovirus_LCPAC104	Leu	L	0.105478	Pithoviridae	non-Lemonade_creek_hotspring
MAG_Pithovirus_LCPAC201	Leu	L	0.0833351	Pithoviridae	non-Lemonade_creek_hotspring
MAG_Pithovirus_LCPAC304	Leu	L	0.0891083	Pithoviridae	non-Lemonade_creek_hotspring
MAG_Pithovirus_LCPAC403	Leu	L	0.0797357	Pithoviridae	non-Lemonade_creek_hotspring
MAG_Satyrvirus_sp.	Leu	L	0.0783251	Mimiviridae	non-Lemonade_creek_hotspring
MAG_Solumvirus_sp	Leu	L	0.0802448	Asfarviridae	non-Lemonade_creek_hotspring
Megavirus_chiliensis	Leu	L	0.0798544	Mimiviridae	non-Lemonade_creek_hotspring
Pacmanvirus_A23	Leu	L	0.079031	Asfarviridae	non-Lemonade_creek_hotspring
Pacmanvirus_S19_strain_S19	Leu	L	0.0823761	Asfarviridae	non-Lemonade_creek_hotspring
Pandoravirus_dulcis	Leu	L	0.0796351	Pandoravirus	non-Lemonade_creek_hotspring
Pandoravirus_macleodensis	Leu	L	0.0793032	Pandoravirus	non-Lemonade_creek_hotspring
Pandoravirus_quercus_isolate_quercus	Leu	L	0.0811751	Pandoravirus	non-Lemonade_creek_hotspring
Pandoravirus_salinus	Leu	L	0.0807231	Pandoravirus	non-Lemonade_creek_hotspring
Pithovirus_sibericum_isolate_P1084-T	Leu	L	0.100916	Mimiviridae	non-Lemonade_creek_hotspring
Sewage-associated_circular_virus-27_isolate_SaCV-27_NZ-BS4103-2012	Leu	L	0.0661041	CRESS	non-Lemonade_creek_hotspring
Tupanvirus_deep_ocean	Leu	L	0.0804381	Mimiviridae	non-Lemonade_creek_hotspring
Tupanvirus_soda_lake	Leu	L	0.0800999	Mimiviridae	non-Lemonade_creek_hotspring
uncultured_virus_	Leu	L	0.0824149	Pithoviridae	non-Lemonade_creek_hotspring
Yellowstone_lake_mimivirus	Leu	L	0.0838084	Mimiviridae	non-Lemonade_creek_hotspring
bin.1029	Leu	L	0.0691466	CRESS	Yellowstone
bin.1041	Leu	L	0.0700219	CRESS	Yellowstone
bin.130	Leu	L	0.0772669	CRESS	Yellowstone
bin.1304	Leu	L	0.107488	Pithoviridae	Yellowstone
bin.193	Leu	L	0.0601852	CRESS	Yellowstone
bin.232	Leu	L	0.0692042	CRESS	Yellowstone
bin.250	Leu	L	0.0992689	Tectiviridae	Yellowstone
bin.376	Leu	L	0.0930298	Pithoviridae	Yellowstone
bin.403	Leu	L	0.0975238	Pithoviridae	Yellowstone
bin.421	Leu	L	0.107808	Pithoviridae	Yellowstone
bin.569	Leu	L	0.0752688	CRESS	Yellowstone
bin.594	Leu	L	0.0805243	CRESS	Yellowstone
bin.690	Leu	L	0.0824373	CRESS	Yellowstone
bin.705	Leu	L	0.0740157	CRESS	Yellowstone
bin.750	Leu	L	0.0923504	Mimiviridae	Yellowstone
bin.757	Leu	L	0.0940682	Pithoviridae	Yellowstone
bin.763	Leu	L	0.108655	Pithoviridae	Yellowstone
bin.787	Leu	L	0.0844717	Pithoviridae	Yellowstone
bin.795	Leu	L	0.0826292	Asfarviridae	Yellowstone
bin.800	Leu	L	0.0780035	Pandoravirus	Yellowstone
bin.871	Leu	L	0.0908941	Unknown	Yellowstone
bin.901	Leu	L	0.0704225	CRESS	Yellowstone
bin.932	Leu	L	0.100246	Mimiviridae	Yellowstone
bin.941	Leu	L	0.0753086	CRESS	Yellowstone
bin.979	Leu	L	0.0845683	Pithoviridae	Yellowstone
Abalone_asfa-like_virus	Met	M	0.0226333	Asfarviridae	non-Lemonade_creek_hotspring
Acanthamoeba_castellanii_medusavirus	Met	M	0.0247785	Unknown	non-Lemonade_creek_hotspring
Acanthamoeba_polyphaga_mimivirus	Met	M	0.0215242	Mimiviridae	non-Lemonade_creek_hotspring
Acanthamoeba_polyphaga_moumouvirus	Met	M	0.0204859	Mimiviridae	non-Lemonade_creek_hotspring
African_swine_fever_virus_strain_BA71V	Met	M	0.0266007	Asfarviridae	non-Lemonade_creek_hotspring
Bacteriophage_PR772	Met	M	0.0276435	Tectiviridae	non-Lemonade_creek_hotspring
Brazilian_cedratvirus_	Met	M	0.0190286	Pithoviridae	non-Lemonade_creek_hotspring
Burkholderia_phage_BCE1	Met	M	0.0273045	Tectiviridae	non-Lemonade_creek_hotspring
Cafeteria_roenbergensis_virus_BV-PW1	Met	M	0.0193606	Mimiviridae	non-Lemonade_creek_hotspring
Cedratvirus_kamchatka_isolate_P4	Met	M	0.0199321	Pithoviridae	non-Lemonade_creek_hotspring
Cedratvirus_lausannensis	Met	M	0.0197392	Pithoviridae	non-Lemonade_creek_hotspring
Circoviridae_12_LDMD-2013	Met	M	0.0255941	CRESS	non-Lemonade_creek_hotspring
Circoviridae_18_LDMD-2013	Met	M	0.021021	CRESS	non-Lemonade_creek_hotspring
Circovirus-like_genome_DCCV-13	Met	M	0.0242588	CRESS	non-Lemonade_creek_hotspring
Enterobacteria_phage_PR4	Met	M	0.0286567	Tectiviridae	non-Lemonade_creek_hotspring
Enterobacteria_phage_PR5	Met	M	0.0270862	Tectiviridae	non-Lemonade_creek_hotspring
Enterobacteria_phage_PRD1	Met	M	0.0273289	Tectiviridae	non-Lemonade_creek_hotspring
Faustovirus_strain_E12	Met	M	0.0260007	Asfarviridae	non-Lemonade_creek_hotspring
Kaumoebavirus_strain_KLCC10	Met	M	0.026211	Asfarviridae	non-Lemonade_creek_hotspring
Klosneuvirus_KNV1_isolate_KNV1_clone_Klosneuvirus_2	Met	M	0.0233231	Mimiviridae	non-Lemonade_creek_hotspring
Lake_Sarah-associated_circular_virus	Met	M	0.0135823	CRESS	non-Lemonade_creek_hotspring
MAG_Arizlama_virus_isolate_AZLM_734	Met	M	0.0207469	CRESS	non-Lemonade_creek_hotspring
MAG_Faunusvirus_sp	Met	M	0.0285629	Mimiviridae	non-Lemonade_creek_hotspring
MAG_Marseillevirus_LCMAC202	Met	M	0.0208445	Marseilleviridae	non-Lemonade_creek_hotspring
MAG_Mimivirus_LCMiAC02	Met	M	0.0252433	Mimiviridae	non-Lemonade_creek_hotspring
MAG_Pithovirus_LCDPAC01	Met	M	0.0237651	Pithoviridae	non-Lemonade_creek_hotspring
MAG_Pithovirus_LCPAC104	Met	M	0.0160367	Pithoviridae	non-Lemonade_creek_hotspring
MAG_Pithovirus_LCPAC201	Met	M	0.0190462	Pithoviridae	non-Lemonade_creek_hotspring
MAG_Pithovirus_LCPAC304	Met	M	0.0237378	Pithoviridae	non-Lemonade_creek_hotspring
MAG_Pithovirus_LCPAC403	Met	M	0.0255227	Pithoviridae	non-Lemonade_creek_hotspring
MAG_Satyrvirus_sp.	Met	M	0.0224945	Mimiviridae	non-Lemonade_creek_hotspring
MAG_Solumvirus_sp	Met	M	0.020643	Asfarviridae	non-Lemonade_creek_hotspring
Megavirus_chiliensis	Met	M	0.022246	Mimiviridae	non-Lemonade_creek_hotspring
Pacmanvirus_A23	Met	M	0.0245747	Asfarviridae	non-Lemonade_creek_hotspring
Pacmanvirus_S19_strain_S19	Met	M	0.0237829	Asfarviridae	non-Lemonade_creek_hotspring
Pandoravirus_dulcis	Met	M	0.0191055	Pandoravirus	non-Lemonade_creek_hotspring
Pandoravirus_macleodensis	Met	M	0.021127	Pandoravirus	non-Lemonade_creek_hotspring
Pandoravirus_quercus_isolate_quercus	Met	M	0.0207587	Pandoravirus	non-Lemonade_creek_hotspring
Pandoravirus_salinus	Met	M	0.0197796	Pandoravirus	non-Lemonade_creek_hotspring
Pithovirus_sibericum_isolate_P1084-T	Met	M	0.0161996	Mimiviridae	non-Lemonade_creek_hotspring
Sewage-associated_circular_virus-27_isolate_SaCV-27_NZ-BS4103-2012	Met	M	0.0168776	CRESS	non-Lemonade_creek_hotspring
Tupanvirus_deep_ocean	Met	M	0.0244055	Mimiviridae	non-Lemonade_creek_hotspring
Tupanvirus_soda_lake	Met	M	0.0246996	Mimiviridae	non-Lemonade_creek_hotspring
uncultured_virus_	Met	M	0.0215384	Pithoviridae	non-Lemonade_creek_hotspring
Yellowstone_lake_mimivirus	Met	M	0.0271824	Mimiviridae	non-Lemonade_creek_hotspring
bin.1029	Met	M	0.0227571	CRESS	Yellowstone
bin.1041	Met	M	0.0196937	CRESS	Yellowstone
bin.130	Met	M	0.0166028	CRESS	Yellowstone
bin.1304	Met	M	0.0150513	Pithoviridae	Yellowstone
bin.193	Met	M	0.0243056	CRESS	Yellowstone
bin.232	Met	M	0.0207612	CRESS	Yellowstone
bin.250	Met	M	0.0307811	Tectiviridae	Yellowstone
bin.376	Met	M	0.0203044	Pithoviridae	Yellowstone
bin.403	Met	M	0.0211509	Pithoviridae	Yellowstone
bin.421	Met	M	0.0216772	Pithoviridae	Yellowstone
bin.569	Met	M	0.0193548	CRESS	Yellowstone
bin.594	Met	M	0.0131086	CRESS	Yellowstone
bin.690	Met	M	0.0164277	CRESS	Yellowstone
bin.705	Met	M	0.0188976	CRESS	Yellowstone
bin.750	Met	M	0.0212142	Mimiviridae	Yellowstone
bin.757	Met	M	0.0163887	Pithoviridae	Yellowstone
bin.763	Met	M	0.0162382	Pithoviridae	Yellowstone
bin.787	Met	M	0.0255563	Pithoviridae	Yellowstone
bin.795	Met	M	0.02225	Asfarviridae	Yellowstone
bin.800	Met	M	0.0219662	Pandoravirus	Yellowstone
bin.871	Met	M	0.0280309	Unknown	Yellowstone
bin.901	Met	M	0.0140845	CRESS	Yellowstone
bin.932	Met	M	0.0214794	Mimiviridae	Yellowstone
bin.941	Met	M	0.0222222	CRESS	Yellowstone
bin.979	Met	M	0.0192124	Pithoviridae	Yellowstone
Abalone_asfa-like_virus	Asn	N	0.059201	Asfarviridae	non-Lemonade_creek_hotspring
Acanthamoeba_castellanii_medusavirus	Asn	N	0.0310723	Unknown	non-Lemonade_creek_hotspring
Acanthamoeba_polyphaga_mimivirus	Asn	N	0.0886457	Mimiviridae	non-Lemonade_creek_hotspring
Acanthamoeba_polyphaga_moumouvirus	Asn	N	0.0992559	Mimiviridae	non-Lemonade_creek_hotspring
African_swine_fever_virus_strain_BA71V	Asn	N	0.060081	Asfarviridae	non-Lemonade_creek_hotspring
Bacteriophage_PR772	Asn	N	0.0491011	Tectiviridae	non-Lemonade_creek_hotspring
Brazilian_cedratvirus_	Asn	N	0.0446097	Pithoviridae	non-Lemonade_creek_hotspring
Burkholderia_phage_BCE1	Asn	N	0.0504587	Tectiviridae	non-Lemonade_creek_hotspring
Cafeteria_roenbergensis_virus_BV-PW1	Asn	N	0.0974141	Mimiviridae	non-Lemonade_creek_hotspring
Cedratvirus_kamchatka_isolate_P4	Asn	N	0.0462244	Pithoviridae	non-Lemonade_creek_hotspring
Cedratvirus_lausannensis	Asn	N	0.0448172	Pithoviridae	non-Lemonade_creek_hotspring
Circoviridae_12_LDMD-2013	Asn	N	0.0310786	CRESS	non-Lemonade_creek_hotspring
Circoviridae_18_LDMD-2013	Asn	N	0.0495495	CRESS	non-Lemonade_creek_hotspring
Circovirus-like_genome_DCCV-13	Asn	N	0.0444744	CRESS	non-Lemonade_creek_hotspring
Enterobacteria_phage_PR4	Asn	N	0.0495522	Tectiviridae	non-Lemonade_creek_hotspring
Enterobacteria_phage_PR5	Asn	N	0.0503884	Tectiviridae	non-Lemonade_creek_hotspring
Enterobacteria_phage_PRD1	Asn	N	0.0506683	Tectiviridae	non-Lemonade_creek_hotspring
Faustovirus_strain_E12	Asn	N	0.0673816	Asfarviridae	non-Lemonade_creek_hotspring
Kaumoebavirus_strain_KLCC10	Asn	N	0.0496379	Asfarviridae	non-Lemonade_creek_hotspring
Klosneuvirus_KNV1_isolate_KNV1_clone_Klosneuvirus_2	Asn	N	0.0830321	Mimiviridae	non-Lemonade_creek_hotspring
Lake_Sarah-associated_circular_virus	Asn	N	0.049236	CRESS	non-Lemonade_creek_hotspring
MAG_Arizlama_virus_isolate_AZLM_734	Asn	N	0.0677732	CRESS	non-Lemonade_creek_hotspring
MAG_Faunusvirus_sp	Asn	N	0.0628025	Mimiviridae	non-Lemonade_creek_hotspring
MAG_Marseillevirus_LCMAC202	Asn	N	0.0515372	Marseilleviridae	non-Lemonade_creek_hotspring
MAG_Mimivirus_LCMiAC02	Asn	N	0.0917425	Mimiviridae	non-Lemonade_creek_hotspring
MAG_Pithovirus_LCDPAC01	Asn	N	0.0615098	Pithoviridae	non-Lemonade_creek_hotspring
MAG_Pithovirus_LCPAC104	Asn	N	0.0986205	Pithoviridae	non-Lemonade_creek_hotspring
MAG_Pithovirus_LCPAC201	Asn	N	0.0587416	Pithoviridae	non-Lemonade_creek_hotspring
MAG_Pithovirus_LCPAC304	Asn	N	0.0440961	Pithoviridae	non-Lemonade_creek_hotspring
MAG_Pithovirus_LCPAC403	Asn	N	0.0563249	Pithoviridae	non-Lemonade_creek_hotspring
MAG_Satyrvirus_sp.	Asn	N	0.079691	Mimiviridae	non-Lemonade_creek_hotspring
MAG_Solumvirus_sp	Asn	N	0.0616704	Asfarviridae	non-Lemonade_creek_hotspring
Megavirus_chiliensis	Asn	N	0.100261	Mimiviridae	non-Lemonade_creek_hotspring
Pacmanvirus_A23	Asn	N	0.0674293	Asfarviridae	non-Lemonade_creek_hotspring
Pacmanvirus_S19_strain_S19	Asn	N	0.0688276	Asfarviridae	non-Lemonade_creek_hotspring
Pandoravirus_dulcis	Asn	N	0.0184011	Pandoravirus	non-Lemonade_creek_hotspring
Pandoravirus_macleodensis	Asn	N	0.0247671	Pandoravirus	non-Lemonade_creek_hotspring
Pandoravirus_quercus_isolate_quercus	Asn	N	0.0224062	Pandoravirus	non-Lemonade_creek_hotspring
Pandoravirus_salinus	Asn	N	0.0206721	Pandoravirus	non-Lemonade_creek_hotspring
Pithovirus_sibericum_isolate_P1084-T	Asn	N	0.0467648	Mimiviridae	non-Lemonade_creek_hotspring
Sewage-associated_circular_virus-27_isolate_SaCV-27_NZ-BS4103-2012	Asn	N	0.045007	CRESS	non-Lemonade_creek_hotspring
Tupanvirus_deep_ocean	Asn	N	0.0849428	Mimiviridae	non-Lemonade_creek_hotspring
Tupanvirus_soda_lake	Asn	N	0.0846337	Mimiviridae	non-Lemonade_creek_hotspring
uncultured_virus_	Asn	N	0.0635511	Pithoviridae	non-Lemonade_creek_hotspring
Yellowstone_lake_mimivirus	Asn	N	0.080652	Mimiviridae	non-Lemonade_creek_hotspring
bin.1029	Asn	N	0.0415755	CRESS	Yellowstone
bin.1041	Asn	N	0.04814	CRESS	Yellowstone
bin.130	Asn	N	0.0664112	CRESS	Yellowstone
bin.1304	Asn	N	0.0500895	Pithoviridae	Yellowstone
bin.193	Asn	N	0.0324074	CRESS	Yellowstone
bin.232	Asn	N	0.0472895	CRESS	Yellowstone
bin.250	Asn	N	0.0561755	Tectiviridae	Yellowstone
bin.376	Asn	N	0.071117	Pithoviridae	Yellowstone
bin.403	Asn	N	0.0481874	Pithoviridae	Yellowstone
bin.421	Asn	N	0.0455607	Pithoviridae	Yellowstone
bin.569	Asn	N	0.0258065	CRESS	Yellowstone
bin.594	Asn	N	0.0468165	CRESS	Yellowstone
bin.690	Asn	N	0.0540621	CRESS	Yellowstone
bin.705	Asn	N	0.0377953	CRESS	Yellowstone
bin.750	Asn	N	0.0667951	Mimiviridae	Yellowstone
bin.757	Asn	N	0.108277	Pithoviridae	Yellowstone
bin.763	Asn	N	0.0508695	Pithoviridae	Yellowstone
bin.787	Asn	N	0.0704701	Pithoviridae	Yellowstone
bin.795	Asn	N	0.0813204	Asfarviridae	Yellowstone
bin.800	Asn	N	0.03453	Pandoravirus	Yellowstone
bin.871	Asn	N	0.0611676	Unknown	Yellowstone
bin.901	Asn	N	0.0510563	CRESS	Yellowstone
bin.932	Asn	N	0.0639264	Mimiviridae	Yellowstone
bin.941	Asn	N	0.0345679	CRESS	Yellowstone
bin.979	Asn	N	0.0718957	Pithoviridae	Yellowstone
Abalone_asfa-like_virus	Pro	P	0.0466315	Asfarviridae	non-Lemonade_creek_hotspring
Acanthamoeba_castellanii_medusavirus	Pro	P	0.054652	Unknown	non-Lemonade_creek_hotspring
Acanthamoeba_polyphaga_mimivirus	Pro	P	0.0322462	Mimiviridae	non-Lemonade_creek_hotspring
Acanthamoeba_polyphaga_moumouvirus	Pro	P	0.0325495	Mimiviridae	non-Lemonade_creek_hotspring
African_swine_fever_virus_strain_BA71V	Pro	P	0.0435901	Asfarviridae	non-Lemonade_creek_hotspring
Bacteriophage_PR772	Pro	P	0.0520008	Tectiviridae	non-Lemonade_creek_hotspring
Brazilian_cedratvirus_	Pro	P	0.0434297	Pithoviridae	non-Lemonade_creek_hotspring
Burkholderia_phage_BCE1	Pro	P	0.0517693	Tectiviridae	non-Lemonade_creek_hotspring
Cafeteria_roenbergensis_virus_BV-PW1	Pro	P	0.0351314	Mimiviridae	non-Lemonade_creek_hotspring
Cedratvirus_kamchatka_isolate_P4	Pro	P	0.0425596	Pithoviridae	non-Lemonade_creek_hotspring
Cedratvirus_lausannensis	Pro	P	0.0418765	Pithoviridae	non-Lemonade_creek_hotspring
Circoviridae_12_LDMD-2013	Pro	P	0.0658135	CRESS	non-Lemonade_creek_hotspring
Circoviridae_18_LDMD-2013	Pro	P	0.0660661	CRESS	non-Lemonade_creek_hotspring
Circovirus-like_genome_DCCV-13	Pro	P	0.0552561	CRESS	non-Lemonade_creek_hotspring
Enterobacteria_phage_PR4	Pro	P	0.0521393	Tectiviridae	non-Lemonade_creek_hotspring
Enterobacteria_phage_PR5	Pro	P	0.0521808	Tectiviridae	non-Lemonade_creek_hotspring
Enterobacteria_phage_PRD1	Pro	P	0.0512667	Tectiviridae	non-Lemonade_creek_hotspring
Faustovirus_strain_E12	Pro	P	0.036296	Asfarviridae	non-Lemonade_creek_hotspring
Kaumoebavirus_strain_KLCC10	Pro	P	0.0385913	Asfarviridae	non-Lemonade_creek_hotspring
Klosneuvirus_KNV1_isolate_KNV1_clone_Klosneuvirus_2	Pro	P	0.0357521	Mimiviridae	non-Lemonade_creek_hotspring
Lake_Sarah-associated_circular_virus	Pro	P	0.0509338	CRESS	non-Lemonade_creek_hotspring
MAG_Arizlama_virus_isolate_AZLM_734	Pro	P	0.04426	CRESS	non-Lemonade_creek_hotspring
MAG_Faunusvirus_sp	Pro	P	0.0319689	Mimiviridae	non-Lemonade_creek_hotspring
MAG_Marseillevirus_LCMAC202	Pro	P	0.0450057	Marseilleviridae	non-Lemonade_creek_hotspring
MAG_Mimivirus_LCMiAC02	Pro	P	0.0303611	Mimiviridae	non-Lemonade_creek_hotspring
MAG_Pithovirus_LCDPAC01	Pro	P	0.0323082	Pithoviridae	non-Lemonade_creek_hotspring
MAG_Pithovirus_LCPAC104	Pro	P	0.0305172	Pithoviridae	non-Lemonade_creek_hotspring
MAG_Pithovirus_LCPAC201	Pro	P	0.060429	Pithoviridae	non-Lemonade_creek_hotspring
MAG_Pithovirus_LCPAC304	Pro	P	0.0436889	Pithoviridae	non-Lemonade_creek_hotspring
MAG_Pithovirus_LCPAC403	Pro	P	0.0327933	Pithoviridae	non-Lemonade_creek_hotspring
MAG_Satyrvirus_sp.	Pro	P	0.0465255	Mimiviridae	non-Lemonade_creek_hotspring
MAG_Solumvirus_sp	Pro	P	0.0438717	Asfarviridae	non-Lemonade_creek_hotspring
Megavirus_chiliensis	Pro	P	0.031037	Mimiviridae	non-Lemonade_creek_hotspring
Pacmanvirus_A23	Pro	P	0.034558	Asfarviridae	non-Lemonade_creek_hotspring
Pacmanvirus_S19_strain_S19	Pro	P	0.0367303	Asfarviridae	non-Lemonade_creek_hotspring
Pandoravirus_dulcis	Pro	P	0.0687325	Pandoravirus	non-Lemonade_creek_hotspring
Pandoravirus_macleodensis	Pro	P	0.0624998	Pandoravirus	non-Lemonade_creek_hotspring
Pandoravirus_quercus_isolate_quercus	Pro	P	0.0664096	Pandoravirus	non-Lemonade_creek_hotspring
Pandoravirus_salinus	Pro	P	0.0626865	Pandoravirus	non-Lemonade_creek_hotspring
Pithovirus_sibericum_isolate_P1084-T	Pro	P	0.0484823	Mimiviridae	non-Lemonade_creek_hotspring
Sewage-associated_circular_virus-27_isolate_SaCV-27_NZ-BS4103-2012	Pro	P	0.0534459	CRESS	non-Lemonade_creek_hotspring
Tupanvirus_deep_ocean	Pro	P	0.0381342	Mimiviridae	non-Lemonade_creek_hotspring
Tupanvirus_soda_lake	Pro	P	0.0373949	Mimiviridae	non-Lemonade_creek_hotspring
uncultured_virus_	Pro	P	0.0525349	Pithoviridae	non-Lemonade_creek_hotspring
Yellowstone_lake_mimivirus	Pro	P	0.0358506	Mimiviridae	non-Lemonade_creek_hotspring
bin.1029	Pro	P	0.0503282	CRESS	Yellowstone
bin.1041	Pro	P	0.0536105	CRESS	Yellowstone
bin.130	Pro	P	0.0440613	CRESS	Yellowstone
bin.1304	Pro	P	0.0444947	Pithoviridae	Yellowstone
bin.193	Pro	P	0.0520833	CRESS	Yellowstone
bin.232	Pro	P	0.0542099	CRESS	Yellowstone
bin.250	Pro	P	0.0519431	Tectiviridae	Yellowstone
bin.376	Pro	P	0.0435812	Pithoviridae	Yellowstone
bin.403	Pro	P	0.0646954	Pithoviridae	Yellowstone
bin.421	Pro	P	0.0517404	Pithoviridae	Yellowstone
bin.569	Pro	P	0.0795699	CRESS	Yellowstone
bin.594	Pro	P	0.0955056	CRESS	Yellowstone
bin.690	Pro	P	0.0654122	CRESS	Yellowstone
bin.705	Pro	P	0.0551181	CRESS	Yellowstone
bin.750	Pro	P	0.0384587	Mimiviridae	Yellowstone
bin.757	Pro	P	0.0354029	Pithoviridae	Yellowstone
bin.763	Pro	P	0.0472611	Pithoviridae	Yellowstone
bin.787	Pro	P	0.0480033	Pithoviridae	Yellowstone
bin.795	Pro	P	0.0389087	Asfarviridae	Yellowstone
bin.800	Pro	P	0.0552374	Pandoravirus	Yellowstone
bin.871	Pro	P	0.0439388	Unknown	Yellowstone
bin.901	Pro	P	0.0633803	CRESS	Yellowstone
bin.932	Pro	P	0.0458052	Mimiviridae	Yellowstone
bin.941	Pro	P	0.0530864	CRESS	Yellowstone
bin.979	Pro	P	0.0326429	Pithoviridae	Yellowstone
Abalone_asfa-like_virus	Gln	Q	0.0408662	Asfarviridae	non-Lemonade_creek_hotspring
Acanthamoeba_castellanii_medusavirus	Gln	Q	0.0329675	Unknown	non-Lemonade_creek_hotspring
Acanthamoeba_polyphaga_mimivirus	Gln	Q	0.0313527	Mimiviridae	non-Lemonade_creek_hotspring
Acanthamoeba_polyphaga_moumouvirus	Gln	Q	0.0300404	Mimiviridae	non-Lemonade_creek_hotspring
African_swine_fever_virus_strain_BA71V	Gln	Q	0.0431115	Asfarviridae	non-Lemonade_creek_hotspring
Bacteriophage_PR772	Gln	Q	0.0411753	Tectiviridae	non-Lemonade_creek_hotspring
Brazilian_cedratvirus_	Gln	Q	0.0364113	Pithoviridae	non-Lemonade_creek_hotspring
Burkholderia_phage_BCE1	Gln	Q	0.0441241	Tectiviridae	non-Lemonade_creek_hotspring
Cafeteria_roenbergensis_virus_BV-PW1	Gln	Q	0.0321632	Mimiviridae	non-Lemonade_creek_hotspring
Cedratvirus_kamchatka_isolate_P4	Gln	Q	0.0349461	Pithoviridae	non-Lemonade_creek_hotspring
Cedratvirus_lausannensis	Gln	Q	0.0349854	Pithoviridae	non-Lemonade_creek_hotspring
Circoviridae_12_LDMD-2013	Gln	Q	0.0420475	CRESS	non-Lemonade_creek_hotspring
Circoviridae_18_LDMD-2013	Gln	Q	0.0375375	CRESS	non-Lemonade_creek_hotspring
Circovirus-like_genome_DCCV-13	Gln	Q	0.0444744	CRESS	non-Lemonade_creek_hotspring
Enterobacteria_phage_PR4	Gln	Q	0.041592	Tectiviridae	non-Lemonade_creek_hotspring
Enterobacteria_phage_PR5	Gln	Q	0.041426	Tectiviridae	non-Lemonade_creek_hotspring
Enterobacteria_phage_PRD1	Gln	Q	0.0416916	Tectiviridae	non-Lemonade_creek_hotspring
Faustovirus_strain_E12	Gln	Q	0.028314	Asfarviridae	non-Lemonade_creek_hotspring
Kaumoebavirus_strain_KLCC10	Gln	Q	0.0280013	Asfarviridae	non-Lemonade_creek_hotspring
Klosneuvirus_KNV1_isolate_KNV1_clone_Klosneuvirus_2	Gln	Q	0.0361582	Mimiviridae	non-Lemonade_creek_hotspring
Lake_Sarah-associated_circular_virus	Gln	Q	0.0322581	CRESS	non-Lemonade_creek_hotspring
MAG_Arizlama_virus_isolate_AZLM_734	Gln	Q	0.0511757	CRESS	non-Lemonade_creek_hotspring
MAG_Faunusvirus_sp	Gln	Q	0.0322677	Mimiviridae	non-Lemonade_creek_hotspring
MAG_Marseillevirus_LCMAC202	Gln	Q	0.0413828	Marseilleviridae	non-Lemonade_creek_hotspring
MAG_Mimivirus_LCMiAC02	Gln	Q	0.0319937	Mimiviridae	non-Lemonade_creek_hotspring
MAG_Pithovirus_LCDPAC01	Gln	Q	0.0209692	Pithoviridae	non-Lemonade_creek_hotspring
MAG_Pithovirus_LCPAC104	Gln	Q	0.023422	Pithoviridae	non-Lemonade_creek_hotspring
MAG_Pithovirus_LCPAC201	Gln	Q	0.0442724	Pithoviridae	non-Lemonade_creek_hotspring
MAG_Pithovirus_LCPAC304	Gln	Q	0.0340187	Pithoviridae	non-Lemonade_creek_hotspring
MAG_Pithovirus_LCPAC403	Gln	Q	0.0233204	Pithoviridae	non-Lemonade_creek_hotspring
MAG_Satyrvirus_sp.	Gln	Q	0.0302629	Mimiviridae	non-Lemonade_creek_hotspring
MAG_Solumvirus_sp	Gln	Q	0.0308998	Asfarviridae	non-Lemonade_creek_hotspring
Megavirus_chiliensis	Gln	Q	0.0315108	Mimiviridae	non-Lemonade_creek_hotspring
Pacmanvirus_A23	Gln	Q	0.0328799	Asfarviridae	non-Lemonade_creek_hotspring
Pacmanvirus_S19_strain_S19	Gln	Q	0.0322476	Asfarviridae	non-Lemonade_creek_hotspring
Pandoravirus_dulcis	Gln	Q	0.024691	Pandoravirus	non-Lemonade_creek_hotspring
Pandoravirus_macleodensis	Gln	Q	0.028108	Pandoravirus	non-Lemonade_creek_hotspring
Pandoravirus_quercus_isolate_quercus	Gln	Q	0.027461	Pandoravirus	non-Lemonade_creek_hotspring
Pandoravirus_salinus	Gln	Q	0.0259448	Pandoravirus	non-Lemonade_creek_hotspring
Pithovirus_sibericum_isolate_P1084-T	Gln	Q	0.0423692	Mimiviridae	non-Lemonade_creek_hotspring
Sewage-associated_circular_virus-27_isolate_SaCV-27_NZ-BS4103-2012	Gln	Q	0.0351617	CRESS	non-Lemonade_creek_hotspring
Tupanvirus_deep_ocean	Gln	Q	0.0328677	Mimiviridae	non-Lemonade_creek_hotspring
Tupanvirus_soda_lake	Gln	Q	0.0327735	Mimiviridae	non-Lemonade_creek_hotspring
uncultured_virus_	Gln	Q	0.0369027	Pithoviridae	non-Lemonade_creek_hotspring
Yellowstone_lake_mimivirus	Gln	Q	0.0396194	Mimiviridae	non-Lemonade_creek_hotspring
bin.1029	Gln	Q	0.038512	CRESS	Yellowstone
bin.1041	Gln	Q	0.0371991	CRESS	Yellowstone
bin.130	Gln	Q	0.050447	CRESS	Yellowstone
bin.1304	Gln	Q	0.0289159	Pithoviridae	Yellowstone
bin.193	Gln	Q	0.0428241	CRESS	Yellowstone
bin.232	Gln	Q	0.0357555	CRESS	Yellowstone
bin.250	Gln	Q	0.0488649	Tectiviridae	Yellowstone
bin.376	Gln	Q	0.0283722	Pithoviridae	Yellowstone
bin.403	Gln	Q	0.0476481	Pithoviridae	Yellowstone
bin.421	Gln	Q	0.0411481	Pithoviridae	Yellowstone
bin.569	Gln	Q	0.0537634	CRESS	Yellowstone
bin.594	Gln	Q	0.0430712	CRESS	Yellowstone
bin.690	Gln	Q	0.0573477	CRESS	Yellowstone
bin.705	Gln	Q	0.0503937	CRESS	Yellowstone
bin.750	Gln	Q	0.0357311	Mimiviridae	Yellowstone
bin.757	Gln	Q	0.0232147	Pithoviridae	Yellowstone
bin.763	Gln	Q	0.0290516	Pithoviridae	Yellowstone
bin.787	Gln	Q	0.0346691	Pithoviridae	Yellowstone
bin.795	Gln	Q	0.0304687	Asfarviridae	Yellowstone
bin.800	Gln	Q	0.040959	Pandoravirus	Yellowstone
bin.871	Gln	Q	0.0387822	Unknown	Yellowstone
bin.901	Gln	Q	0.056338	CRESS	Yellowstone
bin.932	Gln	Q	0.0439246	Mimiviridae	Yellowstone
bin.941	Gln	Q	0.045679	CRESS	Yellowstone
bin.979	Gln	Q	0.02317	Pithoviridae	Yellowstone
Abalone_asfa-like_virus	Arg	R	0.0400717	Asfarviridae	non-Lemonade_creek_hotspring
Acanthamoeba_castellanii_medusavirus	Arg	R	0.0745295	Unknown	non-Lemonade_creek_hotspring
Acanthamoeba_polyphaga_mimivirus	Arg	R	0.0329937	Mimiviridae	non-Lemonade_creek_hotspring
Acanthamoeba_polyphaga_moumouvirus	Arg	R	0.0303502	Mimiviridae	non-Lemonade_creek_hotspring
African_swine_fever_virus_strain_BA71V	Arg	R	0.0404395	Asfarviridae	non-Lemonade_creek_hotspring
Bacteriophage_PR772	Arg	R	0.0404021	Tectiviridae	non-Lemonade_creek_hotspring
Brazilian_cedratvirus_	Arg	R	0.0524587	Pithoviridae	non-Lemonade_creek_hotspring
Burkholderia_phage_BCE1	Arg	R	0.037571	Tectiviridae	non-Lemonade_creek_hotspring
Cafeteria_roenbergensis_virus_BV-PW1	Arg	R	0.0238805	Mimiviridae	non-Lemonade_creek_hotspring
Cedratvirus_kamchatka_isolate_P4	Arg	R	0.0495031	Pithoviridae	non-Lemonade_creek_hotspring
Cedratvirus_lausannensis	Arg	R	0.0534815	Pithoviridae	non-Lemonade_creek_hotspring
Circoviridae_12_LDMD-2013	Arg	R	0.0676417	CRESS	non-Lemonade_creek_hotspring
Circoviridae_18_LDMD-2013	Arg	R	0.0690691	CRESS	non-Lemonade_creek_hotspring
Circovirus-like_genome_DCCV-13	Arg	R	0.0660377	CRESS	non-Lemonade_creek_hotspring
Enterobacteria_phage_PR4	Arg	R	0.038408	Tectiviridae	non-Lemonade_creek_hotspring
Enterobacteria_phage_PR5	Arg	R	0.0376419	Tectiviridae	non-Lemonade_creek_hotspring
Enterobacteria_phage_PRD1	Arg	R	0.0375025	Tectiviridae	non-Lemonade_creek_hotspring
Faustovirus_strain_E12	Arg	R	0.0464436	Asfarviridae	non-Lemonade_creek_hotspring
Kaumoebavirus_strain_KLCC10	Arg	R	0.0517953	Asfarviridae	non-Lemonade_creek_hotspring
Klosneuvirus_KNV1_isolate_KNV1_clone_Klosneuvirus_2	Arg	R	0.0294138	Mimiviridae	non-Lemonade_creek_hotspring
Lake_Sarah-associated_circular_virus	Arg	R	0.0628183	CRESS	non-Lemonade_creek_hotspring
MAG_Arizlama_virus_isolate_AZLM_734	Arg	R	0.055325	CRESS	non-Lemonade_creek_hotspring
MAG_Faunusvirus_sp	Arg	R	0.038542	Mimiviridae	non-Lemonade_creek_hotspring
MAG_Marseillevirus_LCMAC202	Arg	R	0.0460263	Marseilleviridae	non-Lemonade_creek_hotspring
MAG_Mimivirus_LCMiAC02	Arg	R	0.0371743	Mimiviridae	non-Lemonade_creek_hotspring
MAG_Pithovirus_LCDPAC01	Arg	R	0.0497049	Pithoviridae	non-Lemonade_creek_hotspring
MAG_Pithovirus_LCPAC104	Arg	R	0.0255058	Pithoviridae	non-Lemonade_creek_hotspring
MAG_Pithovirus_LCPAC201	Arg	R	0.0522664	Pithoviridae	non-Lemonade_creek_hotspring
MAG_Pithovirus_LCPAC304	Arg	R	0.0556189	Pithoviridae	non-Lemonade_creek_hotspring
MAG_Pithovirus_LCPAC403	Arg	R	0.0481793	Pithoviridae	non-Lemonade_creek_hotspring
MAG_Satyrvirus_sp.	Arg	R	0.02958	Mimiviridae	non-Lemonade_creek_hotspring
MAG_Solumvirus_sp	Arg	R	0.0348647	Asfarviridae	non-Lemonade_creek_hotspring
Megavirus_chiliensis	Arg	R	0.0290252	Mimiviridae	non-Lemonade_creek_hotspring
Pacmanvirus_A23	Arg	R	0.0422498	Asfarviridae	non-Lemonade_creek_hotspring
Pacmanvirus_S19_strain_S19	Arg	R	0.0417557	Asfarviridae	non-Lemonade_creek_hotspring
Pandoravirus_dulcis	Arg	R	0.0916497	Pandoravirus	non-Lemonade_creek_hotspring
Pandoravirus_macleodensis	Arg	R	0.0833705	Pandoravirus	non-Lemonade_creek_hotspring
Pandoravirus_quercus_isolate_quercus	Arg	R	0.0848458	Pandoravirus	non-Lemonade_creek_hotspring
Pandoravirus_salinus	Arg	R	0.0910372	Pandoravirus	non-Lemonade_creek_hotspring
Pithovirus_sibericum_isolate_P1084-T	Arg	R	0.052463	Mimiviridae	non-Lemonade_creek_hotspring
Sewage-associated_circular_virus-27_isolate_SaCV-27_NZ-BS4103-2012	Arg	R	0.068917	CRESS	non-Lemonade_creek_hotspring
Tupanvirus_deep_ocean	Arg	R	0.0325823	Mimiviridae	non-Lemonade_creek_hotspring
Tupanvirus_soda_lake	Arg	R	0.0325559	Mimiviridae	non-Lemonade_creek_hotspring
uncultured_virus_	Arg	R	0.0461979	Pithoviridae	non-Lemonade_creek_hotspring
Yellowstone_lake_mimivirus	Arg	R	0.0340133	Mimiviridae	non-Lemonade_creek_hotspring
bin.1029	Arg	R	0.0708972	CRESS	Yellowstone
bin.1041	Arg	R	0.0700219	CRESS	Yellowstone
bin.130	Arg	R	0.0536398	CRESS	Yellowstone
bin.1304	Arg	R	0.0447772	Pithoviridae	Yellowstone
bin.193	Arg	R	0.0509259	CRESS	Yellowstone
bin.232	Arg	R	0.0738178	CRESS	Yellowstone
bin.250	Arg	R	0.0342439	Tectiviridae	Yellowstone
bin.376	Arg	R	0.0413166	Pithoviridae	Yellowstone
bin.403	Arg	R	0.0558317	Pithoviridae	Yellowstone
bin.421	Arg	R	0.0556603	Pithoviridae	Yellowstone
bin.569	Arg	R	0.0645161	CRESS	Yellowstone
bin.594	Arg	R	0.0430712	CRESS	Yellowstone
bin.690	Arg	R	0.0471924	CRESS	Yellowstone
bin.705	Arg	R	0.0456693	CRESS	Yellowstone
bin.750	Arg	R	0.0391065	Mimiviridae	Yellowstone
bin.757	Arg	R	0.0259038	Pithoviridae	Yellowstone
bin.763	Arg	R	0.0447385	Pithoviridae	Yellowstone
bin.787	Arg	R	0.0404081	Pithoviridae	Yellowstone
bin.795	Arg	R	0.0433837	Asfarviridae	Yellowstone
bin.800	Arg	R	0.0925437	Pandoravirus	Yellowstone
bin.871	Arg	R	0.0388838	Unknown	Yellowstone
bin.901	Arg	R	0.056338	CRESS	Yellowstone
bin.932	Arg	R	0.0546195	Mimiviridae	Yellowstone
bin.941	Arg	R	0.0530864	CRESS	Yellowstone
bin.979	Arg	R	0.0353233	Pithoviridae	Yellowstone
Abalone_asfa-like_virus	Ser	S	0.0610141	Asfarviridae	non-Lemonade_creek_hotspring
Acanthamoeba_castellanii_medusavirus	Ser	S	0.065891	Unknown	non-Lemonade_creek_hotspring
Acanthamoeba_polyphaga_mimivirus	Ser	S	0.0737597	Mimiviridae	non-Lemonade_creek_hotspring
Acanthamoeba_polyphaga_moumouvirus	Ser	S	0.0642764	Mimiviridae	non-Lemonade_creek_hotspring
African_swine_fever_virus_strain_BA71V	Ser	S	0.0614369	Asfarviridae	non-Lemonade_creek_hotspring
Bacteriophage_PR772	Ser	S	0.0579934	Tectiviridae	non-Lemonade_creek_hotspring
Brazilian_cedratvirus_	Ser	S	0.0743444	Pithoviridae	non-Lemonade_creek_hotspring
Burkholderia_phage_BCE1	Ser	S	0.0548274	Tectiviridae	non-Lemonade_creek_hotspring
Cafeteria_roenbergensis_virus_BV-PW1	Ser	S	0.0633316	Mimiviridae	non-Lemonade_creek_hotspring
Cedratvirus_kamchatka_isolate_P4	Ser	S	0.07775	Pithoviridae	non-Lemonade_creek_hotspring
Cedratvirus_lausannensis	Ser	S	0.0734606	Pithoviridae	non-Lemonade_creek_hotspring
Circoviridae_12_LDMD-2013	Ser	S	0.071298	CRESS	non-Lemonade_creek_hotspring
Circoviridae_18_LDMD-2013	Ser	S	0.0720721	CRESS	non-Lemonade_creek_hotspring
Circovirus-like_genome_DCCV-13	Ser	S	0.0727763	CRESS	non-Lemonade_creek_hotspring
Enterobacteria_phage_PR4	Ser	S	0.0549254	Tectiviridae	non-Lemonade_creek_hotspring
Enterobacteria_phage_PR5	Ser	S	0.0561641	Tectiviridae	non-Lemonade_creek_hotspring
Enterobacteria_phage_PRD1	Ser	S	0.0564532	Tectiviridae	non-Lemonade_creek_hotspring
Faustovirus_strain_E12	Ser	S	0.0619937	Asfarviridae	non-Lemonade_creek_hotspring
Kaumoebavirus_strain_KLCC10	Ser	S	0.0604159	Asfarviridae	non-Lemonade_creek_hotspring
Klosneuvirus_KNV1_isolate_KNV1_clone_Klosneuvirus_2	Ser	S	0.0581046	Mimiviridae	non-Lemonade_creek_hotspring
Lake_Sarah-associated_circular_virus	Ser	S	0.0662139	CRESS	non-Lemonade_creek_hotspring
MAG_Arizlama_virus_isolate_AZLM_734	Ser	S	0.077455	CRESS	non-Lemonade_creek_hotspring
MAG_Faunusvirus_sp	Ser	S	0.0617269	Mimiviridae	non-Lemonade_creek_hotspring
MAG_Marseillevirus_LCMAC202	Ser	S	0.0579666	Marseilleviridae	non-Lemonade_creek_hotspring
MAG_Mimivirus_LCMiAC02	Ser	S	0.0605338	Mimiviridae	non-Lemonade_creek_hotspring
MAG_Pithovirus_LCDPAC01	Ser	S	0.0657036	Pithoviridae	non-Lemonade_creek_hotspring
MAG_Pithovirus_LCPAC104	Ser	S	0.0798934	Pithoviridae	non-Lemonade_creek_hotspring
MAG_Pithovirus_LCPAC201	Ser	S	0.0822805	Pithoviridae	non-Lemonade_creek_hotspring
MAG_Pithovirus_LCPAC304	Ser	S	0.0615839	Pithoviridae	non-Lemonade_creek_hotspring
MAG_Pithovirus_LCPAC403	Ser	S	0.0765982	Pithoviridae	non-Lemonade_creek_hotspring
MAG_Satyrvirus_sp.	Ser	S	0.0681663	Mimiviridae	non-Lemonade_creek_hotspring
MAG_Solumvirus_sp	Ser	S	0.083951	Asfarviridae	non-Lemonade_creek_hotspring
Megavirus_chiliensis	Ser	S	0.0673628	Mimiviridae	non-Lemonade_creek_hotspring
Pacmanvirus_A23	Ser	S	0.0634854	Asfarviridae	non-Lemonade_creek_hotspring
Pacmanvirus_S19_strain_S19	Ser	S	0.0634099	Asfarviridae	non-Lemonade_creek_hotspring
Pandoravirus_dulcis	Ser	S	0.056294	Pandoravirus	non-Lemonade_creek_hotspring
Pandoravirus_macleodensis	Ser	S	0.0634292	Pandoravirus	non-Lemonade_creek_hotspring
Pandoravirus_quercus_isolate_quercus	Ser	S	0.0584632	Pandoravirus	non-Lemonade_creek_hotspring
Pandoravirus_salinus	Ser	S	0.0584264	Pandoravirus	non-Lemonade_creek_hotspring
Pithovirus_sibericum_isolate_P1084-T	Ser	S	0.0909389	Mimiviridae	non-Lemonade_creek_hotspring
Sewage-associated_circular_virus-27_isolate_SaCV-27_NZ-BS4103-2012	Ser	S	0.0773558	CRESS	non-Lemonade_creek_hotspring
Tupanvirus_deep_ocean	Ser	S	0.0652896	Mimiviridae	non-Lemonade_creek_hotspring
Tupanvirus_soda_lake	Ser	S	0.0650131	Mimiviridae	non-Lemonade_creek_hotspring
uncultured_virus_	Ser	S	0.0722631	Pithoviridae	non-Lemonade_creek_hotspring
Yellowstone_lake_mimivirus	Ser	S	0.0677439	Mimiviridae	non-Lemonade_creek_hotspring
bin.1029	Ser	S	0.0665208	CRESS	Yellowstone
bin.1041	Ser	S	0.0656455	CRESS	Yellowstone
bin.130	Ser	S	0.0472542	CRESS	Yellowstone
bin.1304	Ser	S	0.0723368	Pithoviridae	Yellowstone
bin.193	Ser	S	0.0462963	CRESS	Yellowstone
bin.232	Ser	S	0.0668973	CRESS	Yellowstone
bin.250	Ser	S	0.0815698	Tectiviridae	Yellowstone
bin.376	Ser	S	0.0755819	Pithoviridae	Yellowstone
bin.403	Ser	S	0.0696197	Pithoviridae	Yellowstone
bin.421	Ser	S	0.0633287	Pithoviridae	Yellowstone
bin.569	Ser	S	0.0731183	CRESS	Yellowstone
bin.594	Ser	S	0.102996	CRESS	Yellowstone
bin.690	Ser	S	0.0752688	CRESS	Yellowstone
bin.705	Ser	S	0.0771654	CRESS	Yellowstone
bin.750	Ser	S	0.0662917	Mimiviridae	Yellowstone
bin.757	Ser	S	0.0807186	Pithoviridae	Yellowstone
bin.763	Ser	S	0.076296	Pithoviridae	Yellowstone
bin.787	Ser	S	0.0697015	Pithoviridae	Yellowstone
bin.795	Ser	S	0.0697623	Asfarviridae	Yellowstone
bin.800	Ser	S	0.0870588	Pandoravirus	Yellowstone
bin.871	Ser	S	0.0729858	Unknown	Yellowstone
bin.901	Ser	S	0.0580986	CRESS	Yellowstone
bin.932	Ser	S	0.0572997	Mimiviridae	Yellowstone
bin.941	Ser	S	0.0703704	CRESS	Yellowstone
bin.979	Ser	S	0.0771724	Pithoviridae	Yellowstone
Abalone_asfa-like_virus	Thr	T	0.0591806	Asfarviridae	non-Lemonade_creek_hotspring
Acanthamoeba_castellanii_medusavirus	Thr	T	0.0571554	Unknown	non-Lemonade_creek_hotspring
Acanthamoeba_polyphaga_mimivirus	Thr	T	0.0524674	Mimiviridae	non-Lemonade_creek_hotspring
Acanthamoeba_polyphaga_moumouvirus	Thr	T	0.0485403	Mimiviridae	non-Lemonade_creek_hotspring
African_swine_fever_virus_strain_BA71V	Thr	T	0.0563122	Asfarviridae	non-Lemonade_creek_hotspring
Bacteriophage_PR772	Thr	T	0.0572202	Tectiviridae	non-Lemonade_creek_hotspring
Brazilian_cedratvirus_	Thr	T	0.053336	Pithoviridae	non-Lemonade_creek_hotspring
Burkholderia_phage_BCE1	Thr	T	0.0565749	Tectiviridae	non-Lemonade_creek_hotspring
Cafeteria_roenbergensis_virus_BV-PW1	Thr	T	0.0585631	Mimiviridae	non-Lemonade_creek_hotspring
Cedratvirus_kamchatka_isolate_P4	Thr	T	0.0504804	Pithoviridae	non-Lemonade_creek_hotspring
Cedratvirus_lausannensis	Thr	T	0.0501559	Pithoviridae	non-Lemonade_creek_hotspring
Circoviridae_12_LDMD-2013	Thr	T	0.0585009	CRESS	non-Lemonade_creek_hotspring
Circoviridae_18_LDMD-2013	Thr	T	0.0630631	CRESS	non-Lemonade_creek_hotspring
Circovirus-like_genome_DCCV-13	Thr	T	0.06469	CRESS	non-Lemonade_creek_hotspring
Enterobacteria_phage_PR4	Thr	T	0.0575124	Tectiviridae	non-Lemonade_creek_hotspring
Enterobacteria_phage_PR5	Thr	T	0.0563633	Tectiviridae	non-Lemonade_creek_hotspring
Enterobacteria_phage_PRD1	Thr	T	0.0566527	Tectiviridae	non-Lemonade_creek_hotspring
Faustovirus_strain_E12	Thr	T	0.0634054	Asfarviridae	non-Lemonade_creek_hotspring
Kaumoebavirus_strain_KLCC10	Thr	T	0.0540153	Asfarviridae	non-Lemonade_creek_hotspring
Klosneuvirus_KNV1_isolate_KNV1_clone_Klosneuvirus_2	Thr	T	0.0645024	Mimiviridae	non-Lemonade_creek_hotspring
Lake_Sarah-associated_circular_virus	Thr	T	0.0780985	CRESS	non-Lemonade_creek_hotspring
MAG_Arizlama_virus_isolate_AZLM_734	Thr	T	0.0705394	CRESS	non-Lemonade_creek_hotspring
MAG_Faunusvirus_sp	Thr	T	0.065372	Mimiviridae	non-Lemonade_creek_hotspring
MAG_Marseillevirus_LCMAC202	Thr	T	0.0621253	Marseilleviridae	non-Lemonade_creek_hotspring
MAG_Mimivirus_LCMiAC02	Thr	T	0.0510204	Mimiviridae	non-Lemonade_creek_hotspring
MAG_Pithovirus_LCDPAC01	Thr	T	0.0604225	Pithoviridae	non-Lemonade_creek_hotspring
MAG_Pithovirus_LCPAC104	Thr	T	0.0405138	Pithoviridae	non-Lemonade_creek_hotspring
MAG_Pithovirus_LCPAC201	Thr	T	0.0641412	Pithoviridae	non-Lemonade_creek_hotspring
MAG_Pithovirus_LCPAC304	Thr	T	0.0605456	Pithoviridae	non-Lemonade_creek_hotspring
MAG_Pithovirus_LCPAC403	Thr	T	0.0566265	Pithoviridae	non-Lemonade_creek_hotspring
MAG_Satyrvirus_sp.	Thr	T	0.0524159	Mimiviridae	non-Lemonade_creek_hotspring
MAG_Solumvirus_sp	Thr	T	0.0724444	Asfarviridae	non-Lemonade_creek_hotspring
Megavirus_chiliensis	Thr	T	0.0502283	Mimiviridae	non-Lemonade_creek_hotspring
Pacmanvirus_A23	Thr	T	0.0579061	Asfarviridae	non-Lemonade_creek_hotspring
Pacmanvirus_S19_strain_S19	Thr	T	0.0571991	Asfarviridae	non-Lemonade_creek_hotspring
Pandoravirus_dulcis	Thr	T	0.0551043	Pandoravirus	non-Lemonade_creek_hotspring
Pandoravirus_macleodensis	Thr	T	0.0591002	Pandoravirus	non-Lemonade_creek_hotspring
Pandoravirus_quercus_isolate_quercus	Thr	T	0.0600682	Pandoravirus	non-Lemonade_creek_hotspring
Pandoravirus_salinus	Thr	T	0.0558874	Pandoravirus	non-Lemonade_creek_hotspring
Pithovirus_sibericum_isolate_P1084-T	Thr	T	0.0474489	Mimiviridae	non-Lemonade_creek_hotspring
Sewage-associated_circular_virus-27_isolate_SaCV-27_NZ-BS4103-2012	Thr	T	0.0661041	CRESS	non-Lemonade_creek_hotspring
Tupanvirus_deep_ocean	Thr	T	0.0573251	Mimiviridae	non-Lemonade_creek_hotspring
Tupanvirus_soda_lake	Thr	T	0.0566476	Mimiviridae	non-Lemonade_creek_hotspring
uncultured_virus_	Thr	T	0.0645416	Pithoviridae	non-Lemonade_creek_hotspring
Yellowstone_lake_mimivirus	Thr	T	0.0577095	Mimiviridae	non-Lemonade_creek_hotspring
bin.1029	Thr	T	0.0652079	CRESS	Yellowstone
bin.1041	Thr	T	0.0689278	CRESS	Yellowstone
bin.130	Thr	T	0.0619413	CRESS	Yellowstone
bin.1304	Thr	T	0.0514646	Pithoviridae	Yellowstone
bin.193	Thr	T	0.037037	CRESS	Yellowstone
bin.232	Thr	T	0.0645905	CRESS	Yellowstone
bin.250	Thr	T	0.056945	Tectiviridae	Yellowstone
bin.376	Thr	T	0.0553418	Pithoviridae	Yellowstone
bin.403	Thr	T	0.0545889	Pithoviridae	Yellowstone
bin.421	Thr	T	0.0545786	Pithoviridae	Yellowstone
bin.569	Thr	T	0.0365591	CRESS	Yellowstone
bin.594	Thr	T	0.076779	CRESS	Yellowstone
bin.690	Thr	T	0.0546595	CRESS	Yellowstone
bin.705	Thr	T	0.0740157	CRESS	Yellowstone
bin.750	Thr	T	0.0476277	Mimiviridae	Yellowstone
bin.757	Thr	T	0.0502005	Pithoviridae	Yellowstone
bin.763	Thr	T	0.0523731	Pithoviridae	Yellowstone
bin.787	Thr	T	0.0606851	Pithoviridae	Yellowstone
bin.795	Thr	T	0.0494659	Asfarviridae	Yellowstone
bin.800	Thr	T	0.055858	Pandoravirus	Yellowstone
bin.871	Thr	T	0.0652509	Unknown	Yellowstone
bin.901	Thr	T	0.0633803	CRESS	Yellowstone
bin.932	Thr	T	0.0462721	Mimiviridae	Yellowstone
bin.941	Thr	T	0.0728395	CRESS	Yellowstone
bin.979	Thr	T	0.0518132	Pithoviridae	Yellowstone
Abalone_asfa-like_virus	Val	V	0.0539043	Asfarviridae	non-Lemonade_creek_hotspring
Acanthamoeba_castellanii_medusavirus	Val	V	0.0679007	Unknown	non-Lemonade_creek_hotspring
Acanthamoeba_polyphaga_mimivirus	Val	V	0.0505401	Mimiviridae	non-Lemonade_creek_hotspring
Acanthamoeba_polyphaga_moumouvirus	Val	V	0.0439627	Mimiviridae	non-Lemonade_creek_hotspring
African_swine_fever_virus_strain_BA71V	Val	V	0.0514866	Asfarviridae	non-Lemonade_creek_hotspring
Bacteriophage_PR772	Val	V	0.0661125	Tectiviridae	non-Lemonade_creek_hotspring
Brazilian_cedratvirus_	Val	V	0.0652299	Pithoviridae	non-Lemonade_creek_hotspring
Burkholderia_phage_BCE1	Val	V	0.0670599	Tectiviridae	non-Lemonade_creek_hotspring
Cafeteria_roenbergensis_virus_BV-PW1	Val	V	0.0405054	Mimiviridae	non-Lemonade_creek_hotspring
Cedratvirus_kamchatka_isolate_P4	Val	V	0.0653605	Pithoviridae	non-Lemonade_creek_hotspring
Cedratvirus_lausannensis	Val	V	0.0643797	Pithoviridae	non-Lemonade_creek_hotspring
Circoviridae_12_LDMD-2013	Val	V	0.0822669	CRESS	non-Lemonade_creek_hotspring
Circoviridae_18_LDMD-2013	Val	V	0.0735736	CRESS	non-Lemonade_creek_hotspring
Circovirus-like_genome_DCCV-13	Val	V	0.0606469	CRESS	non-Lemonade_creek_hotspring
Enterobacteria_phage_PR4	Val	V	0.0676617	Tectiviridae	non-Lemonade_creek_hotspring
Enterobacteria_phage_PR5	Val	V	0.065724	Tectiviridae	non-Lemonade_creek_hotspring
Enterobacteria_phage_PRD1	Val	V	0.0672252	Tectiviridae	non-Lemonade_creek_hotspring
Faustovirus_strain_E12	Val	V	0.0652752	Asfarviridae	non-Lemonade_creek_hotspring
Kaumoebavirus_strain_KLCC10	Val	V	0.0621078	Asfarviridae	non-Lemonade_creek_hotspring
Klosneuvirus_KNV1_isolate_KNV1_clone_Klosneuvirus_2	Val	V	0.0450516	Mimiviridae	non-Lemonade_creek_hotspring
Lake_Sarah-associated_circular_virus	Val	V	0.057725	CRESS	non-Lemonade_creek_hotspring
MAG_Arizlama_virus_isolate_AZLM_734	Val	V	0.0677732	CRESS	non-Lemonade_creek_hotspring
MAG_Faunusvirus_sp	Val	V	0.0582014	Mimiviridae	non-Lemonade_creek_hotspring
MAG_Marseillevirus_LCMAC202	Val	V	0.0658757	Marseilleviridae	non-Lemonade_creek_hotspring
MAG_Mimivirus_LCMiAC02	Val	V	0.0421978	Mimiviridae	non-Lemonade_creek_hotspring
MAG_Pithovirus_LCDPAC01	Val	V	0.0602672	Pithoviridae	non-Lemonade_creek_hotspring
MAG_Pithovirus_LCPAC104	Val	V	0.0302271	Pithoviridae	non-Lemonade_creek_hotspring
MAG_Pithovirus_LCPAC201	Val	V	0.0585518	Pithoviridae	non-Lemonade_creek_hotspring
MAG_Pithovirus_LCPAC304	Val	V	0.0640269	Pithoviridae	non-Lemonade_creek_hotspring
MAG_Pithovirus_LCPAC403	Val	V	0.052765	Pithoviridae	non-Lemonade_creek_hotspring
MAG_Satyrvirus_sp.	Val	V	0.0516476	Mimiviridae	non-Lemonade_creek_hotspring
MAG_Solumvirus_sp	Val	V	0.056542	Asfarviridae	non-Lemonade_creek_hotspring
Megavirus_chiliensis	Val	V	0.0427874	Mimiviridae	non-Lemonade_creek_hotspring
Pacmanvirus_A23	Val	V	0.0563047	Asfarviridae	non-Lemonade_creek_hotspring
Pacmanvirus_S19_strain_S19	Val	V	0.0555296	Asfarviridae	non-Lemonade_creek_hotspring
Pandoravirus_dulcis	Val	V	0.0751945	Pandoravirus	non-Lemonade_creek_hotspring
Pandoravirus_macleodensis	Val	V	0.074878	Pandoravirus	non-Lemonade_creek_hotspring
Pandoravirus_quercus_isolate_quercus	Val	V	0.0738147	Pandoravirus	non-Lemonade_creek_hotspring
Pandoravirus_salinus	Val	V	0.0737911	Pandoravirus	non-Lemonade_creek_hotspring
Pithovirus_sibericum_isolate_P1084-T	Val	V	0.0557743	Mimiviridae	non-Lemonade_creek_hotspring
Sewage-associated_circular_virus-27_isolate_SaCV-27_NZ-BS4103-2012	Val	V	0.0703235	CRESS	non-Lemonade_creek_hotspring
Tupanvirus_deep_ocean	Val	V	0.0532237	Mimiviridae	non-Lemonade_creek_hotspring
Tupanvirus_soda_lake	Val	V	0.0536325	Mimiviridae	non-Lemonade_creek_hotspring
uncultured_virus_	Val	V	0.0594946	Pithoviridae	non-Lemonade_creek_hotspring
Yellowstone_lake_mimivirus	Val	V	0.045885	Mimiviridae	non-Lemonade_creek_hotspring
bin.1029	Val	V	0.0774617	CRESS	Yellowstone
bin.1041	Val	V	0.0776805	CRESS	Yellowstone
bin.130	Val	V	0.054917	CRESS	Yellowstone
bin.1304	Val	V	0.0596402	Pithoviridae	Yellowstone
bin.193	Val	V	0.0497685	CRESS	Yellowstone
bin.232	Val	V	0.0749712	CRESS	Yellowstone
bin.250	Val	V	0.0657945	Tectiviridae	Yellowstone
bin.376	Val	V	0.0595237	Pithoviridae	Yellowstone
bin.403	Val	V	0.0620691	Pithoviridae	Yellowstone
bin.421	Val	V	0.0634037	Pithoviridae	Yellowstone
bin.569	Val	V	0.083871	CRESS	Yellowstone
bin.594	Val	V	0.0655431	CRESS	Yellowstone
bin.690	Val	V	0.0686977	CRESS	Yellowstone
bin.705	Val	V	0.0488189	CRESS	Yellowstone
bin.750	Val	V	0.0460225	Mimiviridae	Yellowstone
bin.757	Val	V	0.0373122	Pithoviridae	Yellowstone
bin.763	Val	V	0.0605423	Pithoviridae	Yellowstone
bin.787	Val	V	0.0496815	Pithoviridae	Yellowstone
bin.795	Val	V	0.0442883	Asfarviridae	Yellowstone
bin.800	Val	V	0.0642368	Pandoravirus	Yellowstone
bin.871	Val	V	0.0658606	Unknown	Yellowstone
bin.901	Val	V	0.0510563	CRESS	Yellowstone
bin.932	Val	V	0.0514469	Mimiviridae	Yellowstone
bin.941	Val	V	0.0481481	CRESS	Yellowstone
bin.979	Val	V	0.0466627	Pithoviridae	Yellowstone
Abalone_asfa-like_virus	Trp	W	0.00975818	Asfarviridae	non-Lemonade_creek_hotspring
Acanthamoeba_castellanii_medusavirus	Trp	W	0.016043	Unknown	non-Lemonade_creek_hotspring
Acanthamoeba_polyphaga_mimivirus	Trp	W	0.00739143	Mimiviridae	non-Lemonade_creek_hotspring
Acanthamoeba_polyphaga_moumouvirus	Trp	W	0.00818815	Mimiviridae	non-Lemonade_creek_hotspring
African_swine_fever_virus_strain_BA71V	Trp	W	0.0105884	Asfarviridae	non-Lemonade_creek_hotspring
Bacteriophage_PR772	Trp	W	0.0123719	Tectiviridae	non-Lemonade_creek_hotspring
Brazilian_cedratvirus_	Trp	W	0.0130584	Pithoviridae	non-Lemonade_creek_hotspring
Burkholderia_phage_BCE1	Trp	W	0.0122324	Tectiviridae	non-Lemonade_creek_hotspring
Cafeteria_roenbergensis_virus_BV-PW1	Trp	W	0.00906668	Mimiviridae	non-Lemonade_creek_hotspring
Cedratvirus_kamchatka_isolate_P4	Trp	W	0.0134141	Pithoviridae	non-Lemonade_creek_hotspring
Cedratvirus_lausannensis	Trp	W	0.0150821	Pithoviridae	non-Lemonade_creek_hotspring
Circoviridae_12_LDMD-2013	Trp	W	0.0201097	CRESS	non-Lemonade_creek_hotspring
Circoviridae_18_LDMD-2013	Trp	W	0.0195195	CRESS	non-Lemonade_creek_hotspring
Circovirus-like_genome_DCCV-13	Trp	W	0.0242588	CRESS	non-Lemonade_creek_hotspring
Enterobacteria_phage_PR4	Trp	W	0.0127363	Tectiviridae	non-Lemonade_creek_hotspring
Enterobacteria_phage_PR5	Trp	W	0.0123481	Tectiviridae	non-Lemonade_creek_hotspring
Enterobacteria_phage_PRD1	Trp	W	0.0123678	Tectiviridae	non-Lemonade_creek_hotspring
Faustovirus_strain_E12	Trp	W	0.0106131	Asfarviridae	non-Lemonade_creek_hotspring
Kaumoebavirus_strain_KLCC10	Trp	W	0.012819	Asfarviridae	non-Lemonade_creek_hotspring
Klosneuvirus_KNV1_isolate_KNV1_clone_Klosneuvirus_2	Trp	W	0.00776445	Mimiviridae	non-Lemonade_creek_hotspring
Lake_Sarah-associated_circular_virus	Trp	W	0.0254669	CRESS	non-Lemonade_creek_hotspring
MAG_Arizlama_virus_isolate_AZLM_734	Trp	W	0.0207469	CRESS	non-Lemonade_creek_hotspring
MAG_Faunusvirus_sp	Trp	W	0.00752913	Mimiviridae	non-Lemonade_creek_hotspring
MAG_Marseillevirus_LCMAC202	Trp	W	0.0134201	Marseilleviridae	non-Lemonade_creek_hotspring
MAG_Mimivirus_LCMiAC02	Trp	W	0.00762951	Mimiviridae	non-Lemonade_creek_hotspring
MAG_Pithovirus_LCDPAC01	Trp	W	0.00807704	Pithoviridae	non-Lemonade_creek_hotspring
MAG_Pithovirus_LCPAC104	Trp	W	0.00833487	Pithoviridae	non-Lemonade_creek_hotspring
MAG_Pithovirus_LCPAC201	Trp	W	0.011896	Pithoviridae	non-Lemonade_creek_hotspring
MAG_Pithovirus_LCPAC304	Trp	W	0.0153909	Pithoviridae	non-Lemonade_creek_hotspring
MAG_Pithovirus_LCPAC403	Trp	W	0.0108607	Pithoviridae	non-Lemonade_creek_hotspring
MAG_Satyrvirus_sp.	Trp	W	0.00875021	Mimiviridae	non-Lemonade_creek_hotspring
MAG_Solumvirus_sp	Trp	W	0.0087054	Asfarviridae	non-Lemonade_creek_hotspring
Megavirus_chiliensis	Trp	W	0.00835683	Mimiviridae	non-Lemonade_creek_hotspring
Pacmanvirus_A23	Trp	W	0.0100258	Asfarviridae	non-Lemonade_creek_hotspring
Pacmanvirus_S19_strain_S19	Trp	W	0.00998397	Asfarviridae	non-Lemonade_creek_hotspring
Pandoravirus_dulcis	Trp	W	0.0186272	Pandoravirus	non-Lemonade_creek_hotspring
Pandoravirus_macleodensis	Trp	W	0.0190787	Pandoravirus	non-Lemonade_creek_hotspring
Pandoravirus_quercus_isolate_quercus	Trp	W	0.0202386	Pandoravirus	non-Lemonade_creek_hotspring
Pandoravirus_salinus	Trp	W	0.021335	Pandoravirus	non-Lemonade_creek_hotspring
Pithovirus_sibericum_isolate_P1084-T	Trp	W	0.0129466	Mimiviridae	non-Lemonade_creek_hotspring
Sewage-associated_circular_virus-27_isolate_SaCV-27_NZ-BS4103-2012	Trp	W	0.0253165	CRESS	non-Lemonade_creek_hotspring
Tupanvirus_deep_ocean	Trp	W	0.00841975	Mimiviridae	non-Lemonade_creek_hotspring
Tupanvirus_soda_lake	Trp	W	0.00844857	Mimiviridae	non-Lemonade_creek_hotspring
uncultured_virus_	Trp	W	0.0107613	Pithoviridae	non-Lemonade_creek_hotspring
Yellowstone_lake_mimivirus	Trp	W	0.00782023	Mimiviridae	non-Lemonade_creek_hotspring
bin.1029	Trp	W	0.0262582	CRESS	Yellowstone
bin.1041	Trp	W	0.0229759	CRESS	Yellowstone
bin.130	Trp	W	0.0166028	CRESS	Yellowstone
bin.1304	Trp	W	0.0110012	Pithoviridae	Yellowstone
bin.193	Trp	W	0.037037	CRESS	Yellowstone
bin.232	Trp	W	0.0230681	CRESS	Yellowstone
bin.250	Trp	W	0.0119277	Tectiviridae	Yellowstone
bin.376	Trp	W	0.0106926	Pithoviridae	Yellowstone
bin.403	Trp	W	0.0123575	Pithoviridae	Yellowstone
bin.421	Trp	W	0.015369	Pithoviridae	Yellowstone
bin.569	Trp	W	0.0236559	CRESS	Yellowstone
bin.594	Trp	W	0.0149813	CRESS	Yellowstone
bin.690	Trp	W	0.0298686	CRESS	Yellowstone
bin.705	Trp	W	0.0173228	CRESS	Yellowstone
bin.750	Trp	W	0.00748129	Mimiviridae	Yellowstone
bin.757	Trp	W	0.00768521	Pithoviridae	Yellowstone
bin.763	Trp	W	0.0110426	Pithoviridae	Yellowstone
bin.787	Trp	W	0.0113248	Pithoviridae	Yellowstone
bin.795	Trp	W	0.00897892	Asfarviridae	Yellowstone
bin.800	Trp	W	0.0143902	Pandoravirus	Yellowstone
bin.871	Trp	W	0.015946	Unknown	Yellowstone
bin.901	Trp	W	0.0193662	CRESS	Yellowstone
bin.932	Trp	W	0.0089039	Mimiviridae	Yellowstone
bin.941	Trp	W	0.0185185	CRESS	Yellowstone
bin.979	Trp	W	0.0158583	Pithoviridae	Yellowstone
Abalone_asfa-like_virus	Tyr	Y	0.044961	Asfarviridae	non-Lemonade_creek_hotspring
Acanthamoeba_castellanii_medusavirus	Tyr	Y	0.0281987	Unknown	non-Lemonade_creek_hotspring
Acanthamoeba_polyphaga_mimivirus	Tyr	Y	0.0543661	Mimiviridae	non-Lemonade_creek_hotspring
Acanthamoeba_polyphaga_moumouvirus	Tyr	Y	0.0583255	Mimiviridae	non-Lemonade_creek_hotspring
African_swine_fever_virus_strain_BA71V	Tyr	Y	0.0462023	Asfarviridae	non-Lemonade_creek_hotspring
Bacteriophage_PR772	Tyr	Y	0.0365359	Tectiviridae	non-Lemonade_creek_hotspring
Brazilian_cedratvirus_	Tyr	Y	0.0464885	Pithoviridae	non-Lemonade_creek_hotspring
Burkholderia_phage_BCE1	Tyr	Y	0.0386632	Tectiviridae	non-Lemonade_creek_hotspring
Cafeteria_roenbergensis_virus_BV-PW1	Tyr	Y	0.0532701	Mimiviridae	non-Lemonade_creek_hotspring
Cedratvirus_kamchatka_isolate_P4	Tyr	Y	0.0465633	Pithoviridae	non-Lemonade_creek_hotspring
Cedratvirus_lausannensis	Tyr	Y	0.0459909	Pithoviridae	non-Lemonade_creek_hotspring
Circoviridae_12_LDMD-2013	Tyr	Y	0.047532	CRESS	non-Lemonade_creek_hotspring
Circoviridae_18_LDMD-2013	Tyr	Y	0.0495495	CRESS	non-Lemonade_creek_hotspring
Circovirus-like_genome_DCCV-13	Tyr	Y	0.041779	CRESS	non-Lemonade_creek_hotspring
Enterobacteria_phage_PR4	Tyr	Y	0.0376119	Tectiviridae	non-Lemonade_creek_hotspring
Enterobacteria_phage_PR5	Tyr	Y	0.0384386	Tectiviridae	non-Lemonade_creek_hotspring
Enterobacteria_phage_PRD1	Tyr	Y	0.0381009	Tectiviridae	non-Lemonade_creek_hotspring
Faustovirus_strain_E12	Tyr	Y	0.0512032	Asfarviridae	non-Lemonade_creek_hotspring
Kaumoebavirus_strain_KLCC10	Tyr	Y	0.0489218	Asfarviridae	non-Lemonade_creek_hotspring
Klosneuvirus_KNV1_isolate_KNV1_clone_Klosneuvirus_2	Tyr	Y	0.0558466	Mimiviridae	non-Lemonade_creek_hotspring
Lake_Sarah-associated_circular_virus	Tyr	Y	0.0390492	CRESS	non-Lemonade_creek_hotspring
MAG_Arizlama_virus_isolate_AZLM_734	Tyr	Y	0.0387275	CRESS	non-Lemonade_creek_hotspring
MAG_Faunusvirus_sp	Tyr	Y	0.0516881	Mimiviridae	non-Lemonade_creek_hotspring
MAG_Marseillevirus_LCMAC202	Tyr	Y	0.0438576	Marseilleviridae	non-Lemonade_creek_hotspring
MAG_Mimivirus_LCMiAC02	Tyr	Y	0.0589953	Mimiviridae	non-Lemonade_creek_hotspring
MAG_Pithovirus_LCDPAC01	Tyr	Y	0.0439578	Pithoviridae	non-Lemonade_creek_hotspring
MAG_Pithovirus_LCPAC104	Tyr	Y	0.0413578	Pithoviridae	non-Lemonade_creek_hotspring
MAG_Pithovirus_LCPAC201	Tyr	Y	0.0346755	Pithoviridae	non-Lemonade_creek_hotspring
MAG_Pithovirus_LCPAC304	Tyr	Y	0.0400041	Pithoviridae	non-Lemonade_creek_hotspring
MAG_Pithovirus_LCPAC403	Tyr	Y	0.0435032	Pithoviridae	non-Lemonade_creek_hotspring
MAG_Satyrvirus_sp.	Tyr	Y	0.0534403	Mimiviridae	non-Lemonade_creek_hotspring
MAG_Solumvirus_sp	Tyr	Y	0.0407688	Asfarviridae	non-Lemonade_creek_hotspring
Megavirus_chiliensis	Tyr	Y	0.0579948	Mimiviridae	non-Lemonade_creek_hotspring
Pacmanvirus_A23	Tyr	Y	0.0480847	Asfarviridae	non-Lemonade_creek_hotspring
Pacmanvirus_S19_strain_S19	Tyr	Y	0.048459	Asfarviridae	non-Lemonade_creek_hotspring
Pandoravirus_dulcis	Tyr	Y	0.0200478	Pandoravirus	non-Lemonade_creek_hotspring
Pandoravirus_macleodensis	Tyr	Y	0.0228549	Pandoravirus	non-Lemonade_creek_hotspring
Pandoravirus_quercus_isolate_quercus	Tyr	Y	0.0215909	Pandoravirus	non-Lemonade_creek_hotspring
Pandoravirus_salinus	Tyr	Y	0.0211074	Pandoravirus	non-Lemonade_creek_hotspring
Pithovirus_sibericum_isolate_P1084-T	Tyr	Y	0.0339929	Mimiviridae	non-Lemonade_creek_hotspring
Sewage-associated_circular_virus-27_isolate_SaCV-27_NZ-BS4103-2012	Tyr	Y	0.045007	CRESS	non-Lemonade_creek_hotspring
Tupanvirus_deep_ocean	Tyr	Y	0.052344	Mimiviridae	non-Lemonade_creek_hotspring
Tupanvirus_soda_lake	Tyr	Y	0.0527935	Mimiviridae	non-Lemonade_creek_hotspring
uncultured_virus_	Tyr	Y	0.0411588	Pithoviridae	non-Lemonade_creek_hotspring
Yellowstone_lake_mimivirus	Tyr	Y	0.0512084	Mimiviridae	non-Lemonade_creek_hotspring
bin.1029	Tyr	Y	0.0442013	CRESS	Yellowstone
bin.1041	Tyr	Y	0.0448578	CRESS	Yellowstone
bin.130	Tyr	Y	0.0619413	CRESS	Yellowstone
bin.1304	Tyr	Y	0.0508807	Pithoviridae	Yellowstone
bin.193	Tyr	Y	0.0671296	CRESS	Yellowstone
bin.232	Tyr	Y	0.0449827	CRESS	Yellowstone
bin.250	Tyr	Y	0.0330896	Tectiviridae	Yellowstone
bin.376	Tyr	Y	0.0527812	Pithoviridae	Yellowstone
bin.403	Tyr	Y	0.0420907	Pithoviridae	Yellowstone
bin.421	Tyr	Y	0.0451644	Pithoviridae	Yellowstone
bin.569	Tyr	Y	0.0408602	CRESS	Yellowstone
bin.594	Tyr	Y	0.0374532	CRESS	Yellowstone
bin.690	Tyr	Y	0.0462963	CRESS	Yellowstone
bin.705	Tyr	Y	0.0535433	CRESS	Yellowstone
bin.750	Tyr	Y	0.0604693	Mimiviridae	Yellowstone
bin.757	Tyr	Y	0.0636456	Pithoviridae	Yellowstone
bin.763	Tyr	Y	0.0506858	Pithoviridae	Yellowstone
bin.787	Tyr	Y	0.0493726	Pithoviridae	Yellowstone
bin.795	Tyr	Y	0.0473679	Asfarviridae	Yellowstone
bin.800	Tyr	Y	0.0169047	Pandoravirus	Yellowstone
bin.871	Tyr	Y	0.0375248	Unknown	Yellowstone
bin.901	Tyr	Y	0.0598592	CRESS	Yellowstone
bin.932	Tyr	Y	0.0583167	Mimiviridae	Yellowstone
bin.941	Tyr	Y	0.0469136	CRESS	Yellowstone
bin.979	Tyr	Y	0.0476732	Pithoviridae	Yellowstone

## Sheet: prot_isoelectric_point
bin	seq_id	pis	local
bin.1029	Endo_4_scaffold_22152_c1_1	7.22985	Yellowstone
bin.1029	Soil_3_scaffold_17417_c1_1	7.65754	Yellowstone
bin.1029	Soil_3_scaffold_17417_c1_3	7.7842	Yellowstone
bin.1029	Endo_1_scaffold_26363_c1_2	8.83368	Yellowstone
bin.1029	Endo_1_scaffold_26363_c1_1	9.29843	Yellowstone
bin.1029	Soil_3_scaffold_17417_c1_2	9.66768	Yellowstone
bin.1029	Endo_4_scaffold_22152_c1_2	9.79985	Yellowstone
bin.1041	Soil_3_scaffold_22225_c1_1	4.78035	Yellowstone
bin.1041	Soil_3_scaffold_22225_c1_3	7.64715	Yellowstone
bin.1041	Soil_3_scaffold_22225_c1_2	9.64441	Yellowstone
bin.130	Creek_3_scaffold_8814_c1_2	4.54774	Yellowstone
bin.130	Creek_3_scaffold_8814_c1_3	5.05205	Yellowstone
bin.130	Creek_3_scaffold_8814_c1_1	5.93723	Yellowstone
bin.130	Creek_3_scaffold_8814_c1_4	8.47493	Yellowstone
bin.130	Creek_3_scaffold_20831_c1_1	8.62779	Yellowstone
bin.130	Creek_3_scaffold_8814_c1_5	9.38555	Yellowstone
bin.130	Creek_3_scaffold_20831_c1_2	9.99714	Yellowstone
bin.1304	Endo_1_scaffold_7409_c1_6	3.49221	Yellowstone
bin.1304	Soil_2_scaffold_21822_c1_2	3.49221	Yellowstone
bin.1304	Soil_4_scaffold_8365_c1_7	3.61572	Yellowstone
bin.1304	Endo_1_scaffold_18902_c1_5	3.87895	Yellowstone
bin.1304	Soil_4_scaffold_30517_c1_1	4.10012	Yellowstone
bin.1304	Endo_1_scaffold_4427_c1_1	4.19411	Yellowstone
bin.1304	Endo_2_scaffold_5382_c1_13	4.26184	Yellowstone
bin.1304	Endo_3_scaffold_24791_c1_3	4.26184	Yellowstone
bin.1304	Endo_3_scaffold_24791_c1_5	4.34705	Yellowstone
bin.1304	Soil_1_scaffold_10824_c1_4	4.35217	Yellowstone
bin.1304	Soil_2_scaffold_31889_c1_1	4.35217	Yellowstone
bin.1304	Endo_2_scaffold_7189_c1_3	4.40215	Yellowstone
bin.1304	Endo_4_scaffold_8136_c1_3	4.40215	Yellowstone
bin.1304	Endo_1_scaffold_7409_c1_2	4.51805	Yellowstone
bin.1304	Endo_1_scaffold_13295_c1_5	4.52824	Yellowstone
bin.1304	Endo_3_scaffold_24238_c1_3	4.52824	Yellowstone
bin.1304	Endo_2_scaffold_19882_c1_4	4.54054	Yellowstone
bin.1304	Endo_2_scaffold_17813_c1_1	4.60834	Yellowstone
bin.1304	Endo_4_scaffold_21221_c1_2	4.62207	Yellowstone
bin.1304	Endo_4_scaffold_7237_c1_1	4.63047	Yellowstone
bin.1304	Soil_4_scaffold_30517_c1_2	4.66001	Yellowstone
bin.1304	Endo_1_scaffold_5687_c1_1	4.68256	Yellowstone
bin.1304	Soil_4_scaffold_56366_c1_1	4.68824	Yellowstone
bin.1304	Endo_1_scaffold_8734_c1_1	4.72512	Yellowstone
bin.1304	Endo_4_scaffold_10188_c1_2	4.73819	Yellowstone
bin.1304	Soil_2_scaffold_4725_c1_11	4.75946	Yellowstone
bin.1304	Soil_2_scaffold_4725_c1_3	4.79774	Yellowstone
bin.1304	Soil_1_scaffold_11368_c1_2	4.79774	Yellowstone
bin.1304	Soil_1_scaffold_14560_c1_1	4.87054	Yellowstone
bin.1304	Soil_4_scaffold_26494_c1_3	4.89184	Yellowstone
bin.1304	Endo_3_scaffold_24238_c1_1	4.89862	Yellowstone
bin.1304	Endo_4_scaffold_20061_c1_3	4.90182	Yellowstone
bin.1304	Endo_1_scaffold_5687_c1_7	4.90292	Yellowstone
bin.1304	Endo_2_scaffold_37307_c1_2	4.90294	Yellowstone
bin.1304	Soil_1_scaffold_10537_c1_5	4.91483	Yellowstone
bin.1304	Endo_2_scaffold_5382_c1_1	4.92714	Yellowstone
bin.1304	Soil_4_scaffold_1440_c1_1	4.96928	Yellowstone
bin.1304	Soil_1_scaffold_11368_c1_4	4.98063	Yellowstone
bin.1304	Soil_1_scaffold_14560_c1_3	4.98795	Yellowstone
bin.1304	Soil_4_scaffold_1440_c1_9	4.99104	Yellowstone
bin.1304	Soil_1_scaffold_10537_c1_4	4.99367	Yellowstone
bin.1304	Endo_4_scaffold_15822_c1_2	4.9952	Yellowstone
bin.1304	Endo_3_scaffold_8362_c1_1	4.99954	Yellowstone
bin.1304	Soil_4_scaffold_1440_c1_16	5.00147	Yellowstone
bin.1304	Soil_1_scaffold_10537_c1_3	5.00335	Yellowstone
bin.1304	Soil_2_scaffold_4725_c1_1	5.01185	Yellowstone
bin.1304	Endo_1_scaffold_13295_c1_1	5.01788	Yellowstone
bin.1304	Endo_3_scaffold_58157_c1_1	5.02042	Yellowstone
bin.1304	Endo_1_scaffold_5687_c1_3	5.07362	Yellowstone
bin.1304	Soil_1_scaffold_10824_c1_2	5.07758	Yellowstone
bin.1304	Soil_2_scaffold_31889_c1_3	5.07758	Yellowstone
bin.1304	Soil_4_scaffold_1440_c1_4	5.09593	Yellowstone
bin.1304	Soil_1_scaffold_14560_c1_5	5.11611	Yellowstone
bin.1304	Soil_1_scaffold_11368_c1_7	5.12245	Yellowstone
bin.1304	Endo_2_scaffold_7847_c1_6	5.12245	Yellowstone
bin.1304	Soil_1_scaffold_59081_c1_1	5.13382	Yellowstone
bin.1304	Endo_1_scaffold_4427_c1_10	5.13917	Yellowstone
bin.1304	Endo_2_scaffold_7847_c1_1	5.16027	Yellowstone
bin.1304	Soil_2_scaffold_4725_c1_4	5.16888	Yellowstone
bin.1304	Endo_1_scaffold_5687_c1_2	5.19375	Yellowstone
bin.1304	Endo_4_scaffold_7237_c1_2	5.19375	Yellowstone
bin.1304	Endo_4_scaffold_10188_c1_1	5.20008	Yellowstone
bin.1304	Endo_1_scaffold_7409_c1_7	5.20276	Yellowstone
bin.1304	Soil_2_scaffold_21822_c1_3	5.20276	Yellowstone
bin.1304	Soil_1_scaffold_37354_c1_2	5.20506	Yellowstone
bin.1304	Soil_4_scaffold_17702_c1_5	5.21113	Yellowstone
bin.1304	Endo_1_scaffold_4427_c1_5	5.23193	Yellowstone
bin.1304	Endo_2_scaffold_5382_c1_2	5.23653	Yellowstone
bin.1304	Soil_4_scaffold_1440_c1_13	5.28447	Yellowstone
bin.1304	Endo_1_scaffold_13295_c1_4	5.28911	Yellowstone
bin.1304	Endo_3_scaffold_24238_c1_4	5.28911	Yellowstone
bin.1304	Endo_1_scaffold_4427_c1_3	5.29101	Yellowstone
bin.1304	Soil_1_scaffold_14560_c1_2	5.29955	Yellowstone
bin.1304	Soil_1_scaffold_37354_c1_3	5.33351	Yellowstone
bin.1304	Endo_2_scaffold_8730_c1_5	5.34262	Yellowstone
bin.1304	Soil_2_scaffold_21822_c1_5	5.35702	Yellowstone
bin.1304	Soil_1_scaffold_37354_c1_1	5.39819	Yellowstone
bin.1304	Endo_1_scaffold_8734_c1_5	5.41482	Yellowstone
bin.1304	Soil_4_scaffold_1440_c1_12	5.42937	Yellowstone
bin.1304	Soil_4_scaffold_1440_c1_15	5.47667	Yellowstone
bin.1304	Soil_4_scaffold_1440_c1_22	5.48615	Yellowstone
bin.1304	Endo_1_scaffold_18902_c1_3	5.50556	Yellowstone
bin.1304	Endo_3_scaffold_24238_c1_2	5.50667	Yellowstone
bin.1304	Soil_1_scaffold_11368_c1_5	5.5222	Yellowstone
bin.1304	Endo_2_scaffold_7847_c1_8	5.5222	Yellowstone
bin.1304	Endo_4_scaffold_15822_c1_1	5.53605	Yellowstone
bin.1304	Endo_2_scaffold_7847_c1_9	5.57738	Yellowstone
bin.1304	Soil_4_scaffold_1440_c1_8	5.58496	Yellowstone
bin.1304	Soil_4_scaffold_1440_c1_21	5.63608	Yellowstone
bin.1304	Endo_2_scaffold_19882_c1_3	5.69359	Yellowstone
bin.1304	Endo_1_scaffold_7409_c1_8	5.71187	Yellowstone
bin.1304	Endo_2_scaffold_8730_c1_7	5.73364	Yellowstone
bin.1304	Endo_1_scaffold_13295_c1_6	5.74875	Yellowstone
bin.1304	Endo_1_scaffold_13295_c1_2	5.76973	Yellowstone
bin.1304	Soil_2_scaffold_4725_c1_6	5.83322	Yellowstone
bin.1304	Endo_1_scaffold_4269_c1_3	5.84648	Yellowstone
bin.1304	Endo_1_scaffold_18902_c1_2	5.85919	Yellowstone
bin.1304	Endo_1_scaffold_5687_c1_8	5.87542	Yellowstone
bin.1304	Endo_4_scaffold_10188_c1_3	5.89765	Yellowstone
bin.1304	Endo_2_scaffold_7189_c1_1	5.9442	Yellowstone
bin.1304	Endo_4_scaffold_8136_c1_1	6.00859	Yellowstone
bin.1304	Endo_2_scaffold_5382_c1_11	6.03787	Yellowstone
bin.1304	Soil_1_scaffold_11368_c1_6	6.06032	Yellowstone
bin.1304	Endo_2_scaffold_7847_c1_7	6.06032	Yellowstone
bin.1304	Soil_1_scaffold_10824_c1_3	6.08314	Yellowstone
bin.1304	Soil_2_scaffold_31889_c1_2	6.08314	Yellowstone
bin.1304	Endo_2_scaffold_5382_c1_10	6.12157	Yellowstone
bin.1304	Endo_1_scaffold_8734_c1_3	6.16167	Yellowstone
bin.1304	Endo_2_scaffold_19882_c1_2	6.16663	Yellowstone
bin.1304	Endo_1_scaffold_7409_c1_3	6.19727	Yellowstone
bin.1304	Endo_3_scaffold_8362_c1_2	6.25051	Yellowstone
bin.1304	Endo_1_scaffold_7409_c1_5	6.25084	Yellowstone
bin.1304	Soil_2_scaffold_21822_c1_1	6.25084	Yellowstone
bin.1304	Soil_4_scaffold_17702_c1_4	6.29002	Yellowstone
bin.1304	Soil_1_scaffold_10537_c1_1	6.31123	Yellowstone
bin.1304	Endo_3_scaffold_8362_c1_7	6.36371	Yellowstone
bin.1304	Soil_4_scaffold_30517_c1_3	6.37159	Yellowstone
bin.1304	Soil_4_scaffold_1440_c1_18	6.42336	Yellowstone
bin.1304	Endo_3_scaffold_24791_c1_1	6.43902	Yellowstone
bin.1304	Endo_1_scaffold_5687_c1_4	6.45486	Yellowstone
bin.1304	Soil_1_scaffold_28315_c1_2	6.54867	Yellowstone
bin.1304	Endo_2_scaffold_17813_c1_4	6.54867	Yellowstone
bin.1304	Endo_1_scaffold_4427_c1_9	6.55006	Yellowstone
bin.1304	Endo_3_scaffold_24238_c1_6	6.55744	Yellowstone
bin.1304	Soil_4_scaffold_26494_c1_2	6.59218	Yellowstone
bin.1304	Soil_2_scaffold_4725_c1_7	6.62429	Yellowstone
bin.1304	Endo_2_scaffold_5382_c1_9	6.6342	Yellowstone
bin.1304	Soil_4_scaffold_1440_c1_20	6.63596	Yellowstone
bin.1304	Endo_4_scaffold_12969_c1_2	6.66	Yellowstone
bin.1304	Soil_4_scaffold_8365_c1_2	6.66196	Yellowstone
bin.1304	Soil_4_scaffold_1440_c1_19	6.72252	Yellowstone
bin.1304	Soil_1_scaffold_28315_c1_4	6.77709	Yellowstone
bin.1304	Endo_2_scaffold_5382_c1_4	6.81467	Yellowstone
bin.1304	Endo_2_scaffold_8730_c1_4	6.84509	Yellowstone
bin.1304	Endo_3_scaffold_8362_c1_6	6.86814	Yellowstone
bin.1304	Endo_1_scaffold_4427_c1_7	6.94869	Yellowstone
bin.1304	Soil_1_scaffold_10824_c1_8	6.95287	Yellowstone
bin.1304	Soil_4_scaffold_8365_c1_6	6.99046	Yellowstone
bin.1304	Soil_4_scaffold_1440_c1_14	6.99221	Yellowstone
bin.1304	Endo_4_scaffold_21221_c1_3	7.00574	Yellowstone
bin.1304	Endo_1_scaffold_4269_c1_9	7.04308	Yellowstone
bin.1304	Soil_2_scaffold_21822_c1_4	7.08025	Yellowstone
bin.1304	Soil_1_scaffold_11368_c1_8	7.37694	Yellowstone
bin.1304	Endo_2_scaffold_7847_c1_5	7.37694	Yellowstone
bin.1304	Endo_2_scaffold_7189_c1_2	7.49804	Yellowstone
bin.1304	Endo_4_scaffold_8136_c1_4	7.49804	Yellowstone
bin.1304	Endo_2_scaffold_7847_c1_2	7.50746	Yellowstone
bin.1304	Endo_1_scaffold_4427_c1_2	7.6221	Yellowstone
bin.1304	Soil_1_scaffold_11368_c1_9	7.67645	Yellowstone
bin.1304	Endo_2_scaffold_7847_c1_4	7.67645	Yellowstone
bin.1304	Endo_2_scaffold_8730_c1_1	7.71803	Yellowstone
bin.1304	Endo_4_scaffold_20061_c1_2	7.74041	Yellowstone
bin.1304	Soil_4_scaffold_1440_c1_10	7.7675	Yellowstone
bin.1304	Endo_1_scaffold_18902_c1_4	7.79212	Yellowstone
bin.1304	Soil_2_scaffold_4725_c1_5	7.80555	Yellowstone
bin.1304	Soil_1_scaffold_10824_c1_5	7.85128	Yellowstone
bin.1304	Endo_2_scaffold_7189_c1_7	7.85128	Yellowstone
bin.1304	Endo_1_scaffold_5687_c1_6	7.88438	Yellowstone
bin.1304	Soil_2_scaffold_4725_c1_12	7.94917	Yellowstone
bin.1304	Endo_3_scaffold_8362_c1_5	8.0178	Yellowstone
bin.1304	Soil_4_scaffold_30517_c1_4	8.03577	Yellowstone
bin.1304	Endo_1_scaffold_8734_c1_2	8.31919	Yellowstone
bin.1304	Endo_1_scaffold_4269_c1_5	8.33048	Yellowstone
bin.1304	Endo_2_scaffold_5382_c1_8	8.37124	Yellowstone
bin.1304	Soil_4_scaffold_1440_c1_11	8.39963	Yellowstone
bin.1304	Endo_2_scaffold_37307_c1_1	8.39963	Yellowstone
bin.1304	Soil_1_scaffold_10537_c1_2	8.42784	Yellowstone
bin.1304	Soil_4_scaffold_1440_c1_3	8.43858	Yellowstone
bin.1304	Endo_1_scaffold_4427_c1_8	8.46836	Yellowstone
bin.1304	Endo_3_scaffold_61732_c1_2	8.4837	Yellowstone
bin.1304	Endo_1_scaffold_4269_c1_2	8.54633	Yellowstone
bin.1304	Endo_1_scaffold_18902_c1_1	8.55263	Yellowstone
bin.1304	Endo_2_scaffold_5382_c1_6	8.58913	Yellowstone
bin.1304	Soil_4_scaffold_17702_c1_1	8.64843	Yellowstone
bin.1304	Endo_4_scaffold_12324_c1_2	8.65386	Yellowstone
bin.1304	Endo_2_scaffold_8730_c1_3	8.65617	Yellowstone
bin.1304	Soil_1_scaffold_28315_c1_1	8.7161	Yellowstone
bin.1304	Endo_2_scaffold_17813_c1_3	8.7161	Yellowstone
bin.1304	Endo_2_scaffold_7847_c1_3	8.71929	Yellowstone
bin.1304	Soil_4_scaffold_8365_c1_1	8.73102	Yellowstone
bin.1304	Endo_4_scaffold_12969_c1_1	8.73102	Yellowstone
bin.1304	Endo_1_scaffold_8734_c1_4	8.73889	Yellowstone
bin.1304	Endo_1_scaffold_4427_c1_4	8.80069	Yellowstone
bin.1304	Soil_4_scaffold_1440_c1_7	8.80235	Yellowstone
bin.1304	Endo_3_scaffold_8362_c1_4	8.86355	Yellowstone
bin.1304	Soil_1_scaffold_14560_c1_4	8.87246	Yellowstone
bin.1304	Soil_4_scaffold_1440_c1_6	8.89221	Yellowstone
bin.1304	Soil_1_scaffold_14560_c1_6	8.90899	Yellowstone
bin.1304	Soil_1_scaffold_10824_c1_7	8.9184	Yellowstone
bin.1304	Endo_2_scaffold_7189_c1_5	8.9184	Yellowstone
bin.1304	Endo_2_scaffold_19882_c1_1	8.92773	Yellowstone
bin.1304	Soil_1_scaffold_10824_c1_6	8.96607	Yellowstone
bin.1304	Endo_2_scaffold_7189_c1_6	8.96607	Yellowstone
bin.1304	Soil_4_scaffold_56366_c1_2	8.9797	Yellowstone
bin.1304	Endo_2_scaffold_17813_c1_2	8.98892	Yellowstone
bin.1304	Endo_4_scaffold_12324_c1_1	9.00978	Yellowstone
bin.1304	Soil_2_scaffold_4725_c1_2	9.01472	Yellowstone
bin.1304	Soil_1_scaffold_11368_c1_3	9.01472	Yellowstone
bin.1304	Soil_4_scaffold_8365_c1_5	9.03075	Yellowstone
bin.1304	Endo_1_scaffold_7409_c1_1	9.04679	Yellowstone
bin.1304	Soil_1_scaffold_11368_c1_1	9.05536	Yellowstone
bin.1304	Endo_2_scaffold_5382_c1_5	9.115	Yellowstone
bin.1304	Soil_2_scaffold_4725_c1_8	9.11809	Yellowstone
bin.1304	Endo_1_scaffold_4269_c1_6	9.12552	Yellowstone
bin.1304	Soil_1_scaffold_28315_c1_3	9.13295	Yellowstone
bin.1304	Endo_1_scaffold_4427_c1_6	9.15235	Yellowstone
bin.1304	Endo_2_scaffold_17813_c1_5	9.16489	Yellowstone
bin.1304	Endo_2_scaffold_7189_c1_4	9.17206	Yellowstone
bin.1304	Endo_2_scaffold_8730_c1_6	9.18901	Yellowstone
bin.1304	Soil_4_scaffold_26494_c1_1	9.1935	Yellowstone
bin.1304	Soil_2_scaffold_4725_c1_9	9.19391	Yellowstone
bin.1304	Endo_3_scaffold_61732_c1_1	9.22704	Yellowstone
bin.1304	Soil_4_scaffold_1440_c1_5	9.23503	Yellowstone
bin.1304	Endo_4_scaffold_8136_c1_2	9.23914	Yellowstone
bin.1304	Endo_1_scaffold_4269_c1_8	9.24614	Yellowstone
bin.1304	Endo_2_scaffold_5382_c1_3	9.30027	Yellowstone
bin.1304	Endo_2_scaffold_5382_c1_14	9.32269	Yellowstone
bin.1304	Endo_3_scaffold_24791_c1_4	9.32269	Yellowstone
bin.1304	Endo_1_scaffold_4269_c1_4	9.32764	Yellowstone
bin.1304	Soil_4_scaffold_8365_c1_3	9.33265	Yellowstone
bin.1304	Endo_1_scaffold_4269_c1_1	9.3738	Yellowstone
bin.1304	Soil_4_scaffold_8365_c1_4	9.37836	Yellowstone
bin.1304	Endo_3_scaffold_58157_c1_2	9.38264	Yellowstone
bin.1304	Endo_4_scaffold_10188_c1_4	9.39137	Yellowstone
bin.1304	Soil_1_scaffold_37354_c1_4	9.40073	Yellowstone
bin.1304	Endo_2_scaffold_5382_c1_12	9.40999	Yellowstone
bin.1304	Endo_1_scaffold_13295_c1_3	9.42091	Yellowstone
bin.1304	Endo_3_scaffold_24238_c1_5	9.42091	Yellowstone
bin.1304	Endo_1_scaffold_4269_c1_7	9.4278	Yellowstone
bin.1304	Endo_3_scaffold_24791_c1_2	9.43509	Yellowstone
bin.1304	Soil_1_scaffold_11368_c1_10	9.4805	Yellowstone
bin.1304	Endo_3_scaffold_8362_c1_3	9.48904	Yellowstone
bin.1304	Soil_4_scaffold_17702_c1_3	9.49287	Yellowstone
bin.1304	Endo_1_scaffold_5687_c1_5	9.50603	Yellowstone
bin.1304	Endo_2_scaffold_8730_c1_2	9.57573	Yellowstone
bin.1304	Endo_4_scaffold_20061_c1_1	9.63007	Yellowstone
bin.1304	Endo_4_scaffold_21221_c1_1	9.63421	Yellowstone
bin.1304	Soil_4_scaffold_17702_c1_2	9.66447	Yellowstone
bin.1304	Endo_4_scaffold_12969_c1_3	9.69351	Yellowstone
bin.1304	Endo_1_scaffold_7409_c1_4	9.72166	Yellowstone
bin.1304	Soil_2_scaffold_4725_c1_10	9.82445	Yellowstone
bin.1304	Soil_4_scaffold_1440_c1_2	9.86078	Yellowstone
bin.1304	Endo_2_scaffold_5382_c1_7	9.8841	Yellowstone
bin.1304	Endo_4_scaffold_8136_c1_5	9.89124	Yellowstone
bin.1304	Soil_4_scaffold_1440_c1_17	10.1542	Yellowstone
bin.1304	Soil_1_scaffold_10824_c1_1	10.4626	Yellowstone
bin.1304	Soil_2_scaffold_31889_c1_4	10.7368	Yellowstone
bin.1304	Soil_4_scaffold_30517_c1_5	10.9164	Yellowstone
bin.193	Creek_2_scaffold_15086_c1_2	4.71181	Yellowstone
bin.193	Creek_3_scaffold_21931_c1_2	5.25797	Yellowstone
bin.193	Creek_3_scaffold_21931_c1_3	5.8894	Yellowstone
bin.193	Creek_2_scaffold_15086_c1_3	8.08012	Yellowstone
bin.193	Creek_2_scaffold_15086_c1_1	8.68563	Yellowstone
bin.193	Creek_3_scaffold_21931_c1_1	9.21241	Yellowstone
bin.232	Soil_4_scaffold_24292_c1_2	8.12354	Yellowstone
bin.232	Soil_4_scaffold_24292_c1_1	9.72947	Yellowstone
bin.250	Endo_3_scaffold_5286_c1_1	4.17928	Yellowstone
bin.250	Endo_3_scaffold_5286_c1_17	4.66001	Yellowstone
bin.250	Endo_3_scaffold_5286_c1_12	4.78052	Yellowstone
bin.250	Endo_3_scaffold_5286_c1_13	5.04812	Yellowstone
bin.250	Endo_3_scaffold_5286_c1_5	5.47818	Yellowstone
bin.250	Endo_3_scaffold_5286_c1_7	5.61802	Yellowstone
bin.250	Endo_3_scaffold_5286_c1_11	5.75297	Yellowstone
bin.250	Endo_3_scaffold_5286_c1_2	5.83774	Yellowstone
bin.250	Endo_3_scaffold_5286_c1_18	5.91611	Yellowstone
bin.250	Endo_3_scaffold_5286_c1_21	6.66312	Yellowstone
bin.250	Endo_3_scaffold_5286_c1_6	6.81047	Yellowstone
bin.250	Endo_3_scaffold_5286_c1_14	7.79474	Yellowstone
bin.250	Endo_3_scaffold_5286_c1_10	7.86847	Yellowstone
bin.250	Endo_3_scaffold_5286_c1_15	7.9049	Yellowstone
bin.250	Endo_3_scaffold_5286_c1_3	8.7334	Yellowstone
bin.250	Endo_3_scaffold_5286_c1_19	8.81805	Yellowstone
bin.250	Endo_3_scaffold_5286_c1_20	9.39337	Yellowstone
bin.250	Endo_3_scaffold_5286_c1_16	9.69718	Yellowstone
bin.250	Endo_3_scaffold_5286_c1_4	9.81354	Yellowstone
bin.250	Endo_3_scaffold_5286_c1_8	10.0004	Yellowstone
bin.250	Endo_3_scaffold_5286_c1_9	11.906	Yellowstone
bin.376	Endo_4_scaffold_28289_c1_1	3.50383	Yellowstone
bin.376	Endo_4_scaffold_625_c1_6	3.96174	Yellowstone
bin.376	Endo_4_scaffold_4191_c1_1	3.99868	Yellowstone
bin.376	Endo_2_scaffold_9180_c1_2	4.17224	Yellowstone
bin.376	Endo_4_scaffold_6782_c1_1	4.17257	Yellowstone
bin.376	Endo_4_scaffold_1149_c1_2	4.22316	Yellowstone
bin.376	Endo_4_scaffold_899_c1_5	4.43254	Yellowstone
bin.376	Endo_4_scaffold_21629_c1_1	4.43957	Yellowstone
bin.376	Endo_4_scaffold_4191_c1_4	4.5531	Yellowstone
bin.376	Endo_4_scaffold_1167_c1_7	4.55325	Yellowstone
bin.376	Endo_2_scaffold_31631_c1_3	4.60269	Yellowstone
bin.376	Endo_4_scaffold_2818_c1_7	4.62944	Yellowstone
bin.376	Endo_4_scaffold_2068_c1_10	4.65586	Yellowstone
bin.376	Endo_4_scaffold_31996_c1_1	4.66011	Yellowstone
bin.376	Endo_4_scaffold_1167_c1_11	4.68271	Yellowstone
bin.376	Endo_4_scaffold_2901_c1_1	4.70396	Yellowstone
bin.376	Endo_4_scaffold_6053_c1_5	4.71267	Yellowstone
bin.376	Endo_2_scaffold_21603_c1_1	4.76403	Yellowstone
bin.376	Endo_4_scaffold_1296_c1_6	4.77084	Yellowstone
bin.376	Endo_4_scaffold_1101_c1_5	4.77938	Yellowstone
bin.376	Endo_4_scaffold_2252_c1_1	4.78644	Yellowstone
bin.376	Endo_4_scaffold_899_c1_1	4.79776	Yellowstone
bin.376	Endo_4_scaffold_2133_c1_2	4.80888	Yellowstone
bin.376	Endo_2_scaffold_20147_c1_3	4.82102	Yellowstone
bin.376	Endo_4_scaffold_1101_c1_2	4.82515	Yellowstone
bin.376	Endo_4_scaffold_8536_c1_1	4.86985	Yellowstone
bin.376	Endo_4_scaffold_4191_c1_2	4.88032	Yellowstone
bin.376	Endo_4_scaffold_1167_c1_2	4.93022	Yellowstone
bin.376	Endo_4_scaffold_625_c1_5	4.95948	Yellowstone
bin.376	Endo_4_scaffold_6866_c2_1	4.9652	Yellowstone
bin.376	Endo_4_scaffold_1733_c1_8	4.9687	Yellowstone
bin.376	Endo_2_scaffold_9180_c1_7	4.9687	Yellowstone
bin.376	Endo_4_scaffold_10035_c1_4	4.9866	Yellowstone
bin.376	Endo_4_scaffold_481_c1_10	4.99855	Yellowstone
bin.376	Endo_4_scaffold_625_c1_10	5.01714	Yellowstone
bin.376	Endo_2_scaffold_9180_c1_1	5.03788	Yellowstone
bin.376	Endo_4_scaffold_899_c1_12	5.0684	Yellowstone
bin.376	Endo_4_scaffold_481_c1_9	5.08316	Yellowstone
bin.376	Endo_2_scaffold_31947_c1_3	5.08641	Yellowstone
bin.376	Endo_4_scaffold_10035_c1_2	5.1408	Yellowstone
bin.376	Endo_4_scaffold_625_c1_1	5.14478	Yellowstone
bin.376	Endo_4_scaffold_3195_c1_4	5.15531	Yellowstone
bin.376	Endo_2_scaffold_32539_c1_1	5.16464	Yellowstone
bin.376	Endo_4_scaffold_1733_c1_10	5.26272	Yellowstone
bin.376	Endo_4_scaffold_2901_c1_6	5.26403	Yellowstone
bin.376	Endo_4_scaffold_1733_c1_3	5.28084	Yellowstone
bin.376	Endo_4_scaffold_1273_c1_3	5.31936	Yellowstone
bin.376	Endo_2_scaffold_29994_c1_1	5.33334	Yellowstone
bin.376	Endo_4_scaffold_2068_c1_7	5.33574	Yellowstone
bin.376	Endo_2_scaffold_29059_c1_1	5.36045	Yellowstone
bin.376	Endo_4_scaffold_1273_c1_2	5.38293	Yellowstone
bin.376	Endo_2_scaffold_18201_c1_1	5.40766	Yellowstone
bin.376	Endo_2_scaffold_16747_c1_3	5.41706	Yellowstone
bin.376	Endo_4_scaffold_1167_c1_1	5.43279	Yellowstone
bin.376	Endo_4_scaffold_21629_c1_2	5.44791	Yellowstone
bin.376	Endo_4_scaffold_6782_c1_4	5.44896	Yellowstone
bin.376	Endo_4_scaffold_18003_c1_1	5.46815	Yellowstone
bin.376	Endo_4_scaffold_2133_c1_5	5.47648	Yellowstone
bin.376	Endo_4_scaffold_481_c1_12	5.48118	Yellowstone
bin.376	Endo_4_scaffold_3693_c1_4	5.48375	Yellowstone
bin.376	Endo_4_scaffold_1296_c1_12	5.4898	Yellowstone
bin.376	Endo_4_scaffold_1149_c1_9	5.49363	Yellowstone
bin.376	Endo_4_scaffold_1101_c1_3	5.50184	Yellowstone
bin.376	Endo_4_scaffold_2068_c1_4	5.50579	Yellowstone
bin.376	Endo_4_scaffold_899_c1_3	5.52137	Yellowstone
bin.376	Endo_2_scaffold_15079_c1_2	5.53484	Yellowstone
bin.376	Endo_4_scaffold_481_c1_17	5.54476	Yellowstone
bin.376	Endo_4_scaffold_899_c1_11	5.59609	Yellowstone
bin.376	Endo_4_scaffold_6866_c2_3	5.61186	Yellowstone
bin.376	Endo_4_scaffold_6782_c1_2	5.6122	Yellowstone
bin.376	Endo_2_scaffold_16568_c1_1	5.61928	Yellowstone
bin.376	Endo_4_scaffold_1317_c2_1	5.63904	Yellowstone
bin.376	Endo_4_scaffold_21370_c1_2	5.65871	Yellowstone
bin.376	Endo_4_scaffold_1296_c1_1	5.66198	Yellowstone
bin.376	Endo_2_scaffold_16568_c1_4	5.68037	Yellowstone
bin.376	Endo_4_scaffold_28289_c1_2	5.69711	Yellowstone
bin.376	Endo_4_scaffold_1317_c2_6	5.75753	Yellowstone
bin.376	Endo_2_scaffold_15079_c1_3	5.79728	Yellowstone
bin.376	Endo_4_scaffold_1296_c1_10	5.8112	Yellowstone
bin.376	Endo_4_scaffold_1273_c1_5	5.81859	Yellowstone
bin.376	Endo_4_scaffold_1149_c1_3	5.82284	Yellowstone
bin.376	Endo_4_scaffold_14616_c1_2	5.84939	Yellowstone
bin.376	Endo_4_scaffold_899_c1_7	5.85999	Yellowstone
bin.376	Endo_4_scaffold_481_c1_6	5.86266	Yellowstone
bin.376	Endo_4_scaffold_899_c1_8	5.87769	Yellowstone
bin.376	Endo_4_scaffold_2068_c1_6	5.90837	Yellowstone
bin.376	Endo_4_scaffold_2979_c1_3	5.94744	Yellowstone
bin.376	Endo_2_scaffold_16747_c1_2	5.94744	Yellowstone
bin.376	Endo_4_scaffold_1296_c1_4	5.95341	Yellowstone
bin.376	Endo_2_scaffold_30334_c1_1	5.95413	Yellowstone
bin.376	Endo_2_scaffold_29994_c1_2	5.98292	Yellowstone
bin.376	Endo_4_scaffold_4191_c1_7	5.9883	Yellowstone
bin.376	Endo_4_scaffold_4191_c1_3	6.00558	Yellowstone
bin.376	Endo_4_scaffold_2068_c1_3	6.00818	Yellowstone
bin.376	Endo_4_scaffold_2252_c1_3	6.0321	Yellowstone
bin.376	Endo_4_scaffold_1101_c1_11	6.03309	Yellowstone
bin.376	Endo_2_scaffold_20147_c1_1	6.03723	Yellowstone
bin.376	Endo_4_scaffold_1101_c1_6	6.04022	Yellowstone
bin.376	Endo_4_scaffold_1149_c1_1	6.04688	Yellowstone
bin.376	Endo_4_scaffold_21370_c1_1	6.04796	Yellowstone
bin.376	Endo_4_scaffold_1296_c1_3	6.05345	Yellowstone
bin.376	Endo_4_scaffold_2979_c1_2	6.05552	Yellowstone
bin.376	Endo_2_scaffold_9180_c1_5	6.05951	Yellowstone
bin.376	Endo_4_scaffold_1733_c1_1	6.06217	Yellowstone
bin.376	Endo_4_scaffold_1317_c2_8	6.14673	Yellowstone
bin.376	Endo_4_scaffold_899_c1_10	6.14999	Yellowstone
bin.376	Endo_4_scaffold_1296_c1_11	6.15204	Yellowstone
bin.376	Endo_4_scaffold_625_c1_2	6.15926	Yellowstone
bin.376	Endo_2_scaffold_15079_c1_1	6.16241	Yellowstone
bin.376	Endo_4_scaffold_481_c1_1	6.17988	Yellowstone
bin.376	Endo_4_scaffold_1149_c1_4	6.18663	Yellowstone
bin.376	Endo_4_scaffold_3693_c1_2	6.20306	Yellowstone
bin.376	Endo_4_scaffold_1733_c1_5	6.20726	Yellowstone
bin.376	Endo_4_scaffold_2901_c1_7	6.20823	Yellowstone
bin.376	Endo_2_scaffold_21603_c1_3	6.20823	Yellowstone
bin.376	Endo_4_scaffold_14462_c1_1	6.21712	Yellowstone
bin.376	Endo_4_scaffold_1317_c2_11	6.22217	Yellowstone
bin.376	Endo_4_scaffold_11913_c1_5	6.23889	Yellowstone
bin.376	Endo_4_scaffold_1273_c1_11	6.24106	Yellowstone
bin.376	Endo_2_scaffold_16747_c1_1	6.24139	Yellowstone
bin.376	Endo_4_scaffold_625_c1_12	6.25373	Yellowstone
bin.376	Endo_4_scaffold_2979_c1_4	6.25746	Yellowstone
bin.376	Endo_2_scaffold_9180_c1_3	6.26088	Yellowstone
bin.376	Endo_4_scaffold_1273_c1_6	6.2661	Yellowstone
bin.376	Endo_4_scaffold_1101_c1_7	6.27444	Yellowstone
bin.376	Endo_4_scaffold_3195_c1_5	6.29693	Yellowstone
bin.376	Endo_4_scaffold_1296_c1_13	6.2998	Yellowstone
bin.376	Endo_2_scaffold_39982_c1_1	6.31703	Yellowstone
bin.376	Endo_4_scaffold_2901_c1_3	6.32354	Yellowstone
bin.376	Endo_4_scaffold_1733_c1_6	6.32492	Yellowstone
bin.376	Endo_4_scaffold_625_c1_14	6.33873	Yellowstone
bin.376	Endo_4_scaffold_3693_c1_1	6.34772	Yellowstone
bin.376	Endo_2_scaffold_39982_c1_2	6.37661	Yellowstone
bin.376	Endo_4_scaffold_1733_c1_4	6.38095	Yellowstone
bin.376	Endo_4_scaffold_2068_c1_5	6.39763	Yellowstone
bin.376	Endo_4_scaffold_1273_c1_8	6.40206	Yellowstone
bin.376	Endo_4_scaffold_8536_c1_2	6.40556	Yellowstone
bin.376	Endo_4_scaffold_3693_c1_3	6.43282	Yellowstone
bin.376	Endo_4_scaffold_14616_c1_1	6.44188	Yellowstone
bin.376	Endo_4_scaffold_625_c1_15	6.44687	Yellowstone
bin.376	Endo_4_scaffold_1733_c1_9	6.44937	Yellowstone
bin.376	Endo_4_scaffold_6053_c1_6	6.51332	Yellowstone
bin.376	Endo_4_scaffold_2252_c1_6	6.51737	Yellowstone
bin.376	Endo_4_scaffold_4191_c1_5	6.52194	Yellowstone
bin.376	Endo_4_scaffold_6053_c1_4	6.52351	Yellowstone
bin.376	Endo_2_scaffold_32539_c1_2	6.55493	Yellowstone
bin.376	Endo_4_scaffold_1733_c1_7	6.55669	Yellowstone
bin.376	Endo_2_scaffold_30555_c1_1	6.5626	Yellowstone
bin.376	Endo_4_scaffold_2979_c1_1	6.58352	Yellowstone
bin.376	Endo_4_scaffold_2818_c1_1	6.60443	Yellowstone
bin.376	Endo_4_scaffold_2818_c1_6	6.61169	Yellowstone
bin.376	Endo_2_scaffold_30555_c1_2	6.6271	Yellowstone
bin.376	Endo_2_scaffold_31947_c1_1	6.63323	Yellowstone
bin.376	Endo_4_scaffold_1296_c1_5	6.67584	Yellowstone
bin.376	Endo_4_scaffold_625_c1_8	6.69944	Yellowstone
bin.376	Endo_4_scaffold_481_c1_4	6.70636	Yellowstone
bin.376	Endo_4_scaffold_2818_c1_4	6.72617	Yellowstone
bin.376	Endo_4_scaffold_2068_c1_1	6.73576	Yellowstone
bin.376	Endo_4_scaffold_1317_c2_10	6.74468	Yellowstone
bin.376	Endo_4_scaffold_3195_c1_3	6.75435	Yellowstone
bin.376	Endo_4_scaffold_28369_c1_2	6.78839	Yellowstone
bin.376	Endo_2_scaffold_15079_c1_4	6.8281	Yellowstone
bin.376	Endo_4_scaffold_1317_c2_2	6.88769	Yellowstone
bin.376	Endo_4_scaffold_481_c1_14	6.89746	Yellowstone
bin.376	Endo_4_scaffold_2901_c1_5	6.94144	Yellowstone
bin.376	Endo_4_scaffold_481_c1_8	6.96551	Yellowstone
bin.376	Endo_4_scaffold_1388_c1_1	6.98777	Yellowstone
bin.376	Endo_2_scaffold_9180_c1_6	7.00017	Yellowstone
bin.376	Endo_4_scaffold_1167_c1_5	7.04183	Yellowstone
bin.376	Endo_4_scaffold_625_c1_13	7.08221	Yellowstone
bin.376	Endo_4_scaffold_1101_c1_12	7.13816	Yellowstone
bin.376	Endo_2_scaffold_32539_c1_3	7.18375	Yellowstone
bin.376	Endo_4_scaffold_2252_c1_4	7.36109	Yellowstone
bin.376	Endo_4_scaffold_1167_c1_6	7.47223	Yellowstone
bin.376	Endo_4_scaffold_2133_c1_3	7.52602	Yellowstone
bin.376	Endo_2_scaffold_20147_c1_4	7.52913	Yellowstone
bin.376	Endo_4_scaffold_1273_c1_4	7.64771	Yellowstone
bin.376	Endo_4_scaffold_1388_c1_7	7.669	Yellowstone
bin.376	Endo_4_scaffold_1296_c1_7	7.69849	Yellowstone
bin.376	Endo_4_scaffold_481_c1_15	7.75806	Yellowstone
bin.376	Endo_4_scaffold_1388_c1_2	7.76	Yellowstone
bin.376	Endo_4_scaffold_6053_c1_1	7.7685	Yellowstone
bin.376	Endo_4_scaffold_1101_c1_9	7.809	Yellowstone
bin.376	Endo_4_scaffold_6782_c1_3	7.81483	Yellowstone
bin.376	Endo_4_scaffold_2252_c1_8	7.89478	Yellowstone
bin.376	Endo_4_scaffold_28369_c1_1	7.89745	Yellowstone
bin.376	Endo_4_scaffold_1149_c1_7	7.89937	Yellowstone
bin.376	Endo_4_scaffold_1296_c1_15	7.91317	Yellowstone
bin.376	Endo_4_scaffold_1167_c1_4	7.92956	Yellowstone
bin.376	Endo_2_scaffold_21603_c1_2	8.01607	Yellowstone
bin.376	Endo_4_scaffold_1317_c2_7	8.05218	Yellowstone
bin.376	Endo_4_scaffold_11913_c1_1	8.11236	Yellowstone
bin.376	Endo_4_scaffold_481_c1_13	8.1971	Yellowstone
bin.376	Endo_4_scaffold_10035_c1_1	8.20037	Yellowstone
bin.376	Endo_4_scaffold_1101_c1_8	8.21101	Yellowstone
bin.376	Endo_4_scaffold_2068_c1_8	8.21401	Yellowstone
bin.376	Endo_2_scaffold_16568_c1_2	8.21401	Yellowstone
bin.376	Endo_4_scaffold_625_c1_9	8.21642	Yellowstone
bin.376	Endo_2_scaffold_18201_c1_2	8.23455	Yellowstone
bin.376	Endo_4_scaffold_11913_c1_3	8.23455	Yellowstone
bin.376	Endo_4_scaffold_14462_c1_2	8.29894	Yellowstone
bin.376	Endo_2_scaffold_30334_c1_2	8.30042	Yellowstone
bin.376	Endo_4_scaffold_899_c1_6	8.33416	Yellowstone
bin.376	Endo_4_scaffold_625_c1_4	8.34067	Yellowstone
bin.376	Endo_4_scaffold_899_c1_2	8.34488	Yellowstone
bin.376	Endo_4_scaffold_1273_c1_12	8.37779	Yellowstone
bin.376	Endo_4_scaffold_481_c1_3	8.38651	Yellowstone
bin.376	Endo_4_scaffold_1167_c1_9	8.40109	Yellowstone
bin.376	Endo_4_scaffold_2252_c1_5	8.45742	Yellowstone
bin.376	Endo_4_scaffold_1317_c2_5	8.476	Yellowstone
bin.376	Endo_2_scaffold_16568_c1_5	8.52338	Yellowstone
bin.376	Endo_4_scaffold_2901_c1_4	8.58353	Yellowstone
bin.376	Endo_4_scaffold_1273_c1_1	8.59128	Yellowstone
bin.376	Endo_4_scaffold_1317_c2_3	8.59942	Yellowstone
bin.376	Endo_4_scaffold_625_c1_3	8.61471	Yellowstone
bin.376	Endo_4_scaffold_1296_c1_2	8.61861	Yellowstone
bin.376	Endo_4_scaffold_899_c1_9	8.63444	Yellowstone
bin.376	Endo_4_scaffold_28115_c1_1	8.64063	Yellowstone
bin.376	Endo_4_scaffold_10035_c1_3	8.65213	Yellowstone
bin.376	Endo_4_scaffold_2818_c1_5	8.72804	Yellowstone
bin.376	Endo_4_scaffold_6866_c2_2	8.75943	Yellowstone
bin.376	Endo_4_scaffold_30250_c1_2	8.76024	Yellowstone
bin.376	Endo_2_scaffold_18201_c1_4	8.80115	Yellowstone
bin.376	Endo_4_scaffold_1167_c1_3	8.83556	Yellowstone
bin.376	Endo_4_scaffold_6053_c1_2	8.861	Yellowstone
bin.376	Endo_4_scaffold_1388_c1_5	8.87267	Yellowstone
bin.376	Endo_2_scaffold_20147_c1_2	8.87387	Yellowstone
bin.376	Endo_4_scaffold_2068_c1_2	8.88327	Yellowstone
bin.376	Endo_4_scaffold_2133_c1_1	8.89076	Yellowstone
bin.376	Endo_4_scaffold_1317_c2_9	8.89184	Yellowstone
bin.376	Endo_4_scaffold_899_c1_4	8.9095	Yellowstone
bin.376	Endo_4_scaffold_11913_c1_2	8.93323	Yellowstone
bin.376	Endo_4_scaffold_481_c1_11	8.94954	Yellowstone
bin.376	Endo_2_scaffold_31631_c1_2	8.95429	Yellowstone
bin.376	Endo_4_scaffold_899_c1_13	8.95569	Yellowstone
bin.376	Endo_4_scaffold_1296_c1_9	8.95831	Yellowstone
bin.376	Endo_4_scaffold_1296_c1_8	8.96259	Yellowstone
bin.376	Endo_4_scaffold_1149_c1_8	8.96509	Yellowstone
bin.376	Endo_4_scaffold_11913_c1_4	8.96789	Yellowstone
bin.376	Endo_2_scaffold_33646_c1_2	8.96975	Yellowstone
bin.376	Endo_4_scaffold_1149_c1_6	9.00062	Yellowstone
bin.376	Endo_4_scaffold_2252_c1_2	9.00688	Yellowstone
bin.376	Endo_4_scaffold_2252_c1_7	9.00987	Yellowstone
bin.376	Endo_4_scaffold_2068_c1_9	9.0494	Yellowstone
bin.376	Endo_2_scaffold_16568_c1_3	9.0494	Yellowstone
bin.376	Endo_2_scaffold_18201_c1_3	9.05049	Yellowstone
bin.376	Endo_4_scaffold_1167_c1_10	9.05052	Yellowstone
bin.376	Endo_4_scaffold_2901_c1_2	9.07064	Yellowstone
bin.376	Endo_4_scaffold_2133_c1_4	9.1058	Yellowstone
bin.376	Endo_4_scaffold_481_c1_16	9.11202	Yellowstone
bin.376	Endo_2_scaffold_31947_c1_2	9.12405	Yellowstone
bin.376	Endo_4_scaffold_2818_c1_2	9.13302	Yellowstone
bin.376	Endo_4_scaffold_1273_c1_10	9.15726	Yellowstone
bin.376	Endo_4_scaffold_31996_c1_2	9.19955	Yellowstone
bin.376	Endo_2_scaffold_31631_c1_1	9.21624	Yellowstone
bin.376	Endo_4_scaffold_1101_c1_4	9.23585	Yellowstone
bin.376	Endo_4_scaffold_481_c1_2	9.25099	Yellowstone
bin.376	Endo_4_scaffold_1388_c1_3	9.27368	Yellowstone
bin.376	Endo_2_scaffold_15079_c1_5	9.2984	Yellowstone
bin.376	Endo_4_scaffold_3195_c1_2	9.29903	Yellowstone
bin.376	Endo_2_scaffold_9180_c1_4	9.29925	Yellowstone
bin.376	Endo_4_scaffold_30250_c1_1	9.30018	Yellowstone
bin.376	Endo_2_scaffold_33646_c1_1	9.34311	Yellowstone
bin.376	Endo_4_scaffold_1388_c1_6	9.35193	Yellowstone
bin.376	Endo_4_scaffold_1317_c2_4	9.37329	Yellowstone
bin.376	Endo_4_scaffold_6053_c1_3	9.38342	Yellowstone
bin.376	Endo_4_scaffold_4191_c1_6	9.45318	Yellowstone
bin.376	Endo_4_scaffold_2818_c1_3	9.4785	Yellowstone
bin.376	Endo_4_scaffold_1149_c1_10	9.5097	Yellowstone
bin.376	Endo_4_scaffold_1101_c1_1	9.51353	Yellowstone
bin.376	Endo_4_scaffold_1296_c1_14	9.51544	Yellowstone
bin.376	Endo_4_scaffold_1273_c1_7	9.5185	Yellowstone
bin.376	Endo_4_scaffold_625_c1_11	9.53693	Yellowstone
bin.376	Endo_4_scaffold_481_c1_5	9.59323	Yellowstone
bin.376	Endo_4_scaffold_625_c1_7	9.59804	Yellowstone
bin.376	Endo_4_scaffold_1388_c1_4	9.61265	Yellowstone
bin.376	Endo_4_scaffold_1149_c1_5	9.61396	Yellowstone
bin.376	Endo_4_scaffold_1273_c1_9	9.65562	Yellowstone
bin.376	Endo_4_scaffold_1733_c1_2	9.81276	Yellowstone
bin.376	Endo_4_scaffold_1101_c1_10	9.89782	Yellowstone
bin.376	Endo_4_scaffold_3195_c1_1	9.98832	Yellowstone
bin.376	Endo_4_scaffold_1167_c1_8	10.07	Yellowstone
bin.376	Endo_4_scaffold_481_c1_7	11.1084	Yellowstone
bin.403	Endo_3_scaffold_21508_c1_3	3.53559	Yellowstone
bin.403	Endo_2_scaffold_3559_c2_7	4.11345	Yellowstone
bin.403	Endo_2_scaffold_3559_c2_5	4.18099	Yellowstone
bin.403	Endo_2_scaffold_22790_c1_5	4.18204	Yellowstone
bin.403	Endo_2_scaffold_3559_c2_4	4.25741	Yellowstone
bin.403	Endo_2_scaffold_2039_c1_13	4.26207	Yellowstone
bin.403	Endo_3_scaffold_5626_c1_7	4.35195	Yellowstone
bin.403	Endo_2_scaffold_2560_c1_11	4.37594	Yellowstone
bin.403	Endo_3_scaffold_6584_c1_4	4.44979	Yellowstone
bin.403	Endo_2_scaffold_2624_c1_2	4.52885	Yellowstone
bin.403	Endo_2_scaffold_5943_c1_5	4.53166	Yellowstone
bin.403	Endo_2_scaffold_2039_c1_8	4.57073	Yellowstone
bin.403	Endo_2_scaffold_22790_c1_4	4.58433	Yellowstone
bin.403	Endo_3_scaffold_29250_c1_1	4.73741	Yellowstone
bin.403	Endo_2_scaffold_3559_c2_6	4.74365	Yellowstone
bin.403	Endo_2_scaffold_10871_c1_5	4.74868	Yellowstone
bin.403	Endo_3_scaffold_51191_c1_1	4.75645	Yellowstone
bin.403	Endo_3_scaffold_34755_c1_1	4.79489	Yellowstone
bin.403	Endo_2_scaffold_5943_c1_7	4.85657	Yellowstone
bin.403	Endo_2_scaffold_21211_c1_1	4.90721	Yellowstone
bin.403	Endo_2_scaffold_5444_c1_3	4.91349	Yellowstone
bin.403	Endo_3_scaffold_8506_c1_3	4.94826	Yellowstone
bin.403	Endo_2_scaffold_2560_c1_10	4.96348	Yellowstone
bin.403	Endo_2_scaffold_2039_c1_5	4.97988	Yellowstone
bin.403	Endo_2_scaffold_5433_c1_8	4.98343	Yellowstone
bin.403	Endo_2_scaffold_13291_c1_6	5.00623	Yellowstone
bin.403	Endo_2_scaffold_13291_c1_5	5.02454	Yellowstone
bin.403	Endo_3_scaffold_34755_c1_3	5.03863	Yellowstone
bin.403	Endo_2_scaffold_17725_c1_4	5.0611	Yellowstone
bin.403	Endo_3_scaffold_6584_c1_10	5.10311	Yellowstone
bin.403	Endo_2_scaffold_2560_c1_7	5.18012	Yellowstone
bin.403	Endo_2_scaffold_5943_c1_4	5.1825	Yellowstone
bin.403	Endo_2_scaffold_10871_c1_1	5.2107	Yellowstone
bin.403	Endo_2_scaffold_2039_c1_1	5.24747	Yellowstone
bin.403	Endo_2_scaffold_13291_c1_2	5.27948	Yellowstone
bin.403	Endo_2_scaffold_11002_c1_3	5.30729	Yellowstone
bin.403	Endo_2_scaffold_2624_c1_6	5.36868	Yellowstone
bin.403	Endo_2_scaffold_13291_c1_1	5.39284	Yellowstone
bin.403	Endo_2_scaffold_2624_c1_8	5.4016	Yellowstone
bin.403	Endo_2_scaffold_10871_c1_4	5.46799	Yellowstone
bin.403	Endo_2_scaffold_17725_c1_3	5.47438	Yellowstone
bin.403	Endo_3_scaffold_5626_c1_4	5.51822	Yellowstone
bin.403	Endo_3_scaffold_5626_c1_1	5.52936	Yellowstone
bin.403	Endo_2_scaffold_3559_c2_1	5.54987	Yellowstone
bin.403	Endo_3_scaffold_5626_c1_8	5.55755	Yellowstone
bin.403	Endo_2_scaffold_5444_c1_2	5.59987	Yellowstone
bin.403	Endo_2_scaffold_2560_c1_13	5.60535	Yellowstone
bin.403	Endo_3_scaffold_6584_c1_7	5.61718	Yellowstone
bin.403	Endo_2_scaffold_3559_c2_2	5.74056	Yellowstone
bin.403	Endo_2_scaffold_5943_c1_6	5.80525	Yellowstone
bin.403	Endo_2_scaffold_2560_c1_4	5.80661	Yellowstone
bin.403	Endo_2_scaffold_2039_c1_11	5.84722	Yellowstone
bin.403	Endo_3_scaffold_21508_c1_4	5.85425	Yellowstone
bin.403	Endo_3_scaffold_39768_c1_2	5.88817	Yellowstone
bin.403	Endo_2_scaffold_2039_c1_7	5.89006	Yellowstone
bin.403	Endo_3_scaffold_6584_c1_3	5.91151	Yellowstone
bin.403	Endo_3_scaffold_51191_c1_2	5.93646	Yellowstone
bin.403	Endo_3_scaffold_33582_c1_2	5.94519	Yellowstone
bin.403	Endo_2_scaffold_2039_c1_9	6.02974	Yellowstone
bin.403	Endo_3_scaffold_39768_c1_3	6.06922	Yellowstone
bin.403	Endo_2_scaffold_5943_c1_1	6.07628	Yellowstone
bin.403	Endo_3_scaffold_33582_c1_1	6.07988	Yellowstone
bin.403	Endo_3_scaffold_31117_c1_2	6.10642	Yellowstone
bin.403	Endo_2_scaffold_2624_c1_4	6.11389	Yellowstone
bin.403	Endo_2_scaffold_2039_c1_2	6.12261	Yellowstone
bin.403	Endo_3_scaffold_34755_c1_2	6.22425	Yellowstone
bin.403	Endo_2_scaffold_11002_c1_4	6.23393	Yellowstone
bin.403	Endo_2_scaffold_21211_c1_3	6.31357	Yellowstone
bin.403	Endo_3_scaffold_21508_c1_1	6.35064	Yellowstone
bin.403	Endo_2_scaffold_5433_c1_7	6.38325	Yellowstone
bin.403	Endo_2_scaffold_5433_c1_1	6.43533	Yellowstone
bin.403	Endo_2_scaffold_2560_c1_1	6.44269	Yellowstone
bin.403	Endo_3_scaffold_8506_c1_4	6.49913	Yellowstone
bin.403	Endo_2_scaffold_22790_c1_2	6.51057	Yellowstone
bin.403	Endo_3_scaffold_8506_c1_6	6.52278	Yellowstone
bin.403	Endo_3_scaffold_6584_c1_8	6.53925	Yellowstone
bin.403	Endo_3_scaffold_29250_c1_3	6.54607	Yellowstone
bin.403	Endo_3_scaffold_6584_c1_2	6.63712	Yellowstone
bin.403	Endo_2_scaffold_5943_c1_2	6.63712	Yellowstone
bin.403	Endo_2_scaffold_17725_c1_1	6.6621	Yellowstone
bin.403	Endo_3_scaffold_31117_c1_1	6.69196	Yellowstone
bin.403	Endo_3_scaffold_56791_c1_1	6.73872	Yellowstone
bin.403	Endo_2_scaffold_5943_c1_9	6.81974	Yellowstone
bin.403	Endo_3_scaffold_33582_c1_3	6.91194	Yellowstone
bin.403	Endo_2_scaffold_21140_c1_2	6.94702	Yellowstone
bin.403	Endo_2_scaffold_37669_c1_2	6.97095	Yellowstone
bin.403	Endo_3_scaffold_5626_c1_2	7.08277	Yellowstone
bin.403	Endo_2_scaffold_17943_c1_1	7.12702	Yellowstone
bin.403	Endo_3_scaffold_6584_c1_6	7.14048	Yellowstone
bin.403	Endo_2_scaffold_5433_c1_2	7.48705	Yellowstone
bin.403	Endo_3_scaffold_8506_c1_1	7.52878	Yellowstone
bin.403	Endo_2_scaffold_2624_c1_7	7.57699	Yellowstone
bin.403	Endo_3_scaffold_6584_c1_1	7.57751	Yellowstone
bin.403	Endo_2_scaffold_5943_c1_3	7.57751	Yellowstone
bin.403	Endo_2_scaffold_2039_c1_4	7.5794	Yellowstone
bin.403	Endo_3_scaffold_36664_c1_4	7.64172	Yellowstone
bin.403	Endo_2_scaffold_10871_c1_2	7.66897	Yellowstone
bin.403	Endo_2_scaffold_2560_c1_14	7.67688	Yellowstone
bin.403	Endo_3_scaffold_36664_c1_3	7.79353	Yellowstone
bin.403	Endo_3_scaffold_36664_c1_5	7.91002	Yellowstone
bin.403	Endo_3_scaffold_47156_c1_2	7.91634	Yellowstone
bin.403	Endo_2_scaffold_5444_c1_1	7.94315	Yellowstone
bin.403	Endo_3_scaffold_8506_c1_2	7.96235	Yellowstone
bin.403	Endo_2_scaffold_5433_c1_4	7.98607	Yellowstone
bin.403	Endo_2_scaffold_10871_c1_3	8.00691	Yellowstone
bin.403	Endo_2_scaffold_2624_c1_9	8.0371	Yellowstone
bin.403	Endo_2_scaffold_2624_c1_5	8.2244	Yellowstone
bin.403	Endo_3_scaffold_8506_c1_5	8.34674	Yellowstone
bin.403	Endo_2_scaffold_21140_c1_1	8.40296	Yellowstone
bin.403	Endo_2_scaffold_2560_c1_6	8.40488	Yellowstone
bin.403	Endo_2_scaffold_11002_c1_1	8.46397	Yellowstone
bin.403	Endo_2_scaffold_2560_c1_3	8.48164	Yellowstone
bin.403	Endo_2_scaffold_22790_c1_1	8.50292	Yellowstone
bin.403	Endo_2_scaffold_5433_c1_6	8.55796	Yellowstone
bin.403	Endo_3_scaffold_56791_c1_2	8.59054	Yellowstone
bin.403	Endo_2_scaffold_2039_c1_12	8.72941	Yellowstone
bin.403	Endo_2_scaffold_37669_c1_1	8.78079	Yellowstone
bin.403	Endo_2_scaffold_5444_c1_4	8.78323	Yellowstone
bin.403	Endo_2_scaffold_2039_c1_3	8.79588	Yellowstone
bin.403	Endo_2_scaffold_11002_c1_2	8.80119	Yellowstone
bin.403	Endo_2_scaffold_2624_c1_1	8.878	Yellowstone
bin.403	Endo_2_scaffold_22790_c1_3	8.88775	Yellowstone
bin.403	Endo_2_scaffold_37669_c1_3	8.89669	Yellowstone
bin.403	Endo_2_scaffold_29646_c1_1	8.91262	Yellowstone
bin.403	Endo_2_scaffold_5433_c1_5	8.92808	Yellowstone
bin.403	Endo_2_scaffold_2560_c1_2	8.93011	Yellowstone
bin.403	Endo_3_scaffold_56791_c1_3	8.93527	Yellowstone
bin.403	Endo_2_scaffold_13291_c1_3	8.95084	Yellowstone
bin.403	Endo_3_scaffold_6584_c1_5	9.01304	Yellowstone
bin.403	Endo_2_scaffold_5943_c1_8	9.01484	Yellowstone
bin.403	Endo_3_scaffold_5626_c1_3	9.03119	Yellowstone
bin.403	Endo_2_scaffold_5433_c1_3	9.05124	Yellowstone
bin.403	Endo_3_scaffold_29250_c1_4	9.09812	Yellowstone
bin.403	Endo_2_scaffold_2560_c1_9	9.13822	Yellowstone
bin.403	Endo_2_scaffold_17725_c1_2	9.13895	Yellowstone
bin.403	Endo_2_scaffold_2624_c1_10	9.15481	Yellowstone
bin.403	Endo_2_scaffold_2039_c1_10	9.19367	Yellowstone
bin.403	Endo_3_scaffold_29250_c1_2	9.19476	Yellowstone
bin.403	Endo_2_scaffold_13291_c1_4	9.22047	Yellowstone
bin.403	Endo_3_scaffold_21508_c1_5	9.2368	Yellowstone
bin.403	Endo_3_scaffold_6584_c1_9	9.27985	Yellowstone
bin.403	Endo_2_scaffold_21211_c1_2	9.29928	Yellowstone
bin.403	Endo_3_scaffold_5626_c1_6	9.31632	Yellowstone
bin.403	Endo_3_scaffold_5626_c1_5	9.34767	Yellowstone
bin.403	Endo_3_scaffold_39768_c1_1	9.41669	Yellowstone
bin.403	Endo_2_scaffold_2560_c1_8	9.45873	Yellowstone
bin.403	Endo_3_scaffold_47156_c1_1	9.50913	Yellowstone
bin.403	Endo_2_scaffold_2039_c1_6	9.51354	Yellowstone
bin.403	Endo_2_scaffold_2624_c1_3	9.51475	Yellowstone
bin.403	Endo_2_scaffold_3559_c2_3	9.57176	Yellowstone
bin.403	Endo_3_scaffold_36664_c1_2	9.57382	Yellowstone
bin.403	Endo_3_scaffold_39768_c1_4	9.77341	Yellowstone
bin.403	Endo_2_scaffold_2560_c1_5	9.78048	Yellowstone
bin.403	Endo_2_scaffold_2560_c1_15	9.79388	Yellowstone
bin.403	Endo_2_scaffold_5444_c1_5	9.95229	Yellowstone
bin.403	Endo_3_scaffold_5626_c1_9	9.98414	Yellowstone
bin.403	Endo_2_scaffold_2560_c1_12	10.1103	Yellowstone
bin.403	Endo_3_scaffold_36664_c1_1	10.8346	Yellowstone
bin.403	Endo_3_scaffold_21508_c1_2	11.8488	Yellowstone
bin.403	Endo_2_scaffold_5943_c1_10	12.3011	Yellowstone
bin.421	Soil_3_scaffold_8154_c1_1	3.54992	Yellowstone
bin.421	Soil_3_scaffold_55522_c1_3	3.84749	Yellowstone
bin.421	Soil_4_scaffold_22166_c1_4	3.93954	Yellowstone
bin.421	Soil_3_scaffold_3667_c1_11	3.97181	Yellowstone
bin.421	Soil_2_scaffold_27720_c1_6	3.97735	Yellowstone
bin.421	Soil_2_scaffold_11202_c1_1	4.02271	Yellowstone
bin.421	Soil_2_scaffold_29865_c1_1	4.02766	Yellowstone
bin.421	Soil_4_scaffold_20508_c1_3	4.08263	Yellowstone
bin.421	Soil_4_scaffold_26267_c1_1	4.17609	Yellowstone
bin.421	Soil_4_scaffold_12203_c1_2	4.18177	Yellowstone
bin.421	Soil_4_scaffold_18470_c1_3	4.18487	Yellowstone
bin.421	Soil_4_scaffold_6628_c1_6	4.18757	Yellowstone
bin.421	Soil_3_scaffold_5751_c1_1	4.21159	Yellowstone
bin.421	Soil_3_scaffold_7345_c1_2	4.22723	Yellowstone
bin.421	Soil_3_scaffold_5265_c1_4	4.2276	Yellowstone
bin.421	Soil_4_scaffold_9595_c1_6	4.26081	Yellowstone
bin.421	Soil_3_scaffold_20472_c1_2	4.28514	Yellowstone
bin.421	Soil_4_scaffold_39996_c1_2	4.31155	Yellowstone
bin.421	Soil_2_scaffold_30491_c1_1	4.32351	Yellowstone
bin.421	Soil_2_scaffold_11202_c1_3	4.33786	Yellowstone
bin.421	Soil_3_scaffold_5265_c1_8	4.35149	Yellowstone
bin.421	Soil_4_scaffold_32897_c1_1	4.35632	Yellowstone
bin.421	Soil_3_scaffold_5265_c1_7	4.36536	Yellowstone
bin.421	Soil_3_scaffold_7345_c1_1	4.38821	Yellowstone
bin.421	Soil_4_scaffold_9595_c1_2	4.4047	Yellowstone
bin.421	Soil_3_scaffold_8281_c2_1	4.41167	Yellowstone
bin.421	Soil_3_scaffold_7345_c1_9	4.41291	Yellowstone
bin.421	Soil_3_scaffold_2398_c1_18	4.42959	Yellowstone
bin.421	Soil_3_scaffold_2858_c1_17	4.44531	Yellowstone
bin.421	Soil_3_scaffold_3667_c1_10	4.45363	Yellowstone
bin.421	Soil_3_scaffold_5265_c1_11	4.45938	Yellowstone
bin.421	Soil_4_scaffold_13736_c1_3	4.45938	Yellowstone
bin.421	Soil_3_scaffold_2906_c1_4	4.47818	Yellowstone
bin.421	Soil_2_scaffold_5252_c1_8	4.47818	Yellowstone
bin.421	Soil_3_scaffold_3667_c1_7	4.54752	Yellowstone
bin.421	Soil_2_scaffold_17688_c1_6	4.54948	Yellowstone
bin.421	Soil_4_scaffold_12203_c1_7	4.55749	Yellowstone
bin.421	Soil_3_scaffold_16542_c1_2	4.55749	Yellowstone
bin.421	Soil_2_scaffold_7865_c2_1	4.55767	Yellowstone
bin.421	Soil_2_scaffold_17688_c1_3	4.56912	Yellowstone
bin.421	Soil_4_scaffold_19481_c1_6	4.57449	Yellowstone
bin.421	Soil_2_scaffold_40009_c1_2	4.57449	Yellowstone
bin.421	Soil_4_scaffold_11085_c1_7	4.58127	Yellowstone
bin.421	Soil_2_scaffold_17688_c1_2	4.58579	Yellowstone
bin.421	Endo_3_scaffold_56910_c1_3	4.58644	Yellowstone
bin.421	Soil_3_scaffold_3548_c1_11	4.5886	Yellowstone
bin.421	Soil_2_scaffold_7865_c1_4	4.60103	Yellowstone
bin.421	Soil_2_scaffold_17932_c1_1	4.61966	Yellowstone
bin.421	Soil_3_scaffold_8881_c1_1	4.62997	Yellowstone
bin.421	Soil_3_scaffold_2858_c1_5	4.63679	Yellowstone
bin.421	Soil_3_scaffold_2906_c1_3	4.64498	Yellowstone
bin.421	Soil_2_scaffold_5252_c1_7	4.64498	Yellowstone
bin.421	Soil_3_scaffold_2858_c1_11	4.65117	Yellowstone
bin.421	Soil_3_scaffold_2398_c1_6	4.65246	Yellowstone
bin.421	Soil_3_scaffold_2858_c1_13	4.6638	Yellowstone
bin.421	Soil_2_scaffold_11202_c1_8	4.67176	Yellowstone
bin.421	Soil_3_scaffold_17287_c1_2	4.67428	Yellowstone
bin.421	Soil_2_scaffold_27720_c1_4	4.67428	Yellowstone
bin.421	Soil_3_scaffold_7345_c1_8	4.68457	Yellowstone
bin.421	Soil_3_scaffold_2398_c1_5	4.70654	Yellowstone
bin.421	Soil_3_scaffold_2906_c1_5	4.71597	Yellowstone
bin.421	Soil_2_scaffold_5252_c1_9	4.71597	Yellowstone
bin.421	Soil_4_scaffold_39996_c1_1	4.71977	Yellowstone
bin.421	Soil_3_scaffold_5751_c1_2	4.72381	Yellowstone
bin.421	Soil_2_scaffold_17688_c1_4	4.72497	Yellowstone
bin.421	Soil_2_scaffold_45723_c1_1	4.72973	Yellowstone
bin.421	Soil_3_scaffold_5265_c1_1	4.74333	Yellowstone
bin.421	Soil_3_scaffold_3667_c1_5	4.74799	Yellowstone
bin.421	Soil_4_scaffold_12203_c1_4	4.77186	Yellowstone
bin.421	Soil_3_scaffold_16447_c1_9	4.78109	Yellowstone
bin.421	Soil_4_scaffold_7071_c1_1	4.79112	Yellowstone
bin.421	Soil_4_scaffold_12739_c1_3	4.79595	Yellowstone
bin.421	Soil_4_scaffold_13736_c1_6	4.79596	Yellowstone
bin.421	Soil_3_scaffold_2398_c1_8	4.79883	Yellowstone
bin.421	Soil_3_scaffold_2758_c1_6	4.81093	Yellowstone
bin.421	Soil_4_scaffold_40601_c1_2	4.86734	Yellowstone
bin.421	Soil_3_scaffold_3548_c1_1	4.8843	Yellowstone
bin.421	Soil_3_scaffold_2858_c1_4	4.89278	Yellowstone
bin.421	Soil_3_scaffold_2858_c1_8	4.90802	Yellowstone
bin.421	Soil_2_scaffold_7865_c2_8	4.92354	Yellowstone
bin.421	Soil_4_scaffold_22166_c1_2	4.92644	Yellowstone
bin.421	Soil_3_scaffold_8281_c2_5	4.92938	Yellowstone
bin.421	Soil_2_scaffold_7865_c2_2	4.93361	Yellowstone
bin.421	Soil_3_scaffold_8881_c1_4	4.93573	Yellowstone
bin.421	Soil_3_scaffold_16447_c1_4	4.94504	Yellowstone
bin.421	Soil_3_scaffold_2398_c1_1	4.96017	Yellowstone
bin.421	Soil_2_scaffold_7865_c2_3	4.96111	Yellowstone
bin.421	Soil_3_scaffold_5265_c1_6	4.9623	Yellowstone
bin.421	Soil_3_scaffold_5265_c1_3	4.97336	Yellowstone
bin.421	Soil_4_scaffold_10616_c1_3	4.98275	Yellowstone
bin.421	Soil_4_scaffold_6100_c1_6	4.98631	Yellowstone
bin.421	Soil_4_scaffold_21036_c1_3	5.00866	Yellowstone
bin.421	Soil_4_scaffold_25213_c1_1	5.01255	Yellowstone
bin.421	Soil_3_scaffold_8281_c2_4	5.02112	Yellowstone
bin.421	Soil_3_scaffold_8154_c1_6	5.03089	Yellowstone
bin.421	Soil_2_scaffold_66866_c1_1	5.04323	Yellowstone
bin.421	Soil_4_scaffold_20508_c1_2	5.05551	Yellowstone
bin.421	Soil_3_scaffold_5751_c1_4	5.05954	Yellowstone
bin.421	Soil_3_scaffold_2758_c1_5	5.06505	Yellowstone
bin.421	Soil_4_scaffold_12203_c1_6	5.06925	Yellowstone
bin.421	Soil_3_scaffold_16542_c1_1	5.06925	Yellowstone
bin.421	Soil_3_scaffold_3548_c1_12	5.07037	Yellowstone
bin.421	Soil_3_scaffold_2758_c1_12	5.10702	Yellowstone
bin.421	Soil_4_scaffold_12639_c1_2	5.11142	Yellowstone
bin.421	Soil_3_scaffold_8881_c1_6	5.11544	Yellowstone
bin.421	Soil_2_scaffold_27647_c1_2	5.11731	Yellowstone
bin.421	Soil_3_scaffold_2858_c1_16	5.12273	Yellowstone
bin.421	Soil_4_scaffold_19481_c1_7	5.12588	Yellowstone
bin.421	Soil_3_scaffold_3548_c1_9	5.13213	Yellowstone
bin.421	Soil_4_scaffold_7071_c1_5	5.13804	Yellowstone
bin.421	Soil_2_scaffold_7865_c2_4	5.1418	Yellowstone
bin.421	Soil_2_scaffold_38869_c1_3	5.154	Yellowstone
bin.421	Soil_2_scaffold_40009_c1_4	5.15802	Yellowstone
bin.421	Soil_3_scaffold_2398_c1_4	5.16426	Yellowstone
bin.421	Soil_4_scaffold_21036_c1_4	5.16802	Yellowstone
bin.421	Soil_4_scaffold_12203_c1_5	5.16915	Yellowstone
bin.421	Soil_4_scaffold_12739_c1_5	5.17312	Yellowstone
bin.421	Soil_2_scaffold_40009_c1_3	5.19098	Yellowstone
bin.421	Soil_4_scaffold_18349_c1_2	5.20305	Yellowstone
bin.421	Soil_3_scaffold_16447_c1_7	5.21564	Yellowstone
bin.421	Soil_2_scaffold_29865_c1_2	5.22151	Yellowstone
bin.421	Soil_4_scaffold_9595_c1_4	5.22435	Yellowstone
bin.421	Soil_3_scaffold_2398_c1_2	5.24656	Yellowstone
bin.421	Soil_2_scaffold_11202_c1_2	5.25505	Yellowstone
bin.421	Soil_3_scaffold_2858_c1_2	5.27089	Yellowstone
bin.421	Soil_2_scaffold_30493_c1_5	5.27118	Yellowstone
bin.421	Soil_2_scaffold_27720_c1_1	5.28764	Yellowstone
bin.421	Soil_3_scaffold_15859_c1_1	5.28938	Yellowstone
bin.421	Soil_4_scaffold_10616_c1_1	5.29597	Yellowstone
bin.421	Soil_3_scaffold_34054_c1_2	5.29898	Yellowstone
bin.421	Soil_4_scaffold_6628_c1_5	5.31715	Yellowstone
bin.421	Soil_4_scaffold_19481_c1_2	5.32206	Yellowstone
bin.421	Soil_3_scaffold_2398_c1_16	5.32645	Yellowstone
bin.421	Soil_4_scaffold_40601_c1_4	5.34779	Yellowstone
bin.421	Soil_2_scaffold_29865_c1_3	5.39285	Yellowstone
bin.421	Soil_4_scaffold_25213_c1_2	5.39285	Yellowstone
bin.421	Soil_2_scaffold_17688_c1_1	5.39717	Yellowstone
bin.421	Soil_2_scaffold_5252_c1_11	5.40151	Yellowstone
bin.421	Soil_3_scaffold_2858_c1_15	5.41856	Yellowstone
bin.421	Soil_2_scaffold_66398_c1_2	5.4323	Yellowstone
bin.421	Soil_4_scaffold_7071_c1_6	5.4536	Yellowstone
bin.421	Soil_2_scaffold_58995_c1_1	5.50533	Yellowstone
bin.421	Soil_3_scaffold_2758_c1_8	5.52281	Yellowstone
bin.421	Soil_3_scaffold_2398_c1_13	5.53926	Yellowstone
bin.421	Soil_4_scaffold_12639_c1_1	5.54003	Yellowstone
bin.421	Soil_2_scaffold_7865_c2_9	5.55905	Yellowstone
bin.421	Soil_2_scaffold_38869_c1_1	5.57092	Yellowstone
bin.421	Soil_4_scaffold_18470_c1_5	5.60531	Yellowstone
bin.421	Soil_3_scaffold_8881_c1_2	5.60856	Yellowstone
bin.421	Soil_4_scaffold_40601_c1_3	5.61607	Yellowstone
bin.421	Soil_4_scaffold_19481_c1_1	5.65883	Yellowstone
bin.421	Soil_2_scaffold_46077_c1_2	5.67298	Yellowstone
bin.421	Soil_3_scaffold_20130_c1_3	5.67852	Yellowstone
bin.421	Soil_4_scaffold_7071_c1_2	5.69948	Yellowstone
bin.421	Soil_3_scaffold_16542_c1_4	5.69948	Yellowstone
bin.421	Soil_3_scaffold_2906_c1_15	5.70099	Yellowstone
bin.421	Soil_3_scaffold_2906_c1_16	5.71331	Yellowstone
bin.421	Soil_3_scaffold_2398_c1_3	5.71813	Yellowstone
bin.421	Soil_2_scaffold_30493_c1_4	5.72568	Yellowstone
bin.421	Soil_4_scaffold_13736_c1_5	5.72687	Yellowstone
bin.421	Soil_2_scaffold_5252_c1_1	5.73653	Yellowstone
bin.421	Soil_2_scaffold_29865_c1_5	5.73718	Yellowstone
bin.421	Soil_4_scaffold_25213_c1_3	5.73718	Yellowstone
bin.421	Soil_3_scaffold_2398_c1_10	5.75373	Yellowstone
bin.421	Soil_3_scaffold_3548_c1_3	5.76315	Yellowstone
bin.421	Soil_4_scaffold_18349_c1_3	5.77267	Yellowstone
bin.421	Soil_4_scaffold_22166_c1_1	5.77776	Yellowstone
bin.421	Soil_3_scaffold_7345_c1_7	5.78325	Yellowstone
bin.421	Soil_3_scaffold_8154_c1_4	5.79265	Yellowstone
bin.421	Soil_4_scaffold_40601_c1_1	5.80524	Yellowstone
bin.421	Soil_4_scaffold_10868_c1_4	5.81892	Yellowstone
bin.421	Soil_4_scaffold_9595_c1_7	5.82277	Yellowstone
bin.421	Soil_4_scaffold_12739_c1_1	5.82508	Yellowstone
bin.421	Soil_3_scaffold_3548_c1_6	5.82826	Yellowstone
bin.421	Soil_3_scaffold_3548_c1_10	5.83628	Yellowstone
bin.421	Soil_3_scaffold_2758_c1_3	5.8374	Yellowstone
bin.421	Soil_3_scaffold_2906_c1_9	5.85838	Yellowstone
bin.421	Soil_3_scaffold_15484_c1_1	5.86165	Yellowstone
bin.421	Soil_3_scaffold_2858_c1_6	5.86957	Yellowstone
bin.421	Soil_2_scaffold_35333_c1_1	5.8819	Yellowstone
bin.421	Soil_4_scaffold_13736_c1_1	5.88375	Yellowstone
bin.421	Soil_4_scaffold_12739_c1_4	5.90433	Yellowstone
bin.421	Soil_2_scaffold_17932_c1_3	5.91653	Yellowstone
bin.421	Soil_2_scaffold_5252_c1_13	5.92409	Yellowstone
bin.421	Soil_3_scaffold_17287_c1_5	5.92684	Yellowstone
bin.421	Soil_4_scaffold_6628_c1_7	5.92715	Yellowstone
bin.421	Soil_2_scaffold_45195_c1_1	5.93932	Yellowstone
bin.421	Soil_3_scaffold_2758_c1_11	5.96593	Yellowstone
bin.421	Soil_3_scaffold_8281_c2_3	5.97429	Yellowstone
bin.421	Soil_3_scaffold_5265_c1_12	5.97476	Yellowstone
bin.421	Soil_3_scaffold_2906_c1_7	5.9827	Yellowstone
bin.421	Soil_4_scaffold_32897_c1_3	6.00145	Yellowstone
bin.421	Soil_3_scaffold_47155_c1_1	6.00721	Yellowstone
bin.421	Soil_2_scaffold_30491_c1_3	6.00854	Yellowstone
bin.421	Soil_4_scaffold_20508_c1_4	6.01719	Yellowstone
bin.421	Soil_4_scaffold_6628_c1_1	6.03337	Yellowstone
bin.421	Soil_3_scaffold_55522_c1_2	6.0343	Yellowstone
bin.421	Soil_3_scaffold_2398_c1_9	6.03904	Yellowstone
bin.421	Soil_3_scaffold_16542_c1_3	6.03915	Yellowstone
bin.421	Soil_3_scaffold_34054_c1_3	6.04415	Yellowstone
bin.421	Soil_2_scaffold_29865_c1_4	6.05976	Yellowstone
bin.421	Soil_3_scaffold_8154_c1_5	6.0606	Yellowstone
bin.421	Soil_3_scaffold_27015_c1_1	6.06208	Yellowstone
bin.421	Soil_3_scaffold_5265_c1_9	6.07053	Yellowstone
bin.421	Soil_2_scaffold_41100_c1_1	6.10814	Yellowstone
bin.421	Soil_3_scaffold_3667_c1_1	6.12436	Yellowstone
bin.421	Soil_4_scaffold_32897_c1_4	6.12621	Yellowstone
bin.421	Soil_3_scaffold_2906_c1_8	6.13274	Yellowstone
bin.421	Soil_2_scaffold_5252_c1_12	6.13274	Yellowstone
bin.421	Soil_2_scaffold_7865_c1_1	6.13692	Yellowstone
bin.421	Soil_4_scaffold_6100_c1_5	6.15935	Yellowstone
bin.421	Soil_3_scaffold_2398_c1_12	6.16129	Yellowstone
bin.421	Soil_4_scaffold_10616_c1_2	6.16241	Yellowstone
bin.421	Soil_4_scaffold_32897_c1_2	6.17877	Yellowstone
bin.421	Soil_4_scaffold_19481_c1_3	6.18309	Yellowstone
bin.421	Soil_4_scaffold_19765_c1_5	6.19676	Yellowstone
bin.421	Soil_3_scaffold_8154_c1_2	6.21477	Yellowstone
bin.421	Soil_4_scaffold_18470_c1_2	6.21477	Yellowstone
bin.421	Soil_3_scaffold_5265_c1_10	6.23832	Yellowstone
bin.421	Endo_3_scaffold_56910_c1_1	6.2441	Yellowstone
bin.421	Soil_2_scaffold_30493_c1_2	6.32898	Yellowstone
bin.421	Soil_4_scaffold_8479_c1_2	6.32898	Yellowstone
bin.421	Soil_3_scaffold_2398_c1_11	6.33076	Yellowstone
bin.421	Soil_4_scaffold_12203_c1_3	6.36132	Yellowstone
bin.421	Soil_4_scaffold_21036_c1_2	6.38001	Yellowstone
bin.421	Soil_3_scaffold_2858_c1_14	6.38604	Yellowstone
bin.421	Soil_4_scaffold_13736_c1_2	6.39078	Yellowstone
bin.421	Soil_2_scaffold_5252_c1_17	6.41351	Yellowstone
bin.421	Soil_3_scaffold_2398_c1_15	6.43424	Yellowstone
bin.421	Soil_3_scaffold_3548_c1_4	6.44809	Yellowstone
bin.421	Soil_4_scaffold_12739_c1_6	6.45139	Yellowstone
bin.421	Soil_2_scaffold_46077_c1_1	6.46638	Yellowstone
bin.421	Soil_4_scaffold_6100_c1_7	6.47205	Yellowstone
bin.421	Soil_3_scaffold_3548_c1_7	6.4955	Yellowstone
bin.421	Soil_3_scaffold_2906_c1_14	6.51748	Yellowstone
bin.421	Soil_2_scaffold_30493_c1_3	6.52538	Yellowstone
bin.421	Soil_4_scaffold_8479_c1_1	6.52538	Yellowstone
bin.421	Soil_2_scaffold_30491_c1_2	6.5259	Yellowstone
bin.421	Soil_4_scaffold_12203_c1_1	6.52871	Yellowstone
bin.421	Soil_3_scaffold_2906_c1_11	6.53074	Yellowstone
bin.421	Soil_2_scaffold_5252_c1_15	6.53074	Yellowstone
bin.421	Soil_2_scaffold_58995_c1_3	6.53323	Yellowstone
bin.421	Soil_4_scaffold_12739_c1_7	6.53562	Yellowstone
bin.421	Soil_3_scaffold_2858_c1_7	6.55048	Yellowstone
bin.421	Soil_3_scaffold_17287_c1_1	6.56631	Yellowstone
bin.421	Soil_3_scaffold_2758_c1_14	6.57691	Yellowstone
bin.421	Soil_2_scaffold_58995_c1_2	6.64948	Yellowstone
bin.421	Soil_3_scaffold_2398_c1_14	6.70671	Yellowstone
bin.421	Soil_4_scaffold_11085_c1_3	6.71729	Yellowstone
bin.421	Soil_3_scaffold_2858_c1_1	6.7652	Yellowstone
bin.421	Soil_3_scaffold_2858_c1_12	6.80586	Yellowstone
bin.421	Soil_3_scaffold_8881_c1_5	6.8172	Yellowstone
bin.421	Soil_2_scaffold_11202_c1_4	6.82	Yellowstone
bin.421	Soil_3_scaffold_8154_c1_7	6.82862	Yellowstone
bin.421	Soil_2_scaffold_27647_c1_1	6.92951	Yellowstone
bin.421	Soil_3_scaffold_15484_c1_3	6.93478	Yellowstone
bin.421	Soil_3_scaffold_3667_c1_8	6.95496	Yellowstone
bin.421	Soil_2_scaffold_7865_c2_5	7.01319	Yellowstone
bin.421	Soil_4_scaffold_8479_c1_3	7.04343	Yellowstone
bin.421	Soil_4_scaffold_11085_c1_1	7.0478	Yellowstone
bin.421	Soil_4_scaffold_19481_c1_5	7.05689	Yellowstone
bin.421	Soil_3_scaffold_2858_c1_10	7.06584	Yellowstone
bin.421	Soil_3_scaffold_8154_c1_3	7.096	Yellowstone
bin.421	Soil_4_scaffold_18470_c1_1	7.096	Yellowstone
bin.421	Soil_2_scaffold_17932_c1_2	7.15541	Yellowstone
bin.421	Soil_4_scaffold_9595_c1_1	7.17107	Yellowstone
bin.421	Soil_2_scaffold_40009_c1_1	7.18367	Yellowstone
bin.421	Soil_3_scaffold_17287_c1_6	7.19816	Yellowstone
bin.421	Soil_3_scaffold_8281_c2_6	7.22889	Yellowstone
bin.421	Soil_4_scaffold_11085_c1_5	7.27088	Yellowstone
bin.421	Soil_3_scaffold_16447_c1_5	7.48132	Yellowstone
bin.421	Soil_2_scaffold_72007_c1_1	7.50085	Yellowstone
bin.421	Soil_3_scaffold_7345_c1_6	7.60403	Yellowstone
bin.421	Soil_3_scaffold_67542_c1_2	7.61513	Yellowstone
bin.421	Soil_3_scaffold_5751_c1_5	7.62296	Yellowstone
bin.421	Soil_4_scaffold_7071_c1_4	7.63699	Yellowstone
bin.421	Soil_3_scaffold_15354_c1_1	7.66511	Yellowstone
bin.421	Soil_2_scaffold_38869_c1_2	7.66903	Yellowstone
bin.421	Soil_3_scaffold_2398_c1_17	7.68492	Yellowstone
bin.421	Soil_2_scaffold_11202_c1_7	7.68862	Yellowstone
bin.421	Soil_4_scaffold_18349_c1_1	7.68968	Yellowstone
bin.421	Soil_3_scaffold_2758_c1_2	7.70677	Yellowstone
bin.421	Soil_2_scaffold_35333_c1_2	7.70677	Yellowstone
bin.421	Soil_3_scaffold_2906_c1_6	7.72706	Yellowstone
bin.421	Soil_2_scaffold_5252_c1_10	7.72706	Yellowstone
bin.421	Soil_4_scaffold_19481_c1_4	7.74348	Yellowstone
bin.421	Soil_3_scaffold_20130_c1_1	7.75692	Yellowstone
bin.421	Soil_3_scaffold_2758_c1_9	7.77771	Yellowstone
bin.421	Soil_3_scaffold_8281_c2_2	7.79116	Yellowstone
bin.421	Soil_4_scaffold_7071_c1_9	7.79483	Yellowstone
bin.421	Soil_2_scaffold_30491_c1_4	7.79483	Yellowstone
bin.421	Soil_3_scaffold_55522_c1_1	7.80012	Yellowstone
bin.421	Soil_3_scaffold_16542_c1_5	7.81101	Yellowstone
bin.421	Soil_3_scaffold_8881_c1_7	7.81155	Yellowstone
bin.421	Soil_3_scaffold_2758_c1_15	7.8415	Yellowstone
bin.421	Soil_2_scaffold_27720_c1_5	7.87406	Yellowstone
bin.421	Soil_3_scaffold_5751_c1_7	7.88396	Yellowstone
bin.421	Soil_2_scaffold_48502_c1_3	7.88396	Yellowstone
bin.421	Soil_2_scaffold_5252_c1_2	7.89478	Yellowstone
bin.421	Soil_2_scaffold_30491_c1_5	7.92026	Yellowstone
bin.421	Soil_3_scaffold_3548_c1_8	7.92266	Yellowstone
bin.421	Soil_4_scaffold_10868_c1_6	7.95457	Yellowstone
bin.421	Soil_4_scaffold_6100_c1_2	7.95918	Yellowstone
bin.421	Soil_2_scaffold_30493_c1_1	7.97275	Yellowstone
bin.421	Soil_4_scaffold_21036_c1_5	7.97699	Yellowstone
bin.421	Soil_4_scaffold_7071_c1_8	8.00106	Yellowstone
bin.421	Soil_3_scaffold_16447_c1_1	8.00752	Yellowstone
bin.421	Soil_4_scaffold_10868_c1_3	8.1185	Yellowstone
bin.421	Soil_4_scaffold_19765_c1_3	8.14035	Yellowstone
bin.421	Soil_2_scaffold_41100_c1_2	8.15622	Yellowstone
bin.421	Soil_4_scaffold_26267_c1_3	8.17907	Yellowstone
bin.421	Soil_3_scaffold_15859_c1_2	8.18829	Yellowstone
bin.421	Soil_2_scaffold_66398_c1_1	8.19547	Yellowstone
bin.421	Soil_2_scaffold_11202_c1_11	8.20069	Yellowstone
bin.421	Soil_3_scaffold_2758_c1_13	8.23824	Yellowstone
bin.421	Soil_4_scaffold_25213_c1_4	8.25528	Yellowstone
bin.421	Soil_4_scaffold_10868_c1_5	8.26092	Yellowstone
bin.421	Soil_4_scaffold_13736_c1_4	8.27473	Yellowstone
bin.421	Soil_3_scaffold_7345_c1_5	8.30805	Yellowstone
bin.421	Soil_3_scaffold_20472_c1_1	8.32623	Yellowstone
bin.421	Soil_4_scaffold_12639_c1_5	8.32755	Yellowstone
bin.421	Soil_3_scaffold_7345_c1_3	8.33856	Yellowstone
bin.421	Soil_3_scaffold_3548_c1_2	8.34214	Yellowstone
bin.421	Soil_3_scaffold_3667_c1_2	8.35187	Yellowstone
bin.421	Soil_3_scaffold_2906_c1_1	8.36359	Yellowstone
bin.421	Soil_3_scaffold_20472_c1_4	8.38213	Yellowstone
bin.421	Soil_2_scaffold_7865_c2_6	8.39794	Yellowstone
bin.421	Soil_4_scaffold_11085_c1_2	8.43363	Yellowstone
bin.421	Soil_2_scaffold_5252_c1_3	8.43703	Yellowstone
bin.421	Soil_3_scaffold_3667_c1_9	8.4452	Yellowstone
bin.421	Soil_4_scaffold_11085_c1_6	8.44897	Yellowstone
bin.421	Soil_3_scaffold_67542_c1_1	8.44898	Yellowstone
bin.421	Soil_3_scaffold_17287_c1_4	8.4648	Yellowstone
bin.421	Soil_2_scaffold_27720_c1_2	8.4648	Yellowstone
bin.421	Soil_4_scaffold_7071_c1_10	8.46888	Yellowstone
bin.421	Soil_4_scaffold_50809_c1_2	8.47495	Yellowstone
bin.421	Soil_4_scaffold_50809_c1_3	8.48812	Yellowstone
bin.421	Soil_2_scaffold_5252_c1_16	8.51914	Yellowstone
bin.421	Soil_3_scaffold_8154_c1_8	8.54788	Yellowstone
bin.421	Soil_2_scaffold_48502_c1_4	8.56317	Yellowstone
bin.421	Soil_2_scaffold_54811_c1_2	8.5786	Yellowstone
bin.421	Soil_4_scaffold_12739_c1_2	8.6383	Yellowstone
bin.421	Soil_4_scaffold_10868_c1_2	8.64441	Yellowstone
bin.421	Soil_2_scaffold_27647_c1_4	8.64441	Yellowstone
bin.421	Soil_4_scaffold_22166_c1_3	8.68504	Yellowstone
bin.421	Soil_2_scaffold_7865_c1_3	8.68601	Yellowstone
bin.421	Soil_4_scaffold_18349_c1_4	8.69154	Yellowstone
bin.421	Soil_3_scaffold_16447_c1_3	8.69361	Yellowstone
bin.421	Soil_3_scaffold_2758_c1_4	8.70234	Yellowstone
bin.421	Soil_4_scaffold_7071_c1_3	8.72109	Yellowstone
bin.421	Soil_2_scaffold_11202_c1_6	8.73283	Yellowstone
bin.421	Soil_4_scaffold_19765_c1_1	8.74159	Yellowstone
bin.421	Soil_2_scaffold_48502_c1_5	8.74988	Yellowstone
bin.421	Soil_2_scaffold_72007_c1_2	8.75955	Yellowstone
bin.421	Soil_3_scaffold_16447_c1_6	8.80905	Yellowstone
bin.421	Soil_2_scaffold_29865_c1_6	8.81385	Yellowstone
bin.421	Soil_2_scaffold_54134_c1_1	8.82736	Yellowstone
bin.421	Soil_2_scaffold_41100_c1_3	8.83649	Yellowstone
bin.421	Soil_4_scaffold_11085_c1_4	8.84029	Yellowstone
bin.421	Soil_3_scaffold_2906_c1_12	8.85132	Yellowstone
bin.421	Soil_4_scaffold_6100_c1_1	8.85373	Yellowstone
bin.421	Soil_2_scaffold_7865_c1_2	8.8889	Yellowstone
bin.421	Soil_2_scaffold_11202_c1_10	8.90009	Yellowstone
bin.421	Soil_2_scaffold_7865_c2_7	8.90453	Yellowstone
bin.421	Soil_3_scaffold_15354_c1_2	8.91911	Yellowstone
bin.421	Soil_4_scaffold_10868_c1_1	8.92351	Yellowstone
bin.421	Soil_2_scaffold_27647_c1_3	8.92351	Yellowstone
bin.421	Soil_3_scaffold_15484_c1_2	8.92568	Yellowstone
bin.421	Soil_2_scaffold_5252_c1_6	8.93159	Yellowstone
bin.421	Soil_4_scaffold_6100_c1_4	8.97395	Yellowstone
bin.421	Soil_3_scaffold_5751_c1_6	8.97521	Yellowstone
bin.421	Soil_2_scaffold_48502_c1_2	8.97521	Yellowstone
bin.421	Soil_3_scaffold_16447_c1_2	8.97822	Yellowstone
bin.421	Soil_3_scaffold_5265_c1_5	8.98325	Yellowstone
bin.421	Soil_3_scaffold_8881_c1_3	9.00006	Yellowstone
bin.421	Soil_4_scaffold_6100_c1_3	9.0009	Yellowstone
bin.421	Soil_3_scaffold_3667_c1_6	9.02524	Yellowstone
bin.421	Soil_3_scaffold_2858_c1_3	9.0324	Yellowstone
bin.421	Soil_4_scaffold_6628_c1_3	9.07908	Yellowstone
bin.421	Soil_3_scaffold_8154_c1_10	9.07908	Yellowstone
bin.421	Soil_2_scaffold_54134_c1_2	9.08324	Yellowstone
bin.421	Soil_3_scaffold_16447_c1_10	9.11415	Yellowstone
bin.421	Soil_4_scaffold_8479_c1_4	9.15893	Yellowstone
bin.421	Soil_3_scaffold_7345_c1_4	9.18329	Yellowstone
bin.421	Soil_4_scaffold_21036_c1_1	9.19417	Yellowstone
bin.421	Soil_2_scaffold_11202_c1_9	9.19513	Yellowstone
bin.421	Soil_4_scaffold_9595_c1_5	9.2006	Yellowstone
bin.421	Soil_3_scaffold_5751_c1_3	9.20183	Yellowstone
bin.421	Soil_3_scaffold_16447_c1_8	9.21201	Yellowstone
bin.421	Soil_4_scaffold_18470_c1_4	9.21543	Yellowstone
bin.421	Soil_3_scaffold_2758_c1_7	9.22333	Yellowstone
bin.421	Soil_3_scaffold_20472_c1_3	9.23075	Yellowstone
bin.421	Soil_4_scaffold_6628_c1_2	9.23642	Yellowstone
bin.421	Soil_3_scaffold_8154_c1_9	9.23642	Yellowstone
bin.421	Soil_4_scaffold_26267_c1_2	9.24315	Yellowstone
bin.421	Soil_3_scaffold_47155_c1_2	9.29511	Yellowstone
bin.421	Soil_4_scaffold_19765_c1_2	9.29821	Yellowstone
bin.421	Soil_3_scaffold_20130_c1_2	9.32042	Yellowstone
bin.421	Soil_3_scaffold_2398_c1_7	9.32288	Yellowstone
bin.421	Soil_4_scaffold_50809_c1_1	9.32995	Yellowstone
bin.421	Soil_3_scaffold_2906_c1_2	9.35776	Yellowstone
bin.421	Soil_3_scaffold_2906_c1_13	9.39501	Yellowstone
bin.421	Soil_3_scaffold_8154_c1_11	9.39849	Yellowstone
bin.421	Soil_4_scaffold_6628_c1_4	9.44383	Yellowstone
bin.421	Soil_4_scaffold_36276_c1_3	9.46595	Yellowstone
bin.421	Soil_2_scaffold_5252_c1_4	9.52065	Yellowstone
bin.421	Soil_3_scaffold_2858_c1_9	9.52494	Yellowstone
bin.421	Soil_2_scaffold_5252_c1_5	9.54888	Yellowstone
bin.421	Soil_4_scaffold_19765_c1_4	9.55113	Yellowstone
bin.421	Soil_2_scaffold_54811_c1_3	9.55439	Yellowstone
bin.421	Soil_4_scaffold_9595_c1_3	9.57818	Yellowstone
bin.421	Soil_2_scaffold_11202_c1_5	9.5981	Yellowstone
bin.421	Soil_4_scaffold_36276_c1_1	9.60048	Yellowstone
bin.421	Soil_2_scaffold_48502_c1_1	9.61342	Yellowstone
bin.421	Soil_4_scaffold_7071_c1_7	9.62645	Yellowstone
bin.421	Soil_3_scaffold_5265_c1_2	9.64418	Yellowstone
bin.421	Soil_4_scaffold_12639_c1_6	9.64476	Yellowstone
bin.421	Soil_4_scaffold_6628_c1_8	9.69197	Yellowstone
bin.421	Soil_3_scaffold_2906_c1_10	9.71484	Yellowstone
bin.421	Soil_2_scaffold_5252_c1_14	9.71484	Yellowstone
bin.421	Soil_3_scaffold_15354_c1_3	9.73842	Yellowstone
bin.421	Soil_3_scaffold_3667_c1_4	9.74079	Yellowstone
bin.421	Soil_4_scaffold_36276_c1_2	9.7564	Yellowstone
bin.421	Soil_3_scaffold_34054_c1_1	9.86698	Yellowstone
bin.421	Soil_4_scaffold_12639_c1_4	9.88356	Yellowstone
bin.421	Soil_3_scaffold_2758_c1_16	9.89871	Yellowstone
bin.421	Soil_2_scaffold_29865_c1_7	10.0163	Yellowstone
bin.421	Soil_4_scaffold_25213_c1_5	10.0163	Yellowstone
bin.421	Soil_3_scaffold_2758_c1_1	10.1029	Yellowstone
bin.421	Soil_2_scaffold_35333_c1_3	10.1029	Yellowstone
bin.421	Endo_3_scaffold_56910_c1_2	10.1063	Yellowstone
bin.421	Soil_2_scaffold_54811_c1_1	10.1154	Yellowstone
bin.421	Soil_2_scaffold_66866_c1_2	10.1502	Yellowstone
bin.421	Soil_3_scaffold_3548_c1_5	10.156	Yellowstone
bin.421	Soil_3_scaffold_3667_c1_3	10.1725	Yellowstone
bin.421	Soil_3_scaffold_2758_c1_10	10.2947	Yellowstone
bin.421	Soil_4_scaffold_20508_c1_1	10.4164	Yellowstone
bin.421	Soil_2_scaffold_17688_c1_5	10.9228	Yellowstone
bin.421	Soil_3_scaffold_15354_c1_4	10.9802	Yellowstone
bin.421	Soil_2_scaffold_27720_c1_3	11.2385	Yellowstone
bin.421	Soil_4_scaffold_12639_c1_3	11.501	Yellowstone
bin.421	Soil_3_scaffold_15859_c1_3	11.5738	Yellowstone
bin.421	Soil_3_scaffold_17287_c1_3	11.9153	Yellowstone
bin.569	Creek_3_scaffold_21200_c1_2	5.55895	Yellowstone
bin.569	Creek_3_scaffold_21200_c1_1	6.77163	Yellowstone
bin.594	Endo_1_scaffold_25012_c1_3	7.26684	Yellowstone
bin.594	Endo_1_scaffold_25012_c1_1	9.24064	Yellowstone
bin.594	Endo_1_scaffold_25012_c1_2	9.77301	Yellowstone
bin.690	Creek_1_scaffold_5964_c1_3	4.30263	Yellowstone
bin.690	Creek_3_scaffold_6149_c1_3	4.3635	Yellowstone
bin.690	Creek_3_scaffold_8968_c1_2	4.3808	Yellowstone
bin.690	Creek_3_scaffold_6149_c1_5	5.44818	Yellowstone
bin.690	Creek_3_scaffold_6149_c1_2	6.62167	Yellowstone
bin.690	Creek_1_scaffold_5964_c1_1	7.73193	Yellowstone
bin.690	Creek_1_scaffold_13125_c1_1	8.12873	Yellowstone
bin.690	Creek_3_scaffold_6149_c1_1	8.58448	Yellowstone
bin.690	Creek_1_scaffold_5964_c1_2	8.68133	Yellowstone
bin.690	Creek_3_scaffold_8968_c1_3	8.68133	Yellowstone
bin.690	Creek_3_scaffold_8968_c1_1	8.73453	Yellowstone
bin.690	Creek_1_scaffold_5964_c1_4	8.77573	Yellowstone
bin.690	Creek_3_scaffold_6149_c1_4	8.90417	Yellowstone
bin.690	Creek_1_scaffold_13125_c1_2	9.61647	Yellowstone
bin.705	Endo_1_scaffold_34140_c1_1	5.8898	Yellowstone
bin.705	Endo_1_scaffold_34140_c1_2	7.30854	Yellowstone
bin.750	Soil_1_scaffold_1156_c1_19	2.98168	Yellowstone
bin.750	Soil_3_scaffold_5268_c1_3	2.98168	Yellowstone
bin.750	Soil_2_scaffold_703_c1_1	3.95924	Yellowstone
bin.750	Soil_2_scaffold_703_c1_13	4.01749	Yellowstone
bin.750	Endo_3_scaffold_615_c1_19	4.01749	Yellowstone
bin.750	Endo_3_scaffold_53424_c1_1	4.08108	Yellowstone
bin.750	Soil_1_scaffold_1795_c1_5	4.14626	Yellowstone
bin.750	Soil_1_scaffold_456_c1_11	4.19608	Yellowstone
bin.750	Soil_2_scaffold_30647_c1_4	4.35141	Yellowstone
bin.750	Soil_2_scaffold_6694_c1_6	4.35149	Yellowstone
bin.750	Soil_1_scaffold_1334_c1_9	4.35253	Yellowstone
bin.750	Soil_2_scaffold_1316_c1_16	4.35253	Yellowstone
bin.750	Soil_4_scaffold_1045_c1_21	4.39697	Yellowstone
bin.750	Soil_2_scaffold_1138_c1_20	4.42588	Yellowstone
bin.750	Soil_4_scaffold_1219_c1_26	4.48283	Yellowstone
bin.750	Soil_3_scaffold_2136_c1_8	4.54269	Yellowstone
bin.750	Soil_1_scaffold_3080_c1_3	4.68848	Yellowstone
bin.750	Soil_1_scaffold_1795_c1_2	4.70205	Yellowstone
bin.750	Soil_3_scaffold_4819_c1_3	4.70205	Yellowstone
bin.750	Soil_3_scaffold_2136_c1_6	4.70589	Yellowstone
bin.750	Endo_3_scaffold_615_c1_13	4.70752	Yellowstone
bin.750	Soil_1_scaffold_1671_c1_16	4.716	Yellowstone
bin.750	Soil_4_scaffold_1045_c1_14	4.72196	Yellowstone
bin.750	Soil_3_scaffold_2038_c1_2	4.72196	Yellowstone
bin.750	Soil_3_scaffold_1466_c1_17	4.72406	Yellowstone
bin.750	Soil_2_scaffold_703_c1_8	4.73127	Yellowstone
bin.750	Endo_3_scaffold_615_c1_14	4.73127	Yellowstone
bin.750	Soil_1_scaffold_456_c1_4	4.74967	Yellowstone
bin.750	Soil_1_scaffold_1156_c1_2	4.75848	Yellowstone
bin.750	Soil_1_scaffold_3080_c1_7	4.75993	Yellowstone
bin.750	Soil_2_scaffold_1691_c1_8	4.76364	Yellowstone
bin.750	Soil_1_scaffold_6120_c1_2	4.76364	Yellowstone
bin.750	Soil_2_scaffold_17242_c1_4	4.80587	Yellowstone
bin.750	Soil_2_scaffold_916_c1_16	4.81656	Yellowstone
bin.750	Soil_1_scaffold_1136_c1_10	4.81656	Yellowstone
bin.750	Soil_1_scaffold_456_c1_21	4.84138	Yellowstone
bin.750	Soil_4_scaffold_7774_c1_3	4.84138	Yellowstone
bin.750	Soil_3_scaffold_3678_c1_1	4.84218	Yellowstone
bin.750	Endo_3_scaffold_577_c1_22	4.85019	Yellowstone
bin.750	Soil_4_scaffold_1045_c1_3	4.88383	Yellowstone
bin.750	Endo_3_scaffold_1349_c1_8	4.88383	Yellowstone
bin.750	Soil_3_scaffold_36843_c1_3	4.88958	Yellowstone
bin.750	Soil_2_scaffold_1691_c1_5	4.93993	Yellowstone
bin.750	Soil_1_scaffold_456_c1_16	4.94959	Yellowstone
bin.750	Soil_1_scaffold_456_c1_22	4.95371	Yellowstone
bin.750	Soil_4_scaffold_7774_c1_4	4.95371	Yellowstone
bin.750	Soil_2_scaffold_17242_c1_3	4.95371	Yellowstone
bin.750	Soil_1_scaffold_456_c1_18	4.98868	Yellowstone
bin.750	Soil_1_scaffold_456_c1_20	4.99893	Yellowstone
bin.750	Soil_4_scaffold_7774_c1_2	4.99893	Yellowstone
bin.750	Soil_2_scaffold_30647_c1_2	4.99893	Yellowstone
bin.750	Soil_2_scaffold_991_c1_9	5.00051	Yellowstone
bin.750	Soil_2_scaffold_703_c1_25	5.02077	Yellowstone
bin.750	Soil_2_scaffold_703_c1_5	5.03072	Yellowstone
bin.750	Endo_3_scaffold_615_c1_11	5.03072	Yellowstone
bin.750	Soil_2_scaffold_1717_c1_5	5.03232	Yellowstone
bin.750	Soil_3_scaffold_3157_c1_4	5.03232	Yellowstone
bin.750	Soil_2_scaffold_703_c1_7	5.03378	Yellowstone
bin.750	Soil_3_scaffold_2038_c1_9	5.03904	Yellowstone
bin.750	Soil_3_scaffold_10273_c1_1	5.03957	Yellowstone
bin.750	Soil_1_scaffold_3080_c1_8	5.0423	Yellowstone
bin.750	Soil_1_scaffold_456_c1_29	5.08035	Yellowstone
bin.750	Soil_4_scaffold_13035_c2_3	5.08035	Yellowstone
bin.750	Soil_1_scaffold_1156_c1_16	5.10859	Yellowstone
bin.750	Soil_2_scaffold_17242_c1_1	5.18952	Yellowstone
bin.750	Soil_2_scaffold_30647_c1_1	5.20826	Yellowstone
bin.750	Soil_4_scaffold_2331_c1_4	5.22886	Yellowstone
bin.750	Soil_2_scaffold_1691_c1_9	5.23762	Yellowstone
bin.750	Soil_1_scaffold_6120_c1_3	5.23762	Yellowstone
bin.750	Soil_3_scaffold_1466_c1_9	5.25519	Yellowstone
bin.750	Soil_2_scaffold_1691_c1_10	5.26501	Yellowstone
bin.750	Soil_1_scaffold_6120_c1_4	5.26501	Yellowstone
bin.750	Soil_2_scaffold_28199_c1_3	5.28022	Yellowstone
bin.750	Soil_1_scaffold_1671_c1_15	5.28312	Yellowstone
bin.750	Soil_1_scaffold_456_c1_30	5.2832	Yellowstone
bin.750	Endo_3_scaffold_25429_c1_4	5.29082	Yellowstone
bin.750	Soil_3_scaffold_2674_c1_11	5.29762	Yellowstone
bin.750	Soil_2_scaffold_14086_c1_1	5.29866	Yellowstone
bin.750	Soil_1_scaffold_3080_c1_1	5.31863	Yellowstone
bin.750	Soil_4_scaffold_2331_c1_15	5.32886	Yellowstone
bin.750	Soil_1_scaffold_1671_c1_11	5.34146	Yellowstone
bin.750	Soil_2_scaffold_1138_c1_19	5.34161	Yellowstone
bin.750	Soil_2_scaffold_703_c1_11	5.35167	Yellowstone
bin.750	Endo_3_scaffold_615_c1_17	5.35167	Yellowstone
bin.750	Soil_3_scaffold_2631_c1_9	5.3631	Yellowstone
bin.750	Soil_4_scaffold_1219_c1_8	5.36978	Yellowstone
bin.750	Soil_3_scaffold_2136_c1_12	5.38086	Yellowstone
bin.750	Soil_2_scaffold_1316_c1_22	5.40341	Yellowstone
bin.750	Soil_2_scaffold_1138_c1_18	5.40668	Yellowstone
bin.750	Endo_3_scaffold_615_c1_6	5.41072	Yellowstone
bin.750	Soil_1_scaffold_456_c1_23	5.42101	Yellowstone
bin.750	Soil_4_scaffold_7774_c1_5	5.42101	Yellowstone
bin.750	Soil_2_scaffold_17242_c1_2	5.42101	Yellowstone
bin.750	Soil_4_scaffold_1219_c1_17	5.44039	Yellowstone
bin.750	Soil_4_scaffold_2871_c1_10	5.4426	Yellowstone
bin.750	Soil_4_scaffold_1219_c1_21	5.45379	Yellowstone
bin.750	Soil_3_scaffold_1466_c1_2	5.45522	Yellowstone
bin.750	Soil_1_scaffold_1671_c1_17	5.45881	Yellowstone
bin.750	Soil_1_scaffold_1671_c1_4	5.46708	Yellowstone
bin.750	Soil_1_scaffold_1671_c1_12	5.50436	Yellowstone
bin.750	Soil_1_scaffold_2940_c1_1	5.51446	Yellowstone
bin.750	Endo_3_scaffold_577_c1_7	5.5221	Yellowstone
bin.750	Soil_4_scaffold_1045_c1_16	5.55907	Yellowstone
bin.750	Soil_4_scaffold_1219_c1_13	5.59406	Yellowstone
bin.750	Soil_1_scaffold_1136_c1_2	5.60574	Yellowstone
bin.750	Soil_2_scaffold_1717_c1_9	5.60574	Yellowstone
bin.750	Soil_3_scaffold_2038_c1_4	5.6125	Yellowstone
bin.750	Soil_2_scaffold_703_c1_18	5.616	Yellowstone
bin.750	Endo_3_scaffold_615_c1_24	5.616	Yellowstone
bin.750	Soil_3_scaffold_1466_c1_16	5.6171	Yellowstone
bin.750	Soil_3_scaffold_2674_c1_14	5.61789	Yellowstone
bin.750	Endo_3_scaffold_2226_c1_4	5.6192	Yellowstone
bin.750	Soil_3_scaffold_5268_c1_7	5.6192	Yellowstone
bin.750	Soil_4_scaffold_1219_c1_2	5.64114	Yellowstone
bin.750	Soil_3_scaffold_4819_c1_4	5.64114	Yellowstone
bin.750	Soil_1_scaffold_7120_c1_9	5.65106	Yellowstone
bin.750	Soil_1_scaffold_456_c1_10	5.66177	Yellowstone
bin.750	Soil_2_scaffold_991_c1_15	5.69029	Yellowstone
bin.750	Endo_3_scaffold_2226_c1_14	5.70454	Yellowstone
bin.750	Soil_1_scaffold_2940_c1_10	5.707	Yellowstone
bin.750	Soil_4_scaffold_1219_c1_1	5.7139	Yellowstone
bin.750	Soil_2_scaffold_1858_c1_5	5.71479	Yellowstone
bin.750	Endo_3_scaffold_2675_c1_5	5.71479	Yellowstone
bin.750	Soil_4_scaffold_1045_c1_12	5.72284	Yellowstone
bin.750	Soil_1_scaffold_456_c1_24	5.72364	Yellowstone
bin.750	Soil_2_scaffold_1138_c1_9	5.7489	Yellowstone
bin.750	Soil_1_scaffold_1795_c1_1	5.78347	Yellowstone
bin.750	Endo_3_scaffold_577_c1_13	5.78569	Yellowstone
bin.750	Soil_4_scaffold_1045_c1_10	5.82072	Yellowstone
bin.750	Soil_1_scaffold_7120_c1_1	5.82304	Yellowstone
bin.750	Soil_4_scaffold_2871_c1_12	5.82389	Yellowstone
bin.750	Endo_3_scaffold_1349_c1_12	5.83139	Yellowstone
bin.750	Soil_4_scaffold_1219_c1_22	5.84263	Yellowstone
bin.750	Soil_3_scaffold_1466_c1_3	5.84263	Yellowstone
bin.750	Soil_1_scaffold_456_c1_28	5.84591	Yellowstone
bin.750	Soil_4_scaffold_13035_c2_2	5.84591	Yellowstone
bin.750	Soil_3_scaffold_2136_c1_7	5.872	Yellowstone
bin.750	Soil_1_scaffold_456_c1_12	5.87434	Yellowstone
bin.750	Soil_2_scaffold_1316_c1_4	5.88069	Yellowstone
bin.750	Soil_3_scaffold_2631_c1_5	5.88069	Yellowstone
bin.750	Soil_3_scaffold_2674_c1_7	5.91116	Yellowstone
bin.750	Soil_1_scaffold_1334_c1_3	5.91229	Yellowstone
bin.750	Soil_2_scaffold_991_c1_4	5.95499	Yellowstone
bin.750	Soil_3_scaffold_3678_c1_3	5.97393	Yellowstone
bin.750	Soil_4_scaffold_1045_c1_1	5.97839	Yellowstone
bin.750	Endo_3_scaffold_1349_c1_6	5.97839	Yellowstone
bin.750	Soil_4_scaffold_1045_c1_7	5.98347	Yellowstone
bin.750	Soil_3_scaffold_1466_c1_7	5.98486	Yellowstone
bin.750	Soil_4_scaffold_1219_c1_12	5.99173	Yellowstone
bin.750	Soil_3_scaffold_2136_c1_5	5.99378	Yellowstone
bin.750	Endo_3_scaffold_577_c1_3	5.99844	Yellowstone
bin.750	Endo_3_scaffold_2226_c1_9	6.00646	Yellowstone
bin.750	Soil_4_scaffold_2331_c1_10	6.00646	Yellowstone
bin.750	Soil_2_scaffold_703_c1_9	6.02218	Yellowstone
bin.750	Endo_3_scaffold_615_c1_15	6.02218	Yellowstone
bin.750	Soil_3_scaffold_5268_c1_1	6.03837	Yellowstone
bin.750	Soil_1_scaffold_1156_c1_20	6.06038	Yellowstone
bin.750	Soil_3_scaffold_10273_c1_2	6.06522	Yellowstone
bin.750	Soil_2_scaffold_14086_c1_2	6.06522	Yellowstone
bin.750	Soil_2_scaffold_1138_c1_12	6.06865	Yellowstone
bin.750	Soil_2_scaffold_991_c1_8	6.07663	Yellowstone
bin.750	Endo_3_scaffold_2675_c1_12	6.07712	Yellowstone
bin.750	Endo_3_scaffold_577_c1_18	6.07788	Yellowstone
bin.750	Soil_1_scaffold_1671_c1_14	6.08982	Yellowstone
bin.750	Soil_2_scaffold_28199_c1_2	6.09082	Yellowstone
bin.750	Soil_2_scaffold_1717_c1_11	6.09835	Yellowstone
bin.750	Soil_1_scaffold_1136_c1_4	6.09838	Yellowstone
bin.750	Soil_1_scaffold_1156_c1_15	6.09873	Yellowstone
bin.750	Soil_3_scaffold_1466_c1_15	6.12858	Yellowstone
bin.750	Soil_1_scaffold_1795_c1_10	6.12926	Yellowstone
bin.750	Soil_3_scaffold_2674_c1_2	6.12926	Yellowstone
bin.750	Soil_1_scaffold_1671_c1_5	6.12979	Yellowstone
bin.750	Soil_2_scaffold_703_c1_23	6.13087	Yellowstone
bin.750	Soil_1_scaffold_1136_c1_1	6.13211	Yellowstone
bin.750	Soil_1_scaffold_1671_c1_8	6.17243	Yellowstone
bin.750	Soil_3_scaffold_5268_c1_4	6.17516	Yellowstone
bin.750	Soil_1_scaffold_456_c1_26	6.17707	Yellowstone
bin.750	Soil_2_scaffold_916_c1_18	6.17908	Yellowstone
bin.750	Soil_1_scaffold_1136_c1_8	6.17908	Yellowstone
bin.750	Soil_2_scaffold_1138_c1_15	6.19287	Yellowstone
bin.750	Soil_2_scaffold_1858_c1_8	6.19973	Yellowstone
bin.750	Endo_3_scaffold_2675_c1_2	6.19973	Yellowstone
bin.750	Soil_3_scaffold_2674_c1_5	6.2203	Yellowstone
bin.750	Soil_1_scaffold_1795_c1_13	6.22035	Yellowstone
bin.750	Soil_1_scaffold_456_c1_14	6.22066	Yellowstone
bin.750	Soil_1_scaffold_1795_c1_7	6.22793	Yellowstone
bin.750	Soil_4_scaffold_2513_c2_4	6.23996	Yellowstone
bin.750	Soil_1_scaffold_2940_c1_8	6.24313	Yellowstone
bin.750	Soil_4_scaffold_2871_c1_3	6.24313	Yellowstone
bin.750	Soil_1_scaffold_2940_c1_15	6.25883	Yellowstone
bin.750	Endo_3_scaffold_25429_c1_3	6.25883	Yellowstone
bin.750	Soil_1_scaffold_2798_c1_7	6.28098	Yellowstone
bin.750	Soil_1_scaffold_456_c1_6	6.29056	Yellowstone
bin.750	Soil_4_scaffold_1219_c1_15	6.29721	Yellowstone
bin.750	Soil_4_scaffold_1219_c1_19	6.29939	Yellowstone
bin.750	Soil_2_scaffold_703_c1_4	6.30437	Yellowstone
bin.750	Endo_3_scaffold_615_c1_10	6.30437	Yellowstone
bin.750	Soil_2_scaffold_703_c1_10	6.31023	Yellowstone
bin.750	Endo_3_scaffold_615_c1_16	6.31023	Yellowstone
bin.750	Soil_4_scaffold_2871_c1_7	6.31338	Yellowstone
bin.750	Soil_4_scaffold_2331_c1_5	6.3253	Yellowstone
bin.750	Soil_1_scaffold_1062_c1_7	6.32805	Yellowstone
bin.750	Soil_3_scaffold_2038_c1_10	6.36506	Yellowstone
bin.750	Soil_2_scaffold_703_c1_17	6.36621	Yellowstone
bin.750	Soil_1_scaffold_3080_c1_6	6.37141	Yellowstone
bin.750	Endo_3_scaffold_577_c1_4	6.37229	Yellowstone
bin.750	Soil_1_scaffold_1671_c1_10	6.3763	Yellowstone
bin.750	Soil_1_scaffold_1671_c1_6	6.37659	Yellowstone
bin.750	Soil_3_scaffold_2674_c1_3	6.37745	Yellowstone
bin.750	Soil_1_scaffold_1795_c1_11	6.37819	Yellowstone
bin.750	Endo_3_scaffold_577_c1_10	6.37949	Yellowstone
bin.750	Soil_2_scaffold_1858_c1_7	6.38292	Yellowstone
bin.750	Endo_3_scaffold_2675_c1_3	6.38292	Yellowstone
bin.750	Soil_3_scaffold_2136_c1_4	6.39177	Yellowstone
bin.750	Endo_3_scaffold_615_c1_23	6.4066	Yellowstone
bin.750	Endo_3_scaffold_2675_c1_8	6.41711	Yellowstone
bin.750	Soil_3_scaffold_3157_c1_3	6.41762	Yellowstone
bin.750	Soil_1_scaffold_2798_c1_2	6.42431	Yellowstone
bin.750	Endo_3_scaffold_577_c1_20	6.43344	Yellowstone
bin.750	Soil_4_scaffold_1045_c1_18	6.4354	Yellowstone
bin.750	Soil_3_scaffold_2038_c1_6	6.4354	Yellowstone
bin.750	Soil_4_scaffold_2871_c1_1	6.45274	Yellowstone
bin.750	Endo_3_scaffold_2226_c1_8	6.45791	Yellowstone
bin.750	Soil_4_scaffold_1219_c1_16	6.46243	Yellowstone
bin.750	Soil_2_scaffold_1691_c1_3	6.48795	Yellowstone
bin.750	Soil_3_scaffold_2136_c1_2	6.51685	Yellowstone
bin.750	Soil_1_scaffold_2940_c1_4	6.5294	Yellowstone
bin.750	Soil_1_scaffold_1062_c1_18	6.53454	Yellowstone
bin.750	Soil_2_scaffold_1858_c1_15	6.53518	Yellowstone
bin.750	Soil_2_scaffold_6694_c1_2	6.54396	Yellowstone
bin.750	Soil_4_scaffold_18652_c1_2	6.55478	Yellowstone
bin.750	Soil_4_scaffold_2331_c1_11	6.58908	Yellowstone
bin.750	Soil_1_scaffold_2940_c1_6	6.59238	Yellowstone
bin.750	Soil_4_scaffold_2871_c1_5	6.59238	Yellowstone
bin.750	Soil_1_scaffold_1156_c1_4	6.5934	Yellowstone
bin.750	Soil_2_scaffold_1717_c1_6	6.59424	Yellowstone
bin.750	Soil_2_scaffold_1858_c1_2	6.59749	Yellowstone
bin.750	Soil_1_scaffold_456_c1_13	6.59917	Yellowstone
bin.750	Soil_3_scaffold_2631_c1_13	6.61298	Yellowstone
bin.750	Soil_1_scaffold_6120_c1_9	6.61298	Yellowstone
bin.750	Soil_3_scaffold_5463_c1_2	6.62795	Yellowstone
bin.750	Soil_2_scaffold_1138_c1_17	6.64745	Yellowstone
bin.750	Soil_1_scaffold_10943_c1_2	6.65857	Yellowstone
bin.750	Endo_3_scaffold_2226_c1_1	6.66127	Yellowstone
bin.750	Soil_2_scaffold_1858_c1_13	6.66177	Yellowstone
bin.750	Soil_3_scaffold_2631_c1_1	6.67061	Yellowstone
bin.750	Endo_3_scaffold_5462_c1_4	6.67408	Yellowstone
bin.750	Endo_3_scaffold_577_c1_2	6.69225	Yellowstone
bin.750	Soil_2_scaffold_1717_c1_8	6.69758	Yellowstone
bin.750	Soil_1_scaffold_7120_c1_10	6.71585	Yellowstone
bin.750	Soil_2_scaffold_1858_c1_10	6.73876	Yellowstone
bin.750	Soil_1_scaffold_2940_c1_16	6.74468	Yellowstone
bin.750	Soil_1_scaffold_1334_c1_10	6.7454	Yellowstone
bin.750	Endo_3_scaffold_11354_c1_2	6.74962	Yellowstone
bin.750	Endo_3_scaffold_25429_c1_1	6.76091	Yellowstone
bin.750	Soil_1_scaffold_1062_c1_6	6.80826	Yellowstone
bin.750	Soil_1_scaffold_3080_c1_15	6.81491	Yellowstone
bin.750	Soil_1_scaffold_1156_c1_18	6.81652	Yellowstone
bin.750	Soil_3_scaffold_5268_c1_2	6.81652	Yellowstone
bin.750	Soil_1_scaffold_2798_c1_1	6.83187	Yellowstone
bin.750	Soil_3_scaffold_2631_c1_12	6.84025	Yellowstone
bin.750	Soil_1_scaffold_1156_c1_17	6.87626	Yellowstone
bin.750	Soil_1_scaffold_456_c1_27	6.88664	Yellowstone
bin.750	Soil_3_scaffold_2136_c1_9	6.88763	Yellowstone
bin.750	Soil_4_scaffold_13035_c2_1	6.88796	Yellowstone
bin.750	Soil_3_scaffold_3157_c1_8	6.89181	Yellowstone
bin.750	Soil_2_scaffold_703_c1_3	6.90559	Yellowstone
bin.750	Endo_3_scaffold_615_c1_9	6.90559	Yellowstone
bin.750	Soil_4_scaffold_1045_c1_4	6.91471	Yellowstone
bin.750	Endo_3_scaffold_1349_c1_9	6.91471	Yellowstone
bin.750	Soil_1_scaffold_1156_c1_13	6.9426	Yellowstone
bin.750	Soil_2_scaffold_1316_c1_15	6.94979	Yellowstone
bin.750	Soil_2_scaffold_1316_c1_21	6.985	Yellowstone
bin.750	Soil_1_scaffold_1334_c1_4	6.985	Yellowstone
bin.750	Soil_4_scaffold_1045_c1_5	6.99113	Yellowstone
bin.750	Soil_1_scaffold_1795_c1_9	7.01315	Yellowstone
bin.750	Soil_3_scaffold_1466_c1_13	7.01968	Yellowstone
bin.750	Soil_4_scaffold_2331_c1_7	7.02388	Yellowstone
bin.750	Soil_2_scaffold_916_c1_21	7.02775	Yellowstone
bin.750	Soil_3_scaffold_2631_c1_10	7.05549	Yellowstone
bin.750	Soil_2_scaffold_991_c1_13	7.11351	Yellowstone
bin.750	Soil_3_scaffold_2136_c1_11	7.17403	Yellowstone
bin.750	Soil_2_scaffold_703_c1_16	7.17783	Yellowstone
bin.750	Endo_3_scaffold_615_c1_22	7.17783	Yellowstone
bin.750	Soil_2_scaffold_1316_c1_1	7.19434	Yellowstone
bin.750	Soil_4_scaffold_1045_c1_20	7.2173	Yellowstone
bin.750	Soil_3_scaffold_2038_c1_8	7.2173	Yellowstone
bin.750	Soil_1_scaffold_1156_c1_21	7.2217	Yellowstone
bin.750	Endo_3_scaffold_2226_c1_2	7.2217	Yellowstone
bin.750	Endo_3_scaffold_577_c1_8	7.24187	Yellowstone
bin.750	Soil_1_scaffold_1156_c1_1	7.24749	Yellowstone
bin.750	Soil_3_scaffold_36843_c1_2	7.24749	Yellowstone
bin.750	Soil_2_scaffold_1138_c1_21	7.27061	Yellowstone
bin.750	Endo_3_scaffold_2226_c1_12	7.29167	Yellowstone
bin.750	Soil_4_scaffold_1045_c1_2	7.29189	Yellowstone
bin.750	Endo_3_scaffold_1349_c1_7	7.29189	Yellowstone
bin.750	Endo_3_scaffold_615_c1_7	7.40968	Yellowstone
bin.750	Soil_2_scaffold_991_c1_7	7.44203	Yellowstone
bin.750	Soil_3_scaffold_1466_c1_10	7.47248	Yellowstone
bin.750	Endo_3_scaffold_1349_c1_10	7.50419	Yellowstone
bin.750	Soil_2_scaffold_1138_c1_6	7.5329	Yellowstone
bin.750	Soil_1_scaffold_7120_c1_6	7.5329	Yellowstone
bin.750	Soil_4_scaffold_1045_c1_8	7.548	Yellowstone
bin.750	Endo_3_scaffold_5462_c1_5	7.55065	Yellowstone
bin.750	Soil_3_scaffold_5268_c1_5	7.55758	Yellowstone
bin.750	Soil_1_scaffold_3080_c1_4	7.56395	Yellowstone
bin.750	Soil_3_scaffold_1466_c1_14	7.57994	Yellowstone
bin.750	Soil_1_scaffold_1156_c1_22	7.5808	Yellowstone
bin.750	Endo_3_scaffold_615_c1_1	7.58622	Yellowstone
bin.750	Endo_3_scaffold_577_c1_24	7.59695	Yellowstone
bin.750	Soil_1_scaffold_1671_c1_9	7.60219	Yellowstone
bin.750	Soil_2_scaffold_916_c1_4	7.63295	Yellowstone
bin.750	Soil_1_scaffold_1062_c1_11	7.63295	Yellowstone
bin.750	Soil_3_scaffold_2136_c1_1	7.65597	Yellowstone
bin.750	Soil_1_scaffold_1062_c1_1	7.70094	Yellowstone
bin.750	Endo_3_scaffold_1349_c1_5	7.70094	Yellowstone
bin.750	Soil_2_scaffold_1717_c1_1	7.70277	Yellowstone
bin.750	Soil_2_scaffold_1316_c1_17	7.7122	Yellowstone
bin.750	Soil_1_scaffold_1334_c1_8	7.7122	Yellowstone
bin.750	Soil_1_scaffold_3080_c1_12	7.71758	Yellowstone
bin.750	Soil_2_scaffold_703_c1_12	7.72524	Yellowstone
bin.750	Endo_3_scaffold_615_c1_18	7.72524	Yellowstone
bin.750	Soil_4_scaffold_1219_c1_11	7.73174	Yellowstone
bin.750	Soil_1_scaffold_1136_c1_5	7.77424	Yellowstone
bin.750	Soil_2_scaffold_1138_c1_3	7.79111	Yellowstone
bin.750	Soil_1_scaffold_7120_c1_3	7.79111	Yellowstone
bin.750	Soil_4_scaffold_18652_c1_5	7.79111	Yellowstone
bin.750	Endo_3_scaffold_53424_c1_2	7.79111	Yellowstone
bin.750	Soil_4_scaffold_1045_c1_6	7.7967	Yellowstone
bin.750	Endo_3_scaffold_1349_c1_11	7.7967	Yellowstone
bin.750	Endo_3_scaffold_577_c1_6	7.83684	Yellowstone
bin.750	Soil_1_scaffold_1156_c1_10	7.85335	Yellowstone
bin.750	Soil_1_scaffold_456_c1_25	7.87109	Yellowstone
bin.750	Soil_4_scaffold_2331_c1_3	7.90579	Yellowstone
bin.750	Soil_4_scaffold_1219_c1_7	7.90899	Yellowstone
bin.750	Soil_1_scaffold_2798_c1_3	7.97801	Yellowstone
bin.750	Soil_4_scaffold_1219_c1_24	7.99013	Yellowstone
bin.750	Soil_3_scaffold_1466_c1_5	7.99013	Yellowstone
bin.750	Soil_4_scaffold_1219_c1_4	8.00316	Yellowstone
bin.750	Soil_3_scaffold_4819_c1_6	8.00316	Yellowstone
bin.750	Soil_2_scaffold_1316_c1_10	8.01081	Yellowstone
bin.750	Soil_1_scaffold_1334_c1_15	8.01081	Yellowstone
bin.750	Endo_3_scaffold_2226_c1_6	8.04637	Yellowstone
bin.750	Soil_4_scaffold_2331_c1_13	8.04637	Yellowstone
bin.750	Soil_3_scaffold_1466_c1_18	8.04831	Yellowstone
bin.750	Soil_1_scaffold_1062_c1_5	8.06189	Yellowstone
bin.750	Soil_2_scaffold_1858_c1_14	8.06503	Yellowstone
bin.750	Soil_2_scaffold_991_c1_17	8.07671	Yellowstone
bin.750	Soil_2_scaffold_703_c1_15	8.09704	Yellowstone
bin.750	Endo_3_scaffold_615_c1_21	8.09704	Yellowstone
bin.750	Soil_2_scaffold_1717_c1_2	8.1039	Yellowstone
bin.750	Soil_3_scaffold_3157_c1_7	8.1039	Yellowstone
bin.750	Soil_1_scaffold_1136_c1_3	8.1245	Yellowstone
bin.750	Soil_2_scaffold_1717_c1_10	8.1245	Yellowstone
bin.750	Endo_3_scaffold_615_c1_26	8.13431	Yellowstone
bin.750	Soil_3_scaffold_3157_c1_1	8.14017	Yellowstone
bin.750	Soil_3_scaffold_4819_c1_9	8.15156	Yellowstone
bin.750	Soil_4_scaffold_13035_c2_4	8.15924	Yellowstone
bin.750	Soil_2_scaffold_6694_c1_3	8.16489	Yellowstone
bin.750	Soil_2_scaffold_916_c1_2	8.185	Yellowstone
bin.750	Soil_1_scaffold_1062_c1_9	8.185	Yellowstone
bin.750	Soil_4_scaffold_1045_c1_15	8.20021	Yellowstone
bin.750	Soil_3_scaffold_2038_c1_3	8.20021	Yellowstone
bin.750	Endo_3_scaffold_577_c1_17	8.20674	Yellowstone
bin.750	Soil_1_scaffold_2940_c1_13	8.21229	Yellowstone
bin.750	Soil_2_scaffold_991_c1_14	8.21378	Yellowstone
bin.750	Soil_2_scaffold_1691_c1_1	8.22749	Yellowstone
bin.750	Soil_2_scaffold_1316_c1_20	8.23443	Yellowstone
bin.750	Soil_1_scaffold_1334_c1_5	8.23443	Yellowstone
bin.750	Soil_1_scaffold_1795_c1_14	8.26195	Yellowstone
bin.750	Soil_3_scaffold_2674_c1_6	8.26195	Yellowstone
bin.750	Endo_3_scaffold_577_c1_12	8.26336	Yellowstone
bin.750	Soil_1_scaffold_1671_c1_7	8.27537	Yellowstone
bin.750	Soil_2_scaffold_1858_c1_11	8.29898	Yellowstone
bin.750	Soil_1_scaffold_1671_c1_3	8.33508	Yellowstone
bin.750	Endo_3_scaffold_1349_c1_1	8.34198	Yellowstone
bin.750	Soil_3_scaffold_1466_c1_8	8.34229	Yellowstone
bin.750	Endo_3_scaffold_577_c1_21	8.34932	Yellowstone
bin.750	Soil_2_scaffold_991_c1_12	8.35232	Yellowstone
bin.750	Soil_2_scaffold_916_c1_14	8.35233	Yellowstone
bin.750	Soil_1_scaffold_1136_c1_12	8.35233	Yellowstone
bin.750	Soil_2_scaffold_916_c1_15	8.37475	Yellowstone
bin.750	Soil_1_scaffold_1136_c1_11	8.37475	Yellowstone
bin.750	Soil_1_scaffold_10943_c1_3	8.3807	Yellowstone
bin.750	Soil_1_scaffold_1795_c1_8	8.38617	Yellowstone
bin.750	Soil_2_scaffold_1858_c1_1	8.38683	Yellowstone
bin.750	Soil_2_scaffold_916_c1_19	8.38882	Yellowstone
bin.750	Soil_1_scaffold_1136_c1_7	8.38882	Yellowstone
bin.750	Soil_3_scaffold_2136_c1_3	8.4056	Yellowstone
bin.750	Soil_3_scaffold_2038_c1_11	8.43252	Yellowstone
bin.750	Soil_1_scaffold_456_c1_7	8.43638	Yellowstone
bin.750	Soil_2_scaffold_916_c1_8	8.44322	Yellowstone
bin.750	Soil_1_scaffold_1062_c1_15	8.44322	Yellowstone
bin.750	Soil_4_scaffold_13035_c2_5	8.47183	Yellowstone
bin.750	Soil_1_scaffold_1156_c1_7	8.48802	Yellowstone
bin.750	Soil_1_scaffold_3080_c1_10	8.48899	Yellowstone
bin.750	Endo_3_scaffold_2226_c1_3	8.49399	Yellowstone
bin.750	Soil_2_scaffold_991_c1_2	8.50716	Yellowstone
bin.750	Soil_1_scaffold_2798_c1_5	8.50716	Yellowstone
bin.750	Endo_3_scaffold_2675_c1_9	8.50725	Yellowstone
bin.750	Soil_4_scaffold_1045_c1_17	8.51906	Yellowstone
bin.750	Soil_3_scaffold_2136_c1_10	8.51948	Yellowstone
bin.750	Endo_3_scaffold_2226_c1_5	8.52772	Yellowstone
bin.750	Soil_4_scaffold_2331_c1_14	8.52772	Yellowstone
bin.750	Soil_3_scaffold_5268_c1_8	8.52772	Yellowstone
bin.750	Soil_2_scaffold_1717_c1_4	8.52893	Yellowstone
bin.750	Soil_3_scaffold_3157_c1_5	8.52893	Yellowstone
bin.750	Soil_1_scaffold_1795_c1_3	8.52922	Yellowstone
bin.750	Soil_3_scaffold_4819_c1_2	8.53257	Yellowstone
bin.750	Soil_1_scaffold_1671_c1_2	8.54438	Yellowstone
bin.750	Soil_2_scaffold_1691_c1_6	8.55687	Yellowstone
bin.750	Soil_2_scaffold_703_c1_14	8.56163	Yellowstone
bin.750	Endo_3_scaffold_615_c1_20	8.56163	Yellowstone
bin.750	Soil_3_scaffold_3678_c1_6	8.56312	Yellowstone
bin.750	Soil_3_scaffold_5463_c1_4	8.57506	Yellowstone
bin.750	Soil_4_scaffold_2513_c2_2	8.57515	Yellowstone
bin.750	Soil_1_scaffold_1136_c1_14	8.579	Yellowstone
bin.750	Endo_3_scaffold_1349_c1_13	8.58197	Yellowstone
bin.750	Endo_3_scaffold_577_c1_23	8.59999	Yellowstone
bin.750	Soil_3_scaffold_2038_c1_5	8.61067	Yellowstone
bin.750	Soil_2_scaffold_991_c1_16	8.62116	Yellowstone
bin.750	Soil_3_scaffold_3678_c1_4	8.62167	Yellowstone
bin.750	Soil_3_scaffold_3678_c1_2	8.64618	Yellowstone
bin.750	Endo_3_scaffold_577_c1_1	8.64834	Yellowstone
bin.750	Soil_2_scaffold_916_c1_12	8.66374	Yellowstone
bin.750	Soil_2_scaffold_6694_c1_5	8.66394	Yellowstone
bin.750	Soil_1_scaffold_1671_c1_1	8.66643	Yellowstone
bin.750	Soil_1_scaffold_3080_c1_5	8.6679	Yellowstone
bin.750	Soil_2_scaffold_1138_c1_13	8.67575	Yellowstone
bin.750	Soil_2_scaffold_916_c1_7	8.67896	Yellowstone
bin.750	Soil_1_scaffold_1062_c1_14	8.67896	Yellowstone
bin.750	Soil_2_scaffold_1138_c1_11	8.6935	Yellowstone
bin.750	Soil_3_scaffold_3678_c1_9	8.70253	Yellowstone
bin.750	Soil_3_scaffold_2631_c1_14	8.70257	Yellowstone
bin.750	Soil_1_scaffold_6120_c1_8	8.70257	Yellowstone
bin.750	Soil_3_scaffold_2674_c1_9	8.70399	Yellowstone
bin.750	Soil_3_scaffold_4819_c1_1	8.70677	Yellowstone
bin.750	Soil_1_scaffold_1156_c1_3	8.70909	Yellowstone
bin.750	Endo_3_scaffold_615_c1_5	8.70924	Yellowstone
bin.750	Soil_2_scaffold_916_c1_9	8.71542	Yellowstone
bin.750	Soil_1_scaffold_1062_c1_16	8.71542	Yellowstone
bin.750	Soil_3_scaffold_2631_c1_8	8.72686	Yellowstone
bin.750	Soil_2_scaffold_1691_c1_13	8.7459	Yellowstone
bin.750	Soil_1_scaffold_6120_c1_7	8.7459	Yellowstone
bin.750	Soil_2_scaffold_1316_c1_5	8.75178	Yellowstone
bin.750	Soil_3_scaffold_2631_c1_4	8.75178	Yellowstone
bin.750	Soil_2_scaffold_1138_c1_1	8.75588	Yellowstone
bin.750	Soil_1_scaffold_1156_c1_5	8.76289	Yellowstone
bin.750	Soil_1_scaffold_2940_c1_7	8.77301	Yellowstone
bin.750	Soil_4_scaffold_2871_c1_4	8.77301	Yellowstone
bin.750	Endo_3_scaffold_2226_c1_13	8.77754	Yellowstone
bin.750	Soil_4_scaffold_2331_c1_6	8.77754	Yellowstone
bin.750	Soil_4_scaffold_2871_c1_11	8.77938	Yellowstone
bin.750	Soil_2_scaffold_1316_c1_18	8.78464	Yellowstone
bin.750	Soil_4_scaffold_2331_c1_1	8.78828	Yellowstone
bin.750	Soil_2_scaffold_1138_c1_16	8.82045	Yellowstone
bin.750	Soil_1_scaffold_1334_c1_1	8.8227	Yellowstone
bin.750	Soil_1_scaffold_1156_c1_12	8.82369	Yellowstone
bin.750	Soil_2_scaffold_991_c1_3	8.84201	Yellowstone
bin.750	Soil_1_scaffold_2798_c1_6	8.84201	Yellowstone
bin.750	Soil_1_scaffold_1795_c1_4	8.84264	Yellowstone
bin.750	Soil_3_scaffold_2674_c1_1	8.8477	Yellowstone
bin.750	Soil_2_scaffold_1316_c1_8	8.86189	Yellowstone
bin.750	Soil_1_scaffold_1334_c1_7	8.86524	Yellowstone
bin.750	Soil_4_scaffold_1045_c1_13	8.86708	Yellowstone
bin.750	Soil_3_scaffold_2038_c1_1	8.86708	Yellowstone
bin.750	Soil_1_scaffold_7120_c1_2	8.8708	Yellowstone
bin.750	Soil_3_scaffold_2631_c1_15	8.87433	Yellowstone
bin.750	Soil_3_scaffold_2674_c1_4	8.87645	Yellowstone
bin.750	Soil_4_scaffold_2513_c2_5	8.879	Yellowstone
bin.750	Endo_3_scaffold_577_c1_14	8.87932	Yellowstone
bin.750	Endo_3_scaffold_11354_c1_1	8.88386	Yellowstone
bin.750	Endo_3_scaffold_2226_c1_7	8.88535	Yellowstone
bin.750	Soil_4_scaffold_1219_c1_25	8.88913	Yellowstone
bin.750	Soil_3_scaffold_1466_c1_6	8.88913	Yellowstone
bin.750	Soil_2_scaffold_916_c1_6	8.88968	Yellowstone
bin.750	Soil_1_scaffold_1062_c1_13	8.89525	Yellowstone
bin.750	Soil_2_scaffold_1691_c1_4	8.89759	Yellowstone
bin.750	Soil_3_scaffold_3678_c1_8	8.90864	Yellowstone
bin.750	Soil_1_scaffold_10943_c1_1	8.90864	Yellowstone
bin.750	Soil_2_scaffold_1316_c1_9	8.91487	Yellowstone
bin.750	Soil_1_scaffold_1334_c1_16	8.91503	Yellowstone
bin.750	Soil_1_scaffold_1334_c1_17	8.91695	Yellowstone
bin.750	Soil_3_scaffold_2674_c1_12	8.92209	Yellowstone
bin.750	Endo_3_scaffold_2675_c1_1	8.92574	Yellowstone
bin.750	Soil_1_scaffold_1156_c1_11	8.93018	Yellowstone
bin.750	Endo_3_scaffold_2226_c1_11	8.93022	Yellowstone
bin.750	Soil_4_scaffold_2331_c1_8	8.93022	Yellowstone
bin.750	Soil_1_scaffold_1062_c1_4	8.93058	Yellowstone
bin.750	Endo_3_scaffold_1349_c1_2	8.93058	Yellowstone
bin.750	Soil_4_scaffold_2331_c1_12	8.93108	Yellowstone
bin.750	Soil_1_scaffold_456_c1_15	8.93683	Yellowstone
bin.750	Soil_3_scaffold_1466_c1_12	8.94064	Yellowstone
bin.750	Soil_2_scaffold_1858_c1_4	8.95718	Yellowstone
bin.750	Endo_3_scaffold_2675_c1_6	8.95737	Yellowstone
bin.750	Endo_3_scaffold_615_c1_8	8.96105	Yellowstone
bin.750	Soil_3_scaffold_2631_c1_11	8.96238	Yellowstone
bin.750	Soil_2_scaffold_6694_c1_7	8.96434	Yellowstone
bin.750	Soil_1_scaffold_1156_c1_6	8.96662	Yellowstone
bin.750	Soil_2_scaffold_1138_c1_2	8.97644	Yellowstone
bin.750	Soil_1_scaffold_7120_c1_8	8.98248	Yellowstone
bin.750	Soil_3_scaffold_3157_c1_12	8.98725	Yellowstone
bin.750	Soil_1_scaffold_1062_c1_3	8.99375	Yellowstone
bin.750	Endo_3_scaffold_1349_c1_3	8.99375	Yellowstone
bin.750	Soil_3_scaffold_5268_c1_6	8.99625	Yellowstone
bin.750	Soil_3_scaffold_2674_c1_13	9.00362	Yellowstone
bin.750	Soil_2_scaffold_703_c1_2	9.00457	Yellowstone
bin.750	Soil_2_scaffold_6694_c1_4	9.029	Yellowstone
bin.750	Soil_3_scaffold_2674_c1_10	9.0304	Yellowstone
bin.750	Soil_1_scaffold_456_c1_2	9.05114	Yellowstone
bin.750	Soil_2_scaffold_1138_c1_8	9.05168	Yellowstone
bin.750	Endo_3_scaffold_2675_c1_10	9.05254	Yellowstone
bin.750	Soil_3_scaffold_10273_c1_4	9.05257	Yellowstone
bin.750	Soil_2_scaffold_1691_c1_2	9.05516	Yellowstone
bin.750	Soil_4_scaffold_2513_c2_1	9.05516	Yellowstone
bin.750	Soil_3_scaffold_5463_c1_3	9.05516	Yellowstone
bin.750	Soil_4_scaffold_1219_c1_23	9.0583	Yellowstone
bin.750	Soil_3_scaffold_1466_c1_4	9.0583	Yellowstone
bin.750	Soil_2_scaffold_703_c1_22	9.06406	Yellowstone
bin.750	Soil_2_scaffold_1691_c1_11	9.06704	Yellowstone
bin.750	Soil_1_scaffold_6120_c1_5	9.06704	Yellowstone
bin.750	Soil_4_scaffold_1219_c1_20	9.0865	Yellowstone
bin.750	Soil_1_scaffold_1795_c1_12	9.08678	Yellowstone
bin.750	Soil_1_scaffold_1795_c1_6	9.08763	Yellowstone
bin.750	Endo_3_scaffold_577_c1_19	9.08931	Yellowstone
bin.750	Soil_2_scaffold_1138_c1_5	9.09056	Yellowstone
bin.750	Soil_1_scaffold_7120_c1_5	9.09056	Yellowstone
bin.750	Soil_4_scaffold_18652_c1_3	9.09056	Yellowstone
bin.750	Soil_2_scaffold_28199_c1_1	9.10819	Yellowstone
bin.750	Soil_2_scaffold_1138_c1_10	9.12139	Yellowstone
bin.750	Soil_2_scaffold_703_c1_21	9.12237	Yellowstone
bin.750	Soil_3_scaffold_2631_c1_6	9.14738	Yellowstone
bin.750	Endo_4_scaffold_31463_c1_1	9.14831	Yellowstone
bin.750	Soil_2_scaffold_991_c1_6	9.15438	Yellowstone
bin.750	Soil_2_scaffold_1691_c1_14	9.16697	Yellowstone
bin.750	Soil_2_scaffold_1717_c1_3	9.16933	Yellowstone
bin.750	Soil_3_scaffold_3157_c1_6	9.16933	Yellowstone
bin.750	Soil_2_scaffold_1316_c1_7	9.17231	Yellowstone
bin.750	Soil_3_scaffold_2631_c1_2	9.17231	Yellowstone
bin.750	Soil_2_scaffold_1138_c1_14	9.20143	Yellowstone
bin.750	Soil_2_scaffold_1316_c1_3	9.20756	Yellowstone
bin.750	Soil_2_scaffold_1858_c1_6	9.21061	Yellowstone
bin.750	Endo_3_scaffold_2675_c1_4	9.21061	Yellowstone
bin.750	Soil_2_scaffold_1858_c1_9	9.21069	Yellowstone
bin.750	Soil_3_scaffold_2038_c1_12	9.2156	Yellowstone
bin.750	Endo_3_scaffold_5462_c1_2	9.2156	Yellowstone
bin.750	Soil_2_scaffold_703_c1_6	9.21634	Yellowstone
bin.750	Endo_3_scaffold_615_c1_12	9.21634	Yellowstone
bin.750	Endo_3_scaffold_577_c1_11	9.21809	Yellowstone
bin.750	Soil_3_scaffold_36843_c1_1	9.22093	Yellowstone
bin.750	Endo_3_scaffold_577_c1_9	9.22196	Yellowstone
bin.750	Soil_1_scaffold_3080_c1_11	9.2437	Yellowstone
bin.750	Soil_2_scaffold_1138_c1_4	9.24537	Yellowstone
bin.750	Soil_1_scaffold_7120_c1_4	9.24537	Yellowstone
bin.750	Soil_4_scaffold_18652_c1_4	9.24537	Yellowstone
bin.750	Soil_3_scaffold_2038_c1_13	9.24682	Yellowstone
bin.750	Soil_2_scaffold_1316_c1_12	9.24865	Yellowstone
bin.750	Soil_1_scaffold_1334_c1_13	9.24865	Yellowstone
bin.750	Endo_3_scaffold_5462_c1_1	9.26146	Yellowstone
bin.750	Soil_2_scaffold_1316_c1_13	9.26461	Yellowstone
bin.750	Soil_1_scaffold_1334_c1_12	9.26461	Yellowstone
bin.750	Soil_3_scaffold_2631_c1_3	9.26724	Yellowstone
bin.750	Soil_4_scaffold_1219_c1_18	9.26831	Yellowstone
bin.750	Soil_1_scaffold_456_c1_1	9.27371	Yellowstone
bin.750	Endo_3_scaffold_5462_c1_3	9.28261	Yellowstone
bin.750	Endo_3_scaffold_53424_c1_3	9.29979	Yellowstone
bin.750	Soil_2_scaffold_1316_c1_6	9.3005	Yellowstone
bin.750	Soil_3_scaffold_5268_c1_9	9.30161	Yellowstone
bin.750	Soil_2_scaffold_991_c1_5	9.30485	Yellowstone
bin.750	Soil_1_scaffold_2798_c1_4	9.31483	Yellowstone
bin.750	Soil_1_scaffold_2940_c1_5	9.32057	Yellowstone
bin.750	Soil_4_scaffold_2871_c1_6	9.32057	Yellowstone
bin.750	Endo_3_scaffold_577_c1_5	9.32535	Yellowstone
bin.750	Soil_2_scaffold_916_c1_17	9.327	Yellowstone
bin.750	Soil_1_scaffold_1136_c1_9	9.327	Yellowstone
bin.750	Soil_1_scaffold_1156_c1_8	9.32732	Yellowstone
bin.750	Soil_2_scaffold_916_c1_5	9.33027	Yellowstone
bin.750	Soil_2_scaffold_916_c1_13	9.33558	Yellowstone
bin.750	Soil_1_scaffold_1136_c1_13	9.33558	Yellowstone
bin.750	Soil_2_scaffold_1316_c1_11	9.34022	Yellowstone
bin.750	Soil_1_scaffold_1334_c1_14	9.34022	Yellowstone
bin.750	Soil_1_scaffold_2940_c1_12	9.34146	Yellowstone
bin.750	Soil_2_scaffold_6694_c1_1	9.34317	Yellowstone
bin.750	Soil_4_scaffold_2871_c1_9	9.34673	Yellowstone
bin.750	Soil_2_scaffold_991_c1_10	9.34682	Yellowstone
bin.750	Soil_1_scaffold_2940_c1_2	9.35588	Yellowstone
bin.750	Soil_1_scaffold_456_c1_8	9.35701	Yellowstone
bin.750	Endo_3_scaffold_577_c1_25	9.36784	Yellowstone
bin.750	Soil_1_scaffold_1062_c1_12	9.37593	Yellowstone
bin.750	Soil_3_scaffold_1466_c1_1	9.38508	Yellowstone
bin.750	Endo_3_scaffold_2226_c1_10	9.39511	Yellowstone
bin.750	Soil_4_scaffold_2331_c1_9	9.39511	Yellowstone
bin.750	Soil_3_scaffold_3157_c1_10	9.4109	Yellowstone
bin.750	Endo_3_scaffold_615_c1_3	9.4109	Yellowstone
bin.750	Soil_4_scaffold_1045_c1_19	9.42274	Yellowstone
bin.750	Soil_3_scaffold_2038_c1_7	9.42274	Yellowstone
bin.750	Endo_3_scaffold_615_c1_2	9.42774	Yellowstone
bin.750	Soil_3_scaffold_3157_c1_9	9.42774	Yellowstone
bin.750	Soil_1_scaffold_3080_c1_14	9.43074	Yellowstone
bin.750	Soil_2_scaffold_916_c1_3	9.43117	Yellowstone
bin.750	Soil_1_scaffold_1062_c1_10	9.43117	Yellowstone
bin.750	Soil_4_scaffold_1219_c1_14	9.43496	Yellowstone
bin.750	Soil_1_scaffold_456_c1_5	9.43584	Yellowstone
bin.750	Soil_4_scaffold_2513_c2_3	9.44045	Yellowstone
bin.750	Soil_1_scaffold_2940_c1_14	9.46357	Yellowstone
bin.750	Endo_3_scaffold_25429_c1_2	9.46357	Yellowstone
bin.750	Soil_1_scaffold_1062_c1_2	9.47787	Yellowstone
bin.750	Endo_3_scaffold_1349_c1_4	9.47787	Yellowstone
bin.750	Soil_4_scaffold_1219_c1_6	9.4834	Yellowstone
bin.750	Soil_3_scaffold_4819_c1_8	9.4834	Yellowstone
bin.750	Soil_2_scaffold_916_c1_20	9.50481	Yellowstone
bin.750	Soil_1_scaffold_1136_c1_6	9.50481	Yellowstone
bin.750	Soil_2_scaffold_991_c1_11	9.51456	Yellowstone
bin.750	Soil_2_scaffold_1316_c1_14	9.52121	Yellowstone
bin.750	Soil_3_scaffold_5463_c1_5	9.52951	Yellowstone
bin.750	Soil_1_scaffold_456_c1_3	9.54673	Yellowstone
bin.750	Soil_4_scaffold_1045_c1_11	9.54684	Yellowstone
bin.750	Soil_2_scaffold_1316_c1_2	9.55582	Yellowstone
bin.750	Soil_3_scaffold_2631_c1_7	9.55582	Yellowstone
bin.750	Soil_1_scaffold_1062_c1_8	9.55584	Yellowstone
bin.750	Soil_4_scaffold_7774_c1_1	9.56317	Yellowstone
bin.750	Soil_1_scaffold_1334_c1_11	9.57715	Yellowstone
bin.750	Soil_2_scaffold_1717_c1_7	9.58439	Yellowstone
bin.750	Soil_3_scaffold_3157_c1_2	9.58439	Yellowstone
bin.750	Soil_2_scaffold_916_c1_11	9.59173	Yellowstone
bin.750	Soil_1_scaffold_456_c1_19	9.59774	Yellowstone
bin.750	Soil_2_scaffold_30647_c1_3	9.59774	Yellowstone
bin.750	Soil_3_scaffold_1466_c1_11	9.61171	Yellowstone
bin.750	Soil_1_scaffold_1136_c1_15	9.6134	Yellowstone
bin.750	Soil_1_scaffold_1156_c1_14	9.63016	Yellowstone
bin.750	Soil_3_scaffold_3157_c1_11	9.64572	Yellowstone
bin.750	Endo_3_scaffold_615_c1_4	9.64572	Yellowstone
bin.750	Soil_1_scaffold_2940_c1_9	9.64758	Yellowstone
bin.750	Soil_1_scaffold_3080_c1_13	9.65396	Yellowstone
bin.750	Soil_1_scaffold_3080_c1_9	9.66067	Yellowstone
bin.750	Soil_4_scaffold_2871_c1_2	9.66513	Yellowstone
bin.750	Soil_1_scaffold_1156_c1_9	9.66517	Yellowstone
bin.750	Soil_1_scaffold_1671_c1_13	9.66693	Yellowstone
bin.750	Soil_4_scaffold_2331_c1_2	9.67404	Yellowstone
bin.750	Soil_1_scaffold_6120_c1_1	9.68569	Yellowstone
bin.750	Soil_1_scaffold_1334_c1_6	9.68884	Yellowstone
bin.750	Soil_1_scaffold_2940_c1_3	9.69559	Yellowstone
bin.750	Soil_4_scaffold_2871_c1_8	9.69559	Yellowstone
bin.750	Soil_2_scaffold_991_c1_1	9.69611	Yellowstone
bin.750	Soil_2_scaffold_1858_c1_3	9.70582	Yellowstone
bin.750	Endo_3_scaffold_2675_c1_7	9.70582	Yellowstone
bin.750	Soil_2_scaffold_1316_c1_19	9.70758	Yellowstone
bin.750	Soil_2_scaffold_1691_c1_12	9.73313	Yellowstone
bin.750	Soil_1_scaffold_6120_c1_6	9.73313	Yellowstone
bin.750	Soil_3_scaffold_2674_c1_8	9.74126	Yellowstone
bin.750	Soil_3_scaffold_5463_c1_1	9.7447	Yellowstone
bin.750	Soil_2_scaffold_1858_c1_12	9.76213	Yellowstone
bin.750	Endo_3_scaffold_577_c1_16	9.76313	Yellowstone
bin.750	Soil_1_scaffold_3080_c1_2	9.76321	Yellowstone
bin.750	Soil_3_scaffold_3678_c1_5	9.76666	Yellowstone
bin.750	Soil_3_scaffold_3678_c1_7	9.79289	Yellowstone
bin.750	Soil_2_scaffold_14086_c1_3	9.80621	Yellowstone
bin.750	Endo_3_scaffold_2675_c1_11	9.80621	Yellowstone
bin.750	Soil_3_scaffold_10273_c1_3	9.80621	Yellowstone
bin.750	Soil_4_scaffold_1219_c1_3	9.80664	Yellowstone
bin.750	Soil_3_scaffold_4819_c1_5	9.80664	Yellowstone
bin.750	Soil_2_scaffold_703_c1_20	9.81614	Yellowstone
bin.750	Soil_4_scaffold_1045_c1_9	9.81946	Yellowstone
bin.750	Soil_2_scaffold_1858_c1_16	9.83849	Yellowstone
bin.750	Endo_4_scaffold_31463_c1_2	9.88952	Yellowstone
bin.750	Soil_2_scaffold_1138_c1_7	9.90295	Yellowstone
bin.750	Soil_4_scaffold_1219_c1_10	9.90442	Yellowstone
bin.750	Soil_4_scaffold_1219_c1_5	9.91116	Yellowstone
bin.750	Soil_3_scaffold_4819_c1_7	9.91116	Yellowstone
bin.750	Soil_1_scaffold_7120_c1_7	9.91181	Yellowstone
bin.750	Endo_3_scaffold_577_c1_15	9.91884	Yellowstone
bin.750	Soil_2_scaffold_916_c1_1	9.92761	Yellowstone
bin.750	Soil_1_scaffold_2940_c1_11	9.92962	Yellowstone
bin.750	Soil_4_scaffold_18652_c1_1	9.93711	Yellowstone
bin.750	Soil_2_scaffold_1691_c1_7	9.98124	Yellowstone
bin.750	Soil_2_scaffold_703_c1_19	9.99679	Yellowstone
bin.750	Endo_3_scaffold_615_c1_25	9.99679	Yellowstone
bin.750	Soil_1_scaffold_1062_c1_17	10.1371	Yellowstone
bin.750	Soil_2_scaffold_916_c1_10	10.148	Yellowstone
bin.750	Soil_4_scaffold_1219_c1_9	10.2421	Yellowstone
bin.750	Soil_1_scaffold_456_c1_9	10.2553	Yellowstone
bin.750	Soil_2_scaffold_6694_c1_8	10.2833	Yellowstone
bin.750	Soil_1_scaffold_456_c1_17	10.8076	Yellowstone
bin.750	Soil_2_scaffold_703_c1_24	11.0001	Yellowstone
bin.750	Soil_1_scaffold_1334_c1_2	11.0001	Yellowstone
bin.750	Soil_4_scaffold_18652_c1_6	11.363	Yellowstone
bin.757	Soil_3_scaffold_5617_c2_5	3.41702	Yellowstone
bin.757	Soil_3_scaffold_15797_c1_4	3.98961	Yellowstone
bin.757	Soil_3_scaffold_62318_c1_2	4.13739	Yellowstone
bin.757	Endo_2_scaffold_28772_c1_1	4.17759	Yellowstone
bin.757	Soil_3_scaffold_6364_c1_4	4.21188	Yellowstone
bin.757	Endo_3_scaffold_60569_c1_2	4.37578	Yellowstone
bin.757	Soil_3_scaffold_27099_c1_1	4.39707	Yellowstone
bin.757	Soil_3_scaffold_18695_c1_5	4.39724	Yellowstone
bin.757	Soil_3_scaffold_66385_c1_1	4.40329	Yellowstone
bin.757	Soil_3_scaffold_3395_c1_1	4.42013	Yellowstone
bin.757	Soil_3_scaffold_7665_c1_3	4.49378	Yellowstone
bin.757	Soil_3_scaffold_30244_c1_2	4.62109	Yellowstone
bin.757	Soil_3_scaffold_16143_c1_4	4.64395	Yellowstone
bin.757	Soil_3_scaffold_7665_c1_4	4.7285	Yellowstone
bin.757	Soil_3_scaffold_35307_c1_2	4.81266	Yellowstone
bin.757	Soil_3_scaffold_51455_c1_1	4.82687	Yellowstone
bin.757	Soil_3_scaffold_9253_c1_3	4.83101	Yellowstone
bin.757	Soil_3_scaffold_35307_c1_1	4.86734	Yellowstone
bin.757	Soil_3_scaffold_24337_c1_2	4.86787	Yellowstone
bin.757	Soil_3_scaffold_14826_c1_1	4.89891	Yellowstone
bin.757	Endo_3_scaffold_62377_c1_1	4.90198	Yellowstone
bin.757	Soil_3_scaffold_38314_c1_4	4.92732	Yellowstone
bin.757	Soil_3_scaffold_2664_c1_7	4.9412	Yellowstone
bin.757	Soil_3_scaffold_38314_c1_2	4.95408	Yellowstone
bin.757	Soil_3_scaffold_9723_c1_1	4.96494	Yellowstone
bin.757	Endo_3_scaffold_24511_c1_5	4.98177	Yellowstone
bin.757	Soil_3_scaffold_23218_c1_1	5.01928	Yellowstone
bin.757	Soil_3_scaffold_14826_c1_4	5.03016	Yellowstone
bin.757	Endo_2_scaffold_32441_c1_2	5.03981	Yellowstone
bin.757	Soil_3_scaffold_16143_c1_3	5.05395	Yellowstone
bin.757	Soil_3_scaffold_2664_c1_3	5.05807	Yellowstone
bin.757	Soil_3_scaffold_5617_c2_8	5.07663	Yellowstone
bin.757	Endo_3_scaffold_62377_c1_2	5.07818	Yellowstone
bin.757	Soil_3_scaffold_2664_c1_9	5.08498	Yellowstone
bin.757	Soil_3_scaffold_4767_c2_7	5.11076	Yellowstone
bin.757	Soil_3_scaffold_51311_c1_1	5.11804	Yellowstone
bin.757	Soil_3_scaffold_17690_c1_1	5.1273	Yellowstone
bin.757	Endo_2_scaffold_28772_c1_2	5.13514	Yellowstone
bin.757	Soil_3_scaffold_13370_c2_1	5.17207	Yellowstone
bin.757	Soil_3_scaffold_13541_c1_3	5.18884	Yellowstone
bin.757	Endo_2_scaffold_14049_c1_2	5.25262	Yellowstone
bin.757	Soil_3_scaffold_59390_c1_3	5.25564	Yellowstone
bin.757	Endo_2_scaffold_32441_c1_1	5.28367	Yellowstone
bin.757	Soil_3_scaffold_17690_c1_4	5.3186	Yellowstone
bin.757	Endo_2_scaffold_14049_c1_6	5.36414	Yellowstone
bin.757	Soil_3_scaffold_4767_c2_8	5.37349	Yellowstone
bin.757	Soil_3_scaffold_2664_c1_5	5.43084	Yellowstone
bin.757	Soil_3_scaffold_7665_c1_1	5.43385	Yellowstone
bin.757	Endo_3_scaffold_11464_c1_7	5.44439	Yellowstone
bin.757	Soil_3_scaffold_13659_c1_3	5.46609	Yellowstone
bin.757	Endo_3_scaffold_11464_c1_4	5.5023	Yellowstone
bin.757	Soil_3_scaffold_17690_c1_3	5.51251	Yellowstone
bin.757	Soil_3_scaffold_3773_c1_7	5.52271	Yellowstone
bin.757	Soil_3_scaffold_13370_c2_6	5.54236	Yellowstone
bin.757	Soil_3_scaffold_3773_c1_1	5.54864	Yellowstone
bin.757	Soil_3_scaffold_41150_c1_1	5.55541	Yellowstone
bin.757	Endo_3_scaffold_24511_c1_2	5.59972	Yellowstone
bin.757	Soil_3_scaffold_18695_c1_4	5.61522	Yellowstone
bin.757	Endo_3_scaffold_11464_c1_5	5.66416	Yellowstone
bin.757	Endo_2_scaffold_26850_c1_1	5.68041	Yellowstone
bin.757	Endo_2_scaffold_28772_c1_4	5.70816	Yellowstone
bin.757	Soil_3_scaffold_3773_c1_3	5.74846	Yellowstone
bin.757	Soil_3_scaffold_9253_c1_5	5.80154	Yellowstone
bin.757	Soil_3_scaffold_3773_c1_6	5.80339	Yellowstone
bin.757	Soil_3_scaffold_3395_c1_3	5.81347	Yellowstone
bin.757	Endo_3_scaffold_10553_c1_1	5.82282	Yellowstone
bin.757	Soil_3_scaffold_53957_c1_2	5.82306	Yellowstone
bin.757	Soil_3_scaffold_6698_c1_1	5.8502	Yellowstone
bin.757	Soil_3_scaffold_3395_c1_8	5.88151	Yellowstone
bin.757	Soil_3_scaffold_3395_c1_4	5.8991	Yellowstone
bin.757	Soil_3_scaffold_3395_c1_6	5.91691	Yellowstone
bin.757	Soil_3_scaffold_17690_c1_2	5.96886	Yellowstone
bin.757	Soil_3_scaffold_27099_c1_3	5.98825	Yellowstone
bin.757	Soil_3_scaffold_3395_c1_7	6.04037	Yellowstone
bin.757	Soil_3_scaffold_13659_c1_4	6.04403	Yellowstone
bin.757	Soil_3_scaffold_13541_c1_2	6.09297	Yellowstone
bin.757	Soil_3_scaffold_15797_c1_2	6.11708	Yellowstone
bin.757	Soil_3_scaffold_26233_c1_1	6.12402	Yellowstone
bin.757	Soil_3_scaffold_5617_c2_4	6.13579	Yellowstone
bin.757	Soil_3_scaffold_5617_c2_1	6.14393	Yellowstone
bin.757	Soil_3_scaffold_13659_c1_2	6.15429	Yellowstone
bin.757	Soil_3_scaffold_6698_c1_3	6.18371	Yellowstone
bin.757	Endo_3_scaffold_26148_c1_3	6.23145	Yellowstone
bin.757	Endo_2_scaffold_28772_c1_3	6.28174	Yellowstone
bin.757	Endo_3_scaffold_29706_c1_1	6.29088	Yellowstone
bin.757	Soil_3_scaffold_68467_c1_1	6.29872	Yellowstone
bin.757	Soil_3_scaffold_38314_c1_5	6.33438	Yellowstone
bin.757	Soil_3_scaffold_59390_c1_2	6.33866	Yellowstone
bin.757	Endo_2_scaffold_16757_c1_4	6.40975	Yellowstone
bin.757	Soil_3_scaffold_2664_c1_6	6.52472	Yellowstone
bin.757	Soil_3_scaffold_39019_c1_2	6.55684	Yellowstone
bin.757	Soil_3_scaffold_17690_c1_5	6.56891	Yellowstone
bin.757	Endo_3_scaffold_10553_c1_2	6.59488	Yellowstone
bin.757	Endo_2_scaffold_20987_c1_1	6.633	Yellowstone
bin.757	Endo_3_scaffold_10553_c1_3	6.63418	Yellowstone
bin.757	Soil_3_scaffold_9253_c1_1	6.64311	Yellowstone
bin.757	Soil_3_scaffold_61889_c1_3	6.72333	Yellowstone
bin.757	Soil_3_scaffold_4767_c2_1	6.87013	Yellowstone
bin.757	Endo_3_scaffold_11464_c1_1	6.88576	Yellowstone
bin.757	Endo_2_scaffold_14049_c1_5	6.90751	Yellowstone
bin.757	Soil_3_scaffold_18695_c1_3	6.90751	Yellowstone
bin.757	Soil_3_scaffold_13659_c1_1	6.92039	Yellowstone
bin.757	Soil_3_scaffold_24910_c1_1	7.03973	Yellowstone
bin.757	Soil_3_scaffold_3395_c1_11	7.04484	Yellowstone
bin.757	Endo_3_scaffold_60913_c1_1	7.08006	Yellowstone
bin.757	Endo_3_scaffold_60913_c1_2	7.1321	Yellowstone
bin.757	Endo_2_scaffold_16757_c1_2	7.47448	Yellowstone
bin.757	Soil_3_scaffold_38314_c1_1	7.54268	Yellowstone
bin.757	Soil_3_scaffold_4767_c2_5	7.55974	Yellowstone
bin.757	Soil_3_scaffold_39019_c1_1	7.74681	Yellowstone
bin.757	Soil_3_scaffold_14826_c1_5	7.75167	Yellowstone
bin.757	Soil_3_scaffold_6698_c1_4	7.75366	Yellowstone
[truncated: 24,589 more rows]

## Sheet: RSCU_freq_means_error
codon	value	std_err	local
aaa	1.26446	0.0766585	non-Lemonade_creek_hotspring
aac	0.761926	0.0735277	non-Lemonade_creek_hotspring
aag	0.695399	0.074435	non-Lemonade_creek_hotspring
aat	1.21304	0.0746487	non-Lemonade_creek_hotspring
aca	1.25069	0.106085	non-Lemonade_creek_hotspring
acc	0.898808	0.0903814	non-Lemonade_creek_hotspring
acg	0.683994	0.0919917	non-Lemonade_creek_hotspring
act	1.14212	0.104838	non-Lemonade_creek_hotspring
aga	2.0405	0.209524	non-Lemonade_creek_hotspring
agc	0.723754	0.0959785	non-Lemonade_creek_hotspring
agg	0.524676	0.0897846	non-Lemonade_creek_hotspring
agt	1.07427	0.107282	non-Lemonade_creek_hotspring
ata	0.728236	0.0676999	non-Lemonade_creek_hotspring
atc	0.954115	0.10349	non-Lemonade_creek_hotspring
atg	0.997248	0.00635289	non-Lemonade_creek_hotspring
att	1.3013	0.0816741	non-Lemonade_creek_hotspring
caa	1.37654	0.0723934	non-Lemonade_creek_hotspring
cac	0.733388	0.0796902	non-Lemonade_creek_hotspring
cag	0.574253	0.0682656	non-Lemonade_creek_hotspring
cat	1.13873	0.0843377	non-Lemonade_creek_hotspring
cca	1.22169	0.121349	non-Lemonade_creek_hotspring
ccc	0.810199	0.0935151	non-Lemonade_creek_hotspring
ccg	0.730289	0.0961768	non-Lemonade_creek_hotspring
cct	1.17221	0.115618	non-Lemonade_creek_hotspring
cga	0.773051	0.104866	non-Lemonade_creek_hotspring
cgc	1.19483	0.167421	non-Lemonade_creek_hotspring
cgg	0.375229	0.070081	non-Lemonade_creek_hotspring
cgt	1.01045	0.115126	non-Lemonade_creek_hotspring
cta	0.565775	0.0740945	non-Lemonade_creek_hotspring
ctc	0.975973	0.125655	non-Lemonade_creek_hotspring
ctg	0.75469	0.105972	non-Lemonade_creek_hotspring
ctt	0.959539	0.0918139	non-Lemonade_creek_hotspring
gaa	1.30158	0.0726118	non-Lemonade_creek_hotspring
gac	0.720432	0.0709616	non-Lemonade_creek_hotspring
gag	0.673487	0.0710085	non-Lemonade_creek_hotspring
gat	1.25755	0.0721766	non-Lemonade_creek_hotspring
gca	1.13994	0.109927	non-Lemonade_creek_hotspring
gcc	0.996203	0.102067	non-Lemonade_creek_hotspring
gcg	0.645944	0.0797565	non-Lemonade_creek_hotspring
gct	1.15359	0.113682	non-Lemonade_creek_hotspring
gga	1.24989	0.109892	non-Lemonade_creek_hotspring
ggc	0.995645	0.127208	non-Lemonade_creek_hotspring
ggg	0.342622	0.0540383	non-Lemonade_creek_hotspring
ggt	1.37148	0.111397	non-Lemonade_creek_hotspring
gta	0.89575	0.0913365	non-Lemonade_creek_hotspring
gtc	0.85571	0.0950348	non-Lemonade_creek_hotspring
gtg	0.871902	0.0885702	non-Lemonade_creek_hotspring
gtt	1.35613	0.112618	non-Lemonade_creek_hotspring
taa	1.7751	0.178821	non-Lemonade_creek_hotspring
tac	0.690211	0.067281	non-Lemonade_creek_hotspring
tag	0.512977	0.136976	non-Lemonade_creek_hotspring
tat	1.27331	0.0695667	non-Lemonade_creek_hotspring
tca	1.21549	0.122881	non-Lemonade_creek_hotspring
tcc	0.667167	0.0765513	non-Lemonade_creek_hotspring
tcg	0.966465	0.130267	non-Lemonade_creek_hotspring
tct	1.33473	0.119938	non-Lemonade_creek_hotspring
tga	0.708682	0.154535	non-Lemonade_creek_hotspring
tgc	0.710504	0.0818264	non-Lemonade_creek_hotspring
tgg	0.845789	0.0437972	non-Lemonade_creek_hotspring
tgt	1.10982	0.0880383	non-Lemonade_creek_hotspring
tta	1.57657	0.184305	non-Lemonade_creek_hotspring
ttc	0.507476	0.0529232	non-Lemonade_creek_hotspring
ttg	1.1558	0.0909144	non-Lemonade_creek_hotspring
ttt	1.46727	0.05619	non-Lemonade_creek_hotspring
aaa	1.31634	0.0686694	Yellowstone
aac	0.621585	0.0691496	Yellowstone
aag	0.622283	0.0639451	Yellowstone
aat	1.32723	0.0728897	Yellowstone
aca	1.34243	0.118069	Yellowstone
acc	0.746824	0.0964134	Yellowstone
acg	0.555294	0.092271	Yellowstone
act	1.23569	0.119444	Yellowstone
aga	2.05253	0.213069	Yellowstone
agc	0.63778	0.108624	Yellowstone
agg	0.905375	0.152631	Yellowstone
agt	1.11841	0.124285	Yellowstone
ata	0.917549	0.081508	Yellowstone
atc	0.762981	0.0850783	Yellowstone
atg	0.964219	0.0225261	Yellowstone
att	1.26878	0.080107	Yellowstone
caa	1.27172	0.078201	Yellowstone
cac	0.5031	0.0730661	Yellowstone
cag	0.591868	0.0689302	Yellowstone
cat	1.26631	0.0890339	Yellowstone
cca	1.3092	0.127188	Yellowstone
ccc	0.639225	0.0932808	Yellowstone
ccg	0.550568	0.092477	Yellowstone
cct	1.28085	0.121991	Yellowstone
cga	0.732529	0.121522	Yellowstone
cgc	0.622748	0.120048	Yellowstone
cgg	0.420853	0.0935526	Yellowstone
cgt	0.989411	0.140717	Yellowstone
cta	0.603398	0.0829379	Yellowstone
ctc	0.715853	0.102838	Yellowstone
ctg	0.598491	0.0937646	Yellowstone
ctt	1.10931	0.110314	Yellowstone
gaa	1.29833	0.0698426	Yellowstone
gac	0.568991	0.0660742	Yellowstone
gag	0.633091	0.0648613	Yellowstone
gat	1.37411	0.0709901	Yellowstone
gca	1.1616	0.120117	Yellowstone
gcc	0.856271	0.105586	Yellowstone
gcg	0.561729	0.0920888	Yellowstone
gct	1.23802	0.125334	Yellowstone
gga	1.40671	0.125749	Yellowstone
ggc	0.717104	0.108879	Yellowstone
ggg	0.540331	0.0828291	Yellowstone
ggt	1.17236	0.111663	Yellowstone
gta	0.991197	0.109199	Yellowstone
gtc	0.75051	0.0913144	Yellowstone
gtg	0.784664	0.0980767	Yellowstone
gtt	1.40008	0.112625	Yellowstone
taa	1.48754	0.181542	Yellowstone
tac	0.485311	0.0662042	Yellowstone
tag	0.484451	0.133552	Yellowstone
tat	1.37902	0.0785257	Yellowstone
tca	1.27783	0.141657	Yellowstone
tcc	0.744384	0.101384	Yellowstone
tcg	0.572002	0.097641	Yellowstone
tct	1.53703	0.148308	Yellowstone
tga	0.803263	0.160413	Yellowstone
tgc	0.514094	0.0763901	Yellowstone
tgg	0.745683	0.0528126	Yellowstone
tgt	1.1271	0.0952387	Yellowstone
tta	1.7962	0.184516	Yellowstone
ttc	0.621241	0.0628361	Yellowstone
ttg	1.12083	0.121901	Yellowstone
ttt	1.27117	0.0705467	Yellowstone

## Sheet: GC_content
genome	Sequence_id	GC	Length	local
Acanthamoeba_castellanii_medusavirus	lcl|AP018495.1_cds_BBI30141.1_1	66.6667	387	non-Lemonade_creek_hotspring
Acanthamoeba_castellanii_medusavirus	lcl|AP018495.1_cds_BBI30142.1_2	62.5207	603	non-Lemonade_creek_hotspring
Acanthamoeba_castellanii_medusavirus	lcl|AP018495.1_cds_BBI30143.1_3	57.7031	357	non-Lemonade_creek_hotspring
Acanthamoeba_castellanii_medusavirus	lcl|AP018495.1_cds_BBI30144.1_4	57.6923	468	non-Lemonade_creek_hotspring
Acanthamoeba_castellanii_medusavirus	lcl|AP018495.1_cds_BBI30145.1_5	63.6585	1230	non-Lemonade_creek_hotspring
Acanthamoeba_castellanii_medusavirus	lcl|AP018495.1_cds_BBI30146.1_6	59.0909	594	non-Lemonade_creek_hotspring
Acanthamoeba_castellanii_medusavirus	lcl|AP018495.1_cds_BBI30147.1_7	65.8021	1041	non-Lemonade_creek_hotspring
Acanthamoeba_castellanii_medusavirus	lcl|AP018495.1_cds_BBI30148.1_8	60.3352	537	non-Lemonade_creek_hotspring
Acanthamoeba_castellanii_medusavirus	lcl|AP018495.1_cds_BBI30149.1_9	62.4831	741	non-Lemonade_creek_hotspring
Acanthamoeba_castellanii_medusavirus	lcl|AP018495.1_cds_BBI30150.1_10	63.1313	198	non-Lemonade_creek_hotspring
Acanthamoeba_castellanii_medusavirus	lcl|AP018495.1_cds_BBI30151.1_11	56.3218	348	non-Lemonade_creek_hotspring
Acanthamoeba_castellanii_medusavirus	lcl|AP018495.1_cds_BBI30152.1_12	63.5016	4992	non-Lemonade_creek_hotspring
Acanthamoeba_castellanii_medusavirus	lcl|AP018495.1_cds_BBI30153.1_13	55.0505	198	non-Lemonade_creek_hotspring
Acanthamoeba_castellanii_medusavirus	lcl|AP018495.1_cds_BBI30154.1_14	60.066	303	non-Lemonade_creek_hotspring
Acanthamoeba_castellanii_medusavirus	lcl|AP018495.1_cds_BBI30155.1_15	61.5054	465	non-Lemonade_creek_hotspring
Acanthamoeba_castellanii_medusavirus	lcl|AP018495.1_cds_BBI30156.1_16	59.1515	825	non-Lemonade_creek_hotspring
Acanthamoeba_castellanii_medusavirus	lcl|AP018495.1_cds_BBI30157.1_17	58	300	non-Lemonade_creek_hotspring
Acanthamoeba_castellanii_medusavirus	lcl|AP018495.1_cds_BBI30158.1_18	61.1814	474	non-Lemonade_creek_hotspring
Acanthamoeba_castellanii_medusavirus	lcl|AP018495.1_cds_BBI30159.1_19	64.5995	387	non-Lemonade_creek_hotspring
Acanthamoeba_castellanii_medusavirus	lcl|AP018495.1_cds_BBI30160.1_20	61.039	231	non-Lemonade_creek_hotspring
Acanthamoeba_castellanii_medusavirus	lcl|AP018495.1_cds_BBI30161.1_21	62.4242	495	non-Lemonade_creek_hotspring
Acanthamoeba_castellanii_medusavirus	lcl|AP018495.1_cds_BBI30162.1_22	59.375	576	non-Lemonade_creek_hotspring
Acanthamoeba_castellanii_medusavirus	lcl|AP018495.1_cds_BBI30163.1_23	60.9302	645	non-Lemonade_creek_hotspring
Acanthamoeba_castellanii_medusavirus	lcl|AP018495.1_cds_BBI30164.1_24	62.0155	2064	non-Lemonade_creek_hotspring
Acanthamoeba_castellanii_medusavirus	lcl|AP018495.1_cds_BBI30165.1_25	57.8947	285	non-Lemonade_creek_hotspring
Acanthamoeba_castellanii_medusavirus	lcl|AP018495.1_cds_BBI30166.1_26	57.5758	198	non-Lemonade_creek_hotspring
Acanthamoeba_castellanii_medusavirus	lcl|AP018495.1_cds_BBI30167.1_27	65.7088	2088	non-Lemonade_creek_hotspring
Acanthamoeba_castellanii_medusavirus	lcl|AP018495.1_cds_BBI30168.1_28	66.0714	672	non-Lemonade_creek_hotspring
Acanthamoeba_castellanii_medusavirus	lcl|AP018495.1_cds_BBI30169.1_29	57.8755	273	non-Lemonade_creek_hotspring
Acanthamoeba_castellanii_medusavirus	lcl|AP018495.1_cds_BBI30170.1_30	62.7297	381	non-Lemonade_creek_hotspring
Acanthamoeba_castellanii_medusavirus	lcl|AP018495.1_cds_BBI30171.1_31	56.9182	318	non-Lemonade_creek_hotspring
Acanthamoeba_castellanii_medusavirus	lcl|AP018495.1_cds_BBI30172.1_32	64.3678	261	non-Lemonade_creek_hotspring
Acanthamoeba_castellanii_medusavirus	lcl|AP018495.1_cds_BBI30173.1_33	56.8627	408	non-Lemonade_creek_hotspring
Acanthamoeba_castellanii_medusavirus	lcl|AP018495.1_cds_BBI30174.1_34	56.0185	216	non-Lemonade_creek_hotspring
Acanthamoeba_castellanii_medusavirus	lcl|AP018495.1_cds_BBI30175.1_35	57.4359	390	non-Lemonade_creek_hotspring
Acanthamoeba_castellanii_medusavirus	lcl|AP018495.1_cds_BBI30176.1_36	59.19	321	non-Lemonade_creek_hotspring
Acanthamoeba_castellanii_medusavirus	lcl|AP018495.1_cds_BBI30177.1_37	61.9266	1308	non-Lemonade_creek_hotspring
Acanthamoeba_castellanii_medusavirus	lcl|AP018495.1_cds_BBI30178.1_38	59.1731	774	non-Lemonade_creek_hotspring
Acanthamoeba_castellanii_medusavirus	lcl|AP018495.1_cds_BBI30179.1_39	55.7377	183	non-Lemonade_creek_hotspring
Acanthamoeba_castellanii_medusavirus	lcl|AP018495.1_cds_BBI30180.1_40	61.9048	1302	non-Lemonade_creek_hotspring
Acanthamoeba_castellanii_medusavirus	lcl|AP018495.1_cds_BBI30181.1_41	60.5055	633	non-Lemonade_creek_hotspring
Acanthamoeba_castellanii_medusavirus	lcl|AP018495.1_cds_BBI30182.1_42	59.1111	225	non-Lemonade_creek_hotspring
Acanthamoeba_castellanii_medusavirus	lcl|AP018495.1_cds_BBI30183.1_43	58.6207	435	non-Lemonade_creek_hotspring
Acanthamoeba_castellanii_medusavirus	lcl|AP018495.1_cds_BBI30184.1_44	56.6667	300	non-Lemonade_creek_hotspring
Acanthamoeba_castellanii_medusavirus	lcl|AP018495.1_cds_BBI30185.1_45	59.6899	387	non-Lemonade_creek_hotspring
Acanthamoeba_castellanii_medusavirus	lcl|AP018495.1_cds_BBI30186.1_46	57.554	417	non-Lemonade_creek_hotspring
Acanthamoeba_castellanii_medusavirus	lcl|AP018495.1_cds_BBI30187.1_47	62.6332	1314	non-Lemonade_creek_hotspring
Acanthamoeba_castellanii_medusavirus	lcl|AP018495.1_cds_BBI30188.1_48	55.2632	456	non-Lemonade_creek_hotspring
Acanthamoeba_castellanii_medusavirus	lcl|AP018495.1_cds_BBI30189.1_49	57.7236	369	non-Lemonade_creek_hotspring
Acanthamoeba_castellanii_medusavirus	lcl|AP018495.1_cds_BBI30190.1_50	56.8421	285	non-Lemonade_creek_hotspring
Acanthamoeba_castellanii_medusavirus	lcl|AP018495.1_cds_BBI30191.1_51	60.8696	276	non-Lemonade_creek_hotspring
Acanthamoeba_castellanii_medusavirus	lcl|AP018495.1_cds_BBI30192.1_52	61.5741	216	non-Lemonade_creek_hotspring
Acanthamoeba_castellanii_medusavirus	lcl|AP018495.1_cds_BBI30193.1_53	64.1124	1566	non-Lemonade_creek_hotspring
Acanthamoeba_castellanii_medusavirus	lcl|AP018495.1_cds_BBI30194.1_54	55.7823	294	non-Lemonade_creek_hotspring
Acanthamoeba_castellanii_medusavirus	lcl|AP018495.1_cds_BBI30195.1_55	63.8146	561	non-Lemonade_creek_hotspring
Acanthamoeba_castellanii_medusavirus	lcl|AP018495.1_cds_BBI30196.1_56	64.847	1209	non-Lemonade_creek_hotspring
Acanthamoeba_castellanii_medusavirus	lcl|AP018495.1_cds_BBI30197.1_57	60.4938	405	non-Lemonade_creek_hotspring
Acanthamoeba_castellanii_medusavirus	lcl|AP018495.1_cds_BBI30198.1_58	64.372	828	non-Lemonade_creek_hotspring
Acanthamoeba_castellanii_medusavirus	lcl|AP018495.1_cds_BBI30199.1_59	66.0131	459	non-Lemonade_creek_hotspring
Acanthamoeba_castellanii_medusavirus	lcl|AP018495.1_cds_BBI30200.1_60	62.4183	612	non-Lemonade_creek_hotspring
Acanthamoeba_castellanii_medusavirus	lcl|AP018495.1_cds_BBI30201.1_61	66.6667	561	non-Lemonade_creek_hotspring
Acanthamoeba_castellanii_medusavirus	lcl|AP018495.1_cds_BBI30202.1_62	68.8218	696	non-Lemonade_creek_hotspring
Acanthamoeba_castellanii_medusavirus	lcl|AP018495.1_cds_BBI30203.1_63	71.0993	564	non-Lemonade_creek_hotspring
Acanthamoeba_castellanii_medusavirus	lcl|AP018495.1_cds_BBI30204.1_64	67.4603	1008	non-Lemonade_creek_hotspring
Acanthamoeba_castellanii_medusavirus	lcl|AP018495.1_cds_BBI30205.1_65	65.5172	174	non-Lemonade_creek_hotspring
Acanthamoeba_castellanii_medusavirus	lcl|AP018495.1_cds_BBI30206.1_66	65.0641	624	non-Lemonade_creek_hotspring
Acanthamoeba_castellanii_medusavirus	lcl|AP018495.1_cds_BBI30207.1_67	62.0665	1413	non-Lemonade_creek_hotspring
Acanthamoeba_castellanii_medusavirus	lcl|AP018495.1_cds_BBI30208.1_68	63.4341	2877	non-Lemonade_creek_hotspring
Acanthamoeba_castellanii_medusavirus	lcl|AP018495.1_cds_BBI30209.1_69	60.9053	243	non-Lemonade_creek_hotspring
Acanthamoeba_castellanii_medusavirus	lcl|AP018495.1_cds_BBI30210.1_70	63.4497	1461	non-Lemonade_creek_hotspring
Acanthamoeba_castellanii_medusavirus	lcl|AP018495.1_cds_BBI30211.1_71	64.257	1245	non-Lemonade_creek_hotspring
Acanthamoeba_castellanii_medusavirus	lcl|AP018495.1_cds_BBI30212.1_72	66.8277	621	non-Lemonade_creek_hotspring
Acanthamoeba_castellanii_medusavirus	lcl|AP018495.1_cds_BBI30213.1_73	62.6667	150	non-Lemonade_creek_hotspring
Acanthamoeba_castellanii_medusavirus	lcl|AP018495.1_cds_BBI30214.1_74	65.7658	1776	non-Lemonade_creek_hotspring
Acanthamoeba_castellanii_medusavirus	lcl|AP018495.1_cds_BBI30215.1_75	65.9357	684	non-Lemonade_creek_hotspring
Acanthamoeba_castellanii_medusavirus	lcl|AP018495.1_cds_BBI30216.1_76	59.6899	516	non-Lemonade_creek_hotspring
Acanthamoeba_castellanii_medusavirus	lcl|AP018495.1_cds_BBI30217.1_77	57.1685	558	non-Lemonade_creek_hotspring
Acanthamoeba_castellanii_medusavirus	lcl|AP018495.1_cds_BBI30218.1_78	57.3171	246	non-Lemonade_creek_hotspring
Acanthamoeba_castellanii_medusavirus	lcl|AP018495.1_cds_BBI30219.1_79	67.497	843	non-Lemonade_creek_hotspring
Acanthamoeba_castellanii_medusavirus	lcl|AP018495.1_cds_BBI30220.1_80	68.7285	582	non-Lemonade_creek_hotspring
Acanthamoeba_castellanii_medusavirus	lcl|AP018495.1_cds_BBI30221.1_81	64.8101	1185	non-Lemonade_creek_hotspring
Acanthamoeba_castellanii_medusavirus	lcl|AP018495.1_cds_BBI30222.1_82	58.9532	726	non-Lemonade_creek_hotspring
Acanthamoeba_castellanii_medusavirus	lcl|AP018495.1_cds_BBI30223.1_83	60.8602	465	non-Lemonade_creek_hotspring
Acanthamoeba_castellanii_medusavirus	lcl|AP018495.1_cds_BBI30224.1_84	61.9048	315	non-Lemonade_creek_hotspring
Acanthamoeba_castellanii_medusavirus	lcl|AP018495.1_cds_BBI30225.1_85	65.4472	246	non-Lemonade_creek_hotspring
Acanthamoeba_castellanii_medusavirus	lcl|AP018495.1_cds_BBI30226.1_86	54.5455	297	non-Lemonade_creek_hotspring
Acanthamoeba_castellanii_medusavirus	lcl|AP018495.1_cds_BBI30227.1_87	65.9398	963	non-Lemonade_creek_hotspring
Acanthamoeba_castellanii_medusavirus	lcl|AP018495.1_cds_BBI30228.1_88	64.5833	384	non-Lemonade_creek_hotspring
Acanthamoeba_castellanii_medusavirus	lcl|AP018495.1_cds_BBI30229.1_89	59.4937	237	non-Lemonade_creek_hotspring
Acanthamoeba_castellanii_medusavirus	lcl|AP018495.1_cds_BBI30230.1_90	65.6425	1074	non-Lemonade_creek_hotspring
Acanthamoeba_castellanii_medusavirus	lcl|AP018495.1_cds_BBI30231.1_91	61.8421	228	non-Lemonade_creek_hotspring
Acanthamoeba_castellanii_medusavirus	lcl|AP018495.1_cds_BBI30232.1_92	66.537	771	non-Lemonade_creek_hotspring
Acanthamoeba_castellanii_medusavirus	lcl|AP018495.1_cds_BBI30233.1_93	63.1141	1323	non-Lemonade_creek_hotspring
Acanthamoeba_castellanii_medusavirus	lcl|AP018495.1_cds_BBI30234.1_94	62.1111	900	non-Lemonade_creek_hotspring
Acanthamoeba_castellanii_medusavirus	lcl|AP018495.1_cds_BBI30235.1_95	57.971	621	non-Lemonade_creek_hotspring
Acanthamoeba_castellanii_medusavirus	lcl|AP018495.1_cds_BBI30236.1_96	60.8187	342	non-Lemonade_creek_hotspring
Acanthamoeba_castellanii_medusavirus	lcl|AP018495.1_cds_BBI30237.1_97	63.4615	780	non-Lemonade_creek_hotspring
Acanthamoeba_castellanii_medusavirus	lcl|AP018495.1_cds_BBI30238.1_98	61.5232	1011	non-Lemonade_creek_hotspring
Acanthamoeba_castellanii_medusavirus	lcl|AP018495.1_cds_BBI30239.1_99	62.1795	1248	non-Lemonade_creek_hotspring
Acanthamoeba_castellanii_medusavirus	lcl|AP018495.1_cds_BBI30240.1_100	64.1553	876	non-Lemonade_creek_hotspring
Acanthamoeba_castellanii_medusavirus	lcl|AP018495.1_cds_BBI30241.1_101	51.4493	138	non-Lemonade_creek_hotspring
Acanthamoeba_castellanii_medusavirus	lcl|AP018495.1_cds_BBI30242.1_102	64.1441	555	non-Lemonade_creek_hotspring
Acanthamoeba_castellanii_medusavirus	lcl|AP018495.1_cds_BBI30243.1_103	62.5926	810	non-Lemonade_creek_hotspring
Acanthamoeba_castellanii_medusavirus	lcl|AP018495.1_cds_BBI30244.1_104	56.3725	204	non-Lemonade_creek_hotspring
Acanthamoeba_castellanii_medusavirus	lcl|AP018495.1_cds_BBI30245.1_105	56.8376	234	non-Lemonade_creek_hotspring
Acanthamoeba_castellanii_medusavirus	lcl|AP018495.1_cds_BBI30246.1_106	60.0775	516	non-Lemonade_creek_hotspring
Acanthamoeba_castellanii_medusavirus	lcl|AP018495.1_cds_BBI30247.1_107	62.5731	1197	non-Lemonade_creek_hotspring
Acanthamoeba_castellanii_medusavirus	lcl|AP018495.1_cds_BBI30248.1_108	63.0861	1173	non-Lemonade_creek_hotspring
Acanthamoeba_castellanii_medusavirus	lcl|AP018495.1_cds_BBI30249.1_109	60.0811	987	non-Lemonade_creek_hotspring
Acanthamoeba_castellanii_medusavirus	lcl|AP018495.1_cds_BBI30250.1_110	56.1966	936	non-Lemonade_creek_hotspring
Acanthamoeba_castellanii_medusavirus	lcl|AP018495.1_cds_BBI30251.1_111	59.8191	774	non-Lemonade_creek_hotspring
Acanthamoeba_castellanii_medusavirus	lcl|AP018495.1_cds_BBI30252.1_112	54.7009	117	non-Lemonade_creek_hotspring
Acanthamoeba_castellanii_medusavirus	lcl|AP018495.1_cds_BBI30253.1_113	64.4526	813	non-Lemonade_creek_hotspring
Acanthamoeba_castellanii_medusavirus	lcl|AP018495.1_cds_BBI30254.1_114	58.4192	291	non-Lemonade_creek_hotspring
Acanthamoeba_castellanii_medusavirus	lcl|AP018495.1_cds_BBI30255.1_115	57.9787	564	non-Lemonade_creek_hotspring
Acanthamoeba_castellanii_medusavirus	lcl|AP018495.1_cds_BBI30256.1_116	62.963	702	non-Lemonade_creek_hotspring
Acanthamoeba_castellanii_medusavirus	lcl|AP018495.1_cds_BBI30257.1_117	59.2857	840	non-Lemonade_creek_hotspring
Acanthamoeba_castellanii_medusavirus	lcl|AP018495.1_cds_BBI30258.1_118	64.539	705	non-Lemonade_creek_hotspring
Acanthamoeba_castellanii_medusavirus	lcl|AP018495.1_cds_BBI30259.1_119	52.4345	267	non-Lemonade_creek_hotspring
Acanthamoeba_castellanii_medusavirus	lcl|AP018495.1_cds_BBI30260.1_120	65.5527	1167	non-Lemonade_creek_hotspring
Acanthamoeba_castellanii_medusavirus	lcl|AP018495.1_cds_BBI30261.1_121	55.4167	240	non-Lemonade_creek_hotspring
Acanthamoeba_castellanii_medusavirus	lcl|AP018495.1_cds_BBI30262.1_122	62.417	753	non-Lemonade_creek_hotspring
Acanthamoeba_castellanii_medusavirus	lcl|AP018495.1_cds_BBI30263.1_123	64.5283	795	non-Lemonade_creek_hotspring
Acanthamoeba_castellanii_medusavirus	lcl|AP018495.1_cds_BBI30264.1_124	59.8465	1173	non-Lemonade_creek_hotspring
Acanthamoeba_castellanii_medusavirus	lcl|AP018495.1_cds_BBI30265.1_125	63.8629	1284	non-Lemonade_creek_hotspring
Acanthamoeba_castellanii_medusavirus	lcl|AP018495.1_cds_BBI30266.1_126	53.0055	183	non-Lemonade_creek_hotspring
Acanthamoeba_castellanii_medusavirus	lcl|AP018495.1_cds_BBI30267.1_127	61.9984	1221	non-Lemonade_creek_hotspring
Acanthamoeba_castellanii_medusavirus	lcl|AP018495.1_cds_BBI30268.1_128	61.2403	387	non-Lemonade_creek_hotspring
Acanthamoeba_castellanii_medusavirus	lcl|AP018495.1_cds_BBI30269.1_129	58.6207	174	non-Lemonade_creek_hotspring
Acanthamoeba_castellanii_medusavirus	lcl|AP018495.1_cds_BBI30270.1_130	59.5833	240	non-Lemonade_creek_hotspring
Acanthamoeba_castellanii_medusavirus	lcl|AP018495.1_cds_BBI30271.1_131	59.4595	444	non-Lemonade_creek_hotspring
Acanthamoeba_castellanii_medusavirus	lcl|AP018495.1_cds_BBI30272.1_132	60.7843	306	non-Lemonade_creek_hotspring
Acanthamoeba_castellanii_medusavirus	lcl|AP018495.1_cds_BBI30273.1_133	57.3529	204	non-Lemonade_creek_hotspring
Acanthamoeba_castellanii_medusavirus	lcl|AP018495.1_cds_BBI30274.1_134	64.7541	366	non-Lemonade_creek_hotspring
Acanthamoeba_castellanii_medusavirus	lcl|AP018495.1_cds_BBI30275.1_135	60.9195	435	non-Lemonade_creek_hotspring
Acanthamoeba_castellanii_medusavirus	lcl|AP018495.1_cds_BBI30276.1_136	62.1622	777	non-Lemonade_creek_hotspring
Acanthamoeba_castellanii_medusavirus	lcl|AP018495.1_cds_BBI30277.1_137	60.3936	813	non-Lemonade_creek_hotspring
Acanthamoeba_castellanii_medusavirus	lcl|AP018495.1_cds_BBI30278.1_138	60.8796	864	non-Lemonade_creek_hotspring
Acanthamoeba_castellanii_medusavirus	lcl|AP018495.1_cds_BBI30279.1_139	61.0063	795	non-Lemonade_creek_hotspring
Acanthamoeba_castellanii_medusavirus	lcl|AP018495.1_cds_BBI30280.1_140	62.4226	1131	non-Lemonade_creek_hotspring
Acanthamoeba_castellanii_medusavirus	lcl|AP018495.1_cds_BBI30281.1_141	62.9234	1122	non-Lemonade_creek_hotspring
Acanthamoeba_castellanii_medusavirus	lcl|AP018495.1_cds_BBI30282.1_142	58.4229	279	non-Lemonade_creek_hotspring
Acanthamoeba_castellanii_medusavirus	lcl|AP018495.1_cds_BBI30283.1_143	55.8559	333	non-Lemonade_creek_hotspring
Acanthamoeba_castellanii_medusavirus	lcl|AP018495.1_cds_BBI30284.1_144	60	540	non-Lemonade_creek_hotspring
Acanthamoeba_castellanii_medusavirus	lcl|AP018495.1_cds_BBI30285.1_145	68.6667	2250	non-Lemonade_creek_hotspring
Acanthamoeba_castellanii_medusavirus	lcl|AP018495.1_cds_BBI30286.1_146	57.7465	213	non-Lemonade_creek_hotspring
Acanthamoeba_castellanii_medusavirus	lcl|AP018495.1_cds_BBI30287.1_147	56.9892	558	non-Lemonade_creek_hotspring
Acanthamoeba_castellanii_medusavirus	lcl|AP018495.1_cds_BBI30288.1_148	61.0619	1017	non-Lemonade_creek_hotspring
Acanthamoeba_castellanii_medusavirus	lcl|AP018495.1_cds_BBI30289.1_149	68.2692	312	non-Lemonade_creek_hotspring
Acanthamoeba_castellanii_medusavirus	lcl|AP018495.1_cds_BBI30290.1_150	58.7963	648	non-Lemonade_creek_hotspring
Acanthamoeba_castellanii_medusavirus	lcl|AP018495.1_cds_BBI30291.1_151	57.5269	186	non-Lemonade_creek_hotspring
Acanthamoeba_castellanii_medusavirus	lcl|AP018495.1_cds_BBI30292.1_152	62.7957	465	non-Lemonade_creek_hotspring
Acanthamoeba_castellanii_medusavirus	lcl|AP018495.1_cds_BBI30293.1_153	51.5464	291	non-Lemonade_creek_hotspring
Acanthamoeba_castellanii_medusavirus	lcl|AP018495.1_cds_BBI30294.1_154	58.0052	381	non-Lemonade_creek_hotspring
Acanthamoeba_castellanii_medusavirus	lcl|AP018495.1_cds_BBI30295.1_155	59.5679	324	non-Lemonade_creek_hotspring
Acanthamoeba_castellanii_medusavirus	lcl|AP018495.1_cds_BBI30296.1_156	59.5628	1098	non-Lemonade_creek_hotspring
Acanthamoeba_castellanii_medusavirus	lcl|AP018495.1_cds_BBI30297.1_157	61.2651	1407	non-Lemonade_creek_hotspring
Acanthamoeba_castellanii_medusavirus	lcl|AP018495.1_cds_BBI30298.1_158	61.9048	1638	non-Lemonade_creek_hotspring
Acanthamoeba_castellanii_medusavirus	lcl|AP018495.1_cds_BBI30299.1_159	58.4699	549	non-Lemonade_creek_hotspring
Acanthamoeba_castellanii_medusavirus	lcl|AP018495.1_cds_BBI30300.1_160	56.8075	213	non-Lemonade_creek_hotspring
Acanthamoeba_castellanii_medusavirus	lcl|AP018495.1_cds_BBI30301.1_161	60	285	non-Lemonade_creek_hotspring
Acanthamoeba_castellanii_medusavirus	lcl|AP018495.1_cds_BBI30302.1_162	62.1723	267	non-Lemonade_creek_hotspring
Acanthamoeba_castellanii_medusavirus	lcl|AP018495.1_cds_BBI30303.1_163	57.8014	282	non-Lemonade_creek_hotspring
Acanthamoeba_castellanii_medusavirus	lcl|AP018495.1_cds_BBI30304.1_164	55.7471	174	non-Lemonade_creek_hotspring
Acanthamoeba_castellanii_medusavirus	lcl|AP018495.1_cds_BBI30305.1_165	56.7568	111	non-Lemonade_creek_hotspring
Acanthamoeba_castellanii_medusavirus	lcl|AP018495.1_cds_BBI30306.1_166	60.4857	453	non-Lemonade_creek_hotspring
Acanthamoeba_castellanii_medusavirus	lcl|AP018495.1_cds_BBI30307.1_167	54.6816	801	non-Lemonade_creek_hotspring
Acanthamoeba_castellanii_medusavirus	lcl|AP018495.1_cds_BBI30308.1_168	56.5217	138	non-Lemonade_creek_hotspring
Acanthamoeba_castellanii_medusavirus	lcl|AP018495.1_cds_BBI30309.1_169	61.037	675	non-Lemonade_creek_hotspring
Acanthamoeba_castellanii_medusavirus	lcl|AP018495.1_cds_BBI30310.1_170	58.3333	348	non-Lemonade_creek_hotspring
Acanthamoeba_castellanii_medusavirus	lcl|AP018495.1_cds_BBI30311.1_171	57.1816	369	non-Lemonade_creek_hotspring
Acanthamoeba_castellanii_medusavirus	lcl|AP018495.1_cds_BBI30312.1_172	64.2512	414	non-Lemonade_creek_hotspring
Acanthamoeba_castellanii_medusavirus	lcl|AP018495.1_cds_BBI30313.1_173	60.9053	243	non-Lemonade_creek_hotspring
Acanthamoeba_castellanii_medusavirus	lcl|AP018495.1_cds_BBI30314.1_174	61.1111	198	non-Lemonade_creek_hotspring
Acanthamoeba_castellanii_medusavirus	lcl|AP018495.1_cds_BBI30315.1_175	61.7486	549	non-Lemonade_creek_hotspring
Acanthamoeba_castellanii_medusavirus	lcl|AP018495.1_cds_BBI30316.1_176	57.2892	1269	non-Lemonade_creek_hotspring
Acanthamoeba_castellanii_medusavirus	lcl|AP018495.1_cds_BBI30317.1_177	63.7621	1446	non-Lemonade_creek_hotspring
Acanthamoeba_castellanii_medusavirus	lcl|AP018495.1_cds_BBI30318.1_178	68.4547	783	non-Lemonade_creek_hotspring
Acanthamoeba_castellanii_medusavirus	lcl|AP018495.1_cds_BBI30319.1_179	63.7358	7131	non-Lemonade_creek_hotspring
Acanthamoeba_castellanii_medusavirus	lcl|AP018495.1_cds_BBI30320.1_180	64.2655	708	non-Lemonade_creek_hotspring
Acanthamoeba_castellanii_medusavirus	lcl|AP018495.1_cds_BBI30321.1_181	66.5192	678	non-Lemonade_creek_hotspring
Acanthamoeba_castellanii_medusavirus	lcl|AP018495.1_cds_BBI30322.1_182	63.2937	504	non-Lemonade_creek_hotspring
Acanthamoeba_castellanii_medusavirus	lcl|AP018495.1_cds_BBI30323.1_183	63.0252	714	non-Lemonade_creek_hotspring
Acanthamoeba_castellanii_medusavirus	lcl|AP018495.1_cds_BBI30324.1_184	59.8039	306	non-Lemonade_creek_hotspring
Acanthamoeba_castellanii_medusavirus	lcl|AP018495.1_cds_BBI30325.1_185	59.2875	393	non-Lemonade_creek_hotspring
Acanthamoeba_castellanii_medusavirus	lcl|AP018495.1_cds_BBI30326.1_186	68.8388	1197	non-Lemonade_creek_hotspring
Acanthamoeba_castellanii_medusavirus	lcl|AP018495.1_cds_BBI30327.1_187	62.8099	363	non-Lemonade_creek_hotspring
Acanthamoeba_castellanii_medusavirus	lcl|AP018495.1_cds_BBI30328.1_188	64.6937	2889	non-Lemonade_creek_hotspring
Acanthamoeba_castellanii_medusavirus	lcl|AP018495.1_cds_BBI30329.1_189	64.1026	390	non-Lemonade_creek_hotspring
Acanthamoeba_castellanii_medusavirus	lcl|AP018495.1_cds_BBI30330.1_190	63.0367	2562	non-Lemonade_creek_hotspring
Acanthamoeba_castellanii_medusavirus	lcl|AP018495.1_cds_BBI30331.1_191	60.4651	258	non-Lemonade_creek_hotspring
Acanthamoeba_castellanii_medusavirus	lcl|AP018495.1_cds_BBI30332.1_192	62.9302	1017	non-Lemonade_creek_hotspring
Acanthamoeba_castellanii_medusavirus	lcl|AP018495.1_cds_BBI30333.1_193	64	600	non-Lemonade_creek_hotspring
Acanthamoeba_castellanii_medusavirus	lcl|AP018495.1_cds_BBI30334.1_194	63.4772	1599	non-Lemonade_creek_hotspring
Acanthamoeba_castellanii_medusavirus	lcl|AP018495.1_cds_BBI30335.1_195	63.5768	1068	non-Lemonade_creek_hotspring
Acanthamoeba_castellanii_medusavirus	lcl|AP018495.1_cds_BBI30336.1_196	59.5628	366	non-Lemonade_creek_hotspring
Acanthamoeba_castellanii_medusavirus	lcl|AP018495.1_cds_BBI30337.1_197	65.5119	1299	non-Lemonade_creek_hotspring
Acanthamoeba_castellanii_medusavirus	lcl|AP018495.1_cds_BBI30338.1_198	59.8639	441	non-Lemonade_creek_hotspring
Acanthamoeba_castellanii_medusavirus	lcl|AP018495.1_cds_BBI30339.1_199	62.9969	981	non-Lemonade_creek_hotspring
Acanthamoeba_castellanii_medusavirus	lcl|AP018495.1_cds_BBI30340.1_200	61.3757	1701	non-Lemonade_creek_hotspring
Acanthamoeba_castellanii_medusavirus	lcl|AP018495.1_cds_BBI30341.1_201	63.5681	1065	non-Lemonade_creek_hotspring
Acanthamoeba_castellanii_medusavirus	lcl|AP018495.1_cds_BBI30342.1_202	58.642	324	non-Lemonade_creek_hotspring
Acanthamoeba_castellanii_medusavirus	lcl|AP018495.1_cds_BBI30343.1_203	63.0397	579	non-Lemonade_creek_hotspring
Acanthamoeba_castellanii_medusavirus	lcl|AP018495.1_cds_BBI30344.1_204	60.452	708	non-Lemonade_creek_hotspring
Acanthamoeba_castellanii_medusavirus	lcl|AP018495.1_cds_BBI30345.1_205	58.1655	447	non-Lemonade_creek_hotspring
Acanthamoeba_castellanii_medusavirus	lcl|AP018495.1_cds_BBI30346.1_206	62.2153	966	non-Lemonade_creek_hotspring
Acanthamoeba_castellanii_medusavirus	lcl|AP018495.1_cds_BBI30347.1_207	59.9099	444	non-Lemonade_creek_hotspring
Acanthamoeba_castellanii_medusavirus	lcl|AP018495.1_cds_BBI30348.1_208	60.6195	678	non-Lemonade_creek_hotspring
Acanthamoeba_castellanii_medusavirus	lcl|AP018495.1_cds_BBI30349.1_209	60.6061	462	non-Lemonade_creek_hotspring
Acanthamoeba_castellanii_medusavirus	lcl|AP018495.1_cds_BBI30350.1_210	63.754	927	non-Lemonade_creek_hotspring
Acanthamoeba_castellanii_medusavirus	lcl|AP018495.1_cds_BBI30351.1_211	60.7407	540	non-Lemonade_creek_hotspring
Acanthamoeba_castellanii_medusavirus	lcl|AP018495.1_cds_BBI30352.1_212	55.5556	198	non-Lemonade_creek_hotspring
Acanthamoeba_castellanii_medusavirus	lcl|AP018495.1_cds_BBI30353.1_213	58.1871	342	non-Lemonade_creek_hotspring
Acanthamoeba_castellanii_medusavirus	lcl|AP018495.1_cds_BBI30354.1_214	61.6766	1002	non-Lemonade_creek_hotspring
Acanthamoeba_castellanii_medusavirus	lcl|AP018495.1_cds_BBI30355.1_215	62.3932	585	non-Lemonade_creek_hotspring
Acanthamoeba_castellanii_medusavirus	lcl|AP018495.1_cds_BBI30356.1_216	57.6577	333	non-Lemonade_creek_hotspring
Acanthamoeba_castellanii_medusavirus	lcl|AP018495.1_cds_BBI30357.1_217	61.859	312	non-Lemonade_creek_hotspring
Acanthamoeba_castellanii_medusavirus	lcl|AP018495.1_cds_BBI30358.1_218	56.6343	309	non-Lemonade_creek_hotspring
Acanthamoeba_castellanii_medusavirus	lcl|AP018495.1_cds_BBI30359.1_219	64.6377	1380	non-Lemonade_creek_hotspring
Acanthamoeba_castellanii_medusavirus	lcl|AP018495.1_cds_BBI30360.1_220	59.2908	705	non-Lemonade_creek_hotspring
Acanthamoeba_castellanii_medusavirus	lcl|AP018495.1_cds_BBI30361.1_221	63.2035	462	non-Lemonade_creek_hotspring
Acanthamoeba_castellanii_medusavirus	lcl|AP018495.1_cds_BBI30362.1_222	58.3765	579	non-Lemonade_creek_hotspring
Acanthamoeba_castellanii_medusavirus	lcl|AP018495.1_cds_BBI30363.1_223	61.6667	180	non-Lemonade_creek_hotspring
Acanthamoeba_castellanii_medusavirus	lcl|AP018495.1_cds_BBI30364.1_224	59.8007	903	non-Lemonade_creek_hotspring
Acanthamoeba_castellanii_medusavirus	lcl|AP018495.1_cds_BBI30365.1_225	61.6105	1068	non-Lemonade_creek_hotspring
Acanthamoeba_castellanii_medusavirus	lcl|AP018495.1_cds_BBI30366.1_226	67.1889	1149	non-Lemonade_creek_hotspring
Acanthamoeba_castellanii_medusavirus	lcl|AP018495.1_cds_BBI30367.1_227	55.0388	258	non-Lemonade_creek_hotspring
Acanthamoeba_castellanii_medusavirus	lcl|AP018495.1_cds_BBI30368.1_228	58.6207	609	non-Lemonade_creek_hotspring
Acanthamoeba_castellanii_medusavirus	lcl|AP018495.1_cds_BBI30369.1_229	57.5851	969	non-Lemonade_creek_hotspring
Acanthamoeba_castellanii_medusavirus	lcl|AP018495.1_cds_BBI30370.1_230	56.4767	1158	non-Lemonade_creek_hotspring
Acanthamoeba_castellanii_medusavirus	lcl|AP018495.1_cds_BBI30371.1_231	56.5041	246	non-Lemonade_creek_hotspring
Acanthamoeba_castellanii_medusavirus	lcl|AP018495.1_cds_BBI30372.1_232	65.1741	1005	non-Lemonade_creek_hotspring
Acanthamoeba_castellanii_medusavirus	lcl|AP018495.1_cds_BBI30373.1_233	65.1584	663	non-Lemonade_creek_hotspring
Acanthamoeba_castellanii_medusavirus	lcl|AP018495.1_cds_BBI30374.1_234	62.0424	519	non-Lemonade_creek_hotspring
Acanthamoeba_castellanii_medusavirus	lcl|AP018495.1_cds_BBI30375.1_235	61.828	558	non-Lemonade_creek_hotspring
Acanthamoeba_castellanii_medusavirus	lcl|AP018495.1_cds_BBI30376.1_236	69.8679	1968	non-Lemonade_creek_hotspring
Acanthamoeba_castellanii_medusavirus	lcl|AP018495.1_cds_BBI30377.1_237	59.0331	393	non-Lemonade_creek_hotspring
Acanthamoeba_castellanii_medusavirus	lcl|AP018495.1_cds_BBI30378.1_238	67.7083	384	non-Lemonade_creek_hotspring
Acanthamoeba_castellanii_medusavirus	lcl|AP018495.1_cds_BBI30379.1_239	71.4976	414	non-Lemonade_creek_hotspring
Acanthamoeba_castellanii_medusavirus	lcl|AP018495.1_cds_BBI30380.1_240	67.1296	216	non-Lemonade_creek_hotspring
Acanthamoeba_castellanii_medusavirus	lcl|AP018495.1_cds_BBI30381.1_241	65.942	414	non-Lemonade_creek_hotspring
Acanthamoeba_castellanii_medusavirus	lcl|AP018495.1_cds_BBI30382.1_242	63.8298	1269	non-Lemonade_creek_hotspring
Acanthamoeba_castellanii_medusavirus	lcl|AP018495.1_cds_BBI30383.1_243	61.2269	864	non-Lemonade_creek_hotspring
Acanthamoeba_castellanii_medusavirus	lcl|AP018495.1_cds_BBI30384.1_244	66.0494	810	non-Lemonade_creek_hotspring
Acanthamoeba_castellanii_medusavirus	lcl|AP018495.1_cds_BBI30385.1_245	69.4329	723	non-Lemonade_creek_hotspring
Acanthamoeba_castellanii_medusavirus	lcl|AP018495.1_cds_BBI30386.1_246	51.6432	213	non-Lemonade_creek_hotspring
Acanthamoeba_castellanii_medusavirus	lcl|AP018495.1_cds_BBI30387.1_247	55.144	243	non-Lemonade_creek_hotspring
Acanthamoeba_castellanii_medusavirus	lcl|AP018495.1_cds_BBI30388.1_248	61.828	558	non-Lemonade_creek_hotspring
Acanthamoeba_castellanii_medusavirus	lcl|AP018495.1_cds_BBI30389.1_249	64.902	510	non-Lemonade_creek_hotspring
Acanthamoeba_castellanii_medusavirus	lcl|AP018495.1_cds_BBI30390.1_250	61.8234	702	non-Lemonade_creek_hotspring
Acanthamoeba_castellanii_medusavirus	lcl|AP018495.1_cds_BBI30391.1_251	62.963	297	non-Lemonade_creek_hotspring
Acanthamoeba_castellanii_medusavirus	lcl|AP018495.1_cds_BBI30392.1_252	59.2593	216	non-Lemonade_creek_hotspring
Acanthamoeba_castellanii_medusavirus	lcl|AP018495.1_cds_BBI30393.1_253	69.5971	546	non-Lemonade_creek_hotspring
Acanthamoeba_castellanii_medusavirus	lcl|AP018495.1_cds_BBI30394.1_254	62.0072	279	non-Lemonade_creek_hotspring
Acanthamoeba_castellanii_medusavirus	lcl|AP018495.1_cds_BBI30395.1_255	64.8374	492	non-Lemonade_creek_hotspring
Acanthamoeba_castellanii_medusavirus	lcl|AP018495.1_cds_BBI30396.1_256	68.6594	1104	non-Lemonade_creek_hotspring
Acanthamoeba_castellanii_medusavirus	lcl|AP018495.1_cds_BBI30397.1_257	62.1891	201	non-Lemonade_creek_hotspring
Acanthamoeba_castellanii_medusavirus	lcl|AP018495.1_cds_BBI30398.1_258	62.7837	1983	non-Lemonade_creek_hotspring
Acanthamoeba_castellanii_medusavirus	lcl|AP018495.1_cds_BBI30399.1_259	56.6075	507	non-Lemonade_creek_hotspring
Acanthamoeba_castellanii_medusavirus	lcl|AP018495.1_cds_BBI30400.1_260	57.989	726	non-Lemonade_creek_hotspring
Acanthamoeba_castellanii_medusavirus	lcl|AP018495.1_cds_BBI30401.1_261	64.2322	534	non-Lemonade_creek_hotspring
Acanthamoeba_castellanii_medusavirus	lcl|AP018495.1_cds_BBI30402.1_262	64.4749	3285	non-Lemonade_creek_hotspring
Acanthamoeba_castellanii_medusavirus	lcl|AP018495.1_cds_BBI30403.1_263	64.3873	5133	non-Lemonade_creek_hotspring
Acanthamoeba_castellanii_medusavirus	lcl|AP018495.1_cds_BBI30404.1_264	61.1111	1044	non-Lemonade_creek_hotspring
Acanthamoeba_castellanii_medusavirus	lcl|AP018495.1_cds_BBI30405.1_265	55.3288	441	non-Lemonade_creek_hotspring
Acanthamoeba_castellanii_medusavirus	lcl|AP018495.1_cds_BBI30406.1_266	59.4086	372	non-Lemonade_creek_hotspring
Acanthamoeba_castellanii_medusavirus	lcl|AP018495.1_cds_BBI30407.1_267	63.3013	1248	non-Lemonade_creek_hotspring
Acanthamoeba_castellanii_medusavirus	lcl|AP018495.1_cds_BBI30408.1_268	62.9044	1329	non-Lemonade_creek_hotspring
Acanthamoeba_castellanii_medusavirus	lcl|AP018495.1_cds_BBI30409.1_269	62.963	621	non-Lemonade_creek_hotspring
Acanthamoeba_castellanii_medusavirus	lcl|AP018495.1_cds_BBI30410.1_270	61.9048	168	non-Lemonade_creek_hotspring
Acanthamoeba_castellanii_medusavirus	lcl|AP018495.1_cds_BBI30411.1_271	61.0312	834	non-Lemonade_creek_hotspring
Acanthamoeba_castellanii_medusavirus	lcl|AP018495.1_cds_BBI30412.1_272	60.4329	1155	non-Lemonade_creek_hotspring
Acanthamoeba_castellanii_medusavirus	lcl|AP018495.1_cds_BBI30413.1_273	57.6159	453	non-Lemonade_creek_hotspring
Acanthamoeba_castellanii_medusavirus	lcl|AP018495.1_cds_BBI30414.1_274	58.658	462	non-Lemonade_creek_hotspring
Acanthamoeba_castellanii_medusavirus	lcl|AP018495.1_cds_BBI30415.1_275	57.6667	600	non-Lemonade_creek_hotspring
Acanthamoeba_castellanii_medusavirus	lcl|AP018495.1_cds_BBI30416.1_276	55.414	471	non-Lemonade_creek_hotspring
Acanthamoeba_castellanii_medusavirus	lcl|AP018495.1_cds_BBI30417.1_277	58.011	543	non-Lemonade_creek_hotspring
Acanthamoeba_castellanii_medusavirus	lcl|AP018495.1_cds_BBI30418.1_278	54.7945	219	non-Lemonade_creek_hotspring
Acanthamoeba_castellanii_medusavirus	lcl|AP018495.1_cds_BBI30419.1_279	61.2903	2511	non-Lemonade_creek_hotspring
Acanthamoeba_castellanii_medusavirus	lcl|AP018495.1_cds_BBI30420.1_280	59.4017	234	non-Lemonade_creek_hotspring
Acanthamoeba_castellanii_medusavirus	lcl|AP018495.1_cds_BBI30421.1_281	64.7887	1065	non-Lemonade_creek_hotspring
Acanthamoeba_castellanii_medusavirus	lcl|AP018495.1_cds_BBI30422.1_282	63.6142	819	non-Lemonade_creek_hotspring
Acanthamoeba_castellanii_medusavirus	lcl|AP018495.1_cds_BBI30423.1_283	58.4034	714	non-Lemonade_creek_hotspring
Acanthamoeba_castellanii_medusavirus	lcl|AP018495.1_cds_BBI30424.1_284	61.3191	1122	non-Lemonade_creek_hotspring
Acanthamoeba_castellanii_medusavirus	lcl|AP018495.1_cds_BBI30425.1_285	58.6288	423	non-Lemonade_creek_hotspring
Acanthamoeba_castellanii_medusavirus	lcl|AP018495.1_cds_BBI30426.1_286	58.6207	1305	non-Lemonade_creek_hotspring
Acanthamoeba_castellanii_medusavirus	lcl|AP018495.1_cds_BBI30427.1_287	57.8862	1230	non-Lemonade_creek_hotspring
Acanthamoeba_castellanii_medusavirus	lcl|AP018495.1_cds_BBI30428.1_288	62.6667	375	non-Lemonade_creek_hotspring
Acanthamoeba_castellanii_medusavirus	lcl|AP018495.1_cds_BBI30429.1_289	65.5072	1035	non-Lemonade_creek_hotspring
Acanthamoeba_castellanii_medusavirus	lcl|AP018495.1_cds_BBI30430.1_290	64.6331	1131	non-Lemonade_creek_hotspring
Acanthamoeba_castellanii_medusavirus	lcl|AP018495.1_cds_BBI30431.1_291	57.8431	306	non-Lemonade_creek_hotspring
Acanthamoeba_castellanii_medusavirus	lcl|AP018495.1_cds_BBI30432.1_292	61.4414	555	non-Lemonade_creek_hotspring
Acanthamoeba_castellanii_medusavirus	lcl|AP018495.1_cds_BBI30433.1_293	60.3175	189	non-Lemonade_creek_hotspring
Acanthamoeba_castellanii_medusavirus	lcl|AP018495.1_cds_BBI30434.1_294	58.3333	264	non-Lemonade_creek_hotspring
Acanthamoeba_castellanii_medusavirus	lcl|AP018495.1_cds_BBI30435.1_295	57.9487	390	non-Lemonade_creek_hotspring
Acanthamoeba_castellanii_medusavirus	lcl|AP018495.1_cds_BBI30436.1_296	56.1966	468	non-Lemonade_creek_hotspring
Acanthamoeba_castellanii_medusavirus	lcl|AP018495.1_cds_BBI30437.1_297	61.3553	546	non-Lemonade_creek_hotspring
Acanthamoeba_castellanii_medusavirus	lcl|AP018495.1_cds_BBI30438.1_298	57.83	894	non-Lemonade_creek_hotspring
Acanthamoeba_castellanii_medusavirus	lcl|AP018495.1_cds_BBI30439.1_299	60.6897	435	non-Lemonade_creek_hotspring
Acanthamoeba_castellanii_medusavirus	lcl|AP018495.1_cds_BBI30440.1_300	64.4928	828	non-Lemonade_creek_hotspring
Acanthamoeba_castellanii_medusavirus	lcl|AP018495.1_cds_BBI30441.1_301	60.9589	438	non-Lemonade_creek_hotspring
Acanthamoeba_castellanii_medusavirus	lcl|AP018495.1_cds_BBI30442.1_302	60.3774	636	non-Lemonade_creek_hotspring
Acanthamoeba_castellanii_medusavirus	lcl|AP018495.1_cds_BBI30443.1_303	63.8629	963	non-Lemonade_creek_hotspring
Acanthamoeba_castellanii_medusavirus	lcl|AP018495.1_cds_BBI30444.1_304	57.767	618	non-Lemonade_creek_hotspring
Acanthamoeba_castellanii_medusavirus	lcl|AP018495.1_cds_BBI30445.1_305	51.0753	186	non-Lemonade_creek_hotspring
Acanthamoeba_castellanii_medusavirus	lcl|AP018495.1_cds_BBI30446.1_306	63.7736	1590	non-Lemonade_creek_hotspring
Acanthamoeba_castellanii_medusavirus	lcl|AP018495.1_cds_BBI30447.1_307	62.3086	849	non-Lemonade_creek_hotspring
Acanthamoeba_castellanii_medusavirus	lcl|AP018495.1_cds_BBI30448.1_308	64.353	2334	non-Lemonade_creek_hotspring
Acanthamoeba_castellanii_medusavirus	lcl|AP018495.1_cds_BBI30449.1_309	59.7046	948	non-Lemonade_creek_hotspring
Acanthamoeba_castellanii_medusavirus	lcl|AP018495.1_cds_BBI30450.1_310	64.2804	1341	non-Lemonade_creek_hotspring
Acanthamoeba_castellanii_medusavirus	lcl|AP018495.1_cds_BBI30451.1_311	55.9748	159	non-Lemonade_creek_hotspring
Acanthamoeba_castellanii_medusavirus	lcl|AP018495.1_cds_BBI30452.1_312	60.049	816	non-Lemonade_creek_hotspring
Acanthamoeba_castellanii_medusavirus	lcl|AP018495.1_cds_BBI30453.1_313	58.0808	594	non-Lemonade_creek_hotspring
Acanthamoeba_castellanii_medusavirus	lcl|AP018495.1_cds_BBI30454.1_314	60.1504	399	non-Lemonade_creek_hotspring
Acanthamoeba_castellanii_medusavirus	lcl|AP018495.1_cds_BBI30455.1_315	63.8889	648	non-Lemonade_creek_hotspring
Acanthamoeba_castellanii_medusavirus	lcl|AP018495.1_cds_BBI30456.1_316	60.9009	555	non-Lemonade_creek_hotspring
Acanthamoeba_castellanii_medusavirus	lcl|AP018495.1_cds_BBI30457.1_317	61.8863	774	non-Lemonade_creek_hotspring
Acanthamoeba_castellanii_medusavirus	lcl|AP018495.1_cds_BBI30458.1_318	65.812	702	non-Lemonade_creek_hotspring
Acanthamoeba_castellanii_medusavirus	lcl|AP018495.1_cds_BBI30459.1_319	64.0881	2133	non-Lemonade_creek_hotspring
Acanthamoeba_castellanii_medusavirus	lcl|AP018495.1_cds_BBI30460.1_320	63.4259	216	non-Lemonade_creek_hotspring
Acanthamoeba_castellanii_medusavirus	lcl|AP018495.1_cds_BBI30461.1_321	63.0394	1599	non-Lemonade_creek_hotspring
Acanthamoeba_castellanii_medusavirus	lcl|AP018495.1_cds_BBI30462.1_322	58.7302	189	non-Lemonade_creek_hotspring
Acanthamoeba_castellanii_medusavirus	lcl|AP018495.1_cds_BBI30463.1_323	64.4258	357	non-Lemonade_creek_hotspring
Acanthamoeba_castellanii_medusavirus	lcl|AP018495.1_cds_BBI30464.1_324	66.1458	1152	non-Lemonade_creek_hotspring
Acanthamoeba_castellanii_medusavirus	lcl|AP018495.1_cds_BBI30465.1_325	65.4045	1743	non-Lemonade_creek_hotspring
Acanthamoeba_castellanii_medusavirus	lcl|AP018495.1_cds_BBI30466.1_326	64.5833	1296	non-Lemonade_creek_hotspring
Acanthamoeba_castellanii_medusavirus	lcl|AP018495.1_cds_BBI30467.1_327	64.6465	792	non-Lemonade_creek_hotspring
Acanthamoeba_castellanii_medusavirus	lcl|AP018495.1_cds_BBI30468.1_328	62.8141	597	non-Lemonade_creek_hotspring
Acanthamoeba_castellanii_medusavirus	lcl|AP018495.1_cds_BBI30469.1_329	61.1331	759	non-Lemonade_creek_hotspring
Acanthamoeba_castellanii_medusavirus	lcl|AP018495.1_cds_BBI30470.1_330	60.1235	810	non-Lemonade_creek_hotspring
Acanthamoeba_castellanii_medusavirus	lcl|AP018495.1_cds_BBI30471.1_331	66.6667	2193	non-Lemonade_creek_hotspring
Acanthamoeba_castellanii_medusavirus	lcl|AP018495.1_cds_BBI30472.1_332	63.4703	657	non-Lemonade_creek_hotspring
Acanthamoeba_castellanii_medusavirus	lcl|AP018495.1_cds_BBI30473.1_333	66.365	663	non-Lemonade_creek_hotspring
Acanthamoeba_castellanii_medusavirus	lcl|AP018495.1_cds_BBI30474.1_334	59	900	non-Lemonade_creek_hotspring
Acanthamoeba_castellanii_medusavirus	lcl|AP018495.1_cds_BBI30475.1_335	61.9048	189	non-Lemonade_creek_hotspring
Acanthamoeba_castellanii_medusavirus	lcl|AP018495.1_cds_BBI30476.1_336	62.8352	261	non-Lemonade_creek_hotspring
Acanthamoeba_castellanii_medusavirus	lcl|AP018495.1_cds_BBI30477.1_337	67.2719	2148	non-Lemonade_creek_hotspring
Acanthamoeba_castellanii_medusavirus	lcl|AP018495.1_cds_BBI30478.1_338	66.3566	645	non-Lemonade_creek_hotspring
Acanthamoeba_castellanii_medusavirus	lcl|AP018495.1_cds_BBI30479.1_339	63.7879	660	non-Lemonade_creek_hotspring
Acanthamoeba_castellanii_medusavirus	lcl|AP018495.1_cds_BBI30480.1_340	62.8986	1035	non-Lemonade_creek_hotspring
Acanthamoeba_castellanii_medusavirus	lcl|AP018495.1_cds_BBI30481.1_341	64.1791	402	non-Lemonade_creek_hotspring
Acanthamoeba_castellanii_medusavirus	lcl|AP018495.1_cds_BBI30482.1_342	62.8415	366	non-Lemonade_creek_hotspring
Acanthamoeba_castellanii_medusavirus	lcl|AP018495.1_cds_BBI30483.1_343	62.6016	123	non-Lemonade_creek_hotspring
Acanthamoeba_castellanii_medusavirus	lcl|AP018495.1_cds_BBI30484.1_344	67.8763	744	non-Lemonade_creek_hotspring
Acanthamoeba_castellanii_medusavirus	lcl|AP018495.1_cds_BBI30485.1_345	58.8015	267	non-Lemonade_creek_hotspring
Acanthamoeba_castellanii_medusavirus	lcl|AP018495.1_cds_BBI30486.1_346	63.3209	807	non-Lemonade_creek_hotspring
Acanthamoeba_castellanii_medusavirus	lcl|AP018495.1_cds_BBI30487.1_347	64.6182	537	non-Lemonade_creek_hotspring
Acanthamoeba_castellanii_medusavirus	lcl|AP018495.1_cds_BBI30488.1_348	65.0505	495	non-Lemonade_creek_hotspring
Acanthamoeba_castellanii_medusavirus	lcl|AP018495.1_cds_BBI30489.1_349	58.7037	540	non-Lemonade_creek_hotspring
Acanthamoeba_castellanii_medusavirus	lcl|AP018495.1_cds_BBI30490.1_350	55.7576	165	non-Lemonade_creek_hotspring
Acanthamoeba_castellanii_medusavirus	lcl|AP018495.1_cds_BBI30491.1_351	68.7316	678	non-Lemonade_creek_hotspring
Acanthamoeba_castellanii_medusavirus	lcl|AP018495.1_cds_BBI30492.1_352	68.6275	408	non-Lemonade_creek_hotspring
Acanthamoeba_castellanii_medusavirus	lcl|AP018495.1_cds_BBI30493.1_353	67.5676	555	non-Lemonade_creek_hotspring
Acanthamoeba_castellanii_medusavirus	lcl|AP018495.1_cds_BBI30494.1_354	64.3275	513	non-Lemonade_creek_hotspring
Acanthamoeba_castellanii_medusavirus	lcl|AP018495.1_cds_BBI30495.1_355	60.6607	333	non-Lemonade_creek_hotspring
Acanthamoeba_castellanii_medusavirus	lcl|AP018495.1_cds_BBI30496.1_356	55.1724	522	non-Lemonade_creek_hotspring
Acanthamoeba_castellanii_medusavirus	lcl|AP018495.1_cds_BBI30497.1_357	61.6402	756	non-Lemonade_creek_hotspring
Acanthamoeba_castellanii_medusavirus	lcl|AP018495.1_cds_BBI30498.1_358	58.4192	291	non-Lemonade_creek_hotspring
Acanthamoeba_castellanii_medusavirus	lcl|AP018495.1_cds_BBI30499.1_359	61.2613	555	non-Lemonade_creek_hotspring
Acanthamoeba_castellanii_medusavirus	lcl|AP018495.1_cds_BBI30500.1_360	60.401	399	non-Lemonade_creek_hotspring
Acanthamoeba_castellanii_medusavirus	lcl|AP018495.1_cds_BBI30501.1_361	64.4	1500	non-Lemonade_creek_hotspring
Acanthamoeba_castellanii_medusavirus	lcl|AP018495.1_cds_BBI30502.1_362	61.3821	492	non-Lemonade_creek_hotspring
Acanthamoeba_castellanii_medusavirus	lcl|AP018495.1_cds_BBI30503.1_363	61.991	663	non-Lemonade_creek_hotspring
Acanthamoeba_castellanii_medusavirus	lcl|AP018495.1_cds_BBI30504.1_364	62.0795	327	non-Lemonade_creek_hotspring
Acanthamoeba_castellanii_medusavirus	lcl|AP018495.1_cds_BBI30505.1_365	64	1875	non-Lemonade_creek_hotspring
Acanthamoeba_castellanii_medusavirus	lcl|AP018495.1_cds_BBI30506.1_366	55.9524	420	non-Lemonade_creek_hotspring
Acanthamoeba_castellanii_medusavirus	lcl|AP018495.1_cds_BBI30507.1_367	50.9009	222	non-Lemonade_creek_hotspring
Acanthamoeba_castellanii_medusavirus	lcl|AP018495.1_cds_BBI30508.1_368	61.3707	642	non-Lemonade_creek_hotspring
Acanthamoeba_castellanii_medusavirus	lcl|AP018495.1_cds_BBI30509.1_369	61.9423	762	non-Lemonade_creek_hotspring
Acanthamoeba_castellanii_medusavirus	lcl|AP018495.1_cds_BBI30510.1_370	64.0523	153	non-Lemonade_creek_hotspring
Acanthamoeba_castellanii_medusavirus	lcl|AP018495.1_cds_BBI30511.1_371	59.5745	141	non-Lemonade_creek_hotspring
Acanthamoeba_castellanii_medusavirus	lcl|AP018495.1_cds_BBI30512.1_372	62.9274	936	non-Lemonade_creek_hotspring
Acanthamoeba_castellanii_medusavirus	lcl|AP018495.1_cds_BBI30513.1_373	62.037	216	non-Lemonade_creek_hotspring
Acanthamoeba_castellanii_medusavirus	lcl|AP018495.1_cds_BBI30514.1_374	60	120	non-Lemonade_creek_hotspring
Acanthamoeba_castellanii_medusavirus	lcl|AP018495.1_cds_BBI30515.1_375	64.9326	2595	non-Lemonade_creek_hotspring
Acanthamoeba_castellanii_medusavirus	lcl|AP018495.1_cds_BBI30516.1_376	55.4878	492	non-Lemonade_creek_hotspring
Acanthamoeba_castellanii_medusavirus	lcl|AP018495.1_cds_BBI30517.1_377	53.7634	186	non-Lemonade_creek_hotspring
Acanthamoeba_castellanii_medusavirus	lcl|AP018495.1_cds_BBI30518.1_378	55.4192	489	non-Lemonade_creek_hotspring
Acanthamoeba_castellanii_medusavirus	lcl|AP018495.1_cds_BBI30519.1_379	55.7505	513	non-Lemonade_creek_hotspring
Acanthamoeba_castellanii_medusavirus	lcl|AP018495.1_cds_BBI30520.1_380	56.5891	129	non-Lemonade_creek_hotspring
Acanthamoeba_castellanii_medusavirus	lcl|AP018495.1_cds_BBI30521.1_381	66.3623	657	non-Lemonade_creek_hotspring
Acanthamoeba_castellanii_medusavirus	lcl|AP018495.1_cds_BBI30522.1_382	61.3095	504	non-Lemonade_creek_hotspring
Acanthamoeba_castellanii_medusavirus	lcl|AP018495.1_cds_BBI30523.1_383	60.7843	255	non-Lemonade_creek_hotspring
Acanthamoeba_castellanii_medusavirus	lcl|AP018495.1_cds_BBI30524.1_384	51.9608	102	non-Lemonade_creek_hotspring
Acanthamoeba_castellanii_medusavirus	lcl|AP018495.1_cds_BBI30525.1_385	55.2632	342	non-Lemonade_creek_hotspring
Acanthamoeba_castellanii_medusavirus	lcl|AP018495.1_cds_BBI30526.1_386	59.0414	459	non-Lemonade_creek_hotspring
Acanthamoeba_castellanii_medusavirus	lcl|AP018495.1_cds_BBI30527.1_387	56.8182	528	non-Lemonade_creek_hotspring
Acanthamoeba_castellanii_medusavirus	lcl|AP018495.1_cds_BBI30528.1_388	60.8631	672	non-Lemonade_creek_hotspring
Acanthamoeba_castellanii_medusavirus	lcl|AP018495.1_cds_BBI30529.1_389	58.3333	216	non-Lemonade_creek_hotspring
Acanthamoeba_castellanii_medusavirus	lcl|AP018495.1_cds_BBI30530.1_390	56.1947	678	non-Lemonade_creek_hotspring
Acanthamoeba_castellanii_medusavirus	lcl|AP018495.1_cds_BBI30531.1_391	63.0285	1017	non-Lemonade_creek_hotspring
Acanthamoeba_castellanii_medusavirus	lcl|AP018495.1_cds_BBI30532.1_392	55.711	429	non-Lemonade_creek_hotspring
Acanthamoeba_castellanii_medusavirus	lcl|AP018495.1_cds_BBI30533.1_393	53.6667	300	non-Lemonade_creek_hotspring
Acanthamoeba_castellanii_medusavirus	lcl|AP018495.1_cds_BBI30534.1_394	64.0118	1017	non-Lemonade_creek_hotspring
Acanthamoeba_castellanii_medusavirus	lcl|AP018495.1_cds_BBI30535.1_395	57.197	264	non-Lemonade_creek_hotspring
Acanthamoeba_castellanii_medusavirus	lcl|AP018495.1_cds_BBI30536.1_396	59.058	276	non-Lemonade_creek_hotspring
Acanthamoeba_castellanii_medusavirus	lcl|AP018495.1_cds_BBI30537.1_397	65.0206	243	non-Lemonade_creek_hotspring
Acanthamoeba_castellanii_medusavirus	lcl|AP018495.1_cds_BBI30538.1_398	66.8407	1149	non-Lemonade_creek_hotspring
Acanthamoeba_castellanii_medusavirus	lcl|AP018495.1_cds_BBI30539.1_399	59.7701	435	non-Lemonade_creek_hotspring
Acanthamoeba_castellanii_medusavirus	lcl|AP018495.1_cds_BBI30540.1_400	56.1091	843	non-Lemonade_creek_hotspring
Acanthamoeba_castellanii_medusavirus	lcl|AP018495.1_cds_BBI30541.1_401	59.5628	549	non-Lemonade_creek_hotspring
Acanthamoeba_castellanii_medusavirus	lcl|AP018495.1_cds_BBI30542.1_402	61.0442	249	non-Lemonade_creek_hotspring
Acanthamoeba_castellanii_medusavirus	lcl|AP018495.1_cds_BBI30543.1_403	56.5421	642	non-Lemonade_creek_hotspring
Acanthamoeba_castellanii_medusavirus	lcl|AP018495.1_cds_BBI30544.1_404	60.6838	234	non-Lemonade_creek_hotspring
Acanthamoeba_castellanii_medusavirus	lcl|AP018495.1_cds_BBI30545.1_405	66.2857	525	non-Lemonade_creek_hotspring
Acanthamoeba_castellanii_medusavirus	lcl|AP018495.1_cds_BBI30546.1_406	66.0173	462	non-Lemonade_creek_hotspring
Acanthamoeba_castellanii_medusavirus	lcl|AP018495.1_cds_BBI30547.1_407	59.8485	264	non-Lemonade_creek_hotspring
Acanthamoeba_castellanii_medusavirus	lcl|AP018495.1_cds_BBI30548.1_408	58.1395	258	non-Lemonade_creek_hotspring
Acanthamoeba_castellanii_medusavirus	lcl|AP018495.1_cds_BBI30549.1_409	64.4647	2634	non-Lemonade_creek_hotspring
Acanthamoeba_castellanii_medusavirus	lcl|AP018495.1_cds_BBI30550.1_410	69.5864	411	non-Lemonade_creek_hotspring
Acanthamoeba_castellanii_medusavirus	lcl|AP018495.1_cds_BBI30551.1_411	64.2024	3774	non-Lemonade_creek_hotspring
Acanthamoeba_castellanii_medusavirus	lcl|AP018495.1_cds_BBI30552.1_412	63.5021	948	non-Lemonade_creek_hotspring
Acanthamoeba_castellanii_medusavirus	lcl|AP018495.1_cds_BBI30553.1_413	62.0803	2442	non-Lemonade_creek_hotspring
Acanthamoeba_castellanii_medusavirus	lcl|AP018495.1_cds_BBI30554.1_414	62.8086	1296	non-Lemonade_creek_hotspring
Acanthamoeba_castellanii_medusavirus	lcl|AP018495.1_cds_BBI30555.1_415	65.8793	381	non-Lemonade_creek_hotspring
Acanthamoeba_castellanii_medusavirus	lcl|AP018495.1_cds_BBI30556.1_416	62.7706	231	non-Lemonade_creek_hotspring
Acanthamoeba_castellanii_medusavirus	lcl|AP018495.1_cds_BBI30557.1_417	59.9034	621	non-Lemonade_creek_hotspring
Acanthamoeba_castellanii_medusavirus	lcl|AP018495.1_cds_BBI30558.1_418	55.0926	1296	non-Lemonade_creek_hotspring
Acanthamoeba_castellanii_medusavirus	lcl|AP018495.1_cds_BBI30559.1_419	63.7179	780	non-Lemonade_creek_hotspring
Acanthamoeba_castellanii_medusavirus	lcl|AP018495.1_cds_BBI30560.1_420	64.3781	1005	non-Lemonade_creek_hotspring
Acanthamoeba_castellanii_medusavirus	lcl|AP018495.1_cds_BBI30561.1_421	67.1664	2001	non-Lemonade_creek_hotspring
Acanthamoeba_castellanii_medusavirus	lcl|AP018495.1_cds_BBI30562.1_422	63.5802	972	non-Lemonade_creek_hotspring
Acanthamoeba_castellanii_medusavirus	lcl|AP018495.1_cds_BBI30563.1_423	65.6085	378	non-Lemonade_creek_hotspring
Acanthamoeba_castellanii_medusavirus	lcl|AP018495.1_cds_BBI30564.1_424	62.2971	801	non-Lemonade_creek_hotspring
Acanthamoeba_castellanii_medusavirus	lcl|AP018495.1_cds_BBI30565.1_425	66.453	468	non-Lemonade_creek_hotspring
Acanthamoeba_castellanii_medusavirus	lcl|AP018495.1_cds_BBI30566.1_426	63.964	333	non-Lemonade_creek_hotspring
Acanthamoeba_castellanii_medusavirus	lcl|AP018495.1_cds_BBI30567.1_427	66.3043	276	non-Lemonade_creek_hotspring
Acanthamoeba_castellanii_medusavirus	lcl|AP018495.1_cds_BBI30568.1_428	64.1509	318	non-Lemonade_creek_hotspring
Acanthamoeba_castellanii_medusavirus	lcl|AP018495.1_cds_BBI30569.1_429	62.5884	2403	non-Lemonade_creek_hotspring
Acanthamoeba_castellanii_medusavirus	lcl|AP018495.1_cds_BBI30570.1_430	65.0219	912	non-Lemonade_creek_hotspring
Acanthamoeba_castellanii_medusavirus	lcl|AP018495.1_cds_BBI30571.1_431	66.3333	300	non-Lemonade_creek_hotspring
Acanthamoeba_castellanii_medusavirus	lcl|AP018495.1_cds_BBI30572.1_432	68.4177	3141	non-Lemonade_creek_hotspring
Acanthamoeba_castellanii_medusavirus	lcl|AP018495.1_cds_BBI30573.1_433	66.9537	3135	non-Lemonade_creek_hotspring
Acanthamoeba_castellanii_medusavirus	lcl|AP018495.1_cds_BBI30574.1_434	63.9966	1161	non-Lemonade_creek_hotspring
Acanthamoeba_castellanii_medusavirus	lcl|AP018495.1_cds_BBI30575.1_435	61.7406	609	non-Lemonade_creek_hotspring
Acanthamoeba_castellanii_medusavirus	lcl|AP018495.1_cds_BBI30576.1_436	66.6667	660	non-Lemonade_creek_hotspring
Acanthamoeba_castellanii_medusavirus	lcl|AP018495.1_cds_BBI30577.1_437	63.5802	162	non-Lemonade_creek_hotspring
Acanthamoeba_castellanii_medusavirus	lcl|AP018495.1_cds_BBI30578.1_438	63.786	729	non-Lemonade_creek_hotspring
Acanthamoeba_castellanii_medusavirus	lcl|AP018495.1_cds_BBI30579.1_439	64.0394	609	non-Lemonade_creek_hotspring
Acanthamoeba_castellanii_medusavirus	lcl|AP018495.1_cds_BBI30580.1_440	61.4141	990	non-Lemonade_creek_hotspring
Acanthamoeba_castellanii_medusavirus	lcl|AP018495.1_cds_BBI30581.1_441	57.7465	426	non-Lemonade_creek_hotspring
Acanthamoeba_castellanii_medusavirus	lcl|AP018495.1_cds_BBI30582.1_442	64.8148	648	non-Lemonade_creek_hotspring
Acanthamoeba_castellanii_medusavirus	lcl|AP018495.1_cds_BBI30583.1_443	67.1131	672	non-Lemonade_creek_hotspring
Acanthamoeba_castellanii_medusavirus	lcl|AP018495.1_cds_BBI30584.1_444	60.4651	258	non-Lemonade_creek_hotspring
Acanthamoeba_castellanii_medusavirus	lcl|AP018495.1_cds_BBI30585.1_445	66.7128	2169	non-Lemonade_creek_hotspring
Acanthamoeba_castellanii_medusavirus	lcl|AP018495.1_cds_BBI30586.1_446	60.9711	1071	non-Lemonade_creek_hotspring
Acanthamoeba_castellanii_medusavirus	lcl|AP018495.1_cds_BBI30587.1_447	64.2314	657	non-Lemonade_creek_hotspring
Acanthamoeba_castellanii_medusavirus	lcl|AP018495.1_cds_BBI30588.1_448	62.6425	1491	non-Lemonade_creek_hotspring
Acanthamoeba_castellanii_medusavirus	lcl|AP018495.1_cds_BBI30589.1_449	56.0185	648	non-Lemonade_creek_hotspring
Acanthamoeba_castellanii_medusavirus	lcl|AP018495.1_cds_BBI30590.1_450	62.6398	447	non-Lemonade_creek_hotspring
Acanthamoeba_castellanii_medusavirus	lcl|AP018495.1_cds_BBI30591.1_451	60.0973	411	non-Lemonade_creek_hotspring
Acanthamoeba_castellanii_medusavirus	lcl|AP018495.1_cds_BBI30592.1_452	60.404	495	non-Lemonade_creek_hotspring
Acanthamoeba_castellanii_medusavirus	lcl|AP018495.1_cds_BBI30593.1_453	63.7037	540	non-Lemonade_creek_hotspring
Acanthamoeba_castellanii_medusavirus	lcl|AP018495.1_cds_BBI30594.1_454	62.1399	486	non-Lemonade_creek_hotspring
Acanthamoeba_castellanii_medusavirus	lcl|AP018495.1_cds_BBI30595.1_455	62.5173	723	non-Lemonade_creek_hotspring
Acanthamoeba_castellanii_medusavirus	lcl|AP018495.1_cds_BBI30596.1_456	56.6416	399	non-Lemonade_creek_hotspring
Acanthamoeba_castellanii_medusavirus	lcl|AP018495.1_cds_BBI30597.1_457	56.9444	216	non-Lemonade_creek_hotspring
Acanthamoeba_castellanii_medusavirus	lcl|AP018495.1_cds_BBI30598.1_458	59.8456	777	non-Lemonade_creek_hotspring
Acanthamoeba_castellanii_medusavirus	lcl|AP018495.1_cds_BBI30599.1_459	65.9829	585	non-Lemonade_creek_hotspring
Acanthamoeba_castellanii_medusavirus	lcl|AP018495.1_cds_BBI30600.1_460	65.7459	543	non-Lemonade_creek_hotspring
Acanthamoeba_castellanii_medusavirus	lcl|AP018495.1_cds_BBI30601.1_461	78.5034	735	non-Lemonade_creek_hotspring
Bacteriophage_PR772	lcl|AY441783.1_cds_AAR99739.1_1	45.3846	780	non-Lemonade_creek_hotspring
Bacteriophage_PR772	lcl|AY441783.1_cds_AAR99740.1_2	42.2984	1662	non-Lemonade_creek_hotspring
Bacteriophage_PR772	lcl|AY441783.1_cds_AAR99741.1_3	43.6364	495	non-Lemonade_creek_hotspring
Bacteriophage_PR772	lcl|AY441783.1_cds_AAR99742.1_4	48.1419	1776	non-Lemonade_creek_hotspring
Bacteriophage_PR772	lcl|AY441783.1_cds_AAR99743.1_5	47.4074	135	non-Lemonade_creek_hotspring
Bacteriophage_PR772	lcl|AY441783.1_cds_AAR99744.1_6	46.7192	381	non-Lemonade_creek_hotspring
Bacteriophage_PR772	lcl|AY441783.1_cds_AAR99745.1_7	47.6923	195	non-Lemonade_creek_hotspring
Bacteriophage_PR772	lcl|AY441783.1_cds_AAR99746.1_8	48.2893	1023	non-Lemonade_creek_hotspring
Bacteriophage_PR772	lcl|AY441783.1_cds_AAR99747.1_9	45.5939	261	non-Lemonade_creek_hotspring
Bacteriophage_PR772	lcl|AY441783.1_cds_AAR99748.1_10	49.7585	207	non-Lemonade_creek_hotspring
Bacteriophage_PR772	lcl|AY441783.1_cds_AAR99749.1_11	56.8862	501	non-Lemonade_creek_hotspring
Bacteriophage_PR772	lcl|AY441783.1_cds_AAR99750.1_12	54.2484	612	non-Lemonade_creek_hotspring
Bacteriophage_PR772	lcl|AY441783.1_cds_AAR99751.1_13	44.2982	684	non-Lemonade_creek_hotspring
Bacteriophage_PR772	lcl|AY441783.1_cds_AAR99752.1_14	45.7364	129	non-Lemonade_creek_hotspring
Bacteriophage_PR772	lcl|AY441783.1_cds_AAR99753.1_15	43.4109	129	non-Lemonade_creek_hotspring
Bacteriophage_PR772	lcl|AY441783.1_cds_AAR99754.1_16	52.6094	1188	non-Lemonade_creek_hotspring
Bacteriophage_PR772	lcl|AY441783.1_cds_AAR99755.1_17	50.9804	255	non-Lemonade_creek_hotspring
Bacteriophage_PR772	lcl|AY441783.1_cds_AAR99756.1_18	44.4444	144	non-Lemonade_creek_hotspring
Bacteriophage_PR772	lcl|AY441783.1_cds_AAR99757.1_19	52.0325	123	non-Lemonade_creek_hotspring
Bacteriophage_PR772	lcl|AY441783.1_cds_AAR99758.1_20	42.8571	273	non-Lemonade_creek_hotspring
Bacteriophage_PR772	lcl|AY441783.1_cds_AAR99759.1_21	45.4545	165	non-Lemonade_creek_hotspring
Bacteriophage_PR772	lcl|AY441783.1_cds_AAR99760.1_22	49.2754	207	non-Lemonade_creek_hotspring
Bacteriophage_PR772	lcl|AY441783.1_cds_AAR99761.1_23	54.1176	255	non-Lemonade_creek_hotspring
Bacteriophage_PR772	lcl|AY441783.1_cds_AAR99762.1_24	50.1603	624	non-Lemonade_creek_hotspring
Bacteriophage_PR772	lcl|AY441783.1_cds_AAR99763.1_25	52.5424	354	non-Lemonade_creek_hotspring
Bacteriophage_PR772	lcl|AY441783.1_cds_AAR99764.1_26	54.321	810	non-Lemonade_creek_hotspring
Bacteriophage_PR772	lcl|AY441783.1_cds_AAR99765.1_27	55.0538	465	non-Lemonade_creek_hotspring
Bacteriophage_PR772	lcl|AY441783.1_cds_AAR99766.1_28	51.6949	354	non-Lemonade_creek_hotspring
Bacteriophage_PR772	lcl|AY441783.1_cds_AAR99767.1_29	45.7364	387	non-Lemonade_creek_hotspring
Bacteriophage_PR772	lcl|AY441783.1_cds_AAR99768.1_30	45.4212	273	non-Lemonade_creek_hotspring
Bacteriophage_PR772	lcl|AY441783.1_cds_AAR99769.1_31	48.0702	285	non-Lemonade_creek_hotspring
Bacteriophage_PR772	lcl|AY441783.1_cds_AAR99770.1_32	55.4865	483	non-Lemonade_creek_hotspring
Enterobacteria_phage_PR4	lcl|AY848686.1_cds_AAX45588.1_12	45.7364	129	non-Lemonade_creek_hotspring
Enterobacteria_phage_PR4	lcl|AY848686.1_cds_AAX45589.1_17	50.4065	123	non-Lemonade_creek_hotspring
Enterobacteria_phage_PR4	lcl|AY848686.1_cds_AAX45590.1_22	44.1441	111	non-Lemonade_creek_hotspring
Enterobacteria_phage_PR4	lcl|AY848686.1_cds_AAX45591.1_28	45.73	363	non-Lemonade_creek_hotspring
Enterobacteria_phage_PR4	lcl|AY848686.1_cds_AAX45592.1_29	44.6886	273	non-Lemonade_creek_hotspring
Enterobacteria_phage_PR4	lcl|AY848686.1_cds_AAX45593.1_16	41.6667	84	non-Lemonade_creek_hotspring
Enterobacteria_phage_PR4	lcl|AY848686.1_cds_AAX45594.1_2	42.6594	1662	non-Lemonade_creek_hotspring
Enterobacteria_phage_PR4	lcl|AY848686.1_cds_AAX45595.1_10	53.5948	612	non-Lemonade_creek_hotspring
Enterobacteria_phage_PR4	lcl|AY848686.1_cds_AAX45596.1_23	50.8013	624	non-Lemonade_creek_hotspring
Enterobacteria_phage_PR4	lcl|AY848686.1_cds_AAX45597.1_31	54.7917	480	non-Lemonade_creek_hotspring
Enterobacteria_phage_PR4	lcl|AY848686.1_cds_AAX45598.1_26	55.0538	465	non-Lemonade_creek_hotspring
Enterobacteria_phage_PR4	lcl|AY848686.1_cds_AAX45599.1_3	44.4444	450	non-Lemonade_creek_hotspring
Enterobacteria_phage_PR4	lcl|AY848686.1_cds_AAX45600.1_24	53.1073	354	non-Lemonade_creek_hotspring
Enterobacteria_phage_PR4	lcl|AY848686.1_cds_AAX45601.1_7	45.2107	261	non-Lemonade_creek_hotspring
Enterobacteria_phage_PR4	lcl|AY848686.1_cds_AAX45602.1_18	43.956	273	non-Lemonade_creek_hotspring
Enterobacteria_phage_PR4	lcl|AY848686.1_cds_AAX45603.1_30	47.7193	285	non-Lemonade_creek_hotspring
Enterobacteria_phage_PR4	lcl|AY848686.1_cds_AAX45604.1_4	47.9062	1791	non-Lemonade_creek_hotspring
Enterobacteria_phage_PR4	lcl|AY848686.1_cds_AAX45605.1_13	43.4109	129	non-Lemonade_creek_hotspring
Enterobacteria_phage_PR4	lcl|AY848686.1_cds_AAX45606.1_15	44.4444	144	non-Lemonade_creek_hotspring
Enterobacteria_phage_PR4	lcl|AY848686.1_cds_AAX45607.1_14	52.3569	1188	non-Lemonade_creek_hotspring
Enterobacteria_phage_PR4	lcl|AY848686.1_cds_AAX45608.1_21	54.1176	255	non-Lemonade_creek_hotspring
Enterobacteria_phage_PR4	lcl|AY848686.1_cds_AAX45609.1_5	47.5066	381	non-Lemonade_creek_hotspring
Enterobacteria_phage_PR4	lcl|AY848686.1_cds_AAX45610.1_19	45.4545	165	non-Lemonade_creek_hotspring
Enterobacteria_phage_PR4	lcl|AY848686.1_cds_AAX45611.1_8	50.2415	207	non-Lemonade_creek_hotspring
Enterobacteria_phage_PR4	lcl|AY848686.1_cds_AAX45612.1_20	49.2754	207	non-Lemonade_creek_hotspring
Enterobacteria_phage_PR4	lcl|AY848686.1_cds_AAX45613.1_27	51.4124	354	non-Lemonade_creek_hotspring
Enterobacteria_phage_PR4	lcl|AY848686.1_cds_AAX45614.1_6	47.7028	1023	non-Lemonade_creek_hotspring
Enterobacteria_phage_PR4	lcl|AY848686.1_cds_AAX45615.1_9	55.2894	501	non-Lemonade_creek_hotspring
Enterobacteria_phage_PR4	lcl|AY848686.1_cds_AAX45616.1_25	54.6914	810	non-Lemonade_creek_hotspring
Enterobacteria_phage_PR4	lcl|AY848686.1_cds_AAX45617.1_1	44.8718	780	non-Lemonade_creek_hotspring
Enterobacteria_phage_PR4	lcl|AY848686.1_cds_AAX45618.1_11	44.883	684	non-Lemonade_creek_hotspring
Enterobacteria_phage_PR5	lcl|AY848687.1_cds_AAX45619.1_12	45.7364	129	non-Lemonade_creek_hotspring
Enterobacteria_phage_PR5	lcl|AY848687.1_cds_AAX45620.1_17	52.0325	123	non-Lemonade_creek_hotspring
Enterobacteria_phage_PR5	lcl|AY848687.1_cds_AAX45621.1_22	44.1441	111	non-Lemonade_creek_hotspring
Enterobacteria_phage_PR5	lcl|AY848687.1_cds_AAX45622.1_28	44.0771	363	non-Lemonade_creek_hotspring
Enterobacteria_phage_PR5	lcl|AY848687.1_cds_AAX45623.1_29	44.6886	273	non-Lemonade_creek_hotspring
Enterobacteria_phage_PR5	lcl|AY848687.1_cds_AAX45624.1_16	41.6667	84	non-Lemonade_creek_hotspring
Enterobacteria_phage_PR5	lcl|AY848687.1_cds_AAX45625.1_2	42.4789	1662	non-Lemonade_creek_hotspring
Enterobacteria_phage_PR5	lcl|AY848687.1_cds_AAX45626.1_10	53.5948	612	non-Lemonade_creek_hotspring
Enterobacteria_phage_PR5	lcl|AY848687.1_cds_AAX45627.1_23	50.1603	624	non-Lemonade_creek_hotspring
Enterobacteria_phage_PR5	lcl|AY848687.1_cds_AAX45628.1_31	55.4865	483	non-Lemonade_creek_hotspring
Enterobacteria_phage_PR5	lcl|AY848687.1_cds_AAX45629.1_26	53.3333	465	non-Lemonade_creek_hotspring
Enterobacteria_phage_PR5	lcl|AY848687.1_cds_AAX45630.1_3	43.3333	450	non-Lemonade_creek_hotspring
Enterobacteria_phage_PR5	lcl|AY848687.1_cds_AAX45631.1_24	53.6723	354	non-Lemonade_creek_hotspring
Enterobacteria_phage_PR5	lcl|AY848687.1_cds_AAX45632.1_7	45.2107	261	non-Lemonade_creek_hotspring
Enterobacteria_phage_PR5	lcl|AY848687.1_cds_AAX45633.1_18	42.8571	273	non-Lemonade_creek_hotspring
Enterobacteria_phage_PR5	lcl|AY848687.1_cds_AAX45634.1_30	47.7193	285	non-Lemonade_creek_hotspring
Enterobacteria_phage_PR5	lcl|AY848687.1_cds_AAX45635.1_4	48.0293	1776	non-Lemonade_creek_hotspring
Enterobacteria_phage_PR5	lcl|AY848687.1_cds_AAX45636.1_13	43.4109	129	non-Lemonade_creek_hotspring
Enterobacteria_phage_PR5	lcl|AY848687.1_cds_AAX45637.1_15	44.4444	144	non-Lemonade_creek_hotspring
Enterobacteria_phage_PR5	lcl|AY848687.1_cds_AAX45638.1_14	52.1044	1188	non-Lemonade_creek_hotspring
Enterobacteria_phage_PR5	lcl|AY848687.1_cds_AAX45639.1_21	54.5098	255	non-Lemonade_creek_hotspring
Enterobacteria_phage_PR5	lcl|AY848687.1_cds_AAX45640.1_5	46.9816	381	non-Lemonade_creek_hotspring
Enterobacteria_phage_PR5	lcl|AY848687.1_cds_AAX45641.1_19	45.4545	165	non-Lemonade_creek_hotspring
Enterobacteria_phage_PR5	lcl|AY848687.1_cds_AAX45642.1_8	50.2415	207	non-Lemonade_creek_hotspring
Enterobacteria_phage_PR5	lcl|AY848687.1_cds_AAX45643.1_20	49.7585	207	non-Lemonade_creek_hotspring
Enterobacteria_phage_PR5	lcl|AY848687.1_cds_AAX45644.1_27	50.565	354	non-Lemonade_creek_hotspring
Enterobacteria_phage_PR5	lcl|AY848687.1_cds_AAX45645.1_6	48.2893	1023	non-Lemonade_creek_hotspring
Enterobacteria_phage_PR5	lcl|AY848687.1_cds_AAX45646.1_9	55.6886	501	non-Lemonade_creek_hotspring
Enterobacteria_phage_PR5	lcl|AY848687.1_cds_AAX45647.1_25	53.5802	810	non-Lemonade_creek_hotspring
Enterobacteria_phage_PR5	lcl|AY848687.1_cds_AAX45648.1_1	44.8718	780	non-Lemonade_creek_hotspring
Enterobacteria_phage_PR5	lcl|AY848687.1_cds_AAX45649.1_11	44.4444	684	non-Lemonade_creek_hotspring
Enterobacteria_phage_PRD1	lcl|AY848689.1_cds_AAX45897.1_12	45.7364	129	non-Lemonade_creek_hotspring
Enterobacteria_phage_PRD1	lcl|AY848689.1_cds_AAX45898.1_17	49.5935	123	non-Lemonade_creek_hotspring
Enterobacteria_phage_PRD1	lcl|AY848689.1_cds_AAX45899.1_22	44.1441	111	non-Lemonade_creek_hotspring
Enterobacteria_phage_PRD1	lcl|AY848689.1_cds_AAX45900.1_28	45.1791	363	non-Lemonade_creek_hotspring
Enterobacteria_phage_PRD1	lcl|AY848689.1_cds_AAX45901.1_29	44.6886	273	non-Lemonade_creek_hotspring
Enterobacteria_phage_PRD1	lcl|AY848689.1_cds_AAX45902.1_16	39.2857	84	non-Lemonade_creek_hotspring
Enterobacteria_phage_PRD1	lcl|AY848689.1_cds_AAX45903.1_2	42.1781	1662	non-Lemonade_creek_hotspring
Enterobacteria_phage_PRD1	lcl|AY848689.1_cds_AAX45904.1_10	53.9216	612	non-Lemonade_creek_hotspring
Enterobacteria_phage_PRD1	lcl|AY848689.1_cds_AAX45905.1_23	50.4808	624	non-Lemonade_creek_hotspring
Enterobacteria_phage_PRD1	lcl|AY848689.1_cds_AAX45906.1_31	55.2795	483	non-Lemonade_creek_hotspring
Enterobacteria_phage_PRD1	lcl|AY848689.1_cds_AAX45907.1_26	53.4216	453	non-Lemonade_creek_hotspring
Enterobacteria_phage_PRD1	lcl|AY848689.1_cds_AAX45908.1_3	43.3333	450	non-Lemonade_creek_hotspring
Enterobacteria_phage_PRD1	lcl|AY848689.1_cds_AAX45909.1_24	53.3898	354	non-Lemonade_creek_hotspring
Enterobacteria_phage_PRD1	lcl|AY848689.1_cds_AAX45910.1_7	45.2107	261	non-Lemonade_creek_hotspring
Enterobacteria_phage_PRD1	lcl|AY848689.1_cds_AAX45911.1_18	43.956	273	non-Lemonade_creek_hotspring
Enterobacteria_phage_PRD1	lcl|AY848689.1_cds_AAX45912.1_30	47.3684	285	non-Lemonade_creek_hotspring
Enterobacteria_phage_PRD1	lcl|AY848689.1_cds_AAX45913.1_4	47.973	1776	non-Lemonade_creek_hotspring
Enterobacteria_phage_PRD1	lcl|AY848689.1_cds_AAX45914.1_13	43.4109	129	non-Lemonade_creek_hotspring
Enterobacteria_phage_PRD1	lcl|AY848689.1_cds_AAX45915.1_15	45.1389	144	non-Lemonade_creek_hotspring
Enterobacteria_phage_PRD1	lcl|AY848689.1_cds_AAX45916.1_14	52.3569	1188	non-Lemonade_creek_hotspring
Enterobacteria_phage_PRD1	lcl|AY848689.1_cds_AAX45917.1_21	55.2941	255	non-Lemonade_creek_hotspring
Enterobacteria_phage_PRD1	lcl|AY848689.1_cds_AAX45918.1_5	46.4567	381	non-Lemonade_creek_hotspring
Enterobacteria_phage_PRD1	lcl|AY848689.1_cds_AAX45919.1_19	45.4545	165	non-Lemonade_creek_hotspring
Enterobacteria_phage_PRD1	lcl|AY848689.1_cds_AAX45920.1_8	50.7246	207	non-Lemonade_creek_hotspring
Enterobacteria_phage_PRD1	lcl|AY848689.1_cds_AAX45921.1_20	48.7923	207	non-Lemonade_creek_hotspring
Enterobacteria_phage_PRD1	lcl|AY848689.1_cds_AAX45922.1_27	50.8475	354	non-Lemonade_creek_hotspring
Enterobacteria_phage_PRD1	lcl|AY848689.1_cds_AAX45923.1_6	47.8983	1023	non-Lemonade_creek_hotspring
Enterobacteria_phage_PRD1	lcl|AY848689.1_cds_AAX45924.1_9	55.489	501	non-Lemonade_creek_hotspring
Enterobacteria_phage_PRD1	lcl|AY848689.1_cds_AAX45925.1_25	53.1328	798	non-Lemonade_creek_hotspring
Enterobacteria_phage_PRD1	lcl|AY848689.1_cds_AAX45926.1_1	44.8718	780	non-Lemonade_creek_hotspring
Enterobacteria_phage_PRD1	lcl|AY848689.1_cds_AAX45927.1_11	44.152	684	non-Lemonade_creek_hotspring
uncultured_virus_scaffold_R_bin116_k1	lcl|CALPDT010000001.1_cds_CAH6418129.1_1	36.3184	201	non-Lemonade_creek_hotspring
uncultured_virus_scaffold_R_bin116_k1	lcl|CALPDT010000001.1_cds_CAH6418130.1_2	34.6056	1179	non-Lemonade_creek_hotspring
uncultured_virus_scaffold_R_bin116_k1	lcl|CALPDT010000001.1_cds_CAH6418131.1_3	44.1621	1653	non-Lemonade_creek_hotspring
uncultured_virus_scaffold_R_bin116_k1	lcl|CALPDT010000001.1_cds_CAH6418132.1_4	37.8601	243	non-Lemonade_creek_hotspring
uncultured_virus_scaffold_R_bin116_k1	lcl|CALPDT010000001.1_cds_CAH6418133.1_5	33.7466	726	non-Lemonade_creek_hotspring
uncultured_virus_scaffold_R_bin116_k1	lcl|CALPDT010000001.1_cds_CAH6418134.1_6	36.9305	417	non-Lemonade_creek_hotspring
uncultured_virus_scaffold_R_bin116_k1	lcl|CALPDT010000001.1_cds_CAH6418135.1_7	33.9181	171	non-Lemonade_creek_hotspring
uncultured_virus_scaffold_R_bin116_k1	lcl|CALPDT010000001.1_cds_CAH6418136.1_8	43.4508	1107	non-Lemonade_creek_hotspring
uncultured_virus_scaffold_R_bin116_k1	lcl|CALPDT010000001.1_cds_CAH6418137.1_9	39.4737	684	non-Lemonade_creek_hotspring
uncultured_virus_scaffold_R_bin116_k1	lcl|CALPDT010000001.1_cds_CAH6418138.1_10	34.1544	609	non-Lemonade_creek_hotspring
uncultured_virus_scaffold_R_bin116_k1	lcl|CALPDT010000001.1_cds_CAH6418139.1_11	48.9362	1128	non-Lemonade_creek_hotspring
uncultured_virus_scaffold_R_bin116_k1	lcl|CALPDT010000001.1_cds_CAH6418140.1_12	37.3522	423	non-Lemonade_creek_hotspring
uncultured_virus_scaffold_R_bin116_k1	lcl|CALPDT010000001.1_cds_CAH6418141.1_13	33.6806	288	non-Lemonade_creek_hotspring
uncultured_virus_scaffold_R_bin116_k1	lcl|CALPDT010000001.1_cds_CAH6418142.1_14	40.8785	2823	non-Lemonade_creek_hotspring
uncultured_virus_scaffold_R_bin116_k1	lcl|CALPDT010000001.1_cds_CAH6418143.1_15	38.2781	2265	non-Lemonade_creek_hotspring
uncultured_virus_scaffold_R_bin116_k1	lcl|CALPDT010000001.1_cds_CAH6418144.1_16	47.7477	222	non-Lemonade_creek_hotspring
uncultured_virus_scaffold_R_bin116_k1	lcl|CALPDT010000001.1_cds_CAH6418145.1_17	51.4056	249	non-Lemonade_creek_hotspring
uncultured_virus_scaffold_R_bin116_k1	lcl|CALPDT010000001.1_cds_CAH6418146.1_18	40.2475	1374	non-Lemonade_creek_hotspring
uncultured_virus_scaffold_R_bin116_k1	lcl|CALPDT010000001.1_cds_CAH6418147.1_19	37.646	2226	non-Lemonade_creek_hotspring
uncultured_virus_scaffold_R_bin116_k1	lcl|CALPDT010000001.1_cds_CAH6418148.1_20	37.0968	372	non-Lemonade_creek_hotspring
uncultured_virus_scaffold_R_bin116_k1	lcl|CALPDT010000001.1_cds_CAH6418149.1_21	38.1184	1233	non-Lemonade_creek_hotspring
uncultured_virus_scaffold_R_bin116_k1	lcl|CALPDT010000001.1_cds_CAH6418150.1_22	32.5397	252	non-Lemonade_creek_hotspring
uncultured_virus_scaffold_R_bin116_k1	lcl|CALPDT010000001.1_cds_CAH6418151.1_23	37.5328	381	non-Lemonade_creek_hotspring
uncultured_virus_scaffold_R_bin116_k1	lcl|CALPDT010000001.1_cds_CAH6418152.1_24	35.8369	2796	non-Lemonade_creek_hotspring
uncultured_virus_scaffold_R_bin116_k1	lcl|CALPDT010000001.1_cds_CAH6418153.1_25	30.6513	522	non-Lemonade_creek_hotspring
uncultured_virus_scaffold_R_bin116_k1	lcl|CALPDT010000001.1_cds_CAH6418154.1_26	39.7033	1146	non-Lemonade_creek_hotspring
uncultured_virus_scaffold_R_bin116_k1	lcl|CALPDT010000001.1_cds_CAH6418155.1_27	38.1988	1932	non-Lemonade_creek_hotspring
uncultured_virus_scaffold_R_bin116_k1	lcl|CALPDT010000001.1_cds_CAH6418156.1_28	36.2319	1725	non-Lemonade_creek_hotspring
uncultured_virus_scaffold_R_bin116_k1	lcl|CALPDT010000001.1_cds_CAH6418157.1_29	32.6023	684	non-Lemonade_creek_hotspring
uncultured_virus_scaffold_R_bin116_k1	lcl|CALPDT010000001.1_cds_CAH6418158.1_30	36.3937	1209	non-Lemonade_creek_hotspring
uncultured_virus_scaffold_R_bin116_k1	lcl|CALPDT010000001.1_cds_CAH6418159.1_31	39.9558	453	non-Lemonade_creek_hotspring
uncultured_virus_scaffold_R_bin116_k1	lcl|CALPDT010000001.1_cds_CAH6418160.1_32	33.5484	465	non-Lemonade_creek_hotspring
uncultured_virus_scaffold_R_bin116_k1	lcl|CALPDT010000001.1_cds_CAH6418161.1_33	32.5723	657	non-Lemonade_creek_hotspring
uncultured_virus_scaffold_R_bin116_k1	lcl|CALPDT010000001.1_cds_CAH6418162.1_34	40.625	672	non-Lemonade_creek_hotspring
uncultured_virus_scaffold_R_bin116_k1	lcl|CALPDT010000001.1_cds_CAH6418163.1_35	34.5017	1455	non-Lemonade_creek_hotspring
uncultured_virus_scaffold_R_bin116_k1	lcl|CALPDT010000001.1_cds_CAH6418164.1_36	33.0396	1362	non-Lemonade_creek_hotspring
uncultured_virus_scaffold_R_bin116_k1	lcl|CALPDT010000001.1_cds_CAH6418165.1_37	38.6337	2547	non-Lemonade_creek_hotspring
uncultured_virus_scaffold_R_bin116_k1	lcl|CALPDT010000001.1_cds_CAH6418166.1_38	36.2694	579	non-Lemonade_creek_hotspring
uncultured_virus_scaffold_R_bin116_k1	lcl|CALPDT010000001.1_cds_CAH6418167.1_39	33.3333	1542	non-Lemonade_creek_hotspring
uncultured_virus_scaffold_R_bin116_k1	lcl|CALPDT010000001.1_cds_CAH6418168.1_40	35.0949	738	non-Lemonade_creek_hotspring
uncultured_virus_scaffold_R_bin116_k1	lcl|CALPDT010000001.1_cds_CAH6418169.1_41	37.971	690	non-Lemonade_creek_hotspring
uncultured_virus_scaffold_R_bin116_k1	lcl|CALPDT010000001.1_cds_CAH6418170.1_42	35.3702	2553	non-Lemonade_creek_hotspring
uncultured_virus_scaffold_R_bin116_k1	lcl|CALPDT010000001.1_cds_CAH6418171.1_43	33.3333	513	non-Lemonade_creek_hotspring
uncultured_virus_scaffold_R_bin116_k1	lcl|CALPDT010000001.1_cds_CAH6418172.1_44	44.6759	432	non-Lemonade_creek_hotspring
uncultured_virus_scaffold_R_bin116_k1	lcl|CALPDT010000001.1_cds_CAH6418173.1_45	36.7347	588	non-Lemonade_creek_hotspring
uncultured_virus_scaffold_R_bin116_k1	lcl|CALPDT010000001.1_cds_CAH6418175.1_46	35.0145	1725	non-Lemonade_creek_hotspring
uncultured_virus_scaffold_R_bin116_k1	lcl|CALPDT010000001.1_cds_CAH6418177.1_47	34.4738	1929	non-Lemonade_creek_hotspring
uncultured_virus_scaffold_R_bin116_k1	lcl|CALPDT010000001.1_cds_CAH6418179.1_48	38.6973	522	non-Lemonade_creek_hotspring
uncultured_virus_scaffold_R_bin116_k1	lcl|CALPDT010000001.1_cds_CAH6418181.1_49	39	300	non-Lemonade_creek_hotspring
uncultured_virus_scaffold_R_bin116_k1	lcl|CALPDT010000001.1_cds_CAH6418183.1_50	33.7302	252	non-Lemonade_creek_hotspring
uncultured_virus_scaffold_R_bin116_k1	lcl|CALPDT010000001.1_cds_CAH6418185.1_51	36.8148	1350	non-Lemonade_creek_hotspring
uncultured_virus_scaffold_R_bin116_k1	lcl|CALPDT010000001.1_cds_CAH6418187.1_52	43.7797	1053	non-Lemonade_creek_hotspring
uncultured_virus_scaffold_R_bin116_k1	lcl|CALPDT010000001.1_cds_CAH6418189.1_53	36.2018	1011	non-Lemonade_creek_hotspring
uncultured_virus_scaffold_R_bin116_k1	lcl|CALPDT010000001.1_cds_CAH6418190.1_54	32.918	963	non-Lemonade_creek_hotspring
uncultured_virus_scaffold_R_bin116_k1	lcl|CALPDT010000001.1_cds_CAH6418191.1_55	35.9517	993	non-Lemonade_creek_hotspring
uncultured_virus_scaffold_R_bin116_k1	lcl|CALPDT010000001.1_cds_CAH6418192.1_56	39.2971	939	non-Lemonade_creek_hotspring
uncultured_virus_scaffold_R_bin116_k1	lcl|CALPDT010000001.1_cds_CAH6418193.1_57	35.5705	447	non-Lemonade_creek_hotspring
uncultured_virus_scaffold_R_bin116_k1	lcl|CALPDT010000001.1_cds_CAH6418194.1_58	34.8639	1176	non-Lemonade_creek_hotspring
uncultured_virus_scaffold_R_bin116_k1	lcl|CALPDT010000001.1_cds_CAH6418195.1_59	33.223	906	non-Lemonade_creek_hotspring
uncultured_virus_scaffold_R_bin116_k1	lcl|CALPDT010000001.1_cds_CAH6418196.1_60	34.2495	1419	non-Lemonade_creek_hotspring
uncultured_virus_scaffold_R_bin116_k1	lcl|CALPDT010000001.1_cds_CAH6418197.1_61	34.7592	2595	non-Lemonade_creek_hotspring
uncultured_virus_scaffold_R_bin116_k1	lcl|CALPDT010000001.1_cds_CAH6418198.1_62	31.1966	468	non-Lemonade_creek_hotspring
uncultured_virus_scaffold_R_bin116_k1	lcl|CALPDT010000001.1_cds_CAH6418199.1_63	38.3562	438	non-Lemonade_creek_hotspring
uncultured_virus_scaffold_R_bin116_k1	lcl|CALPDT010000001.1_cds_CAH6418200.1_64	33.8624	189	non-Lemonade_creek_hotspring
uncultured_virus_scaffold_R_bin116_k1	lcl|CALPDT010000001.1_cds_CAH6418201.1_65	36.4299	549	non-Lemonade_creek_hotspring
uncultured_virus_scaffold_R_bin116_k1	lcl|CALPDT010000001.1_cds_CAH6418202.1_66	27.8237	363	non-Lemonade_creek_hotspring
uncultured_virus_scaffold_R_bin116_k1	lcl|CALPDT010000001.1_cds_CAH6418203.1_67	35.5191	549	non-Lemonade_creek_hotspring
uncultured_virus_scaffold_R_bin116_k1	lcl|CALPDT010000001.1_cds_CAH6418204.1_68	35.4305	906	non-Lemonade_creek_hotspring
uncultured_virus_scaffold_R_bin116_k1	lcl|CALPDT010000001.1_cds_CAH6418205.1_69	33.1066	441	non-Lemonade_creek_hotspring
uncultured_virus_scaffold_R_bin116_k1	lcl|CALPDT010000001.1_cds_CAH6418206.1_70	38.7411	1128	non-Lemonade_creek_hotspring
uncultured_virus_scaffold_R_bin116_k1	lcl|CALPDT010000001.1_cds_CAH6418207.1_71	38.172	372	non-Lemonade_creek_hotspring
uncultured_virus_scaffold_R_bin116_k1	lcl|CALPDT010000001.1_cds_CAH6418208.1_72	37.6171	747	non-Lemonade_creek_hotspring
uncultured_virus_scaffold_R_bin116_k1	lcl|CALPDT010000001.1_cds_CAH6418209.1_73	29.4659	543	non-Lemonade_creek_hotspring
uncultured_virus_scaffold_R_bin116_k1	lcl|CALPDT010000001.1_cds_CAH6418210.1_74	35.6455	1557	non-Lemonade_creek_hotspring
uncultured_virus_scaffold_R_bin116_k1	lcl|CALPDT010000001.1_cds_CAH6418211.1_75	32.6241	705	non-Lemonade_creek_hotspring
uncultured_virus_scaffold_R_bin116_k1	lcl|CALPDT010000001.1_cds_CAH6418212.1_76	38.5621	612	non-Lemonade_creek_hotspring
uncultured_virus_scaffold_R_bin116_k1	lcl|CALPDT010000001.1_cds_CAH6418213.1_77	35.6061	660	non-Lemonade_creek_hotspring
uncultured_virus_scaffold_R_bin116_k1	lcl|CALPDT010000001.1_cds_CAH6418214.1_78	37.5138	909	non-Lemonade_creek_hotspring
uncultured_virus_scaffold_R_bin116_k1	lcl|CALPDT010000001.1_cds_CAH6418215.1_79	44.5378	1428	non-Lemonade_creek_hotspring
uncultured_virus_scaffold_R_bin116_k1	lcl|CALPDT010000001.1_cds_CAH6418216.1_80	34.058	276	non-Lemonade_creek_hotspring
uncultured_virus_scaffold_R_bin116_k1	lcl|CALPDT010000001.1_cds_CAH6418217.1_81	35.6522	345	non-Lemonade_creek_hotspring
uncultured_virus_scaffold_R_bin116_k1	lcl|CALPDT010000001.1_cds_CAH6418218.1_82	37.3913	345	non-Lemonade_creek_hotspring
uncultured_virus_scaffold_R_bin116_k1	lcl|CALPDT010000001.1_cds_CAH6418219.1_83	35.9338	423	non-Lemonade_creek_hotspring
uncultured_virus_scaffold_R_bin116_k1	lcl|CALPDT010000001.1_cds_CAH6418220.1_84	39.1593	1356	non-Lemonade_creek_hotspring
uncultured_virus_scaffold_R_bin116_k1	lcl|CALPDT010000001.1_cds_CAH6418221.1_85	31.7778	900	non-Lemonade_creek_hotspring
uncultured_virus_scaffold_R_bin116_k1	lcl|CALPDT010000001.1_cds_CAH6418222.1_86	32.7703	888	non-Lemonade_creek_hotspring
uncultured_virus_scaffold_R_bin116_k1	lcl|CALPDT010000001.1_cds_CAH6418223.1_87	32.4201	876	non-Lemonade_creek_hotspring
uncultured_virus_scaffold_R_bin116_k1	lcl|CALPDT010000001.1_cds_CAH6418224.1_88	30.4527	243	non-Lemonade_creek_hotspring
uncultured_virus_scaffold_R_bin116_k1	lcl|CALPDT010000001.1_cds_CAH6418225.1_89	30.8219	876	non-Lemonade_creek_hotspring
uncultured_virus_scaffold_R_bin116_k1	lcl|CALPDT010000001.1_cds_CAH6418226.1_90	29.849	861	non-Lemonade_creek_hotspring
uncultured_virus_scaffold_R_bin116_k1	lcl|CALPDT010000001.1_cds_CAH6418227.1_91	32.7722	891	non-Lemonade_creek_hotspring
uncultured_virus_scaffold_R_bin116_k1	lcl|CALPDT010000001.1_cds_CAH6418228.1_92	35.6846	723	non-Lemonade_creek_hotspring
uncultured_virus_scaffold_R_bin116_k1	lcl|CALPDT010000001.1_cds_CAH6418229.1_93	30.2118	897	non-Lemonade_creek_hotspring
uncultured_virus_scaffold_R_bin116_k1	lcl|CALPDT010000001.1_cds_CAH6418230.1_94	33.3333	870	non-Lemonade_creek_hotspring
uncultured_virus_scaffold_R_bin116_k1	lcl|CALPDT010000001.1_cds_CAH6418231.1_95	37.3259	1077	non-Lemonade_creek_hotspring
uncultured_virus_scaffold_R_bin116_k1	lcl|CALPDT010000001.1_cds_CAH6418232.1_96	36.8664	651	non-Lemonade_creek_hotspring
uncultured_virus_scaffold_R_bin116_k1	lcl|CALPDT010000001.1_cds_CAH6418233.1_97	32.4389	1677	non-Lemonade_creek_hotspring
uncultured_virus_scaffold_R_bin116_k1	lcl|CALPDT010000001.1_cds_CAH6418234.1_98	37.9845	387	non-Lemonade_creek_hotspring
uncultured_virus_scaffold_R_bin116_k1	lcl|CALPDT010000001.1_cds_CAH6418235.1_99	36.4341	645	non-Lemonade_creek_hotspring
uncultured_virus_scaffold_R_bin116_k1	lcl|CALPDT010000001.1_cds_CAH6418236.1_100	35.6322	348	non-Lemonade_creek_hotspring
uncultured_virus_scaffold_R_bin116_k1	lcl|CALPDT010000001.1_cds_CAH6418237.1_101	41.5565	2043	non-Lemonade_creek_hotspring
uncultured_virus_scaffold_R_bin116_k1	lcl|CALPDT010000001.1_cds_CAH6418238.1_102	35.8885	861	non-Lemonade_creek_hotspring
uncultured_virus_scaffold_R_bin116_k1	lcl|CALPDT010000002.1_cds_CAH6418348.1_103	40.1754	570	non-Lemonade_creek_hotspring
uncultured_virus_scaffold_R_bin116_k1	lcl|CALPDT010000002.1_cds_CAH6418350.1_104	39.2754	690	non-Lemonade_creek_hotspring
uncultured_virus_scaffold_R_bin116_k1	lcl|CALPDT010000002.1_cds_CAH6418352.1_105	36.0269	891	non-Lemonade_creek_hotspring
uncultured_virus_scaffold_R_bin116_k1	lcl|CALPDT010000002.1_cds_CAH6418354.1_106	36.1165	1545	non-Lemonade_creek_hotspring
uncultured_virus_scaffold_R_bin116_k1	lcl|CALPDT010000002.1_cds_CAH6418356.1_107	30.0412	486	non-Lemonade_creek_hotspring
uncultured_virus_scaffold_R_bin116_k1	lcl|CALPDT010000002.1_cds_CAH6418358.1_108	44.6394	513	non-Lemonade_creek_hotspring
uncultured_virus_scaffold_R_bin116_k1	lcl|CALPDT010000002.1_cds_CAH6418360.1_109	44.8889	2250	non-Lemonade_creek_hotspring
uncultured_virus_scaffold_R_bin116_k1	lcl|CALPDT010000002.1_cds_CAH6418362.1_110	55.1282	1248	non-Lemonade_creek_hotspring
uncultured_virus_scaffold_R_bin116_k1	lcl|CALPDT010000002.1_cds_CAH6418364.1_111	41.1535	1023	non-Lemonade_creek_hotspring
uncultured_virus_scaffold_R_bin116_k1	lcl|CALPDT010000002.1_cds_CAH6418366.1_112	38.121	1107	non-Lemonade_creek_hotspring
uncultured_virus_scaffold_R_bin116_k1	lcl|CALPDT010000002.1_cds_CAH6418368.1_113	37.3253	1002	non-Lemonade_creek_hotspring
uncultured_virus_scaffold_R_bin116_k1	lcl|CALPDT010000002.1_cds_CAH6418370.1_114	40.1235	324	non-Lemonade_creek_hotspring
uncultured_virus_scaffold_R_bin116_k1	lcl|CALPDT010000002.1_cds_CAH6418372.1_115	32.7586	348	non-Lemonade_creek_hotspring
uncultured_virus_scaffold_R_bin116_k1	lcl|CALPDT010000002.1_cds_CAH6418374.1_116	34.1232	633	non-Lemonade_creek_hotspring
uncultured_virus_scaffold_R_bin116_k1	lcl|CALPDT010000002.1_cds_CAH6418376.1_117	34.8259	603	non-Lemonade_creek_hotspring
uncultured_virus_scaffold_R_bin116_k1	lcl|CALPDT010000002.1_cds_CAH6418378.1_118	30.6548	336	non-Lemonade_creek_hotspring
uncultured_virus_scaffold_R_bin116_k1	lcl|CALPDT010000002.1_cds_CAH6418380.1_119	28.9617	183	non-Lemonade_creek_hotspring
uncultured_virus_scaffold_R_bin116_k1	lcl|CALPDT010000002.1_cds_CAH6418382.1_120	28.2051	390	non-Lemonade_creek_hotspring
uncultured_virus_scaffold_R_bin116_k1	lcl|CALPDT010000002.1_cds_CAH6418384.1_121	30.8219	876	non-Lemonade_creek_hotspring
uncultured_virus_scaffold_R_bin116_k1	lcl|CALPDT010000002.1_cds_CAH6418386.1_122	30.8399	762	non-Lemonade_creek_hotspring
uncultured_virus_scaffold_R_bin116_k1	lcl|CALPDT010000002.1_cds_CAH6418388.1_123	30.5481	1113	non-Lemonade_creek_hotspring
uncultured_virus_scaffold_R_bin116_k1	lcl|CALPDT010000002.1_cds_CAH6418390.1_124	35.5442	1176	non-Lemonade_creek_hotspring
uncultured_virus_scaffold_R_bin116_k1	lcl|CALPDT010000002.1_cds_CAH6418392.1_125	35.9649	114	non-Lemonade_creek_hotspring
uncultured_virus_scaffold_R_bin116_k1	lcl|CALPDT010000002.1_cds_CAH6418394.1_126	32.4713	348	non-Lemonade_creek_hotspring
uncultured_virus_scaffold_R_bin116_k1	lcl|CALPDT010000002.1_cds_CAH6418396.1_127	36.8756	1101	non-Lemonade_creek_hotspring
uncultured_virus_scaffold_R_bin116_k1	lcl|CALPDT010000002.1_cds_CAH6418398.1_128	32.57	393	non-Lemonade_creek_hotspring
uncultured_virus_scaffold_R_bin116_k1	lcl|CALPDT010000002.1_cds_CAH6418400.1_129	39.759	996	non-Lemonade_creek_hotspring
uncultured_virus_scaffold_R_bin116_k1	lcl|CALPDT010000002.1_cds_CAH6418402.1_130	36.2319	690	non-Lemonade_creek_hotspring
uncultured_virus_scaffold_R_bin116_k1	lcl|CALPDT010000002.1_cds_CAH6418404.1_131	42.7593	1899	non-Lemonade_creek_hotspring
uncultured_virus_scaffold_R_bin116_k1	lcl|CALPDT010000002.1_cds_CAH6418406.1_132	33.75	480	non-Lemonade_creek_hotspring
uncultured_virus_scaffold_R_bin116_k1	lcl|CALPDT010000002.1_cds_CAH6418408.1_133	23.2932	249	non-Lemonade_creek_hotspring
uncultured_virus_scaffold_R_bin116_k1	lcl|CALPDT010000002.1_cds_CAH6418410.1_134	36.0746	912	non-Lemonade_creek_hotspring
uncultured_virus_scaffold_R_bin116_k1	lcl|CALPDT010000002.1_cds_CAH6418412.1_135	39.6739	552	non-Lemonade_creek_hotspring
uncultured_virus_scaffold_R_bin116_k1	lcl|CALPDT010000002.1_cds_CAH6418414.1_136	42.807	570	non-Lemonade_creek_hotspring
uncultured_virus_scaffold_R_bin116_k1	lcl|CALPDT010000002.1_cds_CAH6418416.1_137	31.0078	129	non-Lemonade_creek_hotspring
uncultured_virus_scaffold_R_bin116_k1	lcl|CALPDT010000002.1_cds_CAH6418418.1_138	37.2807	456	non-Lemonade_creek_hotspring
uncultured_virus_scaffold_R_bin116_k1	lcl|CALPDT010000002.1_cds_CAH6418420.1_139	41.7508	297	non-Lemonade_creek_hotspring
uncultured_virus_scaffold_R_bin116_k1	lcl|CALPDT010000002.1_cds_CAH6418422.1_140	38.361	2526	non-Lemonade_creek_hotspring
uncultured_virus_scaffold_R_bin116_k1	lcl|CALPDT010000002.1_cds_CAH6418424.1_141	36.0417	480	non-Lemonade_creek_hotspring
uncultured_virus_scaffold_R_bin116_k1	lcl|CALPDT010000002.1_cds_CAH6418426.1_142	33.3333	201	non-Lemonade_creek_hotspring
uncultured_virus_scaffold_R_bin116_k1	lcl|CALPDT010000002.1_cds_CAH6418428.1_143	36.5942	1380	non-Lemonade_creek_hotspring
uncultured_virus_scaffold_R_bin116_k1	lcl|CALPDT010000002.1_cds_CAH6418430.1_144	38.2032	1191	non-Lemonade_creek_hotspring
uncultured_virus_scaffold_R_bin116_k1	lcl|CALPDT010000002.1_cds_CAH6418432.1_145	34.2445	1317	non-Lemonade_creek_hotspring
uncultured_virus_scaffold_R_bin116_k1	lcl|CALPDT010000002.1_cds_CAH6418434.1_146	37.8559	1194	non-Lemonade_creek_hotspring
uncultured_virus_scaffold_R_bin116_k1	lcl|CALPDT010000002.1_cds_CAH6418436.1_147	34.989	906	non-Lemonade_creek_hotspring
uncultured_virus_scaffold_R_bin116_k1	lcl|CALPDT010000002.1_cds_CAH6418438.1_148	35.9021	1635	non-Lemonade_creek_hotspring
uncultured_virus_scaffold_R_bin116_k1	lcl|CALPDT010000002.1_cds_CAH6418440.1_149	46.1221	1212	non-Lemonade_creek_hotspring
uncultured_virus_scaffold_R_bin116_k1	lcl|CALPDT010000002.1_cds_CAH6418442.1_150	34.1969	579	non-Lemonade_creek_hotspring
uncultured_virus_scaffold_R_bin116_k1	lcl|CALPDT010000002.1_cds_CAH6418444.1_151	45.3105	1578	non-Lemonade_creek_hotspring
uncultured_virus_scaffold_R_bin116_k1	lcl|CALPDT010000002.1_cds_CAH6418446.1_152	38.822	1494	non-Lemonade_creek_hotspring
uncultured_virus_scaffold_R_bin116_k1	lcl|CALPDT010000002.1_cds_CAH6418448.1_153	40.8602	558	non-Lemonade_creek_hotspring
uncultured_virus_scaffold_R_bin116_k1	lcl|CALPDT010000002.1_cds_CAH6418450.1_154	37.5956	915	non-Lemonade_creek_hotspring
uncultured_virus_scaffold_R_bin116_k1	lcl|CALPDT010000002.1_cds_CAH6418452.1_155	35.641	780	non-Lemonade_creek_hotspring
uncultured_virus_scaffold_R_bin116_k1	lcl|CALPDT010000002.1_cds_CAH6418454.1_156	35.2886	1074	non-Lemonade_creek_hotspring
uncultured_virus_scaffold_R_bin116_k1	lcl|CALPDT010000002.1_cds_CAH6418456.1_157	33.6996	273	non-Lemonade_creek_hotspring
uncultured_virus_scaffold_R_bin116_k1	lcl|CALPDT010000002.1_cds_CAH6418458.1_158	35.4938	324	non-Lemonade_creek_hotspring
uncultured_virus_scaffold_R_bin116_k1	lcl|CALPDT010000002.1_cds_CAH6418460.1_159	35.6027	3393	non-Lemonade_creek_hotspring
uncultured_virus_scaffold_R_bin116_k1	lcl|CALPDT010000002.1_cds_CAH6418462.1_160	32.4444	675	non-Lemonade_creek_hotspring
uncultured_virus_scaffold_R_bin116_k1	lcl|CALPDT010000002.1_cds_CAH6418464.1_161	36.2812	882	non-Lemonade_creek_hotspring
uncultured_virus_scaffold_R_bin116_k1	lcl|CALPDT010000002.1_cds_CAH6418466.1_162	29.6837	411	non-Lemonade_creek_hotspring
uncultured_virus_scaffold_R_bin116_k1	lcl|CALPDT010000002.1_cds_CAH6418468.1_163	35.1852	594	non-Lemonade_creek_hotspring
uncultured_virus_scaffold_R_bin116_k1	lcl|CALPDT010000002.1_cds_CAH6418470.1_164	39.3087	1707	non-Lemonade_creek_hotspring
uncultured_virus_scaffold_R_bin116_k1	lcl|CALPDT010000003.1_cds_CAH6418983.1_165	30.4762	210	non-Lemonade_creek_hotspring
uncultured_virus_scaffold_R_bin116_k1	lcl|CALPDT010000003.1_cds_CAH6418984.1_166	37.5731	684	non-Lemonade_creek_hotspring
uncultured_virus_scaffold_R_bin116_k1	lcl|CALPDT010000003.1_cds_CAH6418985.1_167	40	1395	non-Lemonade_creek_hotspring
uncultured_virus_scaffold_R_bin116_k1	lcl|CALPDT010000003.1_cds_CAH6418986.1_168	38.4615	234	non-Lemonade_creek_hotspring
uncultured_virus_scaffold_R_bin116_k1	lcl|CALPDT010000003.1_cds_CAH6418987.1_169	33.6449	642	non-Lemonade_creek_hotspring
uncultured_virus_scaffold_R_bin116_k1	lcl|CALPDT010000003.1_cds_CAH6418988.1_170	40.8364	813	non-Lemonade_creek_hotspring
uncultured_virus_scaffold_R_bin116_k1	lcl|CALPDT010000003.1_cds_CAH6418989.1_171	33.8308	201	non-Lemonade_creek_hotspring
uncultured_virus_scaffold_R_bin116_k1	lcl|CALPDT010000003.1_cds_CAH6418990.1_172	36.9369	777	non-Lemonade_creek_hotspring
uncultured_virus_scaffold_R_bin116_k1	lcl|CALPDT010000003.1_cds_CAH6418991.1_173	44.8341	3165	non-Lemonade_creek_hotspring
uncultured_virus_scaffold_R_bin116_k1	lcl|CALPDT010000003.1_cds_CAH6418992.1_174	37.9928	558	non-Lemonade_creek_hotspring
uncultured_virus_scaffold_R_bin116_k1	lcl|CALPDT010000003.1_cds_CAH6418993.1_175	45.6522	138	non-Lemonade_creek_hotspring
uncultured_virus_scaffold_R_bin116_k1	lcl|CALPDT010000003.1_cds_CAH6418994.1_176	34.1935	930	non-Lemonade_creek_hotspring
uncultured_virus_scaffold_R_bin116_k1	lcl|CALPDT010000003.1_cds_CAH6418995.1_177	28.9157	249	non-Lemonade_creek_hotspring
uncultured_virus_scaffold_R_bin116_k1	lcl|CALPDT010000003.1_cds_CAH6418996.1_178	39.2911	1326	non-Lemonade_creek_hotspring
uncultured_virus_scaffold_R_bin116_k1	lcl|CALPDT010000003.1_cds_CAH6418997.1_179	36.6604	1593	non-Lemonade_creek_hotspring
uncultured_virus_scaffold_R_bin116_k1	lcl|CALPDT010000003.1_cds_CAH6418998.1_180	36.5462	747	non-Lemonade_creek_hotspring
uncultured_virus_scaffold_R_bin116_k1	lcl|CALPDT010000003.1_cds_CAH6418999.1_181	56.3063	222	non-Lemonade_creek_hotspring
uncultured_virus_scaffold_R_bin116_k1	lcl|CALPDT010000003.1_cds_CAH6419000.1_182	51.4596	1473	non-Lemonade_creek_hotspring
uncultured_virus_scaffold_R_bin116_k1	lcl|CALPDT010000003.1_cds_CAH6419001.1_183	35.6322	348	non-Lemonade_creek_hotspring
uncultured_virus_scaffold_R_bin116_k1	lcl|CALPDT010000003.1_cds_CAH6419002.1_184	36.9286	4200	non-Lemonade_creek_hotspring
uncultured_virus_scaffold_R_bin116_k1	lcl|CALPDT010000003.1_cds_CAH6419003.1_185	23.3333	210	non-Lemonade_creek_hotspring
uncultured_virus_scaffold_R_bin116_k1	lcl|CALPDT010000003.1_cds_CAH6419004.1_186	30.4598	174	non-Lemonade_creek_hotspring
uncultured_virus_scaffold_R_bin116_k1	lcl|CALPDT010000003.1_cds_CAH6419005.1_187	33.6957	276	non-Lemonade_creek_hotspring
uncultured_virus_scaffold_R_bin116_k1	lcl|CALPDT010000003.1_cds_CAH6419006.1_188	34.5318	1335	non-Lemonade_creek_hotspring
uncultured_virus_scaffold_R_bin116_k1	lcl|CALPDT010000003.1_cds_CAH6419007.1_189	37.2294	693	non-Lemonade_creek_hotspring
uncultured_virus_scaffold_R_bin116_k1	lcl|CALPDT010000003.1_cds_CAH6419008.1_190	33.2481	1173	non-Lemonade_creek_hotspring
uncultured_virus_scaffold_R_bin116_k1	lcl|CALPDT010000003.1_cds_CAH6419009.1_191	32.7869	915	non-Lemonade_creek_hotspring
uncultured_virus_scaffold_R_bin116_k1	lcl|CALPDT010000003.1_cds_CAH6419010.1_192	42.6209	786	non-Lemonade_creek_hotspring
uncultured_virus_scaffold_R_bin116_k1	lcl|CALPDT010000003.1_cds_CAH6419011.1_193	40.3939	2691	non-Lemonade_creek_hotspring
uncultured_virus_scaffold_R_bin116_k1	lcl|CALPDT010000003.1_cds_CAH6419012.1_194	35.1389	720	non-Lemonade_creek_hotspring
uncultured_virus_scaffold_R_bin116_k1	lcl|CALPDT010000003.1_cds_CAH6419013.1_195	36.8373	2169	non-Lemonade_creek_hotspring
uncultured_virus_scaffold_R_bin116_k1	lcl|CALPDT010000003.1_cds_CAH6419014.1_196	36.6528	1446	non-Lemonade_creek_hotspring
uncultured_virus_scaffold_R_bin116_k1	lcl|CALPDT010000003.1_cds_CAH6419015.1_197	36.3757	756	non-Lemonade_creek_hotspring
uncultured_virus_scaffold_R_bin116_k1	lcl|CALPDT010000003.1_cds_CAH6419016.1_198	33.8338	999	non-Lemonade_creek_hotspring
uncultured_virus_scaffold_R_bin116_k1	lcl|CALPDT010000003.1_cds_CAH6419017.1_199	36.0908	1233	non-Lemonade_creek_hotspring
uncultured_virus_scaffold_R_bin116_k1	lcl|CALPDT010000003.1_cds_CAH6419018.1_200	40.0881	1362	non-Lemonade_creek_hotspring
uncultured_virus_scaffold_R_bin116_k1	lcl|CALPDT010000003.1_cds_CAH6419019.1_201	34.4017	1404	non-Lemonade_creek_hotspring
uncultured_virus_scaffold_R_bin116_k1	lcl|CALPDT010000003.1_cds_CAH6419020.1_202	36.6925	387	non-Lemonade_creek_hotspring
uncultured_virus_scaffold_R_bin116_k1	lcl|CALPDT010000003.1_cds_CAH6419021.1_203	41.4021	1512	non-Lemonade_creek_hotspring
uncultured_virus_scaffold_R_bin116_k1	lcl|CALPDT010000003.1_cds_CAH6419022.1_204	35.4005	774	non-Lemonade_creek_hotspring
uncultured_virus_scaffold_R_bin116_k1	lcl|CALPDT010000003.1_cds_CAH6419023.1_205	36.2942	1047	non-Lemonade_creek_hotspring
uncultured_virus_scaffold_R_bin116_k1	lcl|CALPDT010000003.1_cds_CAH6419024.1_206	34.7962	957	non-Lemonade_creek_hotspring
uncultured_virus_scaffold_R_bin116_k1	lcl|CALPDT010000003.1_cds_CAH6419025.1_207	38.4139	807	non-Lemonade_creek_hotspring
uncultured_virus_scaffold_R_bin116_k1	lcl|CALPDT010000003.1_cds_CAH6419026.1_208	32.8924	1134	non-Lemonade_creek_hotspring
uncultured_virus_scaffold_R_bin116_k1	lcl|CALPDT010000003.1_cds_CAH6419027.1_209	41.7424	2640	non-Lemonade_creek_hotspring
uncultured_virus_scaffold_R_bin116_k1	lcl|CALPDT010000003.1_cds_CAH6419028.1_210	35.9229	1815	non-Lemonade_creek_hotspring
uncultured_virus_scaffold_R_bin116_k1	lcl|CALPDT010000003.1_cds_CAH6419029.1_211	31.4583	480	non-Lemonade_creek_hotspring
uncultured_virus_scaffold_R_bin116_k1	lcl|CALPDT010000003.1_cds_CAH6419030.1_212	41.4946	3051	non-Lemonade_creek_hotspring
uncultured_virus_scaffold_R_bin116_k1	lcl|CALPDT010000003.1_cds_CAH6419031.1_213	32.5203	492	non-Lemonade_creek_hotspring
uncultured_virus_scaffold_R_bin116_k1	lcl|CALPDT010000003.1_cds_CAH6419032.1_214	44.3845	1113	non-Lemonade_creek_hotspring
uncultured_virus_scaffold_R_bin116_k1	lcl|CALPDT010000003.1_cds_CAH6419033.1_215	34.7701	1392	non-Lemonade_creek_hotspring
uncultured_virus_scaffold_R_bin116_k1	lcl|CALPDT010000003.1_cds_CAH6419034.1_216	37.0703	1338	non-Lemonade_creek_hotspring
uncultured_virus_scaffold_R_bin116_k1	lcl|CALPDT010000003.1_cds_CAH6419035.1_217	39.6296	540	non-Lemonade_creek_hotspring
uncultured_virus_scaffold_R_bin116_k1	lcl|CALPDT010000003.1_cds_CAH6419036.1_218	33.5897	390	non-Lemonade_creek_hotspring
uncultured_virus_scaffold_R_bin116_k1	lcl|CALPDT010000003.1_cds_CAH6419037.1_219	32.197	264	non-Lemonade_creek_hotspring
uncultured_virus_scaffold_R_bin116_k1	lcl|CALPDT010000003.1_cds_CAH6419038.1_220	34.3199	1419	non-Lemonade_creek_hotspring
uncultured_virus_scaffold_R_bin116_k1	lcl|CALPDT010000003.1_cds_CAH6419039.1_221	28.7165	1083	non-Lemonade_creek_hotspring
uncultured_virus_scaffold_R_bin116_k1	lcl|CALPDT010000003.1_cds_CAH6419040.1_222	35.438	1758	non-Lemonade_creek_hotspring
uncultured_virus_scaffold_R_bin116_k1	lcl|CALPDT010000003.1_cds_CAH6419041.1_223	28.3499	903	non-Lemonade_creek_hotspring
uncultured_virus_scaffold_R_bin116_k1	lcl|CALPDT010000003.1_cds_CAH6419042.1_224	35.4005	387	non-Lemonade_creek_hotspring
uncultured_virus_scaffold_R_bin116_k1	lcl|CALPDT010000003.1_cds_CAH6419043.1_225	38.4475	1095	non-Lemonade_creek_hotspring
uncultured_virus_scaffold_R_bin116_k1	lcl|CALPDT010000004.1_cds_CAH6419044.1_226	40.6061	3630	non-Lemonade_creek_hotspring
uncultured_virus_scaffold_R_bin116_k1	lcl|CALPDT010000004.1_cds_CAH6419045.1_227	32.967	273	non-Lemonade_creek_hotspring
uncultured_virus_scaffold_R_bin116_k1	lcl|CALPDT010000004.1_cds_CAH6419046.1_228	37.9526	801	non-Lemonade_creek_hotspring
uncultured_virus_scaffold_R_bin116_k1	lcl|CALPDT010000004.1_cds_CAH6419047.1_229	34.596	396	non-Lemonade_creek_hotspring
uncultured_virus_scaffold_R_bin116_k1	lcl|CALPDT010000004.1_cds_CAH6419048.1_230	33.7349	498	non-Lemonade_creek_hotspring
uncultured_virus_scaffold_R_bin116_k1	lcl|CALPDT010000004.1_cds_CAH6419049.1_231	39.6648	537	non-Lemonade_creek_hotspring
uncultured_virus_scaffold_R_bin116_k1	lcl|CALPDT010000004.1_cds_CAH6419050.1_232	34.5364	1413	non-Lemonade_creek_hotspring
uncultured_virus_scaffold_R_bin116_k1	lcl|CALPDT010000004.1_cds_CAH6419051.1_233	33.3333	411	non-Lemonade_creek_hotspring
uncultured_virus_scaffold_R_bin116_k1	lcl|CALPDT010000004.1_cds_CAH6419052.1_234	26.1905	252	non-Lemonade_creek_hotspring
uncultured_virus_scaffold_R_bin116_k1	lcl|CALPDT010000004.1_cds_CAH6419053.1_235	34.0476	840	non-Lemonade_creek_hotspring
uncultured_virus_scaffold_R_bin116_k1	lcl|CALPDT010000004.1_cds_CAH6419054.1_236	31.25	672	non-Lemonade_creek_hotspring
uncultured_virus_scaffold_R_bin116_k1	lcl|CALPDT010000004.1_cds_CAH6419055.1_237	31.5341	1056	non-Lemonade_creek_hotspring
uncultured_virus_scaffold_R_bin116_k1	lcl|CALPDT010000004.1_cds_CAH6419056.1_238	36.6071	336	non-Lemonade_creek_hotspring
uncultured_virus_scaffold_R_bin116_k1	lcl|CALPDT010000004.1_cds_CAH6419057.1_239	32.1678	858	non-Lemonade_creek_hotspring
uncultured_virus_scaffold_R_bin116_k1	lcl|CALPDT010000004.1_cds_CAH6419058.1_240	34.7009	585	non-Lemonade_creek_hotspring
uncultured_virus_scaffold_R_bin116_k1	lcl|CALPDT010000004.1_cds_CAH6419059.1_241	34.5029	513	non-Lemonade_creek_hotspring
uncultured_virus_scaffold_R_bin116_k1	lcl|CALPDT010000004.1_cds_CAH6419060.1_242	33.4537	831	non-Lemonade_creek_hotspring
uncultured_virus_scaffold_R_bin116_k1	lcl|CALPDT010000004.1_cds_CAH6419061.1_243	34.1598	363	non-Lemonade_creek_hotspring
uncultured_virus_scaffold_R_bin116_k1	lcl|CALPDT010000004.1_cds_CAH6419062.1_244	38.0727	633	non-Lemonade_creek_hotspring
uncultured_virus_scaffold_R_bin116_k1	lcl|CALPDT010000004.1_cds_CAH6419063.1_245	30.8458	402	non-Lemonade_creek_hotspring
uncultured_virus_scaffold_R_bin116_k1	lcl|CALPDT010000004.1_cds_CAH6419064.1_246	39.7531	405	non-Lemonade_creek_hotspring
uncultured_virus_scaffold_R_bin116_k1	lcl|CALPDT010000004.1_cds_CAH6419065.1_247	31.4394	528	non-Lemonade_creek_hotspring
uncultured_virus_scaffold_R_bin116_k1	lcl|CALPDT010000004.1_cds_CAH6419066.1_248	35.7002	507	non-Lemonade_creek_hotspring
uncultured_virus_scaffold_R_bin116_k1	lcl|CALPDT010000004.1_cds_CAH6419067.1_249	30.6954	417	non-Lemonade_creek_hotspring
uncultured_virus_scaffold_R_bin116_k1	lcl|CALPDT010000004.1_cds_CAH6419068.1_250	31.8182	264	non-Lemonade_creek_hotspring
uncultured_virus_scaffold_R_bin116_k1	lcl|CALPDT010000004.1_cds_CAH6419069.1_251	36.6391	363	non-Lemonade_creek_hotspring
uncultured_virus_scaffold_R_bin116_k1	lcl|CALPDT010000004.1_cds_CAH6419070.1_252	35.1754	1140	non-Lemonade_creek_hotspring
uncultured_virus_scaffold_R_bin116_k1	lcl|CALPDT010000004.1_cds_CAH6419071.1_253	34.3832	1143	non-Lemonade_creek_hotspring
uncultured_virus_scaffold_R_bin116_k1	lcl|CALPDT010000004.1_cds_CAH6419072.1_254	33.5878	786	non-Lemonade_creek_hotspring
uncultured_virus_scaffold_R_bin116_k1	lcl|CALPDT010000004.1_cds_CAH6419073.1_255	35.7285	1002	non-Lemonade_creek_hotspring
uncultured_virus_scaffold_R_bin116_k1	lcl|CALPDT010000004.1_cds_CAH6419074.1_256	29.5775	213	non-Lemonade_creek_hotspring
uncultured_virus_scaffold_R_bin116_k1	lcl|CALPDT010000004.1_cds_CAH6419075.1_257	34.2711	1173	non-Lemonade_creek_hotspring
uncultured_virus_scaffold_R_bin116_k1	lcl|CALPDT010000004.1_cds_CAH6419076.1_258	25.9259	243	non-Lemonade_creek_hotspring
uncultured_virus_scaffold_R_bin116_k1	lcl|CALPDT010000004.1_cds_CAH6419077.1_259	38.313	984	non-Lemonade_creek_hotspring
uncultured_virus_scaffold_R_bin116_k1	lcl|CALPDT010000004.1_cds_CAH6419078.1_260	29.2929	198	non-Lemonade_creek_hotspring
uncultured_virus_scaffold_R_bin116_k1	lcl|CALPDT010000004.1_cds_CAH6419079.1_261	33.9286	336	non-Lemonade_creek_hotspring
uncultured_virus_scaffold_R_bin116_k1	lcl|CALPDT010000004.1_cds_CAH6419080.1_262	33.4734	714	non-Lemonade_creek_hotspring
uncultured_virus_scaffold_R_bin116_k1	lcl|CALPDT010000004.1_cds_CAH6419081.1_263	36.7232	885	non-Lemonade_creek_hotspring
uncultured_virus_scaffold_R_bin116_k1	lcl|CALPDT010000004.1_cds_CAH6419082.1_264	29.5455	132	non-Lemonade_creek_hotspring
uncultured_virus_scaffold_R_bin116_k1	lcl|CALPDT010000004.1_cds_CAH6419083.1_265	36.5526	1491	non-Lemonade_creek_hotspring
uncultured_virus_scaffold_R_bin116_k1	lcl|CALPDT010000004.1_cds_CAH6419084.1_266	32.8042	1512	non-Lemonade_creek_hotspring
uncultured_virus_scaffold_R_bin116_k1	lcl|CALPDT010000004.1_cds_CAH6419085.1_267	40.3226	186	non-Lemonade_creek_hotspring
uncultured_virus_scaffold_R_bin116_k1	lcl|CALPDT010000004.1_cds_CAH6419086.1_268	28.1008	1032	non-Lemonade_creek_hotspring
uncultured_virus_scaffold_R_bin116_k1	lcl|CALPDT010000004.1_cds_CAH6419087.1_269	37.6369	1278	non-Lemonade_creek_hotspring
uncultured_virus_scaffold_R_bin116_k1	lcl|CALPDT010000004.1_cds_CAH6419088.1_270	36.214	486	non-Lemonade_creek_hotspring
uncultured_virus_scaffold_R_bin116_k1	lcl|CALPDT010000004.1_cds_CAH6419089.1_271	36.1789	492	non-Lemonade_creek_hotspring
uncultured_virus_scaffold_R_bin116_k1	lcl|CALPDT010000004.1_cds_CAH6419090.1_272	33.7942	651	non-Lemonade_creek_hotspring
uncultured_virus_scaffold_R_bin116_k1	lcl|CALPDT010000004.1_cds_CAH6419091.1_273	35.2617	363	non-Lemonade_creek_hotspring
uncultured_virus_scaffold_R_bin116_k1	lcl|CALPDT010000004.1_cds_CAH6419092.1_274	32.3045	486	non-Lemonade_creek_hotspring
uncultured_virus_scaffold_R_bin116_k1	lcl|CALPDT010000004.1_cds_CAH6419093.1_275	30.6911	492	non-Lemonade_creek_hotspring
uncultured_virus_scaffold_R_bin116_k1	lcl|CALPDT010000004.1_cds_CAH6419094.1_276	34.3137	306	non-Lemonade_creek_hotspring
uncultured_virus_scaffold_R_bin116_k1	lcl|CALPDT010000004.1_cds_CAH6419095.1_277	33.9785	465	non-Lemonade_creek_hotspring
uncultured_virus_scaffold_R_bin116_k1	lcl|CALPDT010000004.1_cds_CAH6419096.1_278	35.9057	933	non-Lemonade_creek_hotspring
uncultured_virus_scaffold_R_bin116_k1	lcl|CALPDT010000004.1_cds_CAH6419097.1_279	34.2441	549	non-Lemonade_creek_hotspring
uncultured_virus_scaffold_R_bin116_k1	lcl|CALPDT010000004.1_cds_CAH6419098.1_280	36.5493	2301	non-Lemonade_creek_hotspring
uncultured_virus_scaffold_R_bin116_k1	lcl|CALPDT010000004.1_cds_CAH6419099.1_281	34.5566	327	non-Lemonade_creek_hotspring
uncultured_virus_scaffold_R_bin116_k1	lcl|CALPDT010000004.1_cds_CAH6419100.1_282	37.9958	1437	non-Lemonade_creek_hotspring
uncultured_virus_scaffold_R_bin116_k1	lcl|CALPDT010000004.1_cds_CAH6419101.1_283	37.5	336	non-Lemonade_creek_hotspring
uncultured_virus_scaffold_R_bin116_k1	lcl|CALPDT010000004.1_cds_CAH6419102.1_284	38.3155	843	non-Lemonade_creek_hotspring
uncultured_virus_scaffold_R_bin116_k1	lcl|CALPDT010000004.1_cds_CAH6419103.1_285	36.4238	453	non-Lemonade_creek_hotspring
uncultured_virus_scaffold_R_bin116_k1	lcl|CALPDT010000004.1_cds_CAH6419104.1_286	37.3333	450	non-Lemonade_creek_hotspring
uncultured_virus_scaffold_R_bin116_k1	lcl|CALPDT010000004.1_cds_CAH6419105.1_287	43.6123	681	non-Lemonade_creek_hotspring
uncultured_virus_scaffold_R_bin116_k1	lcl|CALPDT010000004.1_cds_CAH6419106.1_288	44.942	603	non-Lemonade_creek_hotspring
uncultured_virus_scaffold_R_bin116_k1	lcl|CALPDT010000004.1_cds_CAH6419107.1_289	42.2222	135	non-Lemonade_creek_hotspring
uncultured_virus_scaffold_R_bin116_k1	lcl|CALPDT010000004.1_cds_CAH6419108.1_290	42.0635	2268	non-Lemonade_creek_hotspring
uncultured_virus_scaffold_R_bin116_k1	lcl|CALPDT010000004.1_cds_CAH6419109.1_291	33.7013	1359	non-Lemonade_creek_hotspring
uncultured_virus_scaffold_R_bin116_k1	lcl|CALPDT010000004.1_cds_CAH6419110.1_292	34.4872	780	non-Lemonade_creek_hotspring
uncultured_virus_scaffold_R_bin116_k1	lcl|CALPDT010000004.1_cds_CAH6419111.1_293	31.1037	897	non-Lemonade_creek_hotspring
uncultured_virus_scaffold_R_bin116_k1	lcl|CALPDT010000004.1_cds_CAH6419112.1_294	33.0383	678	non-Lemonade_creek_hotspring
uncultured_virus_scaffold_R_bin116_k1	lcl|CALPDT010000004.1_cds_CAH6419113.1_295	30.2839	951	non-Lemonade_creek_hotspring
uncultured_virus_scaffold_R_bin116_k1	lcl|CALPDT010000004.1_cds_CAH6419114.1_296	35.8025	648	non-Lemonade_creek_hotspring
uncultured_virus_scaffold_R_bin116_k1	lcl|CALPDT010000004.1_cds_CAH6419115.1_297	34.6626	978	non-Lemonade_creek_hotspring
uncultured_virus_scaffold_R_bin116_k1	lcl|CALPDT010000004.1_cds_CAH6419116.1_298	35.1351	333	non-Lemonade_creek_hotspring
uncultured_virus_scaffold_R_bin116_k1	lcl|CALPDT010000004.1_cds_CAH6419117.1_299	32.2368	456	non-Lemonade_creek_hotspring
uncultured_virus_scaffold_R_bin116_k1	lcl|CALPDT010000004.1_cds_CAH6419118.1_300	30.3123	2946	non-Lemonade_creek_hotspring
uncultured_virus_scaffold_R_bin116_k1	lcl|CALPDT010000004.1_cds_CAH6419119.1_301	24.5791	297	non-Lemonade_creek_hotspring
uncultured_virus_scaffold_R_bin116_k1	lcl|CALPDT010000004.1_cds_CAH6419120.1_302	30	180	non-Lemonade_creek_hotspring
uncultured_virus_scaffold_R_bin116_k1	lcl|CALPDT010000004.1_cds_CAH6419121.1_303	29.8368	429	non-Lemonade_creek_hotspring
uncultured_virus_scaffold_R_bin116_k1	lcl|CALPDT010000004.1_cds_CAH6419122.1_304	32.5926	810	non-Lemonade_creek_hotspring
uncultured_virus_scaffold_R_bin116_k1	lcl|CALPDT010000004.1_cds_CAH6419123.1_305	37.5909	963	non-Lemonade_creek_hotspring
uncultured_virus_scaffold_R_bin116_k1	lcl|CALPDT010000004.1_cds_CAH6419124.1_306	43.7956	2055	non-Lemonade_creek_hotspring
uncultured_virus_scaffold_R_bin116_k1	lcl|CALPDT010000004.1_cds_CAH6419125.1_307	31.3492	252	non-Lemonade_creek_hotspring
uncultured_virus_scaffold_R_bin116_k1	lcl|CALPDT010000004.1_cds_CAH6419126.1_308	38.3801	1605	non-Lemonade_creek_hotspring
uncultured_virus_scaffold_R_bin116_k1	lcl|CALPDT010000004.1_cds_CAH6419127.1_309	36.8012	1932	non-Lemonade_creek_hotspring
uncultured_virus_scaffold_R_bin116_k1	lcl|CALPDT010000004.1_cds_CAH6419128.1_310	33.7255	255	non-Lemonade_creek_hotspring
uncultured_virus_scaffold_R_bin116_k1	lcl|CALPDT010000004.1_cds_CAH6419129.1_311	33.871	186	non-Lemonade_creek_hotspring
uncultured_virus_scaffold_R_bin116_k1	lcl|CALPDT010000004.1_cds_CAH6419130.1_312	33.6667	300	non-Lemonade_creek_hotspring
uncultured_virus_scaffold_R_bin116_k1	lcl|CALPDT010000004.1_cds_CAH6419131.1_313	32.6984	945	non-Lemonade_creek_hotspring
uncultured_virus_scaffold_R_bin116_k1	lcl|CALPDT010000004.1_cds_CAH6419132.1_314	35.6551	603	non-Lemonade_creek_hotspring
uncultured_virus_scaffold_R_bin116_k1	lcl|CALPDT010000004.1_cds_CAH6419133.1_315	38.7755	294	non-Lemonade_creek_hotspring
uncultured_virus_scaffold_R_bin116_k1	lcl|CALPDT010000004.1_cds_CAH6419134.1_316	41.9048	525	non-Lemonade_creek_hotspring
uncultured_virus_scaffold_R_bin116_k1	lcl|CALPDT010000004.1_cds_CAH6419135.1_317	36.7925	1272	non-Lemonade_creek_hotspring
uncultured_virus_scaffold_R_bin116_k1	lcl|CALPDT010000004.1_cds_CAH6419136.1_318	39.307	837	non-Lemonade_creek_hotspring
uncultured_virus_scaffold_R_bin116_k1	lcl|CALPDT010000004.1_cds_CAH6419137.1_319	38.1654	1221	non-Lemonade_creek_hotspring
uncultured_virus_scaffold_R_bin116_k1	lcl|CALPDT010000004.1_cds_CAH6419138.1_320	38.493	1221	non-Lemonade_creek_hotspring
uncultured_virus_scaffold_R_bin116_k1	lcl|CALPDT010000004.1_cds_CAH6419139.1_321	36.2155	798	non-Lemonade_creek_hotspring
uncultured_virus_scaffold_R_bin116_k1	lcl|CALPDT010000004.1_cds_CAH6419140.1_322	36.5915	798	non-Lemonade_creek_hotspring
uncultured_virus_scaffold_R_bin116_k1	lcl|CALPDT010000004.1_cds_CAH6419141.1_323	33.2364	1032	non-Lemonade_creek_hotspring
uncultured_virus_scaffold_R_bin116_k1	lcl|CALPDT010000004.1_cds_CAH6419142.1_324	32.8665	1071	non-Lemonade_creek_hotspring
uncultured_virus_scaffold_R_bin116_k1	lcl|CALPDT010000004.1_cds_CAH6419143.1_325	29.4118	204	non-Lemonade_creek_hotspring
uncultured_virus_scaffold_R_bin116_k1	lcl|CALPDT010000004.1_cds_CAH6419144.1_326	36.3909	1668	non-Lemonade_creek_hotspring
uncultured_virus_scaffold_R_bin116_k1	lcl|CALPDT010000004.1_cds_CAH6419145.1_327	31.954	435	non-Lemonade_creek_hotspring
uncultured_virus_scaffold_R_bin116_k1	lcl|CALPDT010000004.1_cds_CAH6419146.1_328	30.086	1047	non-Lemonade_creek_hotspring
uncultured_virus_scaffold_R_bin116_k1	lcl|CALPDT010000004.1_cds_CAH6419147.1_329	32.3917	531	non-Lemonade_creek_hotspring
uncultured_virus_scaffold_R_bin116_k1	lcl|CALPDT010000004.1_cds_CAH6419148.1_330	33.7526	477	non-Lemonade_creek_hotspring
uncultured_virus_scaffold_R_bin116_k1	lcl|CALPDT010000004.1_cds_CAH6419149.1_331	34.904	573	non-Lemonade_creek_hotspring
uncultured_virus_scaffold_R_bin116_k1	lcl|CALPDT010000004.1_cds_CAH6419150.1_332	39.0887	1251	non-Lemonade_creek_hotspring
uncultured_virus_scaffold_R_bin116_k1	lcl|CALPDT010000004.1_cds_CAH6419151.1_333	35.2166	531	non-Lemonade_creek_hotspring
uncultured_virus_scaffold_R_bin116_k1	lcl|CALPDT010000004.1_cds_CAH6419152.1_334	33.1197	1404	non-Lemonade_creek_hotspring
uncultured_virus_scaffold_R_bin116_k1	lcl|CALPDT010000004.1_cds_CAH6419153.1_335	32.5333	375	non-Lemonade_creek_hotspring
uncultured_virus_scaffold_R_bin116_k1	lcl|CALPDT010000004.1_cds_CAH6419154.1_336	33.1133	909	non-Lemonade_creek_hotspring
uncultured_virus_scaffold_R_bin116_k1	lcl|CALPDT010000004.1_cds_CAH6419155.1_337	33.6207	348	non-Lemonade_creek_hotspring
uncultured_virus_scaffold_R_bin116_k1	lcl|CALPDT010000004.1_cds_CAH6419156.1_338	27.5862	174	non-Lemonade_creek_hotspring
uncultured_virus_scaffold_R_bin116_k1	lcl|CALPDT010000004.1_cds_CAH6419157.1_339	35.0187	534	non-Lemonade_creek_hotspring
uncultured_virus_scaffold_R_bin116_k1	lcl|CALPDT010000004.1_cds_CAH6419158.1_340	35.5805	801	non-Lemonade_creek_hotspring
uncultured_virus_scaffold_R_bin116_k1	lcl|CALPDT010000004.1_cds_CAH6419159.1_341	34.8611	720	non-Lemonade_creek_hotspring
uncultured_virus_scaffold_R_bin116_k1	lcl|CALPDT010000004.1_cds_CAH6419160.1_342	36.1357	678	non-Lemonade_creek_hotspring
uncultured_virus_scaffold_R_bin116_k1	lcl|CALPDT010000004.1_cds_CAH6419161.1_343	38.0645	465	non-Lemonade_creek_hotspring
uncultured_virus_scaffold_R_bin116_k1	lcl|CALPDT010000004.1_cds_CAH6419162.1_344	35.1166	729	non-Lemonade_creek_hotspring
uncultured_virus_scaffold_R_bin116_k1	lcl|CALPDT010000004.1_cds_CAH6419163.1_345	34.8548	723	non-Lemonade_creek_hotspring
uncultured_virus_scaffold_R_bin116_k1	lcl|CALPDT010000004.1_cds_CAH6419164.1_346	34.5938	714	non-Lemonade_creek_hotspring
uncultured_virus_scaffold_R_bin116_k1	lcl|CALPDT010000004.1_cds_CAH6419165.1_347	36.4341	774	non-Lemonade_creek_hotspring
uncultured_virus_scaffold_R_bin116_k1	lcl|CALPDT010000004.1_cds_CAH6419166.1_348	36.0784	765	non-Lemonade_creek_hotspring
uncultured_virus_scaffold_R_bin116_k1	lcl|CALPDT010000004.1_cds_CAH6419167.1_349	34.3915	756	non-Lemonade_creek_hotspring
uncultured_virus_scaffold_R_bin116_k1	lcl|CALPDT010000004.1_cds_CAH6419168.1_350	34.9528	741	non-Lemonade_creek_hotspring
uncultured_virus_scaffold_R_bin116_k1	lcl|CALPDT010000004.1_cds_CAH6419169.1_351	34.3313	501	non-Lemonade_creek_hotspring
uncultured_virus_scaffold_R_bin116_k1	lcl|CALPDT010000004.1_cds_CAH6419170.1_352	30.5842	582	non-Lemonade_creek_hotspring
uncultured_virus_scaffold_R_bin116_k1	lcl|CALPDT010000004.1_cds_CAH6419171.1_353	35.5641	1569	non-Lemonade_creek_hotspring
uncultured_virus_scaffold_R_bin116_k1	lcl|CALPDT010000004.1_cds_CAH6419172.1_354	35.7002	507	non-Lemonade_creek_hotspring
uncultured_virus_scaffold_R_bin116_k1	lcl|CALPDT010000004.1_cds_CAH6419173.1_355	31.7739	513	non-Lemonade_creek_hotspring
uncultured_virus_scaffold_R_bin116_k1	lcl|CALPDT010000004.1_cds_CAH6419174.1_356	37.2751	1167	non-Lemonade_creek_hotspring
uncultured_virus_scaffold_R_bin116_k1	lcl|CALPDT010000004.1_cds_CAH6419175.1_357	33.615	2130	non-Lemonade_creek_hotspring
uncultured_virus_scaffold_R_bin116_k1	lcl|CALPDT010000004.1_cds_CAH6419176.1_358	30.8793	489	non-Lemonade_creek_hotspring
uncultured_virus_scaffold_R_bin116_k1	lcl|CALPDT010000004.1_cds_CAH6419177.1_359	36.7384	558	non-Lemonade_creek_hotspring
uncultured_virus_scaffold_R_bin116_k1	lcl|CALPDT010000004.1_cds_CAH6419178.1_360	32.8283	396	non-Lemonade_creek_hotspring
uncultured_virus_scaffold_R_bin116_k1	lcl|CALPDT010000004.1_cds_CAH6419179.1_361	33.2338	1005	non-Lemonade_creek_hotspring
uncultured_virus_scaffold_R_bin116_k1	lcl|CALPDT010000004.1_cds_CAH6419180.1_362	36.8421	342	non-Lemonade_creek_hotspring
uncultured_virus_scaffold_R_bin116_k1	lcl|CALPDT010000004.1_cds_CAH6419181.1_363	32.5688	654	non-Lemonade_creek_hotspring
uncultured_virus_scaffold_R_bin116_k1	lcl|CALPDT010000004.1_cds_CAH6419182.1_364	33.4667	750	non-Lemonade_creek_hotspring
uncultured_virus_scaffold_R_bin116_k1	lcl|CALPDT010000004.1_cds_CAH6419183.1_365	35.8757	1416	non-Lemonade_creek_hotspring
uncultured_virus_scaffold_R_bin116_k1	lcl|CALPDT010000004.1_cds_CAH6419184.1_366	36.0624	513	non-Lemonade_creek_hotspring
uncultured_virus_scaffold_R_bin116_k1	lcl|CALPDT010000004.1_cds_CAH6419185.1_367	32.2917	384	non-Lemonade_creek_hotspring
uncultured_virus_scaffold_R_bin116_k1	lcl|CALPDT010000004.1_cds_CAH6419186.1_368	37.5116	1077	non-Lemonade_creek_hotspring
uncultured_virus_scaffold_R_bin116_k1	lcl|CALPDT010000004.1_cds_CAH6419187.1_369	35.6989	465	non-Lemonade_creek_hotspring
uncultured_virus_scaffold_R_bin116_k1	lcl|CALPDT010000004.1_cds_CAH6419188.1_370	33.9216	510	non-Lemonade_creek_hotspring
uncultured_virus_scaffold_R_bin116_k1	lcl|CALPDT010000004.1_cds_CAH6419189.1_371	30.5556	396	non-Lemonade_creek_hotspring
uncultured_virus_scaffold_R_bin116_k1	lcl|CALPDT010000004.1_cds_CAH6419190.1_372	28.9216	408	non-Lemonade_creek_hotspring
uncultured_virus_scaffold_R_bin116_k1	lcl|CALPDT010000004.1_cds_CAH6419191.1_373	27.193	114	non-Lemonade_creek_hotspring
uncultured_virus_scaffold_R_bin116_k1	lcl|CALPDT010000004.1_cds_CAH6419192.1_374	41.7936	591	non-Lemonade_creek_hotspring
uncultured_virus_scaffold_R_bin116_k1	lcl|CALPDT010000004.1_cds_CAH6419193.1_375	34.6154	3510	non-Lemonade_creek_hotspring
uncultured_virus_scaffold_R_bin116_k1	lcl|CALPDT010000004.1_cds_CAH6419194.1_376	32.9201	726	non-Lemonade_creek_hotspring
uncultured_virus_scaffold_R_bin116_k1	lcl|CALPDT010000004.1_cds_CAH6419195.1_377	32.2684	939	non-Lemonade_creek_hotspring
uncultured_virus_scaffold_R_bin116_k1	lcl|CALPDT010000004.1_cds_CAH6419196.1_378	31.3131	396	non-Lemonade_creek_hotspring
uncultured_virus_scaffold_R_bin116_k1	lcl|CALPDT010000004.1_cds_CAH6419197.1_379	32.4365	669	non-Lemonade_creek_hotspring
uncultured_virus_scaffold_R_bin116_k1	lcl|CALPDT010000004.1_cds_CAH6419198.1_380	31.994	1344	non-Lemonade_creek_hotspring
uncultured_virus_scaffold_R_bin116_k1	lcl|CALPDT010000004.1_cds_CAH6419199.1_381	35.1551	3513	non-Lemonade_creek_hotspring
uncultured_virus_scaffold_R_bin116_k1	lcl|CALPDT010000004.1_cds_CAH6419200.1_382	42.6357	129	non-Lemonade_creek_hotspring
uncultured_virus_scaffold_R_bin116_k1	lcl|CALPDT010000004.1_cds_CAH6419201.1_383	32.4074	432	non-Lemonade_creek_hotspring
uncultured_virus_scaffold_R_bin116_k1	lcl|CALPDT010000004.1_cds_CAH6419202.1_384	34.5238	252	non-Lemonade_creek_hotspring
uncultured_virus_scaffold_R_bin116_k1	lcl|CALPDT010000004.1_cds_CAH6419203.1_385	36.0656	549	non-Lemonade_creek_hotspring
uncultured_virus_scaffold_R_bin116_k1	lcl|CALPDT010000004.1_cds_CAH6419204.1_386	31.1621	4836	non-Lemonade_creek_hotspring
uncultured_virus_scaffold_R_bin116_k1	lcl|CALPDT010000004.1_cds_CAH6419205.1_387	34.6154	156	non-Lemonade_creek_hotspring
uncultured_virus_scaffold_R_bin116_k1	lcl|CALPDT010000004.1_cds_CAH6419206.1_388	31.1499	1374	non-Lemonade_creek_hotspring
uncultured_virus_scaffold_R_bin116_k1	lcl|CALPDT010000004.1_cds_CAH6419207.1_389	27.5986	558	non-Lemonade_creek_hotspring
uncultured_virus_scaffold_R_bin116_k1	lcl|CALPDT010000004.1_cds_CAH6419208.1_390	34.3607	876	non-Lemonade_creek_hotspring
uncultured_virus_scaffold_R_bin116_k1	lcl|CALPDT010000004.1_cds_CAH6419209.1_391	37.8995	438	non-Lemonade_creek_hotspring
uncultured_virus_scaffold_R_bin116_k1	lcl|CALPDT010000004.1_cds_CAH6419210.1_392	33.8983	177	non-Lemonade_creek_hotspring
uncultured_virus_scaffold_R_bin116_k1	lcl|CALPDT010000004.1_cds_CAH6419211.1_393	30.4795	876	non-Lemonade_creek_hotspring
uncultured_virus_scaffold_R_bin116_k1	lcl|CALPDT010000004.1_cds_CAH6419212.1_394	36.7347	882	non-Lemonade_creek_hotspring
uncultured_virus_scaffold_R_bin116_k1	lcl|CALPDT010000004.1_cds_CAH6419213.1_395	39.0873	1008	non-Lemonade_creek_hotspring
uncultured_virus_scaffold_R_bin116_k1	lcl|CALPDT010000004.1_cds_CAH6419214.1_396	29.7436	585	non-Lemonade_creek_hotspring
uncultured_virus_scaffold_R_bin116_k1	lcl|CALPDT010000004.1_cds_CAH6419215.1_397	31.1295	363	non-Lemonade_creek_hotspring
uncultured_virus_scaffold_R_bin116_k1	lcl|CALPDT010000004.1_cds_CAH6419216.1_398	40.8497	306	non-Lemonade_creek_hotspring
uncultured_virus_scaffold_R_bin116_k1	lcl|CALPDT010000004.1_cds_CAH6419217.1_399	32.8395	405	non-Lemonade_creek_hotspring
uncultured_virus_scaffold_R_bin116_k1	lcl|CALPDT010000004.1_cds_CAH6419218.1_400	36.1953	594	non-Lemonade_creek_hotspring
uncultured_virus_scaffold_R_bin116_k1	lcl|CALPDT010000004.1_cds_CAH6419219.1_401	37.5774	2262	non-Lemonade_creek_hotspring
uncultured_virus_scaffold_R_bin116_k1	lcl|CALPDT010000004.1_cds_CAH6419220.1_402	31.6384	354	non-Lemonade_creek_hotspring
uncultured_virus_scaffold_R_bin116_k1	lcl|CALPDT010000004.1_cds_CAH6419221.1_403	30.1155	1212	non-Lemonade_creek_hotspring
uncultured_virus_scaffold_R_bin116_k1	lcl|CALPDT010000004.1_cds_CAH6419222.1_404	35.1724	870	non-Lemonade_creek_hotspring
uncultured_virus_scaffold_R_bin116_k1	lcl|CALPDT010000004.1_cds_CAH6419223.1_405	32.1705	516	non-Lemonade_creek_hotspring
uncultured_virus_scaffold_R_bin116_k1	lcl|CALPDT010000004.1_cds_CAH6419224.1_406	41.9954	1293	non-Lemonade_creek_hotspring
uncultured_virus_scaffold_R_bin116_k1	lcl|CALPDT010000004.1_cds_CAH6419225.1_407	30.2326	516	non-Lemonade_creek_hotspring
uncultured_virus_scaffold_R_bin116_k1	lcl|CALPDT010000004.1_cds_CAH6419226.1_408	29.4659	543	non-Lemonade_creek_hotspring
uncultured_virus_scaffold_R_bin116_k1	lcl|CALPDT010000004.1_cds_CAH6419227.1_409	30.8642	405	non-Lemonade_creek_hotspring
uncultured_virus_scaffold_R_bin116_k1	lcl|CALPDT010000004.1_cds_CAH6419228.1_410	35.3933	1068	non-Lemonade_creek_hotspring
uncultured_virus_scaffold_R_bin116_k1	lcl|CALPDT010000004.1_cds_CAH6419229.1_411	38.4506	1407	non-Lemonade_creek_hotspring
uncultured_virus_scaffold_R_bin116_k1	lcl|CALPDT010000004.1_cds_CAH6419230.1_412	30.5952	840	non-Lemonade_creek_hotspring
uncultured_virus_scaffold_R_bin116_k1	lcl|CALPDT010000004.1_cds_CAH6419231.1_413	32.4731	465	non-Lemonade_creek_hotspring
uncultured_virus_scaffold_R_bin116_k1	lcl|CALPDT010000004.1_cds_CAH6419232.1_414	28.1553	309	non-Lemonade_creek_hotspring
uncultured_virus_scaffold_R_bin116_k1	lcl|CALPDT010000004.1_cds_CAH6419233.1_415	37.5	1872	non-Lemonade_creek_hotspring
uncultured_virus_scaffold_R_bin116_k1	lcl|CALPDT010000004.1_cds_CAH6419234.1_416	33.0303	660	non-Lemonade_creek_hotspring
uncultured_virus_scaffold_R_bin116_k1	lcl|CALPDT010000004.1_cds_CAH6419235.1_417	29.4064	1095	non-Lemonade_creek_hotspring
uncultured_virus_scaffold_R_bin116_k1	lcl|CALPDT010000004.1_cds_CAH6419236.1_418	31.2261	522	non-Lemonade_creek_hotspring
uncultured_virus_scaffold_R_bin116_k1	lcl|CALPDT010000004.1_cds_CAH6419237.1_419	32.9932	294	non-Lemonade_creek_hotspring
uncultured_virus_scaffold_R_bin116_k1	lcl|CALPDT010000004.1_cds_CAH6419238.1_420	35.205	2244	non-Lemonade_creek_hotspring
uncultured_virus_scaffold_R_bin116_k1	lcl|CALPDT010000004.1_cds_CAH6419239.1_421	32.4713	348	non-Lemonade_creek_hotspring
uncultured_virus_scaffold_R_bin116_k1	lcl|CALPDT010000004.1_cds_CAH6419240.1_422	37.1703	417	non-Lemonade_creek_hotspring
uncultured_virus_scaffold_R_bin116_k1	lcl|CALPDT010000004.1_cds_CAH6419241.1_423	33	1200	non-Lemonade_creek_hotspring
uncultured_virus_scaffold_R_bin116_k1	lcl|CALPDT010000004.1_cds_CAH6419242.1_424	36.7841	1362	non-Lemonade_creek_hotspring
uncultured_virus_scaffold_R_bin116_k1	lcl|CALPDT010000004.1_cds_CAH6419243.1_425	31.1637	507	non-Lemonade_creek_hotspring
uncultured_virus_scaffold_R_bin116_k1	lcl|CALPDT010000004.1_cds_CAH6419244.1_426	26.6284	1044	non-Lemonade_creek_hotspring
uncultured_virus_scaffold_R_bin116_k1	lcl|CALPDT010000004.1_cds_CAH6419245.1_427	26.1261	111	non-Lemonade_creek_hotspring
uncultured_virus_scaffold_R_bin116_k1	lcl|CALPDT010000004.1_cds_CAH6419246.1_428	28.5285	666	non-Lemonade_creek_hotspring
uncultured_virus_scaffold_R_bin116_k1	lcl|CALPDT010000004.1_cds_CAH6419247.1_429	29.8413	315	non-Lemonade_creek_hotspring
uncultured_virus_scaffold_R_bin116_k1	lcl|CALPDT010000004.1_cds_CAH6419248.1_430	34.2803	528	non-Lemonade_creek_hotspring
uncultured_virus_scaffold_R_bin116_k1	lcl|CALPDT010000004.1_cds_CAH6419249.1_431	34.188	351	non-Lemonade_creek_hotspring
uncultured_virus_scaffold_R_bin116_k1	lcl|CALPDT010000004.1_cds_CAH6419250.1_432	30.4348	138	non-Lemonade_creek_hotspring
uncultured_virus_scaffold_R_bin116_k1	lcl|CALPDT010000004.1_cds_CAH6419251.1_433	39.3939	495	non-Lemonade_creek_hotspring
uncultured_virus_scaffold_R_bin116_k1	lcl|CALPDT010000004.1_cds_CAH6419252.1_434	38.0682	528	non-Lemonade_creek_hotspring
uncultured_virus_scaffold_R_bin116_k1	lcl|CALPDT010000004.1_cds_CAH6419253.1_435	39.2157	204	non-Lemonade_creek_hotspring
uncultured_virus_scaffold_R_bin116_k1	lcl|CALPDT010000004.1_cds_CAH6419254.1_436	28.0822	438	non-Lemonade_creek_hotspring
uncultured_virus_scaffold_R_bin116_k1	lcl|CALPDT010000004.1_cds_CAH6419255.1_437	34.5538	1311	non-Lemonade_creek_hotspring
uncultured_virus_scaffold_R_bin116_k1	lcl|CALPDT010000004.1_cds_CAH6419256.1_438	42.9719	249	non-Lemonade_creek_hotspring
uncultured_virus_scaffold_R_bin116_k1	lcl|CALPDT010000004.1_cds_CAH6419257.1_439	33.8009	1497	non-Lemonade_creek_hotspring
uncultured_virus_scaffold_R_bin116_k1	lcl|CALPDT010000004.1_cds_CAH6419258.1_440	34.7588	912	non-Lemonade_creek_hotspring
uncultured_virus_scaffold_R_bin116_k1	lcl|CALPDT010000004.1_cds_CAH6419259.1_441	39.3939	132	non-Lemonade_creek_hotspring
uncultured_virus_scaffold_R_bin116_k1	lcl|CALPDT010000004.1_cds_CAH6419260.1_442	33.3333	285	non-Lemonade_creek_hotspring
uncultured_virus_scaffold_R_bin116_k1	lcl|CALPDT010000004.1_cds_CAH6419261.1_443	31.9088	351	non-Lemonade_creek_hotspring
uncultured_virus_scaffold_R_bin116_k1	lcl|CALPDT010000004.1_cds_CAH6419262.1_444	35.3042	1167	non-Lemonade_creek_hotspring
uncultured_virus_scaffold_R_bin116_k1	lcl|CALPDT010000004.1_cds_CAH6419263.1_445	37.1469	708	non-Lemonade_creek_hotspring
uncultured_virus_scaffold_R_bin116_k1	lcl|CALPDT010000004.1_cds_CAH6419264.1_446	42.0635	1638	non-Lemonade_creek_hotspring
uncultured_virus_scaffold_R_bin116_k1	lcl|CALPDT010000004.1_cds_CAH6419265.1_447	36.7248	1032	non-Lemonade_creek_hotspring
uncultured_virus_scaffold_R_bin116_k1	lcl|CALPDT010000004.1_cds_CAH6419266.1_448	36.6279	516	non-Lemonade_creek_hotspring
uncultured_virus_scaffold_R_bin116_k1	lcl|CALPDT010000004.1_cds_CAH6419267.1_449	33.2454	2274	non-Lemonade_creek_hotspring
uncultured_virus_scaffold_R_bin116_k1	lcl|CALPDT010000004.1_cds_CAH6419268.1_450	30.6011	183	non-Lemonade_creek_hotspring
uncultured_virus_scaffold_R_bin116_k1	lcl|CALPDT010000004.1_cds_CAH6419269.1_451	38.2103	2235	non-Lemonade_creek_hotspring
uncultured_virus_scaffold_R_bin116_k1	lcl|CALPDT010000004.1_cds_CAH6419270.1_452	34.6995	732	non-Lemonade_creek_hotspring
uncultured_virus_scaffold_R_bin116_k1	lcl|CALPDT010000004.1_cds_CAH6419271.1_453	34.4304	1185	non-Lemonade_creek_hotspring
uncultured_virus_scaffold_R_bin116_k1	lcl|CALPDT010000004.1_cds_CAH6419272.1_454	43.4866	1044	non-Lemonade_creek_hotspring
uncultured_virus_scaffold_R_bin116_k1	lcl|CALPDT010000004.1_cds_CAH6419273.1_455	35.097	567	non-Lemonade_creek_hotspring
uncultured_virus_scaffold_R_bin116_k1	lcl|CALPDT010000004.1_cds_CAH6419274.1_456	35.6754	1836	non-Lemonade_creek_hotspring
uncultured_virus_scaffold_R_bin116_k1	lcl|CALPDT010000004.1_cds_CAH6419275.1_457	45.6311	1236	non-Lemonade_creek_hotspring
uncultured_virus_scaffold_R_bin116_k1	lcl|CALPDT010000004.1_cds_CAH6419276.1_458	36.9002	2355	non-Lemonade_creek_hotspring
uncultured_virus_scaffold_R_bin116_k1	lcl|CALPDT010000004.1_cds_CAH6419277.1_459	29.955	444	non-Lemonade_creek_hotspring
uncultured_virus_scaffold_R_bin116_k1	lcl|CALPDT010000004.1_cds_CAH6419278.1_460	34.4322	546	non-Lemonade_creek_hotspring
uncultured_virus_scaffold_R_bin116_k1	lcl|CALPDT010000004.1_cds_CAH6419279.1_461	35.9571	2706	non-Lemonade_creek_hotspring
uncultured_virus_scaffold_R_bin116_k1	lcl|CALPDT010000004.1_cds_CAH6419280.1_462	41.1917	1158	non-Lemonade_creek_hotspring
uncultured_virus_scaffold_R_bin116_k1	lcl|CALPDT010000004.1_cds_CAH6419281.1_463	36.831	2373	non-Lemonade_creek_hotspring
uncultured_virus_scaffold_R_bin116_k1	lcl|CALPDT010000004.1_cds_CAH6419282.1_464	35.2201	636	non-Lemonade_creek_hotspring
uncultured_virus_scaffold_R_bin116_k1	lcl|CALPDT010000004.1_cds_CAH6419283.1_465	34.4758	1488	non-Lemonade_creek_hotspring
uncultured_virus_scaffold_R_bin116_k1	lcl|CALPDT010000004.1_cds_CAH6419284.1_466	32.549	255	non-Lemonade_creek_hotspring
uncultured_virus_scaffold_R_bin116_k1	lcl|CALPDT010000004.1_cds_CAH6419285.1_467	50.6059	4539	non-Lemonade_creek_hotspring
uncultured_virus_scaffold_R_bin116_k1	lcl|CALPDT010000004.1_cds_CAH6419286.1_468	40.3127	1791	non-Lemonade_creek_hotspring
uncultured_virus_scaffold_R_bin116_k1	lcl|CALPDT010000004.1_cds_CAH6419287.1_469	33.0556	360	non-Lemonade_creek_hotspring
uncultured_virus_scaffold_R_bin116_k1	lcl|CALPDT010000004.1_cds_CAH6419288.1_470	36.8056	288	non-Lemonade_creek_hotspring
uncultured_virus_scaffold_R_bin116_k1	lcl|CALPDT010000004.1_cds_CAH6419289.1_471	39.0901	1077	non-Lemonade_creek_hotspring
uncultured_virus_scaffold_R_bin116_k1	lcl|CALPDT010000004.1_cds_CAH6419290.1_472	35.3659	738	non-Lemonade_creek_hotspring
uncultured_virus_scaffold_R_bin116_k1	lcl|CALPDT010000004.1_cds_CAH6419291.1_473	29.6588	1143	non-Lemonade_creek_hotspring
uncultured_virus_scaffold_R_bin116_k1	lcl|CALPDT010000004.1_cds_CAH6419292.1_474	33.5979	378	non-Lemonade_creek_hotspring
uncultured_virus_scaffold_R_bin116_k1	lcl|CALPDT010000004.1_cds_CAH6419293.1_475	29.1859	651	non-Lemonade_creek_hotspring
uncultured_virus_scaffold_R_bin116_k1	lcl|CALPDT010000004.1_cds_CAH6419294.1_476	38.0032	621	non-Lemonade_creek_hotspring
uncultured_virus_scaffold_R_bin116_k1	lcl|CALPDT010000004.1_cds_CAH6419295.1_477	29.5455	264	non-Lemonade_creek_hotspring
uncultured_virus_scaffold_R_bin116_k1	lcl|CALPDT010000004.1_cds_CAH6419296.1_478	30.1913	1464	non-Lemonade_creek_hotspring
uncultured_virus_scaffold_R_bin116_k1	lcl|CALPDT010000004.1_cds_CAH6419297.1_479	29.3333	225	non-Lemonade_creek_hotspring
uncultured_virus_scaffold_R_bin116_k1	lcl|CALPDT010000004.1_cds_CAH6419298.1_480	30.6452	372	non-Lemonade_creek_hotspring
uncultured_virus_scaffold_R_bin116_k1	lcl|CALPDT010000004.1_cds_CAH6419299.1_481	32.4786	585	non-Lemonade_creek_hotspring
uncultured_virus_scaffold_R_bin116_k1	lcl|CALPDT010000004.1_cds_CAH6419300.1_482	40.7018	570	non-Lemonade_creek_hotspring
uncultured_virus_scaffold_R_bin116_k1	lcl|CALPDT010000004.1_cds_CAH6419301.1_483	37.8931	636	non-Lemonade_creek_hotspring
uncultured_virus_scaffold_R_bin116_k1	lcl|CALPDT010000004.1_cds_CAH6419302.1_484	35.4167	288	non-Lemonade_creek_hotspring
uncultured_virus_scaffold_R_bin116_k1	lcl|CALPDT010000004.1_cds_CAH6419303.1_485	31.7829	1290	non-Lemonade_creek_hotspring
uncultured_virus_scaffold_R_bin116_k1	lcl|CALPDT010000004.1_cds_CAH6419304.1_486	35.5367	3177	non-Lemonade_creek_hotspring
uncultured_virus_scaffold_R_bin116_k1	lcl|CALPDT010000004.1_cds_CAH6419305.1_487	35.6481	216	non-Lemonade_creek_hotspring
uncultured_virus_scaffold_R_bin116_k1	lcl|CALPDT010000004.1_cds_CAH6419306.1_488	40.0383	522	non-Lemonade_creek_hotspring
uncultured_virus_scaffold_R_bin116_k1	lcl|CALPDT010000004.1_cds_CAH6419307.1_489	33.6377	1314	non-Lemonade_creek_hotspring
uncultured_virus_scaffold_R_bin116_k1	lcl|CALPDT010000004.1_cds_CAH6419308.1_490	34.0388	567	non-Lemonade_creek_hotspring
uncultured_virus_scaffold_R_bin116_k1	lcl|CALPDT010000004.1_cds_CAH6419309.1_491	36.3842	1770	non-Lemonade_creek_hotspring
uncultured_virus_scaffold_R_bin116_k1	lcl|CALPDT010000004.1_cds_CAH6419310.1_492	32.2055	798	non-Lemonade_creek_hotspring
uncultured_virus_scaffold_R_bin116_k1	lcl|CALPDT010000004.1_cds_CAH6419311.1_493	34.2704	747	non-Lemonade_creek_hotspring
uncultured_virus_scaffold_R_bin116_k1	lcl|CALPDT010000004.1_cds_CAH6419312.1_494	32.1138	246	non-Lemonade_creek_hotspring
uncultured_virus_scaffold_R_bin116_k1	lcl|CALPDT010000004.1_cds_CAH6419313.1_495	35.4421	2703	non-Lemonade_creek_hotspring
uncultured_virus_scaffold_R_bin116_k1	lcl|CALPDT010000004.1_cds_CAH6419314.1_496	34.8566	1116	non-Lemonade_creek_hotspring
uncultured_virus_scaffold_R_bin116_k1	lcl|CALPDT010000004.1_cds_CAH6419315.1_497	30	270	non-Lemonade_creek_hotspring
uncultured_virus_scaffold_R_bin116_k1	lcl|CALPDT010000004.1_cds_CAH6419316.1_498	35.5878	621	non-Lemonade_creek_hotspring
uncultured_virus_scaffold_R_bin116_k1	lcl|CALPDT010000004.1_cds_CAH6419317.1_499	39.6032	1260	non-Lemonade_creek_hotspring
uncultured_virus_scaffold_R_bin116_k1	lcl|CALPDT010000004.1_cds_CAH6419318.1_500	31.8841	759	non-Lemonade_creek_hotspring
uncultured_virus_scaffold_R_bin116_k1	lcl|CALPDT010000004.1_cds_CAH6419319.1_501	39.2677	792	non-Lemonade_creek_hotspring
uncultured_virus_scaffold_R_bin116_k1	lcl|CALPDT010000004.1_cds_CAH6419320.1_502	32.7345	501	non-Lemonade_creek_hotspring
uncultured_virus_scaffold_R_bin116_k1	lcl|CALPDT010000004.1_cds_CAH6419321.1_503	35.0254	591	non-Lemonade_creek_hotspring
uncultured_virus_scaffold_R_bin116_k1	lcl|CALPDT010000004.1_cds_CAH6419322.1_504	39.2713	741	non-Lemonade_creek_hotspring
uncultured_virus_scaffold_R_bin116_k1	lcl|CALPDT010000004.1_cds_CAH6419323.1_505	30.8642	243	non-Lemonade_creek_hotspring
uncultured_virus_scaffold_R_bin116_k1	lcl|CALPDT010000004.1_cds_CAH6419324.1_506	34.6093	627	non-Lemonade_creek_hotspring
uncultured_virus_scaffold_R_bin116_k1	lcl|CALPDT010000004.1_cds_CAH6419325.1_507	39.821	894	non-Lemonade_creek_hotspring
uncultured_virus_scaffold_R_bin116_k1	lcl|CALPDT010000004.1_cds_CAH6419326.1_508	31.6441	888	non-Lemonade_creek_hotspring
uncultured_virus_scaffold_R_bin116_k1	lcl|CALPDT010000004.1_cds_CAH6419327.1_509	37.265	585	non-Lemonade_creek_hotspring
uncultured_virus_scaffold_R_bin116_k1	lcl|CALPDT010000004.1_cds_CAH6419328.1_510	37.1517	969	non-Lemonade_creek_hotspring
uncultured_virus_scaffold_R_bin116_k1	lcl|CALPDT010000004.1_cds_CAH6419329.1_511	36.5262	783	non-Lemonade_creek_hotspring
uncultured_virus_scaffold_R_bin116_k1	lcl|CALPDT010000004.1_cds_CAH6419330.1_512	36.5657	1485	non-Lemonade_creek_hotspring
uncultured_virus_scaffold_R_bin116_k1	lcl|CALPDT010000004.1_cds_CAH6419331.1_513	39.0558	699	non-Lemonade_creek_hotspring
uncultured_virus_scaffold_R_bin116_k1	lcl|CALPDT010000004.1_cds_CAH6419332.1_514	31.4815	162	non-Lemonade_creek_hotspring
uncultured_virus_scaffold_R_bin116_k1	lcl|CALPDT010000004.1_cds_CAH6419333.1_515	42.7273	330	non-Lemonade_creek_hotspring
uncultured_virus_scaffold_R_bin116_k1	lcl|CALPDT010000004.1_cds_CAH6419334.1_516	35	480	non-Lemonade_creek_hotspring
uncultured_virus_scaffold_R_bin116_k1	lcl|CALPDT010000004.1_cds_CAH6419335.1_517	35.2832	1077	non-Lemonade_creek_hotspring
uncultured_virus_scaffold_R_bin116_k1	lcl|CALPDT010000004.1_cds_CAH6419336.1_518	33.5013	1191	non-Lemonade_creek_hotspring
uncultured_virus_scaffold_R_bin116_k1	lcl|CALPDT010000004.1_cds_CAH6419337.1_519	32.2876	765	non-Lemonade_creek_hotspring
uncultured_virus_scaffold_R_bin116_k1	lcl|CALPDT010000004.1_cds_CAH6419338.1_520	35.0736	747	non-Lemonade_creek_hotspring
uncultured_virus_scaffold_R_bin116_k1	lcl|CALPDT010000004.1_cds_CAH6419339.1_521	32.8205	195	non-Lemonade_creek_hotspring
uncultured_virus_scaffold_R_bin116_k1	lcl|CALPDT010000004.1_cds_CAH6419340.1_522	36.0987	1338	non-Lemonade_creek_hotspring
uncultured_virus_scaffold_R_bin116_k1	lcl|CALPDT010000004.1_cds_CAH6419341.1_523	35.0532	1221	non-Lemonade_creek_hotspring
uncultured_virus_scaffold_R_bin116_k1	lcl|CALPDT010000004.1_cds_CAH6419342.1_524	38.1333	750	non-Lemonade_creek_hotspring
uncultured_virus_scaffold_R_bin116_k1	lcl|CALPDT010000004.1_cds_CAH6419343.1_525	29.9742	387	non-Lemonade_creek_hotspring
uncultured_virus_scaffold_R_bin116_k1	lcl|CALPDT010000004.1_cds_CAH6419344.1_526	35.3414	996	non-Lemonade_creek_hotspring
uncultured_virus_scaffold_R_bin116_k1	lcl|CALPDT010000004.1_cds_CAH6419345.1_527	37.4214	636	non-Lemonade_creek_hotspring
uncultured_virus_scaffold_R_bin116_k1	lcl|CALPDT010000004.1_cds_CAH6419346.1_528	38.0208	768	non-Lemonade_creek_hotspring
uncultured_virus_scaffold_R_bin116_k1	lcl|CALPDT010000004.1_cds_CAH6419347.1_529	37.8641	618	non-Lemonade_creek_hotspring
uncultured_virus_scaffold_R_bin116_k1	lcl|CALPDT010000004.1_cds_CAH6419348.1_530	40.099	606	non-Lemonade_creek_hotspring
uncultured_virus_scaffold_R_bin116_k1	lcl|CALPDT010000004.1_cds_CAH6419349.1_531	39.2019	2556	non-Lemonade_creek_hotspring
uncultured_virus_scaffold_R_bin116_k1	lcl|CALPDT010000004.1_cds_CAH6419350.1_532	36.7816	522	non-Lemonade_creek_hotspring
uncultured_virus_scaffold_R_bin116_k1	lcl|CALPDT010000004.1_cds_CAH6419351.1_533	31.7073	615	non-Lemonade_creek_hotspring
uncultured_virus_scaffold_R_bin116_k1	lcl|CALPDT010000004.1_cds_CAH6419352.1_534	30.8458	201	non-Lemonade_creek_hotspring
uncultured_virus_scaffold_R_bin116_k1	lcl|CALPDT010000004.1_cds_CAH6419353.1_535	36.6667	1020	non-Lemonade_creek_hotspring
uncultured_virus_scaffold_R_bin116_k1	lcl|CALPDT010000004.1_cds_CAH6419354.1_536	37.2807	1596	non-Lemonade_creek_hotspring
uncultured_virus_scaffold_R_bin116_k1	lcl|CALPDT010000004.1_cds_CAH6419355.1_537	35.7576	330	non-Lemonade_creek_hotspring
uncultured_virus_scaffold_R_bin116_k1	lcl|CALPDT010000004.1_cds_CAH6419356.1_538	35.5392	408	non-Lemonade_creek_hotspring
uncultured_virus_scaffold_R_bin116_k1	lcl|CALPDT010000004.1_cds_CAH6419357.1_539	38.2353	1122	non-Lemonade_creek_hotspring
uncultured_virus_scaffold_R_bin116_k1	lcl|CALPDT010000004.1_cds_CAH6419358.1_540	37.1528	576	non-Lemonade_creek_hotspring
uncultured_virus_scaffold_R_bin116_k1	lcl|CALPDT010000004.1_cds_CAH6419359.1_541	35.2477	1776	non-Lemonade_creek_hotspring
uncultured_virus_scaffold_R_bin116_k1	lcl|CALPDT010000004.1_cds_CAH6419360.1_542	34.6014	552	non-Lemonade_creek_hotspring
uncultured_virus_scaffold_R_bin116_k1	lcl|CALPDT010000004.1_cds_CAH6419361.1_543	33.3333	951	non-Lemonade_creek_hotspring
uncultured_virus_scaffold_R_bin116_k1	lcl|CALPDT010000004.1_cds_CAH6419362.1_544	32	525	non-Lemonade_creek_hotspring
uncultured_virus_scaffold_R_bin116_k1	lcl|CALPDT010000004.1_cds_CAH6419363.1_545	35.0282	354	non-Lemonade_creek_hotspring
uncultured_virus_scaffold_R_bin116_k1	lcl|CALPDT010000004.1_cds_CAH6419364.1_546	32.2097	534	non-Lemonade_creek_hotspring
uncultured_virus_scaffold_R_bin116_k1	lcl|CALPDT010000004.1_cds_CAH6419365.1_547	34.9206	315	non-Lemonade_creek_hotspring
uncultured_virus_scaffold_R_bin116_k1	lcl|CALPDT010000004.1_cds_CAH6419366.1_548	36.6466	996	non-Lemonade_creek_hotspring
uncultured_virus_scaffold_R_bin116_k1	lcl|CALPDT010000004.1_cds_CAH6419367.1_549	36.3248	234	non-Lemonade_creek_hotspring
uncultured_virus_scaffold_R_bin116_k1	lcl|CALPDT010000004.1_cds_CAH6419368.1_550	36.7521	117	non-Lemonade_creek_hotspring
uncultured_virus_scaffold_R_bin116_k1	lcl|CALPDT010000004.1_cds_CAH6419369.1_551	36	600	non-Lemonade_creek_hotspring
uncultured_virus_scaffold_R_bin116_k1	lcl|CALPDT010000004.1_cds_CAH6419370.1_552	31.7308	936	non-Lemonade_creek_hotspring
uncultured_virus_scaffold_R_bin116_k1	lcl|CALPDT010000004.1_cds_CAH6419371.1_553	38.2456	285	non-Lemonade_creek_hotspring
uncultured_virus_scaffold_R_bin116_k1	lcl|CALPDT010000004.1_cds_CAH6419372.1_554	34.4861	1041	non-Lemonade_creek_hotspring
uncultured_virus_scaffold_R_bin116_k1	lcl|CALPDT010000004.1_cds_CAH6419373.1_555	33.9367	663	non-Lemonade_creek_hotspring
uncultured_virus_scaffold_R_bin116_k1	lcl|CALPDT010000004.1_cds_CAH6419374.1_556	33.3333	780	non-Lemonade_creek_hotspring
uncultured_virus_scaffold_R_bin116_k1	lcl|CALPDT010000004.1_cds_CAH6419375.1_557	33.8346	399	non-Lemonade_creek_hotspring
uncultured_virus_scaffold_R_bin116_k1	lcl|CALPDT010000004.1_cds_CAH6419376.1_558	35.8086	2424	non-Lemonade_creek_hotspring
uncultured_virus_scaffold_R_bin116_k1	lcl|CALPDT010000004.1_cds_CAH6419377.1_559	34.0824	267	non-Lemonade_creek_hotspring
uncultured_virus_scaffold_R_bin116_k1	lcl|CALPDT010000004.1_cds_CAH6419378.1_560	32.2342	5004	non-Lemonade_creek_hotspring
uncultured_virus_scaffold_R_bin116_k1	lcl|CALPDT010000004.1_cds_CAH6419379.1_561	34.9693	489	non-Lemonade_creek_hotspring
uncultured_virus_scaffold_R_bin116_k1	lcl|CALPDT010000004.1_cds_CAH6419380.1_562	31.3953	1032	non-Lemonade_creek_hotspring
uncultured_virus_scaffold_R_bin116_k1	lcl|CALPDT010000004.1_cds_CAH6419381.1_563	32.0024	1653	non-Lemonade_creek_hotspring
uncultured_virus_scaffold_R_bin116_k1	lcl|CALPDT010000004.1_cds_CAH6419382.1_564	37.1181	2193	non-Lemonade_creek_hotspring
uncultured_virus_scaffold_R_bin116_k1	lcl|CALPDT010000004.1_cds_CAH6419383.1_565	43.3198	741	non-Lemonade_creek_hotspring
uncultured_virus_scaffold_R_bin116_k1	lcl|CALPDT010000004.1_cds_CAH6419384.1_566	33.3333	186	non-Lemonade_creek_hotspring
uncultured_virus_scaffold_R_bin116_k1	lcl|CALPDT010000004.1_cds_CAH6419385.1_567	35.0706	921	non-Lemonade_creek_hotspring
uncultured_virus_scaffold_R_bin116_k1	lcl|CALPDT010000004.1_cds_CAH6419386.1_568	33.9376	993	non-Lemonade_creek_hotspring
uncultured_virus_scaffold_R_bin116_k1	lcl|CALPDT010000004.1_cds_CAH6419387.1_569	33.574	831	non-Lemonade_creek_hotspring
uncultured_virus_scaffold_R_bin116_k1	lcl|CALPDT010000004.1_cds_CAH6419388.1_570	41.0526	570	non-Lemonade_creek_hotspring
uncultured_virus_scaffold_R_bin116_k1	lcl|CALPDT010000004.1_cds_CAH6419389.1_571	38.7464	702	non-Lemonade_creek_hotspring
uncultured_virus_scaffold_R_bin116_k1	lcl|CALPDT010000004.1_cds_CAH6419390.1_572	35.2291	633	non-Lemonade_creek_hotspring
uncultured_virus_scaffold_R_bin116_k1	lcl|CALPDT010000004.1_cds_CAH6419391.1_573	36.3878	753	non-Lemonade_creek_hotspring
uncultured_virus_scaffold_R_bin116_k1	lcl|CALPDT010000004.1_cds_CAH6419392.1_574	35.3846	195	non-Lemonade_creek_hotspring
uncultured_virus_scaffold_R_bin116_k1	lcl|CALPDT010000004.1_cds_CAH6419393.1_575	38.7521	609	non-Lemonade_creek_hotspring
uncultured_virus_scaffold_R_bin116_k1	lcl|CALPDT010000004.1_cds_CAH6419394.1_576	35.7357	666	non-Lemonade_creek_hotspring
uncultured_virus_scaffold_R_bin116_k1	lcl|CALPDT010000004.1_cds_CAH6419395.1_577	35.9976	1689	non-Lemonade_creek_hotspring
uncultured_virus_scaffold_R_bin116_k1	lcl|CALPDT010000004.1_cds_CAH6419396.1_578	33.6182	702	non-Lemonade_creek_hotspring
uncultured_virus_scaffold_R_bin116_k1	lcl|CALPDT010000004.1_cds_CAH6419397.1_579	40.2247	1335	non-Lemonade_creek_hotspring
uncultured_virus_scaffold_R_bin116_k1	lcl|CALPDT010000004.1_cds_CAH6419398.1_580	35.7185	1677	non-Lemonade_creek_hotspring
uncultured_virus_scaffold_R_bin116_k1	lcl|CALPDT010000004.1_cds_CAH6419399.1_581	44.6237	2232	non-Lemonade_creek_hotspring
uncultured_virus_scaffold_R_bin116_k1	lcl|CALPDT010000004.1_cds_CAH6419400.1_582	34.8246	1140	non-Lemonade_creek_hotspring
uncultured_virus_scaffold_R_bin116_k1	lcl|CALPDT010000004.1_cds_CAH6419401.1_583	37.0944	1356	non-Lemonade_creek_hotspring
uncultured_virus_scaffold_R_bin116_k1	lcl|CALPDT010000004.1_cds_CAH6419402.1_584	33.1641	591	non-Lemonade_creek_hotspring
uncultured_virus_scaffold_R_bin116_k1	lcl|CALPDT010000004.1_cds_CAH6419403.1_585	34	600	non-Lemonade_creek_hotspring
uncultured_virus_scaffold_R_bin116_k1	lcl|CALPDT010000004.1_cds_CAH6419405.1_586	37.2549	1734	non-Lemonade_creek_hotspring
uncultured_virus_scaffold_R_bin116_k1	lcl|CALPDT010000004.1_cds_CAH6419407.1_587	36.6995	1218	non-Lemonade_creek_hotspring
uncultured_virus_scaffold_R_bin116_k1	lcl|CALPDT010000004.1_cds_CAH6419409.1_588	36.1446	996	non-Lemonade_creek_hotspring
uncultured_virus_scaffold_R_bin116_k1	lcl|CALPDT010000004.1_cds_CAH6419411.1_589	28.3105	1533	non-Lemonade_creek_hotspring
uncultured_virus_scaffold_R_bin116_k1	lcl|CALPDT010000004.1_cds_CAH6419413.1_590	32.3099	684	non-Lemonade_creek_hotspring
uncultured_virus_scaffold_R_bin116_k1	lcl|CALPDT010000004.1_cds_CAH6419415.1_591	33.3333	561	non-Lemonade_creek_hotspring
uncultured_virus_scaffold_R_bin116_k1	lcl|CALPDT010000004.1_cds_CAH6419417.1_592	38.4615	936	non-Lemonade_creek_hotspring
uncultured_virus_scaffold_R_bin116_k1	lcl|CALPDT010000004.1_cds_CAH6419419.1_593	36.8669	849	non-Lemonade_creek_hotspring
uncultured_virus_scaffold_R_bin116_k1	lcl|CALPDT010000004.1_cds_CAH6419421.1_594	29.9479	384	non-Lemonade_creek_hotspring
uncultured_virus_scaffold_R_bin116_k1	lcl|CALPDT010000004.1_cds_CAH6419423.1_595	36.5517	1305	non-Lemonade_creek_hotspring
uncultured_virus_scaffold_R_bin116_k1	lcl|CALPDT010000004.1_cds_CAH6419425.1_596	35.9745	1098	non-Lemonade_creek_hotspring
uncultured_virus_scaffold_R_bin116_k1	lcl|CALPDT010000004.1_cds_CAH6419427.1_597	35.0993	906	non-Lemonade_creek_hotspring
uncultured_virus_scaffold_R_bin116_k1	lcl|CALPDT010000004.1_cds_CAH6419429.1_598	41.644	3309	non-Lemonade_creek_hotspring
uncultured_virus_scaffold_R_bin116_k1	lcl|CALPDT010000004.1_cds_CAH6419431.1_599	41.7582	273	non-Lemonade_creek_hotspring
uncultured_virus_scaffold_R_bin116_k1	lcl|CALPDT010000004.1_cds_CAH6419432.1_600	37.1371	999	non-Lemonade_creek_hotspring
uncultured_virus_scaffold_R_bin116_k1	lcl|CALPDT010000004.1_cds_CAH6419433.1_601	28.9515	639	non-Lemonade_creek_hotspring
uncultured_virus_scaffold_R_bin116_k1	lcl|CALPDT010000004.1_cds_CAH6419434.1_602	29.2835	642	non-Lemonade_creek_hotspring
uncultured_virus_scaffold_R_bin116_k1	lcl|CALPDT010000004.1_cds_CAH6419436.1_603	35.0801	687	non-Lemonade_creek_hotspring
uncultured_virus_scaffold_R_bin116_k1	lcl|CALPDT010000004.1_cds_CAH6419438.1_604	34.8485	462	non-Lemonade_creek_hotspring
uncultured_virus_scaffold_R_bin116_k1	lcl|CALPDT010000004.1_cds_CAH6419440.1_605	34.7871	963	non-Lemonade_creek_hotspring
uncultured_virus_scaffold_R_bin116_k1	lcl|CALPDT010000004.1_cds_CAH6419442.1_606	37.6344	279	non-Lemonade_creek_hotspring
uncultured_virus_scaffold_R_bin116_k1	lcl|CALPDT010000004.1_cds_CAH6419444.1_607	30.6397	1188	non-Lemonade_creek_hotspring
uncultured_virus_scaffold_R_bin116_k1	lcl|CALPDT010000004.1_cds_CAH6419446.1_608	30.0236	846	non-Lemonade_creek_hotspring
uncultured_virus_scaffold_R_bin116_k1	lcl|CALPDT010000004.1_cds_CAH6419448.1_609	26.5173	1071	non-Lemonade_creek_hotspring
uncultured_virus_scaffold_R_bin116_k1	lcl|CALPDT010000004.1_cds_CAH6419450.1_610	36.413	552	non-Lemonade_creek_hotspring
uncultured_virus_scaffold_R_bin116_k1	lcl|CALPDT010000004.1_cds_CAH6419452.1_611	35.7143	252	non-Lemonade_creek_hotspring
uncultured_virus_scaffold_R_bin116_k1	lcl|CALPDT010000004.1_cds_CAH6419454.1_612	36.4198	1134	non-Lemonade_creek_hotspring
uncultured_virus_scaffold_R_bin116_k1	lcl|CALPDT010000004.1_cds_CAH6419456.1_613	37.6499	417	non-Lemonade_creek_hotspring
uncultured_virus_scaffold_R_bin116_k1	lcl|CALPDT010000004.1_cds_CAH6419458.1_614	38.1468	831	non-Lemonade_creek_hotspring
uncultured_virus_scaffold_R_bin116_k1	lcl|CALPDT010000004.1_cds_CAH6419460.1_615	32.6923	156	non-Lemonade_creek_hotspring
uncultured_virus_scaffold_R_bin116_k1	lcl|CALPDT010000004.1_cds_CAH6419462.1_616	29.9694	654	non-Lemonade_creek_hotspring
uncultured_virus_scaffold_R_bin116_k1	lcl|CALPDT010000004.1_cds_CAH6419464.1_617	38.0117	684	non-Lemonade_creek_hotspring
uncultured_virus_scaffold_R_bin116_k1	lcl|CALPDT010000004.1_cds_CAH6419466.1_618	35.7265	585	non-Lemonade_creek_hotspring
uncultured_virus_scaffold_R_bin116_k1	lcl|CALPDT010000004.1_cds_CAH6419467.1_619	43.0839	882	non-Lemonade_creek_hotspring
uncultured_virus_scaffold_R_bin116_k1	lcl|CALPDT010000004.1_cds_CAH6419468.1_620	31.5904	459	non-Lemonade_creek_hotspring
uncultured_virus_scaffold_R_bin116_k1	lcl|CALPDT010000004.1_cds_CAH6419469.1_621	35.865	1185	non-Lemonade_creek_hotspring
uncultured_virus_scaffold_R_bin116_k1	lcl|CALPDT010000004.1_cds_CAH6419470.1_622	31.5669	3057	non-Lemonade_creek_hotspring
uncultured_virus_scaffold_R_bin116_k1	lcl|CALPDT010000004.1_cds_CAH6419471.1_623	34.4262	549	non-Lemonade_creek_hotspring
uncultured_virus_scaffold_R_bin116_k1	lcl|CALPDT010000004.1_cds_CAH6419472.1_624	37.3901	1479	non-Lemonade_creek_hotspring
uncultured_virus_scaffold_R_bin116_k1	lcl|CALPDT010000004.1_cds_CAH6419473.1_625	42.0155	645	non-Lemonade_creek_hotspring
uncultured_virus_scaffold_R_bin116_k1	lcl|CALPDT010000004.1_cds_CAH6419474.1_626	36.1757	387	non-Lemonade_creek_hotspring
uncultured_virus_scaffold_R_bin116_k1	lcl|CALPDT010000004.1_cds_CAH6419475.1_627	37.1287	606	non-Lemonade_creek_hotspring
uncultured_virus_scaffold_R_bin116_k1	lcl|CALPDT010000004.1_cds_CAH6419476.1_628	31.4041	933	non-Lemonade_creek_hotspring
uncultured_virus_scaffold_R_bin116_k1	lcl|CALPDT010000004.1_cds_CAH6419477.1_629	35.3659	246	non-Lemonade_creek_hotspring
uncultured_virus_scaffold_R_bin116_k1	lcl|CALPDT010000004.1_cds_CAH6419478.1_630	36.9892	465	non-Lemonade_creek_hotspring
uncultured_virus_scaffold_R_bin116_k1	lcl|CALPDT010000004.1_cds_CAH6419479.1_631	36.1582	177	non-Lemonade_creek_hotspring
uncultured_virus_scaffold_R_bin116_k1	lcl|CALPDT010000004.1_cds_CAH6419480.1_632	37.6894	528	non-Lemonade_creek_hotspring
uncultured_virus_scaffold_R_bin116_k1	lcl|CALPDT010000004.1_cds_CAH6419481.1_633	28.979	666	non-Lemonade_creek_hotspring
uncultured_virus_scaffold_R_bin116_k1	lcl|CALPDT010000004.1_cds_CAH6419482.1_634	33.1808	1311	non-Lemonade_creek_hotspring
uncultured_virus_scaffold_R_bin116_k1	lcl|CALPDT010000004.1_cds_CAH6419483.1_635	37.5269	930	non-Lemonade_creek_hotspring
uncultured_virus_scaffold_R_bin116_k1	lcl|CALPDT010000004.1_cds_CAH6419484.1_636	42.637	1752	non-Lemonade_creek_hotspring
uncultured_virus_scaffold_R_bin116_k1	lcl|CALPDT010000004.1_cds_CAH6419485.1_637	34.8259	402	non-Lemonade_creek_hotspring
uncultured_virus_scaffold_R_bin116_k1	lcl|CALPDT010000004.1_cds_CAH6419486.1_638	30	120	non-Lemonade_creek_hotspring
uncultured_virus_scaffold_R_bin116_k1	lcl|CALPDT010000004.1_cds_CAH6419487.1_639	40.8889	450	non-Lemonade_creek_hotspring
uncultured_virus_scaffold_R_bin116_k1	lcl|CALPDT010000004.1_cds_CAH6419488.1_640	38.0858	1515	non-Lemonade_creek_hotspring
uncultured_virus_scaffold_R_bin116_k1	lcl|CALPDT010000004.1_cds_CAH6419489.1_641	38.4892	834	non-Lemonade_creek_hotspring
uncultured_virus_scaffold_R_bin116_k1	lcl|CALPDT010000004.1_cds_CAH6419490.1_642	32.4561	114	non-Lemonade_creek_hotspring
uncultured_virus_scaffold_R_bin116_k1	lcl|CALPDT010000004.1_cds_CAH6419491.1_643	34.6995	366	non-Lemonade_creek_hotspring
uncultured_virus_scaffold_R_bin116_k1	lcl|CALPDT010000004.1_cds_CAH6419492.1_644	31.2661	387	non-Lemonade_creek_hotspring
uncultured_virus_scaffold_R_bin116_k1	lcl|CALPDT010000004.1_cds_CAH6419493.1_645	30.4762	525	non-Lemonade_creek_hotspring
uncultured_virus_scaffold_R_bin116_k1	lcl|CALPDT010000004.1_cds_CAH6419494.1_646	36.1702	564	non-Lemonade_creek_hotspring
uncultured_virus_scaffold_R_bin116_k1	lcl|CALPDT010000004.1_cds_CAH6419495.1_647	28.9406	387	non-Lemonade_creek_hotspring
uncultured_virus_scaffold_R_bin116_k1	lcl|CALPDT010000004.1_cds_CAH6419496.1_648	39.5749	2211	non-Lemonade_creek_hotspring
uncultured_virus_scaffold_R_bin116_k1	lcl|CALPDT010000004.1_cds_CAH6419497.1_649	32.0139	1440	non-Lemonade_creek_hotspring
uncultured_virus_scaffold_R_bin116_k1	lcl|CALPDT010000004.1_cds_CAH6419498.1_650	33.046	1740	non-Lemonade_creek_hotspring
uncultured_virus_scaffold_R_bin116_k1	lcl|CALPDT010000005.1_cds_CAH6419610.1_651	39.4786	3759	non-Lemonade_creek_hotspring
uncultured_virus_scaffold_R_bin116_k1	lcl|CALPDT010000005.1_cds_CAH6419611.1_652	33.8105	1467	non-Lemonade_creek_hotspring
uncultured_virus_scaffold_R_bin116_k1	lcl|CALPDT010000005.1_cds_CAH6419612.1_653	34.1772	711	non-Lemonade_creek_hotspring
uncultured_virus_scaffold_R_bin116_k1	lcl|CALPDT010000005.1_cds_CAH6419613.1_654	35.7895	285	non-Lemonade_creek_hotspring
uncultured_virus_scaffold_R_bin116_k1	lcl|CALPDT010000005.1_cds_CAH6419614.1_655	40.9357	342	non-Lemonade_creek_hotspring
uncultured_virus_scaffold_R_bin116_k1	lcl|CALPDT010000005.1_cds_CAH6419615.1_656	37.6543	162	non-Lemonade_creek_hotspring
uncultured_virus_scaffold_R_bin116_k1	lcl|CALPDT010000005.1_cds_CAH6419616.1_657	30.8176	795	non-Lemonade_creek_hotspring
uncultured_virus_scaffold_R_bin116_k1	lcl|CALPDT010000005.1_cds_CAH6419617.1_658	31.9728	147	non-Lemonade_creek_hotspring
uncultured_virus_scaffold_R_bin116_k1	lcl|CALPDT010000005.1_cds_CAH6419618.1_659	40.8205	975	non-Lemonade_creek_hotspring
uncultured_virus_scaffold_R_bin116_k1	lcl|CALPDT010000005.1_cds_CAH6419619.1_660	33.1597	576	non-Lemonade_creek_hotspring
uncultured_virus_scaffold_R_bin116_k1	lcl|CALPDT010000005.1_cds_CAH6419620.1_661	35.0427	468	non-Lemonade_creek_hotspring
uncultured_virus_scaffold_R_bin116_k1	lcl|CALPDT010000005.1_cds_CAH6419621.1_662	39.5349	516	non-Lemonade_creek_hotspring
uncultured_virus_scaffold_R_bin116_k1	lcl|CALPDT010000005.1_cds_CAH6419622.1_663	35.0575	522	non-Lemonade_creek_hotspring
uncultured_virus_scaffold_R_bin116_k1	lcl|CALPDT010000005.1_cds_CAH6419623.1_664	36.8347	714	non-Lemonade_creek_hotspring
uncultured_virus_scaffold_R_bin116_k1	lcl|CALPDT010000005.1_cds_CAH6419624.1_665	34.9502	804	non-Lemonade_creek_hotspring
uncultured_virus_scaffold_R_bin116_k1	lcl|CALPDT010000005.1_cds_CAH6419625.1_666	39.0244	123	non-Lemonade_creek_hotspring
uncultured_virus_scaffold_R_bin116_k1	lcl|CALPDT010000005.1_cds_CAH6419626.1_667	34.6561	378	non-Lemonade_creek_hotspring
uncultured_virus_scaffold_R_bin116_k1	lcl|CALPDT010000005.1_cds_CAH6419627.1_668	38.5768	267	non-Lemonade_creek_hotspring
uncultured_virus_scaffold_R_bin116_k1	lcl|CALPDT010000005.1_cds_CAH6419628.1_669	33.8422	393	non-Lemonade_creek_hotspring
uncultured_virus_scaffold_R_bin116_k1	lcl|CALPDT010000005.1_cds_CAH6419629.1_670	35.4839	651	non-Lemonade_creek_hotspring
uncultured_virus_scaffold_R_bin116_k1	lcl|CALPDT010000005.1_cds_CAH6419630.1_671	44.0678	354	non-Lemonade_creek_hotspring
uncultured_virus_scaffold_R_bin116_k1	lcl|CALPDT010000005.1_cds_CAH6419631.1_672	35.8086	606	non-Lemonade_creek_hotspring
uncultured_virus_scaffold_R_bin116_k1	lcl|CALPDT010000005.1_cds_CAH6419632.1_673	34.8485	594	non-Lemonade_creek_hotspring
uncultured_virus_scaffold_R_bin116_k1	lcl|CALPDT010000005.1_cds_CAH6419633.1_674	31.3492	252	non-Lemonade_creek_hotspring
uncultured_virus_scaffold_R_bin116_k1	lcl|CALPDT010000005.1_cds_CAH6419634.1_675	38.0488	615	non-Lemonade_creek_hotspring
uncultured_virus_scaffold_R_bin116_k1	lcl|CALPDT010000005.1_cds_CAH6419635.1_676	39.6226	318	non-Lemonade_creek_hotspring
uncultured_virus_scaffold_R_bin116_k1	lcl|CALPDT010000005.1_cds_CAH6419636.1_677	32.0802	399	non-Lemonade_creek_hotspring
uncultured_virus_scaffold_R_bin116_k1	lcl|CALPDT010000005.1_cds_CAH6419637.1_678	36.0215	930	non-Lemonade_creek_hotspring
uncultured_virus_scaffold_R_bin116_k1	lcl|CALPDT010000005.1_cds_CAH6419638.1_679	36.0656	183	non-Lemonade_creek_hotspring
uncultured_virus_scaffold_R_bin116_k1	lcl|CALPDT010000005.1_cds_CAH6419639.1_680	37.9085	765	non-Lemonade_creek_hotspring
uncultured_virus_scaffold_R_bin116_k1	lcl|CALPDT010000005.1_cds_CAH6419640.1_681	36.9529	1188	non-Lemonade_creek_hotspring
uncultured_virus_scaffold_R_bin116_k1	lcl|CALPDT010000005.1_cds_CAH6419641.1_682	34.9206	1008	non-Lemonade_creek_hotspring
uncultured_virus_scaffold_R_bin116_k1	lcl|CALPDT010000005.1_cds_CAH6419642.1_683	35.6529	1164	non-Lemonade_creek_hotspring
uncultured_virus_scaffold_R_bin116_k1	lcl|CALPDT010000005.1_cds_CAH6419643.1_684	44.05	2958	non-Lemonade_creek_hotspring
uncultured_virus_scaffold_R_bin116_k1	lcl|CALPDT010000005.1_cds_CAH6419644.1_685	36.1635	636	non-Lemonade_creek_hotspring
uncultured_virus_scaffold_R_bin116_k1	lcl|CALPDT010000005.1_cds_CAH6419645.1_686	31.8182	198	non-Lemonade_creek_hotspring
uncultured_virus_scaffold_R_bin116_k1	lcl|CALPDT010000005.1_cds_CAH6419646.1_687	32.6241	423	non-Lemonade_creek_hotspring
uncultured_virus_scaffold_R_bin116_k1	lcl|CALPDT010000005.1_cds_CAH6419647.1_688	34.7889	687	non-Lemonade_creek_hotspring
uncultured_virus_scaffold_R_bin116_k1	lcl|CALPDT010000005.1_cds_CAH6419648.1_689	36.0724	2154	non-Lemonade_creek_hotspring
uncultured_virus_scaffold_R_bin116_k1	lcl|CALPDT010000005.1_cds_CAH6419649.1_690	45.2196	387	non-Lemonade_creek_hotspring
uncultured_virus_scaffold_R_bin116_k1	lcl|CALPDT010000005.1_cds_CAH6419650.1_691	47.9053	1098	non-Lemonade_creek_hotspring
uncultured_virus_scaffold_R_bin116_k1	lcl|CALPDT010000005.1_cds_CAH6419651.1_692	33.2332	1998	non-Lemonade_creek_hotspring
uncultured_virus_scaffold_R_bin116_k1	lcl|CALPDT010000005.1_cds_CAH6419652.1_693	40	1485	non-Lemonade_creek_hotspring
uncultured_virus_scaffold_R_bin116_k1	lcl|CALPDT010000005.1_cds_CAH6419653.1_694	33.6158	354	non-Lemonade_creek_hotspring
uncultured_virus_scaffold_R_bin116_k1	lcl|CALPDT010000005.1_cds_CAH6419654.1_695	35.0746	804	non-Lemonade_creek_hotspring
uncultured_virus_scaffold_R_bin116_k1	lcl|CALPDT010000005.1_cds_CAH6419655.1_696	39.8754	1284	non-Lemonade_creek_hotspring
uncultured_virus_scaffold_R_bin116_k1	lcl|CALPDT010000005.1_cds_CAH6419656.1_697	35.2701	981	non-Lemonade_creek_hotspring
uncultured_virus_scaffold_R_bin116_k1	lcl|CALPDT010000005.1_cds_CAH6419657.1_698	28.7281	456	non-Lemonade_creek_hotspring
uncultured_virus_scaffold_R_bin116_k1	lcl|CALPDT010000005.1_cds_CAH6419658.1_699	35.823	1446	non-Lemonade_creek_hotspring
uncultured_virus_scaffold_R_bin116_k1	lcl|CALPDT010000005.1_cds_CAH6419659.1_700	32.9293	495	non-Lemonade_creek_hotspring
uncultured_virus_scaffold_R_bin116_k1	lcl|CALPDT010000005.1_cds_CAH6419660.1_701	36.8126	891	non-Lemonade_creek_hotspring
uncultured_virus_scaffold_R_bin116_k1	lcl|CALPDT010000005.1_cds_CAH6419661.1_702	35.0575	348	non-Lemonade_creek_hotspring
uncultured_virus_scaffold_R_bin116_k1	lcl|CALPDT010000005.1_cds_CAH6419662.1_703	39.4068	1416	non-Lemonade_creek_hotspring
uncultured_virus_scaffold_R_bin116_k1	lcl|CALPDT010000005.1_cds_CAH6419663.1_704	42.2545	1446	non-Lemonade_creek_hotspring
uncultured_virus_scaffold_R_bin116_k1	lcl|CALPDT010000005.1_cds_CAH6419664.1_705	40.8205	975	non-Lemonade_creek_hotspring
uncultured_virus_scaffold_R_bin116_k1	lcl|CALPDT010000005.1_cds_CAH6419665.1_706	35.1064	564	non-Lemonade_creek_hotspring
uncultured_virus_scaffold_R_bin116_k1	lcl|CALPDT010000005.1_cds_CAH6419666.1_707	37.0571	1665	non-Lemonade_creek_hotspring
uncultured_virus_scaffold_R_bin116_k1	lcl|CALPDT010000005.1_cds_CAH6419667.1_708	31.2121	330	non-Lemonade_creek_hotspring
uncultured_virus_scaffold_R_bin116_k1	lcl|CALPDT010000005.1_cds_CAH6419668.1_709	34.0491	978	non-Lemonade_creek_hotspring
uncultured_virus_scaffold_R_bin116_k1	lcl|CALPDT010000005.1_cds_CAH6419669.1_710	36.7304	471	non-Lemonade_creek_hotspring
uncultured_virus_scaffold_R_bin116_k1	lcl|CALPDT010000005.1_cds_CAH6419670.1_711	34.2857	525	non-Lemonade_creek_hotspring
uncultured_virus_scaffold_R_bin116_k1	lcl|CALPDT010000005.1_cds_CAH6419671.1_712	40.0344	582	non-Lemonade_creek_hotspring
uncultured_virus_scaffold_R_bin116_k1	lcl|CALPDT010000005.1_cds_CAH6419672.1_713	38.3488	1296	non-Lemonade_creek_hotspring
uncultured_virus_scaffold_R_bin116_k1	lcl|CALPDT010000005.1_cds_CAH6419673.1_714	33.8907	897	non-Lemonade_creek_hotspring
uncultured_virus_scaffold_R_bin116_k1	lcl|CALPDT010000005.1_cds_CAH6419674.1_715	35.6474	1815	non-Lemonade_creek_hotspring
uncultured_virus_scaffold_R_bin116_k1	lcl|CALPDT010000005.1_cds_CAH6419675.1_716	34.0841	1332	non-Lemonade_creek_hotspring
uncultured_virus_scaffold_R_bin116_k1	lcl|CALPDT010000005.1_cds_CAH6419676.1_717	35.3928	1311	non-Lemonade_creek_hotspring
uncultured_virus_scaffold_R_bin116_k1	lcl|CALPDT010000005.1_cds_CAH6419677.1_718	32.9825	570	non-Lemonade_creek_hotspring
uncultured_virus_scaffold_R_bin116_k1	lcl|CALPDT010000005.1_cds_CAH6419678.1_719	36.4444	675	non-Lemonade_creek_hotspring
uncultured_virus_scaffold_R_bin116_k1	lcl|CALPDT010000005.1_cds_CAH6419679.1_720	36.1702	705	non-Lemonade_creek_hotspring
uncultured_virus_scaffold_R_bin116_k1	lcl|CALPDT010000005.1_cds_CAH6419680.1_721	35.4386	285	non-Lemonade_creek_hotspring
uncultured_virus_scaffold_R_bin116_k1	lcl|CALPDT010000005.1_cds_CAH6419681.1_722	31.401	828	non-Lemonade_creek_hotspring
uncultured_virus_scaffold_R_bin116_k1	lcl|CALPDT010000005.1_cds_CAH6419682.1_723	37.094	585	non-Lemonade_creek_hotspring
uncultured_virus_scaffold_R_bin116_k1	lcl|CALPDT010000005.1_cds_CAH6419683.1_724	30.2469	648	non-Lemonade_creek_hotspring
uncultured_virus_scaffold_R_bin116_k1	lcl|CALPDT010000005.1_cds_CAH6419684.1_725	32.4848	825	non-Lemonade_creek_hotspring
uncultured_virus_scaffold_R_bin116_k1	lcl|CALPDT010000005.1_cds_CAH6419685.1_726	45.9596	594	non-Lemonade_creek_hotspring
uncultured_virus_scaffold_R_bin116_k1	lcl|CALPDT010000005.1_cds_CAH6419686.1_727	46.6302	1098	non-Lemonade_creek_hotspring
uncultured_virus_scaffold_R_bin116_k1	lcl|CALPDT010000005.1_cds_CAH6419687.1_728	30.4527	243	non-Lemonade_creek_hotspring
uncultured_virus_scaffold_R_bin116_k1	lcl|CALPDT010000005.1_cds_CAH6419688.1_729	36.3636	594	non-Lemonade_creek_hotspring
uncultured_virus_scaffold_R_bin116_k1	lcl|CALPDT010000005.1_cds_CAH6419689.1_730	34.9502	804	non-Lemonade_creek_hotspring
uncultured_virus_scaffold_R_bin116_k1	lcl|CALPDT010000005.1_cds_CAH6419690.1_731	38.9718	603	non-Lemonade_creek_hotspring
uncultured_virus_scaffold_R_bin116_k1	lcl|CALPDT010000005.1_cds_CAH6419691.1_732	37.2188	978	non-Lemonade_creek_hotspring
uncultured_virus_scaffold_R_bin116_k1	lcl|CALPDT010000005.1_cds_CAH6419692.1_733	37.0479	1023	non-Lemonade_creek_hotspring
uncultured_virus_scaffold_R_bin116_k1	lcl|CALPDT010000005.1_cds_CAH6419693.1_734	38.4842	1359	non-Lemonade_creek_hotspring
uncultured_virus_scaffold_R_bin116_k1	lcl|CALPDT010000005.1_cds_CAH6419694.1_735	42.735	234	non-Lemonade_creek_hotspring
uncultured_virus_scaffold_R_bin116_k1	lcl|CALPDT010000005.1_cds_CAH6419695.1_736	32.8179	582	non-Lemonade_creek_hotspring
uncultured_virus_scaffold_R_bin116_k1	lcl|CALPDT010000005.1_cds_CAH6419696.1_737	41.2281	570	non-Lemonade_creek_hotspring
uncultured_virus_scaffold_R_bin116_k1	lcl|CALPDT010000005.1_cds_CAH6419697.1_738	39.8031	2133	non-Lemonade_creek_hotspring
uncultured_virus_scaffold_R_bin116_k1	lcl|CALPDT010000005.1_cds_CAH6419698.1_739	37.3188	552	non-Lemonade_creek_hotspring
uncultured_virus_scaffold_R_bin116_k1	lcl|CALPDT010000005.1_cds_CAH6419699.1_740	34.1772	474	non-Lemonade_creek_hotspring
uncultured_virus_scaffold_R_bin116_k1	lcl|CALPDT010000005.1_cds_CAH6419700.1_741	35.2579	1299	non-Lemonade_creek_hotspring
uncultured_virus_scaffold_R_bin116_k1	lcl|CALPDT010000005.1_cds_CAH6419701.1_742	31.25	672	non-Lemonade_creek_hotspring
uncultured_virus_scaffold_R_bin116_k1	lcl|CALPDT010000005.1_cds_CAH6419702.1_743	32.1181	576	non-Lemonade_creek_hotspring
uncultured_virus_scaffold_R_bin116_k1	lcl|CALPDT010000005.1_cds_CAH6419703.1_744	34.5566	327	non-Lemonade_creek_hotspring
uncultured_virus_scaffold_R_bin116_k1	lcl|CALPDT010000005.1_cds_CAH6419704.1_745	39.4595	555	non-Lemonade_creek_hotspring
uncultured_virus_scaffold_R_bin116_k1	lcl|CALPDT010000005.1_cds_CAH6419705.1_746	35.6287	1002	non-Lemonade_creek_hotspring
uncultured_virus_scaffold_R_bin116_k1	lcl|CALPDT010000005.1_cds_CAH6419706.1_747	41.7544	285	non-Lemonade_creek_hotspring
uncultured_virus_scaffold_R_bin116_k1	lcl|CALPDT010000005.1_cds_CAH6419707.1_748	40.7756	2553	non-Lemonade_creek_hotspring
uncultured_virus_scaffold_R_bin116_k1	lcl|CALPDT010000005.1_cds_CAH6419708.1_749	30.8869	327	non-Lemonade_creek_hotspring
uncultured_virus_scaffold_R_bin116_k1	lcl|CALPDT010000005.1_cds_CAH6419709.1_750	38.5013	1161	non-Lemonade_creek_hotspring
uncultured_virus_scaffold_R_bin116_k1	lcl|CALPDT010000005.1_cds_CAH6419710.1_751	37.386	987	non-Lemonade_creek_hotspring
uncultured_virus_scaffold_R_bin116_k1	lcl|CALPDT010000005.1_cds_CAH6419711.1_752	31.1526	321	non-Lemonade_creek_hotspring
uncultured_virus_scaffold_R_bin116_k1	lcl|CALPDT010000005.1_cds_CAH6419712.1_753	33.405	2790	non-Lemonade_creek_hotspring
uncultured_virus_scaffold_R_bin116_k1	lcl|CALPDT010000005.1_cds_CAH6419713.1_754	36.6255	729	non-Lemonade_creek_hotspring
uncultured_virus_scaffold_R_bin116_k1	lcl|CALPDT010000005.1_cds_CAH6419714.1_755	38.141	312	non-Lemonade_creek_hotspring
uncultured_virus_scaffold_R_bin116_k1	lcl|CALPDT010000005.1_cds_CAH6419715.1_756	61.1111	252	non-Lemonade_creek_hotspring
uncultured_virus_scaffold_R_bin116_k1	lcl|CALPDT010000005.1_cds_CAH6419716.1_757	51.2513	999	non-Lemonade_creek_hotspring
uncultured_virus_scaffold_R_bin116_k1	lcl|CALPDT010000005.1_cds_CAH6419717.1_758	38.7879	165	non-Lemonade_creek_hotspring
uncultured_virus_scaffold_R_bin116_k1	lcl|CALPDT010000005.1_cds_CAH6419718.1_759	34.8485	1518	non-Lemonade_creek_hotspring
uncultured_virus_scaffold_R_bin116_k1	lcl|CALPDT010000005.1_cds_CAH6419719.1_760	35.6322	261	non-Lemonade_creek_hotspring
uncultured_virus_scaffold_R_bin116_k1	lcl|CALPDT010000005.1_cds_CAH6419720.1_761	35.2996	1068	non-Lemonade_creek_hotspring
uncultured_virus_scaffold_R_bin116_k1	lcl|CALPDT010000005.1_cds_CAH6419721.1_762	35.0211	474	non-Lemonade_creek_hotspring
uncultured_virus_scaffold_R_bin116_k1	lcl|CALPDT010000005.1_cds_CAH6419722.1_763	35.9534	2061	non-Lemonade_creek_hotspring
uncultured_virus_scaffold_R_bin116_k1	lcl|CALPDT010000005.1_cds_CAH6419723.1_764	34.7784	1038	non-Lemonade_creek_hotspring
uncultured_virus_scaffold_R_bin116_k1	lcl|CALPDT010000005.1_cds_CAH6419724.1_765	33.9806	927	non-Lemonade_creek_hotspring
uncultured_virus_scaffold_R_bin116_k1	lcl|CALPDT010000005.1_cds_CAH6419725.1_766	33.3333	969	non-Lemonade_creek_hotspring
uncultured_virus_scaffold_R_bin116_k1	lcl|CALPDT010000005.1_cds_CAH6419726.1_767	33.5484	465	non-Lemonade_creek_hotspring
uncultured_virus_scaffold_R_bin116_k1	lcl|CALPDT010000005.1_cds_CAH6419727.1_768	30.0314	636	non-Lemonade_creek_hotspring
uncultured_virus_scaffold_R_bin116_k1	lcl|CALPDT010000005.1_cds_CAH6419728.1_769	32.9004	462	non-Lemonade_creek_hotspring
uncultured_virus_scaffold_R_bin116_k1	lcl|CALPDT010000005.1_cds_CAH6419729.1_770	39.7028	471	non-Lemonade_creek_hotspring
uncultured_virus_scaffold_R_bin116_k1	lcl|CALPDT010000005.1_cds_CAH6419730.1_771	33.9895	1524	non-Lemonade_creek_hotspring
uncultured_virus_scaffold_R_bin116_k1	lcl|CALPDT010000005.1_cds_CAH6419731.1_772	49.4032	2346	non-Lemonade_creek_hotspring
uncultured_virus_scaffold_R_bin116_k1	lcl|CALPDT010000005.1_cds_CAH6419732.1_773	34.8259	201	non-Lemonade_creek_hotspring
uncultured_virus_scaffold_R_bin116_k1	lcl|CALPDT010000005.1_cds_CAH6419733.1_774	28.9562	297	non-Lemonade_creek_hotspring
uncultured_virus_scaffold_R_bin116_k1	lcl|CALPDT010000005.1_cds_CAH6419734.1_775	34.8348	333	non-Lemonade_creek_hotspring
uncultured_virus_scaffold_R_bin116_k1	lcl|CALPDT010000005.1_cds_CAH6419735.1_776	34.359	390	non-Lemonade_creek_hotspring
uncultured_virus_scaffold_R_bin116_k1	lcl|CALPDT010000005.1_cds_CAH6419736.1_777	37.9845	258	non-Lemonade_creek_hotspring
uncultured_virus_scaffold_R_bin116_k1	lcl|CALPDT010000005.1_cds_CAH6419737.1_778	36.5206	753	non-Lemonade_creek_hotspring
uncultured_virus_scaffold_R_bin116_k1	lcl|CALPDT010000005.1_cds_CAH6419738.1_779	32	600	non-Lemonade_creek_hotspring
uncultured_virus_scaffold_R_bin116_k1	lcl|CALPDT010000005.1_cds_CAH6419739.1_780	35.0211	711	non-Lemonade_creek_hotspring
uncultured_virus_scaffold_R_bin116_k1	lcl|CALPDT010000005.1_cds_CAH6419740.1_781	32.9685	2193	non-Lemonade_creek_hotspring
uncultured_virus_scaffold_R_bin116_k1	lcl|CALPDT010000005.1_cds_CAH6419741.1_782	36.3128	537	non-Lemonade_creek_hotspring
uncultured_virus_scaffold_R_bin116_k1	lcl|CALPDT010000005.1_cds_CAH6419742.1_783	37.5328	381	non-Lemonade_creek_hotspring
uncultured_virus_scaffold_R_bin116_k1	lcl|CALPDT010000005.1_cds_CAH6419743.1_784	47.0085	819	non-Lemonade_creek_hotspring
uncultured_virus_scaffold_R_bin116_k1	lcl|CALPDT010000005.1_cds_CAH6419744.1_785	40.2469	810	non-Lemonade_creek_hotspring
uncultured_virus_scaffold_R_bin116_k1	lcl|CALPDT010000005.1_cds_CAH6419745.1_786	28.9474	228	non-Lemonade_creek_hotspring
uncultured_virus_scaffold_R_bin116_k1	lcl|CALPDT010000005.1_cds_CAH6419746.1_787	35.1085	507	non-Lemonade_creek_hotspring
uncultured_virus_scaffold_R_bin116_k1	lcl|CALPDT010000005.1_cds_CAH6419747.1_788	45.679	81	non-Lemonade_creek_hotspring
uncultured_virus_scaffold_R_bin116_k1	lcl|CALPDT010000005.1_cds_CAH6419748.1_789	37.518	693	non-Lemonade_creek_hotspring
uncultured_virus_scaffold_R_bin116_k1	lcl|CALPDT010000005.1_cds_CAH6419749.1_790	32.8671	858	non-Lemonade_creek_hotspring
uncultured_virus_scaffold_R_bin116_k1	lcl|CALPDT010000005.1_cds_CAH6419750.1_791	33.8384	1386	non-Lemonade_creek_hotspring
uncultured_virus_scaffold_R_bin116_k1	lcl|CALPDT010000005.1_cds_CAH6419751.1_792	37.3089	327	non-Lemonade_creek_hotspring
uncultured_virus_scaffold_R_bin116_k1	lcl|CALPDT010000005.1_cds_CAH6419752.1_793	35.443	237	non-Lemonade_creek_hotspring
uncultured_virus_scaffold_R_bin116_k1	lcl|CALPDT010000005.1_cds_CAH6419753.1_794	30	450	non-Lemonade_creek_hotspring
uncultured_virus_scaffold_R_bin116_k1	lcl|CALPDT010000005.1_cds_CAH6419754.1_795	31.8519	945	non-Lemonade_creek_hotspring
uncultured_virus_scaffold_R_bin116_k1	lcl|CALPDT010000005.1_cds_CAH6419755.1_796	38.6076	474	non-Lemonade_creek_hotspring
uncultured_virus_scaffold_R_bin116_k1	lcl|CALPDT010000005.1_cds_CAH6419756.1_797	33.3826	2031	non-Lemonade_creek_hotspring
uncultured_virus_scaffold_R_bin116_k1	lcl|CALPDT010000005.1_cds_CAH6419757.1_798	35.6455	1038	non-Lemonade_creek_hotspring
uncultured_virus_scaffold_R_bin116_k1	lcl|CALPDT010000005.1_cds_CAH6419758.1_799	34.1615	483	non-Lemonade_creek_hotspring
uncultured_virus_scaffold_R_bin116_k1	lcl|CALPDT010000005.1_cds_CAH6419759.1_800	37.2043	465	non-Lemonade_creek_hotspring
uncultured_virus_scaffold_R_bin116_k1	lcl|CALPDT010000005.1_cds_CAH6419760.1_801	34.9057	636	non-Lemonade_creek_hotspring
uncultured_virus_scaffold_R_bin116_k1	lcl|CALPDT010000005.1_cds_CAH6419761.1_802	33.7963	648	non-Lemonade_creek_hotspring
uncultured_virus_scaffold_R_bin116_k1	lcl|CALPDT010000005.1_cds_CAH6419762.1_803	35.6147	789	non-Lemonade_creek_hotspring
uncultured_virus_scaffold_R_bin116_k1	lcl|CALPDT010000005.1_cds_CAH6419763.1_804	37.2396	384	non-Lemonade_creek_hotspring
uncultured_virus_scaffold_R_bin116_k1	lcl|CALPDT010000005.1_cds_CAH6419764.1_805	36.6197	426	non-Lemonade_creek_hotspring
uncultured_virus_scaffold_R_bin116_k1	lcl|CALPDT010000005.1_cds_CAH6419765.1_806	34.4961	774	non-Lemonade_creek_hotspring
uncultured_virus_scaffold_R_bin116_k1	lcl|CALPDT010000005.1_cds_CAH6419766.1_807	32.7778	360	non-Lemonade_creek_hotspring
uncultured_virus_scaffold_R_bin116_k1	lcl|CALPDT010000005.1_cds_CAH6419767.1_808	26.3969	519	non-Lemonade_creek_hotspring
uncultured_virus_scaffold_R_bin116_k1	lcl|CALPDT010000005.1_cds_CAH6419768.1_809	36.3636	825	non-Lemonade_creek_hotspring
uncultured_virus_scaffold_R_bin116_k1	lcl|CALPDT010000005.1_cds_CAH6419769.1_810	39.5425	306	non-Lemonade_creek_hotspring
uncultured_virus_scaffold_R_bin116_k1	lcl|CALPDT010000005.1_cds_CAH6419770.1_811	38.5378	807	non-Lemonade_creek_hotspring
uncultured_virus_scaffold_R_bin116_k1	lcl|CALPDT010000005.1_cds_CAH6419771.1_812	35.5556	900	non-Lemonade_creek_hotspring
uncultured_virus_scaffold_R_bin116_k1	lcl|CALPDT010000005.1_cds_CAH6419772.1_813	36.9807	987	non-Lemonade_creek_hotspring
uncultured_virus_scaffold_R_bin116_k1	lcl|CALPDT010000005.1_cds_CAH6419773.1_814	32.8283	792	non-Lemonade_creek_hotspring
uncultured_virus_scaffold_R_bin116_k1	lcl|CALPDT010000005.1_cds_CAH6419774.1_815	33.6508	1260	non-Lemonade_creek_hotspring
uncultured_virus_scaffold_R_bin116_k1	lcl|CALPDT010000005.1_cds_CAH6419775.1_816	41.5822	1479	non-Lemonade_creek_hotspring
uncultured_virus_scaffold_R_bin116_k1	lcl|CALPDT010000005.1_cds_CAH6419776.1_817	37.659	393	non-Lemonade_creek_hotspring
uncultured_virus_scaffold_R_bin116_k1	lcl|CALPDT010000005.1_cds_CAH6419777.1_818	34.6667	450	non-Lemonade_creek_hotspring
uncultured_virus_scaffold_R_bin116_k1	lcl|CALPDT010000005.1_cds_CAH6419778.1_819	35.3535	792	non-Lemonade_creek_hotspring
uncultured_virus_scaffold_R_bin116_k1	lcl|CALPDT010000005.1_cds_CAH6419779.1_820	34.7826	276	non-Lemonade_creek_hotspring
uncultured_virus_scaffold_R_bin116_k1	lcl|CALPDT010000005.1_cds_CAH6419780.1_821	36.0731	219	non-Lemonade_creek_hotspring
uncultured_virus_scaffold_R_bin116_k1	lcl|CALPDT010000005.1_cds_CAH6419781.1_822	39.2308	390	non-Lemonade_creek_hotspring
uncultured_virus_scaffold_R_bin116_k1	lcl|CALPDT010000005.1_cds_CAH6419782.1_823	34.0136	294	non-Lemonade_creek_hotspring
uncultured_virus_scaffold_R_bin116_k1	lcl|CALPDT010000005.1_cds_CAH6419783.1_824	35.8586	792	non-Lemonade_creek_hotspring
uncultured_virus_scaffold_R_bin116_k1	lcl|CALPDT010000005.1_cds_CAH6419784.1_825	30.1498	534	non-Lemonade_creek_hotspring
uncultured_virus_scaffold_R_bin116_k1	lcl|CALPDT010000005.1_cds_CAH6419785.1_826	35.935	615	non-Lemonade_creek_hotspring
uncultured_virus_scaffold_R_bin116_k1	lcl|CALPDT010000005.1_cds_CAH6419786.1_827	23.3333	120	non-Lemonade_creek_hotspring
uncultured_virus_scaffold_R_bin116_k1	lcl|CALPDT010000005.1_cds_CAH6419787.1_828	29.078	282	non-Lemonade_creek_hotspring
uncultured_virus_scaffold_R_bin116_k1	lcl|CALPDT010000005.1_cds_CAH6419788.1_829	34.6442	534	non-Lemonade_creek_hotspring
uncultured_virus_scaffold_R_bin116_k1	lcl|CALPDT010000005.1_cds_CAH6419789.1_830	38.3202	381	non-Lemonade_creek_hotspring
uncultured_virus_scaffold_R_bin116_k1	lcl|CALPDT010000005.1_cds_CAH6419790.1_831	31.3151	4509	non-Lemonade_creek_hotspring
uncultured_virus_scaffold_R_bin116_k1	lcl|CALPDT010000005.1_cds_CAH6419791.1_832	31.4815	486	non-Lemonade_creek_hotspring
uncultured_virus_scaffold_R_bin116_k1	lcl|CALPDT010000005.1_cds_CAH6419792.1_833	31.6042	1041	non-Lemonade_creek_hotspring
uncultured_virus_scaffold_R_bin116_k1	lcl|CALPDT010000005.1_cds_CAH6419793.1_834	29.8667	375	non-Lemonade_creek_hotspring
uncultured_virus_scaffold_R_bin116_k1	lcl|CALPDT010000005.1_cds_CAH6419794.1_835	30.4124	582	non-Lemonade_creek_hotspring
uncultured_virus_scaffold_R_bin116_k1	lcl|CALPDT010000005.1_cds_CAH6419795.1_836	38.2838	303	non-Lemonade_creek_hotspring
uncultured_virus_scaffold_R_bin116_k1	lcl|CALPDT010000005.1_cds_CAH6419796.1_837	32.948	519	non-Lemonade_creek_hotspring
uncultured_virus_scaffold_R_bin116_k1	lcl|CALPDT010000005.1_cds_CAH6419797.1_838	36.3036	909	non-Lemonade_creek_hotspring
uncultured_virus_scaffold_R_bin116_k1	lcl|CALPDT010000005.1_cds_CAH6419798.1_839	34.7222	360	non-Lemonade_creek_hotspring
uncultured_virus_scaffold_R_bin116_k1	lcl|CALPDT010000005.1_cds_CAH6419799.1_840	26.7035	543	non-Lemonade_creek_hotspring
uncultured_virus_scaffold_R_bin116_k1	lcl|CALPDT010000005.1_cds_CAH6419800.1_841	28.7532	393	non-Lemonade_creek_hotspring
uncultured_virus_scaffold_R_bin116_k1	lcl|CALPDT010000005.1_cds_CAH6419801.1_842	25.8333	360	non-Lemonade_creek_hotspring
uncultured_virus_scaffold_R_bin116_k1	lcl|CALPDT010000005.1_cds_CAH6419802.1_843	34.5679	1215	non-Lemonade_creek_hotspring
uncultured_virus_scaffold_R_bin116_k1	lcl|CALPDT010000005.1_cds_CAH6419803.1_844	35.0427	234	non-Lemonade_creek_hotspring
uncultured_virus_scaffold_R_bin116_k1	lcl|CALPDT010000005.1_cds_CAH6419804.1_845	38.3784	555	non-Lemonade_creek_hotspring
uncultured_virus_scaffold_R_bin116_k1	lcl|CALPDT010000005.1_cds_CAH6419805.1_846	31.893	486	non-Lemonade_creek_hotspring
uncultured_virus_scaffold_R_bin116_k1	lcl|CALPDT010000005.1_cds_CAH6419806.1_847	35.2273	264	non-Lemonade_creek_hotspring
uncultured_virus_scaffold_R_bin116_k1	lcl|CALPDT010000005.1_cds_CAH6419807.1_848	26.0163	615	non-Lemonade_creek_hotspring
uncultured_virus_scaffold_R_bin116_k1	lcl|CALPDT010000005.1_cds_CAH6419808.1_849	31.5091	603	non-Lemonade_creek_hotspring
uncultured_virus_scaffold_R_bin116_k1	lcl|CALPDT010000005.1_cds_CAH6419809.1_850	32.3529	408	non-Lemonade_creek_hotspring
uncultured_virus_scaffold_R_bin116_k1	lcl|CALPDT010000005.1_cds_CAH6419810.1_851	35.4978	462	non-Lemonade_creek_hotspring
uncultured_virus_scaffold_R_bin116_k1	lcl|CALPDT010000005.1_cds_CAH6419811.1_852	37.3932	468	non-Lemonade_creek_hotspring
uncultured_virus_scaffold_R_bin116_k1	lcl|CALPDT010000005.1_cds_CAH6419812.1_853	32.9083	1647	non-Lemonade_creek_hotspring
uncultured_virus_scaffold_R_bin116_k1	lcl|CALPDT010000005.1_cds_CAH6419813.1_854	33.4795	684	non-Lemonade_creek_hotspring
uncultured_virus_scaffold_R_bin116_k1	lcl|CALPDT010000005.1_cds_CAH6419814.1_855	35.3175	252	non-Lemonade_creek_hotspring
uncultured_virus_scaffold_R_bin116_k1	lcl|CALPDT010000005.1_cds_CAH6419815.1_856	30.4379	1416	non-Lemonade_creek_hotspring
uncultured_virus_scaffold_R_bin116_k1	lcl|CALPDT010000005.1_cds_CAH6419816.1_857	33.8462	390	non-Lemonade_creek_hotspring
uncultured_virus_scaffold_R_bin116_k1	lcl|CALPDT010000005.1_cds_CAH6419817.1_858	37.7637	474	non-Lemonade_creek_hotspring
uncultured_virus_scaffold_R_bin116_k1	lcl|CALPDT010000005.1_cds_CAH6419818.1_859	34.4828	174	non-Lemonade_creek_hotspring
uncultured_virus_scaffold_R_bin116_k1	lcl|CALPDT010000005.1_cds_CAH6419819.1_860	32.6087	414	non-Lemonade_creek_hotspring
uncultured_virus_scaffold_R_bin116_k1	lcl|CALPDT010000005.1_cds_CAH6419820.1_861	33.0275	327	non-Lemonade_creek_hotspring
uncultured_virus_scaffold_R_bin116_k1	lcl|CALPDT010000005.1_cds_CAH6419821.1_862	35.5072	276	non-Lemonade_creek_hotspring
uncultured_virus_scaffold_R_bin116_k1	lcl|CALPDT010000005.1_cds_CAH6419822.1_863	33.5616	438	non-Lemonade_creek_hotspring
uncultured_virus_scaffold_R_bin116_k1	lcl|CALPDT010000005.1_cds_CAH6419823.1_864	35.8043	1983	non-Lemonade_creek_hotspring
uncultured_virus_scaffold_R_bin116_k1	lcl|CALPDT010000005.1_cds_CAH6419824.1_865	34.4037	654	non-Lemonade_creek_hotspring
uncultured_virus_scaffold_R_bin116_k1	lcl|CALPDT010000005.1_cds_CAH6419825.1_866	37.0821	987	non-Lemonade_creek_hotspring
uncultured_virus_scaffold_R_bin116_k1	lcl|CALPDT010000005.1_cds_CAH6419826.1_867	31.4394	528	non-Lemonade_creek_hotspring
uncultured_virus_scaffold_R_bin116_k1	lcl|CALPDT010000005.1_cds_CAH6419827.1_868	36.4943	348	non-Lemonade_creek_hotspring
uncultured_virus_scaffold_R_bin116_k1	lcl|CALPDT010000005.1_cds_CAH6419828.1_869	37.2619	840	non-Lemonade_creek_hotspring
uncultured_virus_scaffold_R_bin116_k1	lcl|CALPDT010000005.1_cds_CAH6419829.1_870	35.206	267	non-Lemonade_creek_hotspring
uncultured_virus_scaffold_R_bin116_k1	lcl|CALPDT010000005.1_cds_CAH6419830.1_871	35.5372	726	non-Lemonade_creek_hotspring
uncultured_virus_scaffold_R_bin116_k1	lcl|CALPDT010000005.1_cds_CAH6419831.1_872	34.4125	834	non-Lemonade_creek_hotspring
uncultured_virus_scaffold_R_bin116_k1	lcl|CALPDT010000005.1_cds_CAH6419832.1_873	32.6667	450	non-Lemonade_creek_hotspring
uncultured_virus_scaffold_R_bin116_k1	lcl|CALPDT010000005.1_cds_CAH6419833.1_874	39.881	168	non-Lemonade_creek_hotspring
uncultured_virus_scaffold_R_bin116_k1	lcl|CALPDT010000005.1_cds_CAH6419834.1_875	39.0909	660	non-Lemonade_creek_hotspring
uncultured_virus_scaffold_R_bin116_k1	lcl|CALPDT010000005.1_cds_CAH6419835.1_876	30.6911	492	non-Lemonade_creek_hotspring
uncultured_virus_scaffold_R_bin116_k1	lcl|CALPDT010000005.1_cds_CAH6419836.1_877	37.1301	1791	non-Lemonade_creek_hotspring
uncultured_virus_scaffold_R_bin116_k1	lcl|CALPDT010000005.1_cds_CAH6419837.1_878	35.348	1638	non-Lemonade_creek_hotspring
uncultured_virus_scaffold_R_bin116_k1	lcl|CALPDT010000005.1_cds_CAH6419838.1_879	35.7143	210	non-Lemonade_creek_hotspring
uncultured_virus_scaffold_R_bin116_k1	lcl|CALPDT010000005.1_cds_CAH6419839.1_880	35.1282	390	non-Lemonade_creek_hotspring
uncultured_virus_scaffold_R_bin116_k1	lcl|CALPDT010000005.1_cds_CAH6419840.1_881	38.0952	231	non-Lemonade_creek_hotspring
uncultured_virus_scaffold_R_bin116_k1	lcl|CALPDT010000005.1_cds_CAH6419841.1_882	39.3035	201	non-Lemonade_creek_hotspring
uncultured_virus_scaffold_R_bin116_k1	lcl|CALPDT010000005.1_cds_CAH6419842.1_883	33.0159	630	non-Lemonade_creek_hotspring
uncultured_virus_scaffold_R_bin116_k1	lcl|CALPDT010000005.1_cds_CAH6419843.1_884	34.9593	246	non-Lemonade_creek_hotspring
uncultured_virus_scaffold_R_bin116_k1	lcl|CALPDT010000005.1_cds_CAH6419844.1_885	36.8237	573	non-Lemonade_creek_hotspring
uncultured_virus_scaffold_R_bin116_k1	lcl|CALPDT010000005.1_cds_CAH6419845.1_886	34.8613	1767	non-Lemonade_creek_hotspring
uncultured_virus_scaffold_R_bin116_k1	lcl|CALPDT010000005.1_cds_CAH6419846.1_887	23.8636	264	non-Lemonade_creek_hotspring
uncultured_virus_scaffold_R_bin116_k1	lcl|CALPDT010000005.1_cds_CAH6419847.1_888	34.4749	438	non-Lemonade_creek_hotspring
uncultured_virus_scaffold_R_bin116_k1	lcl|CALPDT010000005.1_cds_CAH6419848.1_889	27.8689	183	non-Lemonade_creek_hotspring
uncultured_virus_scaffold_R_bin116_k1	lcl|CALPDT010000005.1_cds_CAH6419849.1_890	32.1839	174	non-Lemonade_creek_hotspring
uncultured_virus_scaffold_R_bin116_k1	lcl|CALPDT010000005.1_cds_CAH6419850.1_891	34.3333	300	non-Lemonade_creek_hotspring
uncultured_virus_scaffold_R_bin116_k1	lcl|CALPDT010000005.1_cds_CAH6419851.1_892	31.9865	594	non-Lemonade_creek_hotspring
uncultured_virus_scaffold_R_bin116_k1	lcl|CALPDT010000005.1_cds_CAH6419852.1_893	35.6895	1443	non-Lemonade_creek_hotspring
uncultured_virus_scaffold_R_bin116_k1	lcl|CALPDT010000005.1_cds_CAH6419853.1_894	32.646	291	non-Lemonade_creek_hotspring
uncultured_virus_scaffold_R_bin116_k1	lcl|CALPDT010000005.1_cds_CAH6419854.1_895	36.3636	495	non-Lemonade_creek_hotspring
uncultured_virus_scaffold_R_bin116_k1	lcl|CALPDT010000005.1_cds_CAH6419855.1_896	27.619	105	non-Lemonade_creek_hotspring
uncultured_virus_scaffold_R_bin116_k1	lcl|CALPDT010000005.1_cds_CAH6419856.1_897	34.3832	762	non-Lemonade_creek_hotspring
uncultured_virus_scaffold_R_bin116_k1	lcl|CALPDT010000005.1_cds_CAH6419857.1_898	39.2405	237	non-Lemonade_creek_hotspring
uncultured_virus_scaffold_R_bin116_k1	lcl|CALPDT010000005.1_cds_CAH6419858.1_899	31.5634	339	non-Lemonade_creek_hotspring
uncultured_virus_scaffold_R_bin116_k1	lcl|CALPDT010000005.1_cds_CAH6419859.1_900	37.1738	2031	non-Lemonade_creek_hotspring
uncultured_virus_scaffold_R_bin116_k1	lcl|CALPDT010000005.1_cds_CAH6419860.1_901	40.5063	237	non-Lemonade_creek_hotspring
uncultured_virus_scaffold_R_bin116_k1	lcl|CALPDT010000005.1_cds_CAH6419861.1_902	35.2113	213	non-Lemonade_creek_hotspring
uncultured_virus_scaffold_R_bin116_k1	lcl|CALPDT010000005.1_cds_CAH6419862.1_903	29.697	330	non-Lemonade_creek_hotspring
uncultured_virus_scaffold_R_bin116_k1	lcl|CALPDT010000005.1_cds_CAH6419863.1_904	40.1274	942	non-Lemonade_creek_hotspring
uncultured_virus_scaffold_R_bin116_k1	lcl|CALPDT010000005.1_cds_CAH6419864.1_905	31.5193	441	non-Lemonade_creek_hotspring
uncultured_virus_scaffold_R_bin116_k1	lcl|CALPDT010000005.1_cds_CAH6419865.1_906	36.5079	567	non-Lemonade_creek_hotspring
uncultured_virus_scaffold_R_bin116_k1	lcl|CALPDT010000005.1_cds_CAH6419866.1_907	34.5345	666	non-Lemonade_creek_hotspring
uncultured_virus_scaffold_R_bin116_k1	lcl|CALPDT010000005.1_cds_CAH6419867.1_908	35.9272	1812	non-Lemonade_creek_hotspring
uncultured_virus_scaffold_R_bin116_k1	lcl|CALPDT010000005.1_cds_CAH6419868.1_909	27.8912	882	non-Lemonade_creek_hotspring
uncultured_virus_scaffold_R_bin116_k1	lcl|CALPDT010000005.1_cds_CAH6419869.1_910	40.6953	978	non-Lemonade_creek_hotspring
uncultured_virus_scaffold_R_bin116_k1	lcl|CALPDT010000005.1_cds_CAH6419870.1_911	40.6977	258	non-Lemonade_creek_hotspring
uncultured_virus_scaffold_R_bin116_k1	lcl|CALPDT010000005.1_cds_CAH6419872.1_912	39.4402	393	non-Lemonade_creek_hotspring
uncultured_virus_scaffold_R_bin116_k1	lcl|CALPDT010000005.1_cds_CAH6419874.1_913	38.0952	378	non-Lemonade_creek_hotspring
uncultured_virus_scaffold_R_bin116_k1	lcl|CALPDT010000005.1_cds_CAH6419876.1_914	36.755	906	non-Lemonade_creek_hotspring
uncultured_virus_scaffold_R_bin116_k1	lcl|CALPDT010000005.1_cds_CAH6419878.1_915	34.5679	162	non-Lemonade_creek_hotspring
uncultured_virus_scaffold_R_bin116_k1	lcl|CALPDT010000005.1_cds_CAH6419880.1_916	36.9655	2175	non-Lemonade_creek_hotspring
uncultured_virus_scaffold_R_bin116_k1	lcl|CALPDT010000005.1_cds_CAH6419882.1_917	34.4371	453	non-Lemonade_creek_hotspring
uncultured_virus_scaffold_R_bin116_k1	lcl|CALPDT010000005.1_cds_CAH6419884.1_918	32.7103	321	non-Lemonade_creek_hotspring
uncultured_virus_scaffold_R_bin116_k1	lcl|CALPDT010000005.1_cds_CAH6419885.1_919	36.1526	603	non-Lemonade_creek_hotspring
uncultured_virus_scaffold_R_bin116_k1	lcl|CALPDT010000005.1_cds_CAH6419886.1_920	39.2523	321	non-Lemonade_creek_hotspring
uncultured_virus_scaffold_R_bin116_k1	lcl|CALPDT010000005.1_cds_CAH6419887.1_921	34.7905	549	non-Lemonade_creek_hotspring
uncultured_virus_scaffold_R_bin116_k1	lcl|CALPDT010000005.1_cds_CAH6419888.1_922	37.3333	375	non-Lemonade_creek_hotspring
uncultured_virus_scaffold_R_bin116_k1	lcl|CALPDT010000005.1_cds_CAH6419889.1_923	36.0555	1947	non-Lemonade_creek_hotspring
uncultured_virus_scaffold_R_bin116_k1	lcl|CALPDT010000005.1_cds_CAH6419890.1_924	31.3333	150	non-Lemonade_creek_hotspring
uncultured_virus_scaffold_R_bin116_k1	lcl|CALPDT010000005.1_cds_CAH6419891.1_925	34.5345	333	non-Lemonade_creek_hotspring
uncultured_virus_scaffold_R_bin116_k1	lcl|CALPDT010000005.1_cds_CAH6419892.1_926	33.3333	690	non-Lemonade_creek_hotspring
uncultured_virus_scaffold_R_bin116_k1	lcl|CALPDT010000005.1_cds_CAH6419893.1_927	32.1799	867	non-Lemonade_creek_hotspring
uncultured_virus_scaffold_R_bin116_k1	lcl|CALPDT010000005.1_cds_CAH6419894.1_928	34.7339	357	non-Lemonade_creek_hotspring
uncultured_virus_scaffold_R_bin116_k1	lcl|CALPDT010000005.1_cds_CAH6419895.1_929	33.3333	381	non-Lemonade_creek_hotspring
uncultured_virus_scaffold_R_bin116_k1	lcl|CALPDT010000005.1_cds_CAH6419896.1_930	28.9744	780	non-Lemonade_creek_hotspring
uncultured_virus_scaffold_R_bin116_k1	lcl|CALPDT010000005.1_cds_CAH6419897.1_931	32.3529	918	non-Lemonade_creek_hotspring
uncultured_virus_scaffold_R_bin116_k1	lcl|CALPDT010000005.1_cds_CAH6419898.1_932	37.037	675	non-Lemonade_creek_hotspring
uncultured_virus_scaffold_R_bin116_k1	lcl|CALPDT010000005.1_cds_CAH6419899.1_933	34.8055	951	non-Lemonade_creek_hotspring
uncultured_virus_scaffold_R_bin116_k1	lcl|CALPDT010000005.1_cds_CAH6419900.1_934	36.0656	183	non-Lemonade_creek_hotspring
uncultured_virus_scaffold_R_bin116_k1	lcl|CALPDT010000005.1_cds_CAH6419901.1_935	34.2795	1374	non-Lemonade_creek_hotspring
uncultured_virus_scaffold_R_bin116_k1	lcl|CALPDT010000005.1_cds_CAH6419902.1_936	31.7982	456	non-Lemonade_creek_hotspring
uncultured_virus_scaffold_R_bin116_k1	lcl|CALPDT010000005.1_cds_CAH6419903.1_937	36.7521	585	non-Lemonade_creek_hotspring
uncultured_virus_scaffold_R_bin116_k1	lcl|CALPDT010000005.1_cds_CAH6419904.1_938	35.7388	291	non-Lemonade_creek_hotspring
uncultured_virus_scaffold_R_bin116_k1	lcl|CALPDT010000005.1_cds_CAH6419905.1_939	37.5	240	non-Lemonade_creek_hotspring
uncultured_virus_scaffold_R_bin116_k1	lcl|CALPDT010000005.1_cds_CAH6419906.1_940	36.1111	828	non-Lemonade_creek_hotspring
uncultured_virus_scaffold_R_bin116_k1	lcl|CALPDT010000005.1_cds_CAH6419908.1_941	32.5059	846	non-Lemonade_creek_hotspring
uncultured_virus_scaffold_R_bin116_k1	lcl|CALPDT010000005.1_cds_CAH6419910.1_942	36.3636	1980	non-Lemonade_creek_hotspring
uncultured_virus_scaffold_R_bin116_k1	lcl|CALPDT010000005.1_cds_CAH6419912.1_943	32.4405	672	non-Lemonade_creek_hotspring
uncultured_virus_scaffold_R_bin116_k1	lcl|CALPDT010000005.1_cds_CAH6419914.1_944	33.9061	873	non-Lemonade_creek_hotspring
uncultured_virus_scaffold_R_bin116_k1	lcl|CALPDT010000005.1_cds_CAH6419916.1_945	33.1502	546	non-Lemonade_creek_hotspring
uncultured_virus_scaffold_R_bin116_k1	lcl|CALPDT010000005.1_cds_CAH6419918.1_946	30.7018	456	non-Lemonade_creek_hotspring
uncultured_virus_scaffold_R_bin116_k1	lcl|CALPDT010000005.1_cds_CAH6419920.1_947	37.0031	327	non-Lemonade_creek_hotspring
uncultured_virus_scaffold_R_bin116_k1	lcl|CALPDT010000005.1_cds_CAH6419922.1_948	34.5355	915	non-Lemonade_creek_hotspring
uncultured_virus_scaffold_R_bin116_k1	lcl|CALPDT010000005.1_cds_CAH6419924.1_949	37.1795	936	non-Lemonade_creek_hotspring
uncultured_virus_scaffold_R_bin116_k1	lcl|CALPDT010000005.1_cds_CAH6419926.1_950	35.6009	882	non-Lemonade_creek_hotspring
uncultured_virus_scaffold_R_bin116_k1	lcl|CALPDT010000005.1_cds_CAH6419928.1_951	38.5522	1188	non-Lemonade_creek_hotspring
uncultured_virus_scaffold_R_bin116_k1	lcl|CALPDT010000005.1_cds_CAH6419930.1_952	34.009	444	non-Lemonade_creek_hotspring
uncultured_virus_scaffold_R_bin116_k1	lcl|CALPDT010000005.1_cds_CAH6419932.1_953	31.8253	5106	non-Lemonade_creek_hotspring
uncultured_virus_scaffold_R_bin116_k1	lcl|CALPDT010000005.1_cds_CAH6419934.1_954	35.7923	732	non-Lemonade_creek_hotspring
uncultured_virus_scaffold_R_bin116_k1	lcl|CALPDT010000005.1_cds_CAH6419935.1_955	36.7284	324	non-Lemonade_creek_hotspring
uncultured_virus_scaffold_R_bin116_k1	lcl|CALPDT010000005.1_cds_CAH6419936.1_956	35.5769	936	non-Lemonade_creek_hotspring
uncultured_virus_scaffold_R_bin116_k1	lcl|CALPDT010000005.1_cds_CAH6419937.1_957	35.148	1047	non-Lemonade_creek_hotspring
uncultured_virus_scaffold_R_bin116_k1	lcl|CALPDT010000005.1_cds_CAH6419938.1_958	33.8667	375	non-Lemonade_creek_hotspring
uncultured_virus_scaffold_R_bin116_k1	lcl|CALPDT010000005.1_cds_CAH6419939.1_959	28.8557	201	non-Lemonade_creek_hotspring
uncultured_virus_scaffold_R_bin116_k1	lcl|CALPDT010000005.1_cds_CAH6419940.1_960	34.692	1104	non-Lemonade_creek_hotspring
[truncated: 25,036 more rows]

## Sheet: optimal_growth_temperature
virus	Name	accession	pOGT (℃)	local
[truncated: 17 more rows]

## Sheet: protein_length
genome	group	seq_id	prot_length	local
[truncated: 26,588 more rows]

[truncated: 1 more sheets: purine_loading_index]
