# Supplementary material for: Hot springs viruses at Yellowstone National Park have ancient origins and are adapted to thermophilic hosts
Source: Commun Biol. 2024 Apr 9;7:312. doi: 10.1038/s42003-024-05931-1 (PMC11003980; doi:10.1038/s42003-024-05931-1)
Supplement: Supplementary file 10 — Supplementary Data 8 [file 42003_2024_5931_MOESM10_ESM.xlsx]

## Sheet: Model_alignment_info
Marker_tree	Marker_abbreviations	IQ-TREE_best_fit_model	Number_of_sequences	Alignment_length_aminoacids
A32-like Packaging ATPase	A32	LG+F+G4 chosen according to BIC	166	165
Superfamily II helicase	DEAD2	LG+F+I+G4 chosen according to BIC	108	363
Major capsid protein	MCP	LG+F+G4 chosen according to BIC	534	280
B DNA Polymerase	PolB	LG+F+I+G4 chosen according to BIC	278	631
Large RNA polymerase subunit	RNAPL	LG+F+G4 chosen according to BIC	223	1024
Small RNA polymerase subunit	RNAPS	LG+F+I+G4 chosen according to BIC	236	745
TFIIB transcriptional factor	TFIIB	LG+F+G4 chosen according to BIC	126	138
Topoisomerase family II	TopoII	LG+F+I+G4 chosen according to BIC	180	942
Virus late transcription factor 3	VLTF3	LG+G4 chosen according to BIC	140	92

## Sheet: A32
acession_tiplabel_newick	accession	Taxa_updated	Host	Host_lineage	Ecosystem	Ecosystem_full
Tupanvirus_soda_lake_YP_010781409.1	YP_010781409.1 VV A32 virion packaging ATPase [Tupanvirus soda lake]	Mimiviridae	Amoebozoa	Eukaryota; Amoebozoa; Discosea; Longamoebia; Centramoebida; Acanthamoebidae; Acanthamoeba	Alkaline lake	Freshwater (soda lake)
Tupanvirus_soda_lake_YP_010782027.1	YP_010782027.1 A32-like packaging ATPase [Tupanvirus soda lake]	Mimiviridae	Amoebozoa	Eukaryota; Amoebozoa; Discosea; Longamoebia; Centramoebida; Acanthamoebidae; Acanthamoeba	Alkaline lake	Freshwater (soda lake)
Cotonvirus_japonicus_YP_010841719.1	YP_010841719.1 A32-like packaging ATPase [Cotonvirus japonicus]	Mimiviridae	Amoebozoa	Eukaryota; Amoebozoa; Discosea; Longamoebia; Centramoebida; Acanthamoebidae; Acanthamoeba	Freshwater	Freshwater
Moumouvirus_australiensis_YP_010789698.1	YP_010789698.1 A32-like packaging ATPase [Moumouvirus australiensis]	Mimiviridae	Amoebozoa	Eukaryota; Amoebozoa; Discosea; Longamoebia; Centramoebida; Acanthamoebidae; Acanthamoeba	Freshwater	Freshwater
Pandoravirus_aubagnensis_UMO80288.1	UMO80288.1 hypothetical protein [Pandoravirus aubagnensis]	Pandoraviridae	Amoebozoa	Eukaryota; Amoebozoa; Discosea; Longamoebia; Centramoebida; Acanthamoebidae; Acanthamoeba	Freshwater
Pandoravirus_dulcis_gi_526119111_ref_YP_008319014.1	gi|526119111|ref|YP_008319014.1| vv a32-like virion packaging ATPase [Pandoravirus dulcis]	Pandoraviridae	Amoebozoa	Eukaryota; Amoebozoa; Discosea; Longamoebia; Centramoebida; Acanthamoebidae; Acanthamoeba	Freshwater
Pandoravirus_dulcis_gi_526119975_ref_YP_008319878.1	gi|526119975|ref|YP_008319878.1| VV A32-like virion packaging ATPase [Pandoravirus dulcis]	Pandoraviridae	Amoebozoa	Eukaryota; Amoebozoa; Discosea; Longamoebia; Centramoebida; Acanthamoebidae; Acanthamoeba	Freshwater
Pandoravirus_dulcis_YP_008319014.2	YP_008319014.2 hypothetical protein pdul_cds_334 [Pandoravirus dulcis]	Pandoraviridae	Amoebozoa	Eukaryota; Amoebozoa; Discosea; Longamoebia; Centramoebida; Acanthamoebidae; Acanthamoeba	Freshwater
Pandoravirus_japonicus_BCU03004.1	BCU03004.1 hypothetical protein [Pandoravirus japonicus]	Pandoraviridae	Amoebozoa	Eukaryota; Amoebozoa; Discosea; Longamoebia; Centramoebida; Acanthamoebidae; Acanthamoeba	Freshwater
Pandoravirus_japonicus_BCU03580.1	BCU03580.1 pox A32 superfamily incomplete domain [Pandoravirus japonicus]	Pandoraviridae	Amoebozoa	Eukaryota; Amoebozoa; Discosea; Longamoebia; Centramoebida; Acanthamoebidae; Acanthamoeba	Freshwater
Pandoravirus_macleodensis_YP_009480906.1	YP_009480906.1 AAA ATPase incomplete domain containing protein [Pandoravirus macleodensis]	Pandoraviridae	Amoebozoa	Eukaryota; Amoebozoa; Discosea; Longamoebia; Centramoebida; Acanthamoebidae; Acanthamoeba	Freshwater
Pandoravirus_macleodensis_YP_009481487.1	YP_009481487.1 hypothetical protein pmac_cds_803 [Pandoravirus macleodensis]	Pandoraviridae	Amoebozoa	Eukaryota; Amoebozoa; Discosea; Longamoebia; Centramoebida; Acanthamoebidae; Acanthamoeba	Freshwater
Pandoravirus_neocaledonia_YP_009481848.1	YP_009481848.1 hypothetical protein pneo_cds_238 [Pandoravirus neocaledonia]	Pandoraviridae	Amoebozoa	Eukaryota; Amoebozoa; Discosea; Longamoebia; Centramoebida; Acanthamoebidae; Acanthamoeba	Freshwater
Pandoravirus_neocaledonia_YP_009482486.1	YP_009482486.1 hypothetical protein pneo_cds_876 [Pandoravirus neocaledonia]	Pandoraviridae	Amoebozoa	Eukaryota; Amoebozoa; Discosea; Longamoebia; Centramoebida; Acanthamoebidae; Acanthamoeba	Freshwater
Moumouvirus_goulette_YP_010779609.1	YP_010779609.1 packaging ATPase [Moumouvirus goulette]	Mimiviridae	Amoebozoa	Eukaryota; Amoebozoa; Tubulinea; Elardia; Euamoebida; Amoebidae	Freshwater	Freshwater
Ectocarpus_siliculosus_virus_1_gi_13242498_ref_NP_077511.1	gi|13242498|ref|NP_077511.1| EsV-1-26 [Ectocarpus siliculosus virus 1]	incertae sedis	Stramenopiles	Eukaryota; Sar; Stramenopiles; Ochrophyta; PX clade; Phaeophyceae; Ectocarpales; Ectocarpaceae; Ectocarpus	Freshwater
Chlamydomonas_sp._UWO_241_KAG1657904.1	KAG1657904.1 hypothetical protein FOA52_005805 [Chlamydomonas sp. UWO 241]	Chlorophyta	NA	Eukaryota; Viridiplantae; Chlorophyta	Freshwater	NA
Chlorella_virus_XW01_ULY68517.1	ULY68517.1 putative VV A32-like packaging ATPase [Chlorella virus XW01]	Mimiviridae	Chlorophyta	Eukaryota; Viridiplantae; Chlorophyta; core chlorophytes; Trebouxiophyceae; Chlorellales; Chlorellaceae	Freshwater	Freshwater (Lake)
Paramecium_bursaria_Chlorella_virus_CvsA1_AGE52551.1	AGE52551.1 hypothetical protein PBCVCvsA1_437R [Paramecium bursaria Chlorella virus CvsA1]	Phycodnaviridae	Chlorophyta	Eukaryota; Viridiplantae; Chlorophyta; core chlorophytes; Trebouxiophyceae; Chlorellales; Chlorellaceae	Freshwater	Host-associated metagenome;Algae;Unclassified;Unclassified
Paramecium_bursaria_Chlorella_virus_NYs1_gi_448935227_gb_AGE58778.1	gi|448935227|gb|AGE58778.1| hypothetical protein PBCVNYs1_559R [Paramecium bursaria Chlorella virus NYs1]	Phycodnaviridae	Chlorophyta	Eukaryota; Viridiplantae; Chlorophyta; core chlorophytes; Trebouxiophyceae; Chlorellales; Chlorellaceae	Freshwater
Acanthocystis_turfacea_Chlorella_virus_1_gi_155371384_ref_YP_001426918.1	gi|155371384|ref|YP_001426918.1| hypothetical protein ATCV1_Z437R [Acanthocystis turfacea Chlorella virus 1]	Phycodnaviridae	Chlorophyta	Eukaryota; Viridiplantae; Chlorophyta; core chlorophytes; Trebouxiophyceae; Chlorellales; Chlorellaceae; Chlorella clade; Chlorella	Freshwater	Host-associated metagenome (green algae)
Dishui_lake_phycodnavirus_1_YP_009465797.1	YP_009465797.1 hypothetical protein C5Y57_gp080 [Dishui lake phycodnavirus 1]	Allomimiviridae	Unknown	Unknown	Freshwater
Dishui_Lake_phycodnavirus_2_QIG59506.1	QIG59506.1 hypothetical protein [Dishui Lake phycodnavirus 2]	Allomimiviridae	Unknown	Unknown	Freshwater
Dishui_Lake_phycodnavirus_3_QIG59674.1	QIG59674.1 hypothetical protein [Dishui Lake phycodnavirus 3]	Allomimiviridae	Unknown	Unknown	Freshwater
Dishui_Lake_phycodnavirus_4_QIG59980.1	QIG59980.1 hypothetical protein [Dishui Lake phycodnavirus 4]	Allomimiviridae	Unknown	Unknown	Freshwater
IMGVR_UViG_GVMAG-M-3300013133-40_000001_3300013133_Ga0172362_100026528	IMGVR_UViG_GVMAG-M-3300013133-40_000001|3300013133|Ga0172362_100026528	Asfarviridae	Unknown	Unknown	Freshwater
IMGVR_UViG_3300020057_000404_3300020057_Ga0163151_10000006285	IMGVR_UViG_3300020057_000404|3300020057|Ga0163151_10000006285	Mimiviridae	Unknown	Unknown	Freshwater	Environmental; Aquatic; Freshwater; Lake
IMGVR_UViG_GVMAG-S-3300009084-161_000001_3300009084_Ga0105046_1000050431	IMGVR_UViG_GVMAG-S-3300009084-161_000001|3300009084|Ga0105046_1000050431	Mimiviridae	Unknown	Unknown	Freshwater
Yellowstone_lake_mimivirus_YP_009174062.1	YP_009174062.1 putative VV A32-like packaging ATPase [Yellowstone lake mimivirus]	Mimiviridae	Unknown	Unknown	Freshwater
Yellowstone_lake_phycodnavirus_1_YP_009174839.1	YP_009174839.1 putative VV A32 virion packaging ATPase [Yellowstone lake phycodnavirus 1]	Phycodnaviridae	Unknown	Unknown	Freshwater
Yellowstone_lake_phycodnavirus_2_YP_009174479.1	YP_009174479.1 putative VV A32 virion packaging ATPase [Yellowstone lake phycodnavirus 2]	Phycodnaviridae	Unknown	Unknown	Freshwater
Yellowstone_lake_phycodnavirus_3_YP_009174374.1AR677	YP_009174374.1 hypothetical protein AR677_gp157 [Yellowstone lake phycodnavirus 3]	Phycodnaviridae	Unknown	Unknown	Freshwater
IMGVR_UViG_3300020495_000003_3300020495_Ga0208720_100000146	IMGVR_UViG_3300020495_000003|3300020495|Ga0208720_100000146	Unclassified	Unknown	Unknown	Freshwater
IMGVR_UViG_3300036715_000850_3300036715_Ga0373634_0006292_6686_7525	IMGVR_UViG_3300036715_000850|3300036715|Ga0373634_0006292_6686_7525	Unclassified	Unknown	Unknown	Freshwater
IMGVR_UViG_3300037519_000437_3300037519_Ga0335044_0000011_72822_73709	IMGVR_UViG_3300037519_000437|3300037519|Ga0335044_0000011_72822_73709	Unclassified	Unknown	Unknown	Freshwater
IMGVR_UViG_3300042923_001788_3300042923_Ga0456365_0000114_104147_105187	IMGVR_UViG_3300042923_001788|3300042923|Ga0456365_0000114_104147_105187	Unclassified	Unknown	Unknown	Freshwater
IMGVR_UViG_3300043411_001602_3300043411_Ga0451708_0000032_61971_62990	IMGVR_UViG_3300043411_001602|3300043411|Ga0451708_0000032_61971_62990	Unclassified	Unknown	Unknown	Freshwater
IMGVR_UViG_3300043411_001634_3300043411_Ga0451708_0000007_84457_85482	IMGVR_UViG_3300043411_001634|3300043411|Ga0451708_0000007_84457_85482	Unclassified	Unknown	Unknown	Freshwater
IMGVR_UViG_3300037466_002091_3300037466_Ga0395898_0000116_55605_56630	IMGVR_UViG_3300037466_002091|3300037466|Ga0395898_0000116_55605_56630	Unclassified	Unknown	Unknown	Host-associated (plant)	Roots
Lausannevirus_gi_327409704_ref_YP_004347124.1	gi|327409704|ref|YP_004347124.1| putative A32-like packaging ATPase [Lausannevirus]	Marseilleviridae	Amoebozoa	Eukaryota; Amoebozoa; Discosea; Longamoebia; Centramoebida; Acanthamoebidae; Acanthamoeba	Host-associated (protist)
Marseillevirus_gi_284504185_ref_YP_003406900.1	gi|284504185|ref|YP_003406900.1| A32-like packaging ATPase [Marseillevirus]	Marseilleviridae	Amoebozoa	Eukaryota; Amoebozoa; Discosea; Longamoebia; Centramoebida; Acanthamoebidae; Acanthamoeba	Host-associated (protist)
Acanthamoeba_castellanii_mamavirus_gi_351737817_gb_AEQ60852.1	gi|351737817|gb|AEQ60852.1| hypothetical protein [Acanthamoeba castellanii mamavirus]	Mimiviridae	Amoebozoa	Eukaryota; Amoebozoa; Discosea; Longamoebia; Centramoebida; Acanthamoebidae; Acanthamoeba	Host-associated (protist)
Acanthamoeba_polyphaga_mimivirus_AKI79207.1	AKI79207.1 VV A32 virion packaging ATPase [Acanthamoeba polyphaga mimivirus]	Mimiviridae	Amoebozoa	Eukaryota; Amoebozoa; Discosea; Longamoebia; Centramoebida; Acanthamoebidae; Acanthamoeba	Host-associated (protist)
Acanthamoeba_polyphaga_mimivirus_AVG46184.1	AVG46184.1 VV A32 virion packaging ATPase [Acanthamoeba polyphaga mimivirus]	Mimiviridae	Amoebozoa	Eukaryota; Amoebozoa; Discosea; Longamoebia; Centramoebida; Acanthamoebidae; Acanthamoeba	Host-associated (protist)
Acanthamoeba_polyphaga_mimivirus_AVG47289.1	AVG47289.1 VV A32 virion packaging ATPase [Acanthamoeba polyphaga mimivirus]	Mimiviridae	Amoebozoa	Eukaryota; Amoebozoa; Discosea; Longamoebia; Centramoebida; Acanthamoebidae; Acanthamoeba	Host-associated (protist)
Acanthamoeba_polyphaga_mimivirus_gi_311977822_ref_YP_003986942.1	gi|311977822|ref|YP_003986942.1| VV A32 virion packaging ATPase [Acanthamoeba polyphaga mimivirus]	Mimiviridae	Amoebozoa	Eukaryota; Amoebozoa; Discosea; Longamoebia; Centramoebida; Acanthamoebidae; Acanthamoeba	Host-associated (protist)
Acanthamoeba_polyphaga_mimivirus_gi_311978049_ref_YP_003987169.1	gi|311978049|ref|YP_003987169.1| hypothetical protein [Acanthamoeba polyphaga mimivirus]	Mimiviridae	Amoebozoa	Eukaryota; Amoebozoa; Discosea; Longamoebia; Centramoebida; Acanthamoebidae; Acanthamoeba	Host-associated (protist)
Acanthamoeba_polyphaga_mimivirus_YP_010777350.1	YP_010777350.1 VV A32 virion packaging ATPase [Acanthamoeba polyphaga mimivirus]	Mimiviridae	Amoebozoa	Eukaryota; Amoebozoa; Discosea; Longamoebia; Centramoebida; Acanthamoebidae; Acanthamoeba	Host-associated (protist)
Acanthamoeba_polyphaga_moumouvirus_gi_441432310_ref_YP_007354352.1	gi|441432310|ref|YP_007354352.1| A32-like packaging ATPase [Acanthamoeba polyphaga moumouvirus]	Mimiviridae	Amoebozoa	Eukaryota; Amoebozoa; Discosea; Longamoebia; Centramoebida; Acanthamoebidae; Acanthamoeba	Host-associated (protist)
Acanthamoeba_polyphaga_moumouvirus_gi_441432609_ref_YP_007354651.1	gi|441432609|ref|YP_007354651.1| hypothetical protein Moumou_00694 [Acanthamoeba polyphaga moumouvirus]	Mimiviridae	Amoebozoa	Eukaryota; Amoebozoa; Discosea; Longamoebia; Centramoebida; Acanthamoebidae; Acanthamoeba	Host-associated (protist)
Megavirus_chiliensis_gi_350610945_gb_AEQ32389.1	gi|350610945|gb|AEQ32389.1| virion packaging ATPase [Megavirus chiliensis]	Mimiviridae	Amoebozoa	Eukaryota; Amoebozoa; Discosea; Longamoebia; Centramoebida; Acanthamoebidae; Acanthamoeba	Host-associated (protist)	NA
Megavirus_chiliensis_gi_350611647_gb_AEQ33091.1	gi|350611647|gb|AEQ33091.1| hypothetical protein [Megavirus chiliensis]	Mimiviridae	Amoebozoa	Eukaryota; Amoebozoa; Discosea; Longamoebia; Centramoebida; Acanthamoebidae; Acanthamoeba	Host-associated (protist)	NA
Mimiviridae_sp._ChoanoV1_QDY52214.15_11	QDY52214.1 hypothetical protein 5_11 [Mimiviridae sp. ChoanoV1]	Mimiviridae	Choanoflagellatea	Eukaryota; Opisthokonta; Choanoflagellatea	Host-associated (protist)	NA
Megavirus_caiporensis_WBF70814.1	WBF70814.1 virion packaging ATPase [Megavirus caiporensis]	Mimiviridae	Unknown	Unknown	Host-associated (protist)
Pandoravirus_salinus_gi_516303793_gb_AGO83372.1	gi|516303793|gb|AGO83372.1| VV A32-like virion packaging ATPase [Pandoravirus salinus]	Pandoraviridae	Amoebozoa	Eukaryota; Amoebozoa; Discosea; Longamoebia; Centramoebida; Acanthamoebidae; Acanthamoeba	Marine	Marine (Sediment)
Pandoravirus_salinus_gi_516303807_gb_AGO83386.1	gi|516303807|gb|AGO83386.1| VV A32-like virion packaging ATPase [Pandoravirus salinus]	Pandoraviridae	Amoebozoa	Eukaryota; Amoebozoa; Discosea; Longamoebia; Centramoebida; Acanthamoebidae; Acanthamoeba	Marine	Marine (Sediment)
Pandoravirus_salinus_gi_516305953_gb_AGO85532.1	gi|516305953|gb|AGO85532.1| hypothetical protein ps_2209 [Pandoravirus salinus]	Pandoraviridae	Amoebozoa	Eukaryota; Amoebozoa; Discosea; Longamoebia; Centramoebida; Acanthamoebidae; Acanthamoeba	Marine	Marine (Sediment)
Pandoravirus_salinus_gi_516305958_gb_AGO85537.1	gi|516305958|gb|AGO85537.1| VV A32-like virion packaging ATPase [Pandoravirus salinus]	Pandoraviridae	Amoebozoa	Eukaryota; Amoebozoa; Discosea; Longamoebia; Centramoebida; Acanthamoebidae; Acanthamoeba	Marine	Marine (Sediment)
Pandoravirus_salinus_gi_516306303_gb_AGO85882.1	gi|516306303|gb|AGO85882.1| VV A32-like virion packaging ATPase [Pandoravirus salinus]	Pandoraviridae	Amoebozoa	Eukaryota; Amoebozoa; Discosea; Longamoebia; Centramoebida; Acanthamoebidae; Acanthamoeba	Marine	Marine (Sediment)
Bodo_saltans_virus_YP_010778369.1	YP_010778369.1 packaging ATPase [Bodo saltans virus]	Mimiviridae	Euglenozoa	Eukaryota; Discoba; Euglenozoa; Kinetoplastea; Metakinetoplastina; Eubodonida; Bodonidae; Bodo	Marine
Emiliania_huxleyi_virus_86_gi_73852542_ref_YP_293826.1	gi|73852542|ref|YP_293826.1| putative DNA-binding protein [Emiliania huxleyi virus 86]	Coccolithoviridae	Haptophyta	Eukaryota; Haptista; Haptophyta; Prymnesiophyceae; Isochrysidales; Noelaerhabdaceae; Emiliania	Marine	Host-associated (protist)
Phaeocystis_globosa_virus_12T_gi_357289600_gb_AET72913.1	gi|357289600|gb|AET72913.1| hypothetical protein PGAG_00023 [Phaeocystis globosa virus 12T]	Mesomimiviridae	Haptophyta	Eukaryota; Haptista; Haptophyta; Prymnesiophyceae; Phaeocystales; Phaeocystaceae; Phaeocystis	Marine
Phaeocystis_globosa_virus_12T_gi_357289601_gb_AET72914.1	gi|357289601|gb|AET72914.1| hypothetical protein PGAG_00024 [Phaeocystis globosa virus 12T]	Mesomimiviridae	Haptophyta	Eukaryota; Haptista; Haptophyta; Prymnesiophyceae; Phaeocystales; Phaeocystaceae; Phaeocystis	Marine
Singapore_grouper_iridovirus_gi_56692771_ref_YP_164229.1	gi|56692771|ref|YP_164229.1| ATPase [Singapore grouper iridovirus]	Iridoviridae	Metazoa	Eukaryota; Opisthokonta; Metazoa; Eumetazoa; Bilateria; Deuterostomia; Chordata; Craniata; Vertebrata; Gnathostomata; Teleostomi; Euteleostomi; Actinopterygii; Actinopteri; Neopterygii; Teleostei	Marine	Marine
Abalone_asfa-like_virus_BBO54017.1	BBO54017.1 B354L homolog protein [Abalone asfa-like virus]	Asfarviridae	Opisthokonta	Eukaryota; Opisthokonta; Metazoa; Eumetazoa; Bilateria; Protostomia; Spiralia; Lophotrochozoa; Mollusca; Gastropoda; Vetigastropoda; Lepetellida; Haliotoidea; Haliotidae; Haliotis; Haliotis discus	Marine	Host-associated metagenome (animal)
Cafeteria_roenbergensis_virus_BV-PW1_gi_310831328_ref_YP_003969971.1	gi|310831328|ref|YP_003969971.1| putative VV A32-like packaging ATPase [Cafeteria roenbergensis virus BV-PW1]	Mimiviridae	Stramenopiles	Eukaryota; Sar; Stramenopiles; Bigyra; Opalozoa; Bicosoecida; Cafeteriaceae; Cafeteria	Marine
Feldmannia_species_virus_gi_197322436_ref_YP_002154709.1	gi|197322436|ref|YP_002154709.1| putative VV A32 ATPase [Feldmannia species virus]	incertae sedis	Stramenopiles	Eukaryota; Sar; Stramenopiles; Ochrophyta; PX clade; Phaeophyceae; Ectocarpales; Acinetosporaceae	Marine
Bathycoccus_sp._RCC1105_virus_BpV1_gi_313768078_ref_YP_004061509.1	gi|313768078|ref|YP_004061509.1| hypothetical protein BpV1_079c [Bathycoccus sp. RCC1105 virus BpV1]	Prasinoviridae	Chlorophyta	Eukaryota; Viridiplantae; Chlorophyta; Mamiellophyceae; Mamiellales; Bathycoccaceae; Bathycoccus; Bathycoccus prasinos	Marine	Host-associated metagenome (green algae)
Bathycoccus_sp._RCC1105_virus_BpV2_ADQ91246.1	ADQ91246.1 hypothetical protein BpV2_079c [Bathycoccus sp. RCC1105 virus BpV2]	Prasinoviridae	Chlorophyta	Eukaryota; Viridiplantae; Chlorophyta; Mamiellophyceae; Mamiellales; Bathycoccaceae; Bathycoccus; Bathycoccus prasinos	Marine	Host-associated metagenome (green algae)
Ostreococcus_lucimarinus_virus_OlV1_gi_313844065_ref_YP_004061728.1	gi|313844065|ref|YP_004061728.1| hypothetical protein OlV1_095c [Ostreococcus lucimarinus virus OlV1]	Prasinoviridae	Chlorophyta	Eukaryota; Viridiplantae; Chlorophyta; Mamiellophyceae; Mamiellales; Bathycoccaceae; Ostreococcus	Marine	Marine
Ostreococcus_lucimarinus_virus_OlV5_YP_007674806.1	YP_007674806.1 ATPase [Ostreococcus lucimarinus virus OlV5]	Prasinoviridae	Chlorophyta	Eukaryota; Viridiplantae; Chlorophyta; Mamiellophyceae; Mamiellales; Bathycoccaceae; Ostreococcus	Marine	Marine
Ostreococcus_tauri_virus_RT-2011_AFC35001.1	AFC35001.1 hypothetical protein OtV6_093c [Ostreococcus tauri virus RT-2011]	Prasinoviridae	Chlorophyta	Eukaryota; Viridiplantae; Chlorophyta; Mamiellophyceae; Mamiellales; Bathycoccaceae; Ostreococcus	Marine	Marine
Ostreococcus_virus_OsV5_gi_163955071_ref_YP_001648175.1	gi|163955071|ref|YP_001648175.1| hypothetical protein OsV5_098r [Ostreococcus virus OsV5]	Prasinoviridae	Chlorophyta	Eukaryota; Viridiplantae; Chlorophyta; Mamiellophyceae; Mamiellales; Bathycoccaceae; Ostreococcus	Marine	Marine
Micromonas_pusilla_virus_PL1_AET43649.1	AET43649.1 hypothetical protein MPWG_00162 [Micromonas pusilla virus PL1]	Prasinoviridae	Chlorophyta	Eukaryota; Viridiplantae; Chlorophyta; Mamiellophyceae; Mamiellales; Mamiellaceae; Micromonas	Marine	Host-associated metagenome (green algae)
Micromonas_pusilla_virus_SP1_gi_357542059_gb_AET84819.1	gi|357542059|gb|AET84819.1| hypothetical protein MPXG_00021 [Micromonas pusilla virus SP1]	Prasinoviridae	Chlorophyta	Eukaryota; Viridiplantae; Chlorophyta; Mamiellophyceae; Mamiellales; Mamiellaceae; Micromonas	Marine	Host-associated metagenome (green algae)
Micromonas_sp._RCC1109_virus_MpV1_gi_313768295_ref_YP_004061975.1	gi|313768295|ref|YP_004061975.1| hypothetical protein MpV1_092c [Micromonas sp. RCC1109 virus MpV1]	Prasinoviridae	Chlorophyta	Eukaryota; Viridiplantae; Chlorophyta; Mamiellophyceae; Mamiellales; Mamiellaceae; Micromonas	Marine	Host-associated metagenome (green algae)
Pyramimonas_orientalis_virus_QOI90457.1_HWQ62_00321	QOI90457.1 hypothetical protein HWQ62_00321 [Pyramimonas orientalis virus]	Allomimiviridae	Chlorophyta	Eukaryota; Viridiplantae; Chlorophyta; Pyramimonadophyceae; Pyramimonadales;Pyramimonadaceae; Pyramimonas	Marine
Organic_Lake_phycodnavirus_1_gi_322510542_gb_ADX05856.1	gi|322510542|gb|ADX05856.1| putative VV A32-like packaging ATPase [Organic Lake phycodnavirus 1]	Mesomimiviridae	Unknown	Unknown	Marine	Marine
Organic_Lake_phycodnavirus_2_gi_322510960_gb_ADX06273.1	gi|322510960|gb|ADX06273.1| putative VV A32-like packaging ATPase [Organic Lake phycodnavirus 2]	Mesomimiviridae	Unknown	Unknown	Marine	Marine
IMGVR_UViG_3300024299_000008_3300024299_Ga0233448_100015341	IMGVR_UViG_3300024299_000008|3300024299|Ga0233448_100015341	Unclassified	Unknown	Unknown	Marine
IMGVR_UViG_3300049783_001540_3300049783_Ga0491198_0000153_53702_54730	IMGVR_UViG_3300049783_001540|3300049783|Ga0491198_0000153_53702_54730	Unclassified	Unknown	Unknown	Marine	Marine (Arctic)
IMGVR_UViG_GVMAG-S-3300010368-40_000001_3300010368_Ga0129324_100065486	IMGVR_UViG_GVMAG-S-3300010368-40_000001|3300010368|Ga0129324_100065486	Unclassified	Unknown	Unknown	Marine
Tupanvirus_deep_ocean_YP_010780131.1	YP_010780131.1 A32-like packaging ATPase [Tupanvirus deep ocean]	Mimiviridae	Amoebozoa	Eukaryota; Amoebozoa; Discosea; Longamoebia; Centramoebida; Acanthamoebidae; Acanthamoeba	Marine (deep sea)	Marine (deep sea)
Tupanvirus_deep_ocean_YP_010780719.1	YP_010780719.1 A32-like packaging ATPase [Tupanvirus deep ocean]	Mimiviridae	Amoebozoa	Eukaryota; Amoebozoa; Discosea; Longamoebia; Centramoebida; Acanthamoebidae; Acanthamoeba	Marine (deep sea)	Marine (deep sea)
Mimivirus_LCMiAC01_QBK88881.1	QBK88881.1 MAG: packaging ATPase [Mimivirus LCMiAC01]	Mimiviridae	Unknown	Unknown	Marine (hydrothermal vent)	Hydrothermal vent
Mimivirus_LCMiAC02_QBK88971.1	QBK88971.1 MAG: packaging ATPase [Mimivirus LCMiAC02]	Mimiviridae	Unknown	Unknown	Marine (hydrothermal vent)	Hydrothermal vent
Mimivirus_LCMiAC02_QBK89233.1	QBK89233.1 MAG: packaging ATPase [Mimivirus LCMiAC02]	Mimiviridae	Unknown	Unknown	Marine (hydrothermal vent)	Hydrothermal vent
Pacmanvirus_S19_QYB17551.1PV-S19_0187	QYB17551.1 hypothetical protein PV-S19_0187 [Pacmanvirus S19]	Asfarviridae	Amoebozoa	Eukaryota; Amoebozoa; Discosea; Longamoebia; Centramoebida; Acanthamoebidae; Acanthamoeba	Sewage
Fadolivirus_1_YP_010803319.1	YP_010803319.1 VV A32-like packaging ATPase [Fadolivirus 1]	Mimiviridae	Amoebozoa	Eukaryota; Amoebozoa; Tubulinea; Echinamoebida; Vermamoeba	Sewage
Yasminevirus_sp._GU-2018_VBB18108.1	VBB18108.1 packaging ATPase [Yasminevirus sp. GU-2018]	Unclassified	Amoebozoa	Eukaryota; Amoebozoa; Tubulinea; Echinamoebida; Vermamoeba	Sewage
IMGVR_UViG_2716885049_000001_2716885049_2718201226	IMGVR_UViG_2716885049_000001|2716885049|2718201226	Pandoraviridae	Amoebozoa	Eukaryota; Amoebozoa; Discosea; Longamoebia; Centramoebida; Acanthamoebidae; Acanthamoeba	Soil
IMGVR_UViG_2974576589_000001_2974576589_2974576810	IMGVR_UViG_2974576589_000001|2974576589|2974576810	Pandoraviridae	Amoebozoa	Eukaryota; Amoebozoa; Discosea; Longamoebia; Centramoebida; Acanthamoebidae; Acanthamoeba	Soil
Pandoravirus_belohorizontensis_UMO78270.1	UMO78270.1 hypothetical protein [Pandoravirus belohorizontensis]	Pandoraviridae	Amoebozoa	Eukaryota; Amoebozoa; Discosea; Longamoebia; Centramoebida; Acanthamoebidae; Acanthamoeba	Soil
Pandoravirus_celtis_QBZ81671.1	QBZ81671.1 hypothetical protein pclt_cds_1088 [Pandoravirus celtis]	Pandoraviridae	Amoebozoa	Eukaryota; Amoebozoa; Discosea; Longamoebia; Centramoebida; Acanthamoebidae; Acanthamoeba	Soil
Pandoravirus_inopinatum_YP_009119120.1	YP_009119120.1 VV A32-like virion packaging ATPase [Pandoravirus inopinatum]	Pandoraviridae	Amoebozoa	Eukaryota; Amoebozoa; Discosea; Longamoebia; Centramoebida; Acanthamoebidae; Acanthamoeba	Soil
Pandoravirus_kuranda_WBR14389.1	WBR14389.1 Vv a32-like virion packaging ATPase [Pandoravirus kuranda]	Pandoraviridae	Amoebozoa	Eukaryota; Amoebozoa; Discosea; Longamoebia; Centramoebida; Acanthamoebidae; Acanthamoeba	Soil
Pandoravirus_kuranda_WBR14942.1	WBR14942.1 Vv a32-like virion packaging ATPase [Pandoravirus kuranda]	Pandoraviridae	Amoebozoa	Eukaryota; Amoebozoa; Discosea; Longamoebia; Centramoebida; Acanthamoebidae; Acanthamoeba	Soil
Pandoravirus_massiliensis_UDO47034.1	UDO47034.1 vv a32-like virion packaging ATPase [Pandoravirus massiliensis]	Pandoraviridae	Amoebozoa	Eukaryota; Amoebozoa; Discosea; Longamoebia; Centramoebida; Acanthamoebidae; Acanthamoeba	Soil
Pandoravirus_massiliensis_UDO47781.1	UDO47781.1 vv a32-like virion packaging ATPase [Pandoravirus massiliensis]	Pandoraviridae	Amoebozoa	Eukaryota; Amoebozoa; Discosea; Longamoebia; Centramoebida; Acanthamoebidae; Acanthamoeba	Soil
Pandoravirus_quercus_YP_009482967.1	YP_009482967.1 hypothetical protein pqer_cds_276 [Pandoravirus quercus]	Pandoraviridae	Amoebozoa	Eukaryota; Amoebozoa; Discosea; Longamoebia; Centramoebida; Acanthamoebidae; Acanthamoeba	Soil
Pandoravirus_quercus_YP_009483760.1	YP_009483760.1 hypothetical protein pqer_cds_1069 [Pandoravirus quercus]	Pandoraviridae	Amoebozoa	Eukaryota; Amoebozoa; Discosea; Longamoebia; Centramoebida; Acanthamoebidae; Acanthamoeba	Soil
Edafosvirus_sp._AYV78256.1	AYV78256.1 MAG: packaging ATPase [Edafosvirus sp.]	Mimiviridae	Unknown	Unknown	Soil
Faunusvirus_sp._AYV79293.1	AYV79293.1 MAG: packaging ATPase [Faunusvirus sp.]	Mimiviridae	Unknown	Unknown	Soil
Harvfovirus_sp._AYV80832.1	AYV80832.1 MAG: packaging ATPase [Harvfovirus sp.]	Mimiviridae	Unknown	Unknown	Soil
Homavirus_sp._AYV82013.1	AYV82013.1 MAG: packaging ATPase [Homavirus sp.]	Mimiviridae	Unknown	Unknown	Soil	Unknown
Hyperionvirus_sp._AYV84219.1	AYV84219.1 MAG: packaging ATPase [Hyperionvirus sp.]	Mimiviridae	Unknown	Unknown	Soil	Soil
Satyrvirus_sp._AYV84990.1	AYV84990.1 MAG: A32-like packaging ATPase, partial [Satyrvirus sp.]	Mimiviridae	Unknown	Unknown	Soil	Soil
Terrestrivirus_sp._AYV75832.1	AYV75832.1 MAG: packaging ATPase [Terrestrivirus sp.]	Mimiviridae	Unknown	Unknown	Soil	Soil
IMGVR_UViG_3300015163_000024_3300015163_Ga0167665_10009625	IMGVR_UViG_3300015163_000024|3300015163|Ga0167665_10009625	Unclassified	Unknown	Unknown	Soil	Environmental; Terrestrial; Soil; Glacier
IMGVR_UViG_3300031521_000123_3300031521_Ga0311364_1000069717	IMGVR_UViG_3300031521_000123|3300031521|Ga0311364_1000069717	Unclassified	Unknown	Unknown	Soil
IMGVR_UViG_3300042922_001412_3300042922_Ga0456363_0000006_646884_647360	IMGVR_UViG_3300042922_001412|3300042922|Ga0456363_0000006_646884_647360	Unclassified	Unknown	Unknown	Soil
IMGVR_UViG_3300042923_001726_3300042923_Ga0456365_0000007_649114_649722	IMGVR_UViG_3300042923_001726|3300042923|Ga0456365_0000007_649114_649722	Unclassified	Unknown	Unknown	Soil
IMGVR_UViG_3300048852_000066_3300048852_Ga0496061_000023_365882_366886	IMGVR_UViG_3300048852_000066|3300048852|Ga0496061_000023_365882_366886	Unclassified	Unknown	Unknown	Soil
IMGVR_UViG_3300048852_000066_3300048852_Ga0496061_000023_367166_367579	IMGVR_UViG_3300048852_000066|3300048852|Ga0496061_000023_367166_367579	Unclassified	Unknown	Unknown	Soil
IMGVR_UViG_3300031825_000002_3300031825_Ga0255338_100014484	IMGVR_UViG_3300031825_000002|3300031825|Ga0255338_100014484	Unclassified (Caudoviricetes)	Unknown	Unknown	Soil	Sand microcosm (soil)
IMGVR_UViG_3300030339_000013_3300030339_Ga0311360_1000009145	IMGVR_UViG_3300030339_000013|3300030339|Ga0311360_1000009145	Unclassified (Caudoviricetes)	Unknown	Unknown	Soil	Soil (wetlands)
uncultured_virus_CAH6420276.1	CAH6420276.1 VV A32-like packaging ATPase [uncultured virus]	Unclassified	Unknown	Unknown	Soil (permafrost)	Soil (permafrost)
uncultured_virus_CAH6421609.1	CAH6421609.1 VV A32-like packaging ATPase [uncultured virus]	Unclassified	Unknown	Unknown	Soil (permafrost)	Soil (permafrost)
uncultured_virus_CAI2358523.1	CAI2358523.1 VV A32-like packaging ATPase [uncultured virus]	Unclassified	Unknown	Unknown	Soil (permafrost)	Soil (permafrost)
Infectious_spleen_and_kidney_necrosis_virus_gi_19881528_ref_NP_612345.1	gi|19881528|ref|NP_612345.1| putative adenosine triphosphatase [Infectious spleen and kidney necrosis virus]	Iridoviridae	Metazoa	Eukaryota; Opisthokonta; Metazoa; Eumetazoa; Bilateria; Deuterostomia; Chordata; Craniata;Vertebrata; Gnathostomata; Teleostomi;Euteleostomi; Actinopterygii; Actinopteri;Neopterygii; Teleostei; Osteoglossocephalai;Euteleosteomorpha; Neoteleostei; Eurypterygia;Ctenosquamata; Acanthomorphata; Euacanthomorphacea;Percomorphaceae; Eupercaria; Centrarchiformes;Centrarchoidei; Sinipercidae;Siniperca a	Terrestrial	Host-associated metagenome (animal)
African_swine_fever_virus_gi_9628186_ref_NP_042772.1	gi|9628186|ref|NP_042772.1| pB354L [African swine fever virus]	Asfarviridae	Metazoa	Eukaryota; Opisthokonta; Metazoa; Eumetazoa; Bilateria; Deuterostomia; Chordata; Craniata; Vertebrata; Gnathostomata; Teleostomi; Euteleostomi; Sarcopterygii; Dipnotetrapodomorpha; Tetrapoda; Amniota; Mammalia; Theria; Eutheria; Boreoeutheria; Laurasiatheria; Artiodactyla; Suina; Suidae; Sus	Terrestrial
African_swine_fever_virus_YP_009702812.1	YP_009702812.1 BA71V-B354L [African swine fever virus]	Asfarviridae	Metazoa	Eukaryota; Opisthokonta; Metazoa; Eumetazoa; Bilateria; Deuterostomia; Chordata; Craniata; Vertebrata; Gnathostomata; Teleostomi; Euteleostomi; Sarcopterygii; Dipnotetrapodomorpha; Tetrapoda; Amniota; Mammalia; Theria; Eutheria; Boreoeutheria; Laurasiatheria; Artiodactyla; Suina; Suidae; Sus	Terrestrial
Lymphocystis_disease_virus_-_isolate_China_gi_51870067_ref_YP_073620.1	gi|51870067|ref|YP_073620.1| hypothetical protein LDVICp114 [Lymphocystis disease virus - isolate China]	Iridoviridae	Metazoa	Eukaryota; Opisthokonta; Metazoa; Eumetazoa; Bilateria; Deuterostomia; Chordata; Craniata;Vertebrata; Gnathostomata; Teleostomi;Euteleostomi; Actinopterygii; Actinopteri;Neopterygii; Teleostei; Osteoglossocephalai;Euteleosteomorpha; Neoteleostei; Eurypterygia;Ctenosquamata; Acanthomorphata; Euacanthomorphacea;Percomorphaceae; Carangaria; Pleuronectiformes;Pleuronectoidei; Paralichthyidae;Paralich…	Terrestrial	Host-associated metagenome (animal)
Orf_virus_gi_41057171_ref_NP_957885.1	gi|41057171|ref|NP_957885.1| ORF108 DNA packaging protein/ATPase [Orf virus]	Poxviridae	Metazoa	Eukaryota; Opisthokonta; Metazoa; Eumetazoa; Bilateria; Deuterostomia; Chordata; Craniata;Vertebrata; Gnathostomata; Teleostomi;Euteleostomi; Sarcopterygii; Dipnotetrapodomorpha;Tetrapoda; Amniota; Mammalia; Theria; Eutheria;Boreoeutheria	Terrestrial
Vaccinia_virus_gi_66275952_ref_YP_233037.1	gi|66275952|ref|YP_233037.1| putative ATPase [Vaccinia virus]	Poxviridae	Metazoa	Eukaryota; Opisthokonta; Metazoa; Eumetazoa; Bilateria; Deuterostomia; Chordata; Craniata;Vertebrata; Gnathostomata; Teleostomi;Euteleostomi; Sarcopterygii; Dipnotetrapodomorpha;Tetrapoda; Amniota; Mammalia; Theria; Eutheria;Boreoeutheria	Terrestrial
Squirrelpox_virus_gi_549059730_emb_CCD83304.1	gi|549059730|emb|CCD83304.1| DNA packaging protein ATPase [Squirrelpox virus]	Poxviridae	Metazoa	Eukaryota; Opisthokonta; Metazoa; Eumetazoa; Bilateria; Deuterostomia; Chordata; Craniata;Vertebrata; Gnathostomata; Teleostomi;Euteleostomi; Sarcopterygii; Dipnotetrapodomorpha;Tetrapoda; Amniota; Mammalia; Theria; Eutheria;Boreoeutheria; Euarchontoglires; Glires; Rodentia;Sciuromorpha; Sciuridae; Sciurinae;Sciurini	Terrestrial
Myxoma_virus_gi_9633756_ref_NP_051834.1	gi|9633756|ref|NP_051834.1| m120L [Myxoma virus]	Poxviridae	Metazoa	Eukaryota; Opisthokonta; Metazoa; Eumetazoa; Bilateria; Deuterostomia; Chordata; Craniata;Vertebrata; Gnathostomata; Teleostomi;Euteleostomi; Sarcopterygii; Dipnotetrapodomorpha;Tetrapoda; Amniota; Mammalia; Theria; Eutheria;Boreoeutheria; Euarchontoglires; Glires;Lagomorpha; Leporidae	Terrestrial
Yaba-like_disease_virus_gi_12085104_ref_NP_073506.1	gi|12085104|ref|NP_073506.1| 121L protin [Yaba-like disease virus]	Poxviridae	Metazoa	Eukaryota; Opisthokonta; Metazoa; Eumetazoa; Bilateria; Deuterostomia; Chordata; Craniata;Vertebrata; Gnathostomata; Teleostomi;Euteleostomi; Sarcopterygii; Dipnotetrapodomorpha;Tetrapoda; Amniota; Mammalia; Theria; Eutheria;Boreoeutheria; Euarchontoglires; Primates;Haplorrhini	Terrestrial
Nile_crocodilepox_virus_gi_115531818_ref_YP_784344.1	gi|115531818|ref|YP_784344.1| ATPase [Nile crocodilepox virus]	Poxviridae	Metazoa	Eukaryota; Opisthokonta; Metazoa; Eumetazoa; Bilateria; Deuterostomia; Chordata; Craniata;Vertebrata; Gnathostomata; Teleostomi;Euteleostomi; Sarcopterygii; Dipnotetrapodomorpha;Tetrapoda; Amniota; Sauropsida; Sauria;Archelosauria; Archosauria; Crocodylia;Longirostres; Crocodylidae;Crocodylus	Terrestrial
Wiseana_iridescent_virus_gi_339906066_ref_YP_004732863.1	gi|339906066|ref|YP_004732863.1| hypothetical protein WIV_gp080 [Wiseana iridescent virus]	Iridoviridae	Metazoa	Eukaryota; Opisthokonta; Metazoa; Eumetazoa; Bilateria; Protostomia; Ecdysozoa; Panarthropoda; Arthropoda; Mandibulata; Pancrustacea; Hexapoda; Insecta; Dicondylia; Pterygota; Neoptera; Endopterygota; Amphiesmenoptera; Lepidoptera; Glossata; Neolepidoptera; Exoporia; Hepialoidea; Hepialidae; Wiseana	Terrestrial	Host-associated metagenome (animal)
Trichoplusia_ni_ascovirus_2c_gi_116326781_ref_YP_803318.1	gi|116326781|ref|YP_803318.1| hypothetical protein TNAV2c_gp095 [Trichoplusia ni ascovirus 2c]	Ascoviridae	Metazoa	Eukaryota; Opisthokonta; Metazoa; Eumetazoa; Bilateria; Protostomia; Ecdysozoa; Panarthropoda; Arthropoda; Mandibulata; Pancrustacea; Hexapoda; Insecta; Dicondylia; Pterygota; Neoptera; Endopterygota; Amphiesmenoptera; Lepidoptera; Glossata; Neolepidoptera; Heteroneura; Ditrysia; Obtectomera; Noctuoidea	Terrestrial	Host-associated metagenome (animal)
Amsacta_moorei_entomopoxvirus_gi_9964464_ref_NP_064932.1	gi|9964464|ref|NP_064932.1| putative ATP/GTP-binding protein [Amsacta moorei entomopoxvirus 'L']	Poxviridae	Metazoa	Eukaryota; Opisthokonta; Metazoa; Eumetazoa; Bilateria; Protostomia; Ecdysozoa; Panarthropoda; Arthropoda; Mandibulata; Pancrustacea; Hexapoda; Insecta; Dicondylia; Pterygota; Neoptera; Endopterygota; Amphiesmenoptera; Lepidoptera; Glossata; Neolepidoptera; Heteroneura; Ditrysia; Obtectomera; Noctuoidea; Erebidae	Terrestrial
Anomala_cuprea_entomopoxvirus_gi_578887621_dbj_BAO49495.1	gi|578887621|dbj|BAO49495.1| putative ATP/GTP-binding protein [Anomala cuprea entomopoxvirus]	Poxviridae	Metazoa	Eukaryota; Opisthokonta; Metazoa; Eumetazoa; Bilateria; Protostomia; Ecdysozoa; Panarthropoda; Arthropoda; Mandibulata; Pancrustacea; Hexapoda; Insecta; Dicondylia; Pterygota; Neoptera; Endopterygota; Amphiesmenoptera; Lepidoptera; Glossata; Neolepidoptera; Heteroneura; Ditrysia; Obtectomera; Noctuoidea; Erebidae	Terrestrial
Heliothis_virescens_ascovirus_3e_gi_134287264_ref_YP_001110960.1	gi|134287264|ref|YP_001110960.1| ATPase [Heliothis virescens ascovirus 3e]	Ascoviridae	Metazoa	Eukaryota; Opisthokonta; Metazoa; Eumetazoa; Bilateria; Protostomia; Ecdysozoa; Panarthropoda; Arthropoda; Mandibulata; Pancrustacea; Hexapoda; Insecta; Dicondylia; Pterygota; Neoptera; Endopterygota; Amphiesmenoptera; Lepidoptera; Glossata; Neolepidoptera; Heteroneura; Ditrysia; Obtectomera; Noctuoidea; Noctuidae	Terrestrial	Host-associated metagenome (animal)
Spodoptera_frugiperda_ascovirus_1a_gi_115298612_ref_YP_762465.1	gi|115298612|ref|YP_762465.1| 44.8 kDa ATPase [Spodoptera frugiperda ascovirus 1a]	Ascoviridae	Metazoa	Eukaryota; Opisthokonta; Metazoa; Eumetazoa; Bilateria; Protostomia; Ecdysozoa; Panarthropoda; Arthropoda; Mandibulata; Pancrustacea; Hexapoda; Insecta; Dicondylia; Pterygota; Neoptera; Endopterygota; Amphiesmenoptera; Lepidoptera; Glossata; Neolepidoptera; Heteroneura; Ditrysia; Obtectomera; Noctuoidea; Noctuidae; Amphipyrinae; Spodoptera	Terrestrial	Host-associated metagenome (animal)
Invertebrate_iridescent_virus_6_gi_15078788_ref_NP_149538.1	gi|15078788|ref|NP_149538.1| 075L [Invertebrate iridescent virus 6]	Iridoviridae	Metazoa	Eukaryota; Opisthokonta; Metazoa; Eumetazoa; Bilateria; Protostomia; Ecdysozoa; Panarthropoda;Arthropoda; Mandibulata; Pancrustacea; Hexapoda;Insecta; Dicondylia; Pterygota; Neoptera;Endopterygota; Amphiesmenoptera; Lepidoptera;Glossata; Neolepidoptera;	Terrestrial	Host-associated metagenome (animal)
Mythimna_separata_entomopoxvirus_gi_506497908_ref_YP_008003707.1	gi|506497908|ref|YP_008003707.1| ATPase/DNA packaging protein [Mythimna separata entomopoxvirus 'L']	Poxviridae	Metazoa	Eukaryota; Opisthokonta; Metazoa; Eumetazoa; Bilateria; Protostomia; Ecdysozoa; Panarthropoda;Arthropoda; Mandibulata; Pancrustacea; Hexapoda;Insecta; Dicondylia; Pterygota; Neoptera;Endopterygota; Amphiesmenoptera; Lepidoptera;Glossata; Neolepidoptera; Heteroneura; Ditrysia;Obtectomera; Noctuoidea; Noctuidae; Hadeninae;Mythimna	Terrestrial
Invertebrate_iridescent_virus_3_gi_109287966_ref_YP_654660.1	gi|109287966|ref|YP_654660.1| hypothetical protein MIV088R [Invertebrate iridescent virus 3]	Iridoviridae	Metazoa	Eukaryota; Opisthokonta; Metazoa; Eumetazoa; Bilateria; Protostomia; Ecdysozoa; Panarthropoda;Arthropoda; Mandibulata; Pancrustacea; Hexapoda;Insecta; Dicondylia; Pterygota; Neoptera;Endopterygota; Diptera; Nematocera; Culicomorpha;Culicoidea; Culicidae	Terrestrial	Host-associated metagenome (animal)
Melanoplus_sanguinipes_entomopoxvirus_gi_9631462_ref_NP_048242.1	gi|9631462|ref|NP_048242.1| ORF MSV171 ATP/GTP binding motif homolog (vaccinia A32L), similar to GB:D11079 [Melanoplus sanguinipes entomopoxvirus]	Poxviridae	Metazoa	Eukaryota; Opisthokonta; Metazoa; Eumetazoa; Bilateria; Protostomia; Ecdysozoa; Panarthropoda;Arthropoda; Mandibulata; Pancrustacea; Hexapoda;Insecta; Dicondylia; Pterygota; Neoptera;Polyneoptera; Orthoptera; Caelifera; Acrididea;Acridoidea; Acrididae	Terrestrial
Canarypox_virus_gi_40556209_ref_NP_955294.1	gi|40556209|ref|NP_955294.1| CNPV271 DNA packaging protein [Canarypox virus]	Poxviridae	Metazoa	Eukaryota; Opisthokonta; Metazoa; Eumetazoa;Bilateria; Deuterostomia; Chordata; Craniata;Vertebrata; Gnathostomata; Teleostomi;Euteleostomi; Sarcopterygii; Dipnotetrapodomorpha;Tetrapoda; Amniota; Sauropsida; Sauria;Archelosauria; Archosauria; Dinosauria; Saurischia;Theropoda; Coelurosauria; Aves; Neognathae;Passeriformes; Passeroidea; Fringillidae;Carduelinae	Terrestrial
Frog_virus_3_gi_49237312_ref_YP_031593.1	gi|49237312|ref|YP_031593.1| AAA-ATPase [Frog virus 3]	Iridoviridae	Metazoa	Eukaryota; Opisthokonta; Metazoa; Eumetazoa;Bilateria; Deuterostomia; Chordata; Craniata;Vertebrata; Gnathostomata; Teleostomi;Euteleostomi; Sarcopterygii; Dipnotetrapodomorpha;Tetrapoda; Amphibia; Batrachia	Terrestrial
Polychytrium_aggregatum_XP_052961513.1_AGB-1	XP_052961513.1 AGB-1 [Polychytrium aggregatum]	Fungi	NA	NA	Terrestrial	NA
Klebsormidium_nitens_GAQ91699.1KFL_008360070_	GAQ91699.1 hypothetical protein KFL_008360070 [Klebsormidium nitens]	Streptophyta	NA	NA	Terrestrial	NA
IMGVR_UViG_3300005859_000001_3300005859_Ga0080003_10001577	IMGVR_UViG_3300005859_000001|3300005859|Ga0080003_10001577	Mimiviridae	Unknown	Unknown	Thermal springs	Environmental; Aquatic; Thermal springs; Hot (42-90C)
bin750_A32_Soil_1_scaffold_1136_c1_6	bin750_A32_Soil_1_scaffold_1136_c1_6	YLC	Unknown	Unknown	Thermal springs	Host-associated metagenome (red algae)
bin750_A32_Soil_2_scaffold_916_c1_20	bin750_A32_Soil_2_scaffold_916_c1_20	YLC	Unknown	Unknown	Thermal springs	Host-associated metagenome (red algae)
bin795_A32_Soil_1_scaffold_3497_c1_6	bin795_A32_Soil_1_scaffold_3497_c1_6	YLC	Unknown	Unknown	Thermal springs	Host-associated metagenome (red algae)
bin795_A32_Soil_3_scaffold_2084_c1_4	bin795_A32_Soil_3_scaffold_2084_c1_4	YLC	Unknown	Unknown	Thermal springs	Host-associated metagenome (red algae)
bin800_A32_Soil_4_scaffold_1418_c1_12	bin800_A32_Soil_4_scaffold_1418_c1_12	YLC	Unknown	Unknown	Thermal springs	Host-associated metagenome (red algae)
bin800_A32_Soil_4_scaffold_1418_c1_13	bin800_A32_Soil_4_scaffold_1418_c1_13	YLC	Unknown	Unknown	Thermal springs	Host-associated metagenome (red algae)
bin932_A32_Creek_2_scaffold_1275_c1_9	bin932_A32_Creek_2_scaffold_1275_c1_9	YLC	Unknown	Unknown	Thermal springs	Host-associated metagenome (red algae)
bin932_A32_Creek_3_scaffold_6454_c1_2	bin932_A32_Creek_3_scaffold_6454_c1_2	YLC	Unknown	Unknown	Thermal springs	Host-associated metagenome (red algae)
Pacmanvirus_A23_YP_009361543.1	YP_009361543.1 VV A32 virion packaging ATPase [Pacmanvirus A23]	Asfarviridae	Amoebozoa	Eukaryota; Amoebozoa; Discosea; Longamoebia; Centramoebida; Acanthamoebidae; Acanthamoeba	Unknown
Faustovirus_AIB51863.1PRJ	AIB51863.1 hypothetical protein PRJ_Fausto_00150 [Faustovirus]	Asfarviridae	Amoebozoa	Eukaryota; Amoebozoa; Tubulinea; Echinamoebida; Vermamoeba	Unknown
Faustovirus_AMN83767.1D5b_00345	AMN83767.1 hypothetical protein D5b_00345 [Faustovirus]	Asfarviridae	Amoebozoa	Eukaryota; Amoebozoa; Tubulinea; Echinamoebida; Vermamoeba	Unknown
Faustovirus_QJX72934.1	QJX72934.1 DNA packaging ATPase [Faustovirus]	Asfarviridae	Amoebozoa	Eukaryota; Amoebozoa; Tubulinea; Echinamoebida; Vermamoeba	Unknown
Molluscum_contagiosum_virus_subtype_1_gi_9629072_ref_NP_044091.1	gi|9629072|ref|NP_044091.1| MC140L [Molluscum contagiosum virus subtype 1]	Poxviridae	Metazoa	Eukaryota; Opisthokonta; Metazoa; Eumetazoa; Bilateria; Deuterostomia; Chordata; Craniata;Vertebrata; Gnathostomata; Teleostomi;Euteleostomi; Sarcopterygii; Dipnotetrapodomorpha;Tetrapoda; Amniota; Mammalia; Theria; Eutheria;Boreoeutheria; Euarchontoglires; Primates;Haplorrhini; Simiiformes; Catarrhini; Hominoidea;Hominidae; Homininae; Homo	Unknown
Dasosvirus_sp._AYV77429.1	AYV77429.1 MAG: packaging ATPase [Dasosvirus sp.]	Mimiviridae	Mimiviridae	Unknown	Unknown	Unknown
Megaviridae_environmental_sample_QFG73779.1	QFG73779.1 hypothetical protein [Megaviridae environmental sample]	Mimiviridae	Unknown	Unknown	Unknown
Megaviridae_environmental_sample_QFG74530.1	QFG74530.1 hypothetical protein [Megaviridae environmental sample]	Mimiviridae	Unknown	Unknown	Unknown
Megaviridae_environmental_sample_QFG75116.1	QFG75116.1 hypothetical protein [Megaviridae environmental sample]	Mimiviridae	Unknown	Unknown	Unknown
Mimivirus_sp._QZX43182.2_A32	QZX43182.2 A32 packaging ATPase [Mimivirus sp.]	Mimiviridae	Unknown	Unknown	Unknown	Unknown
Catovirus_CTV1_ARF09327.1	ARF09327.1 packaging ATPase [Catovirus CTV1]	Mimiviridae	Unknown	Unknown	Wastewater	wastewater treatment plant (WWTP)
Hokovirus_HKV1_ARF10841.1	ARF10841.1 packaging ATPase [Hokovirus HKV1]	Mimiviridae	Unknown	Unknown	Wastewater	wastewater treatment plant (WWTP)
Indivirus_ILV1_ARF09858.1	ARF09858.1 packaging ATPase [Indivirus ILV1]	Mimiviridae	Unknown	Unknown	Wastewater	wastewater treatment plant (WWTP)
Klosneuvirus_KNV1_ARF11165.1	ARF11165.1 packaging ATPase [Klosneuvirus KNV1]	Mimiviridae	Unknown	Unknown	Wastewater	wastewater treatment plant (WWTP)

## Sheet: SFII-DEAD2
acession_tiplabel_newick	accession	Taxa_updated	Host	Host_lineage	Ecosystem	Ecosystem_full
IMGVR_UViG_GVMAG-M-3300017971-41_000001_3300017971_Ga0180438_1000197011	IMGVR_UViG_GVMAG-M-3300017971-41_000001|3300017971|Ga0180438_1000197011	Unclassified	Unknown	Unknown	Alkaline lake	Environmental; Aquatic; Non-marine Saline and Alkaline; Hypersaline
IMGVR_UViG_3300048574_000478_3300048574_Ga0498941_000024_69998_71608	IMGVR_UViG_3300048574_000478|3300048574|Ga0498941_000024_69998_71608	Unclassified	Unknown	Unknown	Engineered	Engineered; Bioreactor; Denitrification; Woodchip Bioreactor (WBR)
Moumouvirus_australiensis_YP_010789623.1	YP_010789623.1 DEAD/SNF2 helicase [Moumouvirus australiensis]	Mimiviridae	Amoebozoa	Eukaryota; Amoebozoa; Discosea; Longamoebia; Centramoebida; Acanthamoebidae; Acanthamoeba	Freshwater	Muddy water (mangrove)
Pandoravirus_dulcis_gi_526119002_ref_YP_008318905.1	gi|526119002 |ref |YP_008318905.1 | rad5-like protein [Pandoravirus dulcis]	Pandoraviridae	Amoebozoa	Eukaryota; Amoebozoa; Discosea; Longamoebia; Centramoebida; Acanthamoebidae; Acanthamoeba	Freshwater
Pandoravirus_dulcis_gi_526119036_ref_YP_008318939.1	gi|526119036 |ref |YP_008318939.1 | rad5-like protein [Pandoravirus dulcis]	Pandoraviridae	Amoebozoa	Eukaryota; Amoebozoa; Discosea; Longamoebia; Centramoebida; Acanthamoebidae; Acanthamoeba	Freshwater
Pandoravirus_dulcis_gi_526119370_ref_YP_008319273.1	gi|526119370 |ref |YP_008319273.1 | dead-like helicase [Pandoravirus dulcis]	Pandoraviridae	Amoebozoa	Eukaryota; Amoebozoa; Discosea; Longamoebia; Centramoebida; Acanthamoebidae; Acanthamoeba	Freshwater
Brazilian_cedratvirus_IHUMI_SPN79429.1	SPN79429.1 DEAD/SNF2 DNA/RNA helicase [Brazilian cedratvirus IHUMI]	Pithoviridae	Amoebozoa	Eukaryota; Amoebozoa; Discosea; Longamoebia; Centramoebida; Acanthamoebidae; Acanthamoeba	Freshwater
Cedratvirus_Zaza_IHUMI_SPN79165.1	SPN79165.1 DEAD/SNF2 DNA/RNA helicase [Cedratvirus Zaza IHUMI]	Pithoviridae	Amoebozoa	Eukaryota; Amoebozoa; Discosea; Longamoebia; Centramoebida; Acanthamoebidae; Acanthamoeba	Freshwater
Paramecium_bursaria_Chlorella_virus_NYs1_gi_448935322_gb_AGE58873.1	gi|448935322|gb|AGE58873.1| ATP-dependent helicase [Paramecium bursaria Chlorella virus NYs1]	Phycodnaviridae	Chlorophyta	Eukaryota; Viridiplantae; Chlorophyta; core chlorophytes; Trebouxiophyceae; Chlorellales; Chlorellaceae	Freshwater
Acanthocystis_turfacea_Chlorella_virus_1_gi_155371796_ref_YP_001427330.1	gi|155371796|ref|YP_001427330.1| hypothetical protein ATCV1_Z849R [Acanthocystis turfacea Chlorella virus 1]	Phycodnaviridae	Chlorophyta	Eukaryota; Viridiplantae; Chlorophyta; core chlorophytes; Trebouxiophyceae; Chlorellales; Chlorellaceae; Chlorella clade; Chlorella	Freshwater	Host-associated metagenome (green algae)
IMGVR_UViG_GVMAG-M-3300023179-108_000001_3300023179_Ga0214923_100012392	IMGVR_UViG_GVMAG-M-3300023179-108_000001|3300023179|Ga0214923_100012392	Iridoviridae	Unknown	Unknown	Freshwater	Environmental; Aquatic; Freshwater; Lake
IMGVR_UViG_GVMAG-M-3300023179-32_000001_3300023179_Ga0214923_1000169217	IMGVR_UViG_GVMAG-M-3300023179-32_000001|3300023179|Ga0214923_1000169217	Iridoviridae	Unknown	Unknown	Freshwater	Environmental; Aquatic; Freshwater; Lake
IMGVR_UViG_GVMAG-M-3300023184-29_000001_3300023184_Ga0214919_1000271817	IMGVR_UViG_GVMAG-M-3300023184-29_000001|3300023184|Ga0214919_1000271817	Iridoviridae	Unknown	Unknown	Freshwater	Environmental; Aquatic; Freshwater; Lake
IMGVR_UViG_GVMAG-S-1101182-111_000001_3300027763_Ga0209088_1000032324	IMGVR_UViG_GVMAG-S-1101182-111_000001|3300027763|Ga0209088_1000032324	Iridoviridae	Unknown	Unknown	Freshwater	Environmental; Aquatic; Freshwater; Lake
IMGVR_UViG_GVMAG-S-3300013014-136_000001_3300013014_Ga0164295_1000003555	IMGVR_UViG_GVMAG-S-3300013014-136_000001|3300013014|Ga0164295_1000003555	Iridoviridae	Unknown	Unknown	Freshwater	Environmental; Aquatic; Freshwater; Lake
IMGVR_UViG_3300031857_016643_3300031857_Ga0315909_1000006648	IMGVR_UViG_3300031857_016643|3300031857|Ga0315909_1000006648	Unclassified	Unknown	Unknown	Freshwater	Environmental; Aquatic; Freshwater; Lake
IMGVR_UViG_GVMAG-S-1101169-99_000001_3300027770_Ga0209086_100052742	IMGVR_UViG_GVMAG-S-1101169-99_000001|3300027770|Ga0209086_100052742	Unclassified	Unknown	Unknown	Freshwater	Environmental; Aquatic; Freshwater; Lake
IMGVR_UViG_GVMAG-S-3300009084-313_000001_3300009084_Ga0105046_100127236	IMGVR_UViG_GVMAG-S-3300009084-313_000001|3300009084|Ga0105046_100127236	Unclassified	Unknown	Unknown	Freshwater	Environmental; Aquatic; Freshwater; Ice
Acanthamoeba_castellanii_mamavirus_gi_351737518_gb_AEQ60553.1	gi|351737518 |gb |AEQ60553.1 | DEAD/SNF2 helicase [Acanthamoeba castellanii mamavirus]	Mimiviridae	Amoebozoa	Eukaryota; Amoebozoa; Discosea; Longamoebia; Centramoebida; Acanthamoebidae; Acanthamoeba	Host-associated (protist)	Host-associated (protist)
Acanthamoeba_polyphaga_mimivirus_gi_311977748_ref_YP_003986868.1	gi|311977748 |ref |YP_003986868.1 | putative ATP-dependent RNA helicase [Acanthamoeba polyphaga mimivirus]	Mimiviridae	Amoebozoa	Eukaryota; Amoebozoa; Discosea; Longamoebia; Centramoebida; Acanthamoebidae; Acanthamoeba	Host-associated (protist)	Host-associated (protist)
Acanthamoeba_polyphaga_moumouvirus_gi_441432227_ref_YP_007354269.1	gi|441432227 |ref |YP_007354269.1 | DEAD/SNF2 helicase [Acanthamoeba polyphaga moumouvirus]	Mimiviridae	Amoebozoa	Eukaryota; Amoebozoa; Discosea; Longamoebia; Centramoebida; Acanthamoebidae; Acanthamoeba	Host-associated (protist)	Host-associated (protist)
Megavirus_chiliensis_gi_350610963_gb_AEQ32407.1	gi|350610963 |gb |AEQ32407.1 | putative ATP-dependent RNA helicase [Megavirus chiliensis]	Mimiviridae	Amoebozoa	Eukaryota; Amoebozoa; Discosea; Longamoebia; Centramoebida; Acanthamoebidae; Acanthamoeba	Host-associated (protist)	Host-associated (protist)
Megavirus_chiliensis_gi_350611735_gb_AEQ33179.1	gi|350611735 |gb |AEQ33179.1 | putative ATP-dependent RNA helicase [Megavirus chiliensis]	Mimiviridae	Amoebozoa	Eukaryota; Amoebozoa; Discosea; Longamoebia; Centramoebida; Acanthamoebidae; Acanthamoeba	Host-associated (protist)	Host-associated (protist)
Bodo_saltans_virus_YP_010778786.1	YP_010778786.1 DEXDc helicase [Bodo saltans virus]	Mimiviridae	Euglenozoa	Eukaryota; Discoba; Euglenozoa; Kinetoplastea; Metakinetoplastina; Eubodonida; Bodonidae; Bodo	Marine
Cafeteria_roenbergensis_virus_BV-PW1_gi_310831061_ref_YP_003969704.1	gi|310831061 |ref |YP_003969704.1 | putative superfamily II helicase [Cafeteria roenbergensis virus BV-PW1]	Mimiviridae	Stramenopiles	Eukaryota; Sar; Stramenopiles; Bigyra; Opalozoa; Bicosoecida; Cafeteriaceae; Cafeteria	Marine
Cafeteria_roenbergensis_virus_BV-PW1_gi_310831392_ref_YP_003970035.1	gi|310831392 |ref |YP_003970035.1 | putative superfamily II helicase [Cafeteria roenbergensis virus BV-PW1]	Mimiviridae	Stramenopiles	Eukaryota; Sar; Stramenopiles; Bigyra; Opalozoa; Bicosoecida; Cafeteriaceae; Cafeteria	Marine
Cafeteria_roenbergensis_virus_BV-PW1_gi_310831496_ref_YP_003970139.1	gi|310831496 |ref |YP_003970139.1 | putative superfamily II helicase [Cafeteria roenbergensis virus BV-PW1]	Mimiviridae	Stramenopiles	Eukaryota; Sar; Stramenopiles; Bigyra; Opalozoa; Bicosoecida; Cafeteriaceae; Cafeteria	Marine
Bathycoccus_sp._RCC1105_virus_BpV1_gi_313768125_ref_YP_004061556.1	gi|313768125|ref|YP_004061556.1| hypothetical protein BpV1_126 [Bathycoccus sp. RCC1105 virus BpV1]	Prasinoviridae	Chlorophyta	Eukaryota; Viridiplantae; Chlorophyta; Mamiellophyceae; Mamiellales; Bathycoccaceae; Bathycoccus; Bathycoccus prasinos	Marine	Host-associated metagenome (green algae)
Ostreococcus_lucimarinus_virus_OlV1_gi_313844117_ref_YP_004061780.1	gi|313844117|ref|YP_004061780.1| hypothetical protein OlV1_147c [Ostreococcus lucimarinus virus OlV1]	Prasinoviridae	Chlorophyta	Eukaryota; Viridiplantae; Chlorophyta; Mamiellophyceae; Mamiellales; Bathycoccaceae; Ostreococcus	Marine	Marine
Ostreococcus_tauri_virus_1_gi_260665998_ref_YP_003212952.1	gi|260665998|ref|YP_003212952.1| hypothetical protein H665_p129 [Ostreococcus tauri virus 1]	Prasinoviridae	Chlorophyta	Eukaryota; Viridiplantae; Chlorophyta; Mamiellophyceae; Mamiellales; Bathycoccaceae; Ostreococcus	Marine	Marine
Ostreococcus_virus_OsV5_gi_163955122_ref_YP_001648226.1	gi|163955122|ref|YP_001648226.1| hypothetical protein OsV5_149f [Ostreococcus virus OsV5]	Prasinoviridae	Chlorophyta	Eukaryota; Viridiplantae; Chlorophyta; Mamiellophyceae; Mamiellales; Bathycoccaceae; Ostreococcus	Marine	Marine
Micromonas_pusilla_virus_SP1_gi_357542097_gb_AET84857.1	gi|357542097|gb|AET84857.1| DNA helicase [Micromonas pusilla virus SP1]	Prasinoviridae	Chlorophyta	Eukaryota; Viridiplantae; Chlorophyta; Mamiellophyceae; Mamiellales; Mamiellaceae; Micromonas	Marine	Marine
Micromonas_sp._RCC1109_virus_MpV1_gi_313768339_ref_YP_004062019.1	gi|313768339|ref|YP_004062019.1| hypothetical protein MpV1_136 [Micromonas sp. RCC1109 virus MpV1]	Prasinoviridae	Chlorophyta	Eukaryota; Viridiplantae; Chlorophyta; Mamiellophyceae; Mamiellales; Mamiellaceae; Micromonas	Marine
IMGVR_UViG_GVMAG-M-3300024062-1_000001_3300024062_Ga0255039_1000000334	IMGVR_UViG_GVMAG-M-3300024062-1_000001|3300024062|Ga0255039_1000000334	incertae sedis	Unknown	Unknown	Marine	Environmental; Aquatic; Marine; Strait
IMGVR_UViG_GVMAG-S-1096103-95_000001_3300024433_Ga0209986_100006833	IMGVR_UViG_GVMAG-S-1096103-95_000001|3300024433|Ga0209986_100006833	Pithoviridae	Unknown	Unknown	Marine	Environmental; Aquatic; Marine; Oceanic
IMGVR_UViG_GVMAG-S-1096103-95_000001_3300024433_Ga0209986_100043032	IMGVR_UViG_GVMAG-S-1096103-95_000001|3300024433|Ga0209986_100043032	Pithoviridae	Unknown	Unknown	Marine	Environmental; Aquatic; Marine; Oceanic
IMGVR_UViG_3300001335_000107_3300001335_ML8_1000006157	IMGVR_UViG_3300001335_000107|3300001335|ML8_1000006157	Unclassified	Unknown	Unknown	Marine	Environmental; Aquatic; Marine; Wetlands
IMGVR_UViG_GVMAG-M-3300009529-2_000001_3300009529_Ga0114919_100018587	IMGVR_UViG_GVMAG-M-3300009529-2_000001|3300009529|Ga0114919_100018587	Unclassified	Unknown	Unknown	Marine	Environmental; Aquatic; Marine; Oceanic
IMGVR_UViG_GVMAG-S-3300009702-216_000001_3300009702_Ga0114931_100169847	IMGVR_UViG_GVMAG-S-3300009702-216_000001|3300009702|Ga0114931_100169847	Unclassified	Unknown	Unknown	Marine	Environmental; Aquatic; Marine; Volcanic
Tupanvirus_deep_ocean_YP_010780543.1	YP_010780543.1 mg533 protein [Tupanvirus deep ocean]	Mimiviridae	Amoebozoa	Eukaryota; Amoebozoa; Discosea; Longamoebia; Centramoebida; Acanthamoebidae; Acanthamoeba	Marine (deep sea)
Tupanvirus_soda_lake_YP_010781836.1	YP_010781836.1 DEAD/SNF2 helicase [Tupanvirus soda lake]	Mimiviridae	Amoebozoa	Eukaryota; Amoebozoa; Discosea; Longamoebia; Centramoebida; Acanthamoebidae; Acanthamoeba	Marine (deep sea)
Mimivirus_LCMiAC01_QBK88492.1	QBK88492.1 MAG: DEAD/SNF2-like helicase [Mimivirus LCMiAC01]	Mimiviridae	Unknown	Unknown	Marine (hydrothermal vent)	Hydrothermal vent
Mimivirus_LCMiAC02_QBK89067.1	QBK89067.1 MAG: DEAD/SNF2-like helicase [Mimivirus LCMiAC02]	Mimiviridae	Unknown	Unknown	Marine (hydrothermal vent)	Hydrothermal vent
Pithovirus_LCPAC001_QBK89652.1	QBK89652.1 MAG: DEAD/SNF2-like helicase [Pithovirus LCPAC001]	Pithoviridae	Unknown	Unknown	Marine (hydrothermal vent)
Pithovirus_LCPAC101_QBK90011.1	QBK90011.1 MAG: DEAD/SNF2-like helicase [Pithovirus LCPAC101]	Pithoviridae	Unknown	Unknown	Marine (hydrothermal vent)
Pithovirus_LCPAC201_QBK90882.1	QBK90882.1 MAG: DEAD/SNF2-like helicase [Pithovirus LCPAC201]	Pithoviridae	Unknown	Unknown	Marine (hydrothermal vent)
Pithovirus_LCPAC201_QBK90913.1	QBK90913.1 MAG: DEAD/SNF2-like helicase [Pithovirus LCPAC201]	Pithoviridae	Unknown	Unknown	Marine (hydrothermal vent)
Pithovirus_LCPAC202_QBK91174.1	QBK91174.1 MAG: DEAD/SNF2-like helicase [Pithovirus LCPAC202]	Pithoviridae	Unknown	Unknown	Marine (hydrothermal vent)
Pithovirus_LCPAC202_QBK91199.1	QBK91199.1 MAG: DEAD/SNF2-like helicase [Pithovirus LCPAC202]	Pithoviridae	Unknown	Unknown	Marine (hydrothermal vent)
Pithovirus_LCPAC302_QBK91454.1	QBK91454.1 MAG: DEAD/SNF2-like helicase [Pithovirus LCPAC302]	Pithoviridae	Unknown	Unknown	Marine (hydrothermal vent)
Pithovirus_LCPAC302_QBK91606.1	QBK91606.1 MAG: DEAD/SNF2-like helicase [Pithovirus LCPAC302]	Pithoviridae	Unknown	Unknown	Marine (hydrothermal vent)
Pithovirus_LCPAC304_QBK91812.1	QBK91812.1 MAG: DEAD/SNF2-like helicase [Pithovirus LCPAC304]	Pithoviridae	Unknown	Unknown	Marine (hydrothermal vent)
Pithovirus_LCPAC304_QBK91980.1	QBK91980.1 MAG: DEAD/SNF2-like helicase [Pithovirus LCPAC304]	Pithoviridae	Unknown	Unknown	Marine (hydrothermal vent)
Pithovirus_LCPAC401_QBK92620.1	QBK92620.1 MAG: DEAD/SNF2-like helicase [Pithovirus LCPAC401]	Pithoviridae	Unknown	Unknown	Marine (hydrothermal vent)
Pithovirus_LCPAC403_QBK92989.1	QBK92989.1 MAG: DEAD/SNF2-like helicase, partial [Pithovirus LCPAC403]	Pithoviridae	Unknown	Unknown	Marine (hydrothermal vent)
Pithovirus_LCPAC404_QBK93625.1	QBK93625.1 MAG: DEAD/SNF2-like helicase [Pithovirus LCPAC404]	Pithoviridae	Unknown	Unknown	Marine (hydrothermal vent)
Pithovirus_LCPAC406_QBK93724.1	QBK93724.1 MAG: DEAD/SNF2-like helicase [Pithovirus LCPAC406]	Pithoviridae	Unknown	Unknown	Marine (hydrothermal vent)
Pandoravirus_salinus_gi_516304166_gb_AGO83745.1	gi|516304166 |gb |AGO83745.1 | Rad5-like protein [Pandoravirus salinus]	Pandoraviridae	Amoebozoa	Eukaryota; Amoebozoa; Discosea; Longamoebia; Centramoebida; Acanthamoebidae; Acanthamoeba	Marine (sediment)
Pandoravirus_salinus_gi_516304205_gb_AGO83784.1	gi|516304205 |gb |AGO83784.1 | Rad5-like protein [Pandoravirus salinus]	Pandoraviridae	Amoebozoa	Eukaryota; Amoebozoa; Discosea; Longamoebia; Centramoebida; Acanthamoebidae; Acanthamoeba	Marine (sediment)
Pandoravirus_salinus_gi_516304658_gb_AGO84237.1	gi|516304658 |gb |AGO84237.1 | DEad-like helicase [Pandoravirus salinus]	Pandoraviridae	Amoebozoa	Eukaryota; Amoebozoa; Discosea; Longamoebia; Centramoebida; Acanthamoebidae; Acanthamoeba	Marine (sediment)
Saudi_moumouvirus_AQN68190.1	AQN68190.1 DEAD/SNF2 helicase [Saudi moumouvirus]	Mimiviridae	Amoebozoa	Eukaryota; Amoebozoa; Discosea; Longamoebia; Centramoebida; Acanthamoebidae; Acanthamoeba	Sewage	Sewage
Pacmanvirus_S19_QYB17644.1	QYB17644.1 putative ATP-dependent RNA helicase [Pacmanvirus S19]	Asfarviridae	Amoebozoa	Eukaryota; Amoebozoa; Discosea; Longamoebia; Centramoebida; Acanthamoebidae; Acanthamoeba	Sewage
Fadolivirus_1_YP_010803201.1	YP_010803201.1 DEAD/SNF2-like helicase [Fadolivirus 1]	Mimiviridae	Amoebozoa	Eukaryota; Amoebozoa; Tubulinea; Echinamoebida; Vermamoeba	Sewage
Yasminevirus_sp._GU-2018_VBB17951.1	VBB17951.1 DEAD/SNF2-like helicase [Yasminevirus sp. GU-2018]	Unclassified	Amoebozoa	Eukaryota; Amoebozoa; Tubulinea; Echinamoebida; Vermamoeba	Sewage
Barrevirus_sp._AYV76962.1	AYV76962.1 MAG: DEAD/SNF2-like helicase [Barrevirus sp.]	Mimiviridae	Unknown	Unknown	Soil
Edafosvirus_sp._AYV78337.1	AYV78337.1 MAG: DEAD/SNF2-like helicase [Edafosvirus sp.]	Mimiviridae	Unknown	Unknown	Soil
Harvfovirus_sp._AYV80387.1	AYV80387.1 MAG: DEAD/SNF2-like helicase [Harvfovirus sp.]	Mimiviridae	Unknown	Unknown	Soil
Hyperionvirus_sp._AYV83608.1	AYV83608.1 MAG: DEAD/SNF2-like helicase [Hyperionvirus sp.]	Mimiviridae	Unknown	Unknown	Soil
Hyperionvirus_sp._AYV83821.1	AYV83821.1 MAG: DEAD/SNF2-like helicase [Hyperionvirus sp.]	Mimiviridae	Unknown	Unknown	Soil
Terrestrivirus_sp._AYV75673.1	AYV75673.1 MAG: DEAD/SNF2-like helicase [Terrestrivirus sp.]	Mimiviridae	Unknown	Unknown	Soil
Solivirus_sp._AYV86029.1	AYV86029.1 MAG: hypothetical protein Solivirus3_29 [Solivirus sp.]	Pithoviridae	Unknown	Unknown	Soil
IMGVR_UViG_3300037467_003081_3300037467_Ga0395902_0000068_73369_74979	IMGVR_UViG_3300037467_003081|3300037467|Ga0395902_0000068_73369_74979	Unclassified	Unknown	Unknown	Soil	Engineered; Artificial ecosystem; Plant growth chamber; Soil
IMGVR_UViG_3300041416_000287_3300041416_Ga0439241_0000035_130210_131919	IMGVR_UViG_3300041416_000287|3300041416|Ga0439241_0000035_130210_131919	Unclassified	Unknown	Unknown	Soil	Environmental; Terrestrial; Soil; Wetlands
IMGVR_UViG_3300042922_001345_3300042922_Ga0456363_0000058_130270_132237	IMGVR_UViG_3300042922_001345|3300042922|Ga0456363_0000058_130270_132237	Unclassified	Unknown	Unknown	Soil	Environmental; Terrestrial; Soil; Agricultural land
IMGVR_UViG_3300042923_001652_3300042923_Ga0456365_0000071_42049_44016	IMGVR_UViG_3300042923_001652|3300042923|Ga0456365_0000071_42049_44016	Unclassified	Unknown	Unknown	Soil	Environmental; Terrestrial; Soil; Agricultural land
IMGVR_UViG_GVMAG-M-3300014493-14_000001_3300014493_Ga0182016_100229053	IMGVR_UViG_GVMAG-M-3300014493-14_000001|3300014493|Ga0182016_100229053	Unclassified	Unknown	Unknown	Soil	Environmental; Terrestrial; Soil; Wetlands
IMGVR_UViG_GVMAG-M-3300014493-14_000001_3300014493_Ga0182016_100229056	IMGVR_UViG_GVMAG-M-3300014493-14_000001|3300014493|Ga0182016_100229056	Unclassified	Unknown	Unknown	Soil	Environmental; Terrestrial; Soil; Wetlands
IMGVR_UViG_3300050122_000261_3300050122_Ga0500011_000001_164089_166080	IMGVR_UViG_3300050122_000261|3300050122|Ga0500011_000001_164089_166080	Unclassified (Caudoviricetes)	Unknown	Unknown	Soil	Environmental; Terrestrial; Soil; Peat
Pithovirus_sibericum_gi_585299721_ref_YP_009001294.1	gi|585299721|ref|YP_009001294.1| DEAD/SNF2 DNA/RNA helicase [Pithovirus sibericum]	Pithoviridae	Amoebozoa	Eukaryota; Amoebozoa; Discosea; Longamoebia; Centramoebida; Acanthamoebidae; Acanthamoeba	Soil (permafrost)
uncultured_virus_CAH6418237.1	CAH6418237.1 Hypothetical protein HVR_LOCUS105 [uncultured virus]	Unclassified	Unknown	Unknown	Soil (permafrost)
uncultured_virus_CAH6418935.1	CAH6418935.1 Hypothetical protein POVN_LOCUS659, partial [uncultured virus]	Unclassified	Unknown	Unknown	Soil (permafrost)
uncultured_virus_CAH6421429.1	CAH6421429.1 DEAD/SNF2 helicase [uncultured virus]	Unclassified	Unknown	Unknown	Soil (permafrost)
Cedratvirus_kamchatka_QIN54311.1	QIN54311.1 DEAD-like helicase [Cedratvirus kamchatka]	Pithoviridae	Amoebozoa	Eukaryota; Amoebozoa; Discosea; Longamoebia; Centramoebida; Acanthamoebidae; Acanthamoeba	Soil (volcanic)
Invertebrate_iridescent_virus_6_gi_15079181_ref_NP_149635.1	gi|15079181|ref|NP_149635.1| 172L [Invertebrate iridescent virus 6]	Iridoviridae	Metazoa	Eukaryota; Opisthokonta; Metazoa; Eumetazoa; Bilateria; Protostomia; Ecdysozoa; Panarthropoda;Arthropoda; Mandibulata; Pancrustacea; Hexapoda;Insecta; Dicondylia; Pterygota; Neoptera;Endopterygota; Diptera; Nematocera; Culicomorpha;Culicoidea; Culicidae	Terrestrial	Host-associated (animal)
Klebsormidium_nitens_GAQ92445.1	GAQ92445.1 hypothetical protein KFL_010150030 [Klebsormidium nitens]	Streptophyta	NA	NA	Terrestrial	NA
Klebsormidium_nitens_GAQ92983.1	GAQ92983.1 hypothetical protein KFL_012340030 [Klebsormidium nitens]	Streptophyta	NA	NA	Terrestrial	NA
Rhizophlyctis_rosea_KAJ3049735.1	KAJ3049735.1 hypothetical protein HK097_009307 [Rhizophlyctis rosea]	Fungi	NA	NA	Terrestrial
IMGVR_UViG_GVMAG-S-1021933-23_000001_3300025525_Ga0208244_100005162	IMGVR_UViG_GVMAG-S-1021933-23_000001|3300025525|Ga0208244_100005162	Pithoviridae	Unknown	Unknown	Terrestrial	Environmental; Terrestrial; Deep subsurface;
IMGVR_UViG_3300003892_000009_3300003892	IMGVR_UViG_3300003892_000009|3300003892|Ga0063012_1000356729	Phycodnaviridae	Unknown	Unknown	Thermal springs	Environmental; Aquatic; Thermal springs; Hot (42-90C)
IMGVR_UViG_GVMAG-M-3300007072-7_000001_3300007072_Ga0073932_100259621	IMGVR_UViG_GVMAG-M-3300007072-7_000001|3300007072|Ga0073932_100259621	Unclassified	Unknown	Unknown	Thermal springs	Environmental; Aquatic; Thermal springs; Hot (42-90C)
IMGVR_UViG_GVMAG-M-3300007072-7_000001_3300007072_Ga0073932_100789411	IMGVR_UViG_GVMAG-M-3300007072-7_000001|3300007072|Ga0073932_100789411	Unclassified	Unknown	Unknown	Thermal springs	Environmental; Aquatic; Thermal springs; Hot (42-90C)
bin376_DEAD2_Endo_4_scaffold_1388_c1_6	bin376_DEAD2_Endo_4_scaffold_1388_c1_6	YLC	Unknown	Unknown	Thermal springs	Host-associated metagenome (red algae)
bin403_DEAD2_Endo_3_scaffold_8506_c1_5	bin403_DEAD2_Endo_3_scaffold_8506_c1_5	YLC	Unknown	Unknown	Thermal springs	Host-associated metagenome (red algae)
bin421_DEAD2_Soil_4_scaffold_12739_c1_2	bin421_DEAD2_Soil_4_scaffold_12739_c1_2	YLC	Unknown	Unknown	Thermal springs	Host-associated metagenome (red algae)
bin757_DEAD2_Soil_3_scaffold_6698_c1_7	bin757_DEAD2_Soil_3_scaffold_6698_c1_7	YLC	Unknown	Unknown	Thermal springs	Host-associated metagenome (red algae)
bin787_DEAD2_Endo_1_scaffold_190_c1_11	bin787_DEAD2_Endo_1_scaffold_190_c1_11	YLC	Unknown	Unknown	Thermal springs	Host-associated metagenome (red algae)
bin787_DEAD2_Endo_1_scaffold_211_c1_16	bin787_DEAD2_Endo_1_scaffold_211_c1_16	YLC	Unknown	Unknown	Thermal springs	Host-associated metagenome (red algae)
bin787_DEAD2_Endo_2_scaffold_215_c1_7	bin787_DEAD2_Endo_2_scaffold_215_c1_7	YLC	Unknown	Unknown	Thermal springs	Host-associated metagenome (red algae)
bin787_DEAD2_Endo_3_scaffold_1199_c1_23	bin787_DEAD2_Endo_3_scaffold_1199_c1_23	YLC	Unknown	Unknown	Thermal springs	Host-associated metagenome (red algae)
Cedratvirus_A11_YP_009329119.1	YP_009329119.1 DEAD/SNF2 helicase [Cedratvirus A11]	Pithoviridae	Amoebozoa	Eukaryota; Amoebozoa; Discosea; Longamoebia; Centramoebida; Acanthamoebidae; Acanthamoeba	Unknown
Pacmanvirus_A23_YP_009361658.1	YP_009361658.1 DEAD/SNF2 helicase [Pacmanvirus A23]	Asfarviridae	Amoebozoa	Eukaryota; Amoebozoa; Discosea; Longamoebia; Centramoebida; Acanthamoebidae; Acanthamoeba	Unknown
Orpheovirus_IHUMI-LCC2_YP_009449104.1	YP_009449104.1 DEAD/SNF2 helicase [Orpheovirus IHUMI-LCC2]	Pithoviridae	Amoebozoa	Eukaryota; Amoebozoa; Tubulinea; Echinamoebida; Vermamoeba	Unknown	Host-associated metagenome (animal)
Orpheovirus_IHUMI-LCC2_YP_009449290.1	YP_009449290.1 DEAD/SNF2 helicase, partial [Orpheovirus IHUMI-LCC2]	Pithoviridae	Amoebozoa	Eukaryota; Amoebozoa; Tubulinea; Echinamoebida; Vermamoeba	Unknown	Host-associated metagenome (animal)
Catovirus_CTV1_ARF08843.1	ARF08843.1 DEAD/SNF2-like helicase [Catovirus CTV1]	Mimiviridae	Unknown	Unknown	Wastewater	wastewater treatment plant (WWTP)
Catovirus_CTV1_ARF09237.1	ARF09237.1 DEAD/SNF2-like helicase [Catovirus CTV1]	Mimiviridae	Unknown	Unknown	Wastewater	wastewater treatment plant (WWTP)
Hokovirus_HKV1_ARF10672.1	ARF10672.1 DEAD/SNF2-like helicase [Hokovirus HKV1]	Mimiviridae	Unknown	Unknown	Wastewater	wastewater treatment plant (WWTP)
Indivirus_ILV1_ARF09814.1	ARF09814.1 DEAD/SNF2-like helicase [Indivirus ILV1]	Mimiviridae	Unknown	Unknown	Wastewater	wastewater treatment plant (WWTP)
Klosneuvirus_KNV1_ARF11756.1	ARF11756.1 DEAD/SNF2-like helicase [Klosneuvirus KNV1]	Mimiviridae	Unknown	Unknown	Wastewater	wastewater treatment plant (WWTP)

## Sheet: MCP
acession_tiplabel_newick	accession	Taxa_updated	Host	Host_lineage	Ecosystem	Ecosystem_full
Tupanvirus_soda_lake_YP_010782000.1	YP_010782000.1 capsid protein 1 [Tupanvirus soda lake]	Mimiviridae	Amoebozoa	Eukaryota; Amoebozoa; Discosea; Longamoebia; Centramoebida; Acanthamoebidae; Acanthamoeba	Alkaline lake
Tupanvirus_soda_lake_YP_010782034.1	YP_010782034.1 capsid protein [Tupanvirus soda lake]	Mimiviridae	Amoebozoa	Eukaryota; Amoebozoa; Discosea; Longamoebia; Centramoebida; Acanthamoebidae; Acanthamoeba	Alkaline lake
Tupanvirus_soda_lake_YP_010782039.1	YP_010782039.1 capsid protein [Tupanvirus soda lake]	Mimiviridae	Amoebozoa	Eukaryota; Amoebozoa; Discosea; Longamoebia; Centramoebida; Acanthamoebidae; Acanthamoeba	Alkaline lake
Tupanvirus_soda_lake_YP_010782043.1	YP_010782043.1 hypothetical protein QJ857_gp0664 [Tupanvirus soda lake]	Mimiviridae	Amoebozoa	Eukaryota; Amoebozoa; Discosea; Longamoebia; Centramoebida; Acanthamoebidae; Acanthamoeba	Alkaline lake
Tupanvirus_soda_lake_YP_010782258.1	YP_010782258.1 hypothetical protein QJ857_gp0449 [Tupanvirus soda lake]	Mimiviridae	Amoebozoa	Eukaryota; Amoebozoa; Discosea; Longamoebia; Centramoebida; Acanthamoebidae; Acanthamoeba	Alkaline lake
IMGVR_UViG_3300005613_000003_3300005613_Ga0074649_1000008276	IMGVR_UViG_3300005613_000003|3300005613|Ga0074649_1000008276	Unclassified	Unknown	Unknown	Alkaline lake	Environmental; Aquatic; Non-marine Saline and Alkaline; Saline
IMGVR_UViG_3300048574_000478_3300048574_Ga0498941_000024_208390_209850	IMGVR_UViG_3300048574_000478|3300048574|Ga0498941_000024_208390_209850	Unclassified	Unknown	Unknown	Engineered	Engineered; Bioreactor; Denitrification; Woodchip Bioreactor (WBR)
Chlorella_virus_XW01_ULY68518.1	ULY68518.1 major capsid protein [Chlorella virus XW01]	Mimiviridae	Chlorophyta	Eukaryota; Viridiplantae; Chlorophyta; core chlorophytes; Trebouxiophyceae; Chlorellales; Chlorellaceae	Freshwater	Freshwater (Lake)
Chlorella_virus_XW01_ULY68611.1	ULY68611.1 hypothetical protein [Chlorella virus XW01]	Mimiviridae	Chlorophyta	Eukaryota; Viridiplantae; Chlorophyta; core chlorophytes; Trebouxiophyceae; Chlorellales; Chlorellaceae	Freshwater	Freshwater (Lake)
Cotonvirus_japonicus_YP_010841708.1	YP_010841708.1 putative capsid protein [Cotonvirus japonicus]	Mimiviridae	Amoebozoa	Eukaryota; Amoebozoa; Discosea; Longamoebia; Centramoebida; Acanthamoebidae; Acanthamoeba	Freshwater
Cotonvirus_japonicus_YP_010841709.1	YP_010841709.1 capsid protein [Cotonvirus japonicus]	Mimiviridae	Amoebozoa	Eukaryota; Amoebozoa; Discosea; Longamoebia; Centramoebida; Acanthamoebidae; Acanthamoeba	Freshwater
Cotonvirus_japonicus_YP_010841711.1	YP_010841711.1 putative capsid protein 2 [Cotonvirus japonicus]	Mimiviridae	Amoebozoa	Eukaryota; Amoebozoa; Discosea; Longamoebia; Centramoebida; Acanthamoebidae; Acanthamoeba	Freshwater
Cotonvirus_japonicus_YP_010841729.1	YP_010841729.1 capsid protein 1 [Cotonvirus japonicus]	Mimiviridae	Amoebozoa	Eukaryota; Amoebozoa; Discosea; Longamoebia; Centramoebida; Acanthamoebidae; Acanthamoeba	Freshwater
Megavirus_baoshan_YP_010788909.1	YP_010788909.1 capsid protein [Megavirus baoshan]	Mimiviridae	Amoebozoa	Eukaryota; Amoebozoa; Discosea; Longamoebia; Centramoebida; Acanthamoebidae; Acanthamoeba	Freshwater	Freshwater
Megavirus_baoshan_YP_010788910.1	YP_010788910.1 capsid protein [Megavirus baoshan]	Mimiviridae	Amoebozoa	Eukaryota; Amoebozoa; Discosea; Longamoebia; Centramoebida; Acanthamoebidae; Acanthamoeba	Freshwater	Freshwater
Megavirus_baoshan_YP_010788911.1	YP_010788911.1 capsid protein [Megavirus baoshan]	Mimiviridae	Amoebozoa	Eukaryota; Amoebozoa; Discosea; Longamoebia; Centramoebida; Acanthamoebidae; Acanthamoeba	Freshwater	Freshwater
Megavirus_courdo11_AFX92499.1	AFX92499.1 putative capsid protein 3 [Megavirus courdo11]	Mimiviridae	Amoebozoa	Eukaryota; Amoebozoa; Discosea; Longamoebia; Centramoebida; Acanthamoebidae; Acanthamoeba	Freshwater
Megavirus_courdo11_AFX92500.1	AFX92500.1 putative capsid protein 3 [Megavirus courdo11]	Mimiviridae	Amoebozoa	Eukaryota; Amoebozoa; Discosea; Longamoebia; Centramoebida; Acanthamoebidae; Acanthamoeba	Freshwater
Moumouvirus_australiensis_YP_010789694.1	YP_010789694.1 capsid protein 4 [Moumouvirus australiensis]	Mimiviridae	Amoebozoa	Eukaryota; Amoebozoa; Discosea; Longamoebia; Centramoebida; Acanthamoebidae; Acanthamoeba	Freshwater	Freshwater
Moumouvirus_australiensis_YP_010789695.1	YP_010789695.1 capsid protein 3 [Moumouvirus australiensis]	Mimiviridae	Amoebozoa	Eukaryota; Amoebozoa; Discosea; Longamoebia; Centramoebida; Acanthamoebidae; Acanthamoeba	Freshwater	Freshwater
Moumouvirus_australiensis_YP_010789696.1	YP_010789696.1 putative capsid protein 2 [Moumouvirus australiensis]	Mimiviridae	Amoebozoa	Eukaryota; Amoebozoa; Discosea; Longamoebia; Centramoebida; Acanthamoebidae; Acanthamoeba	Freshwater	Freshwater
Moumouvirus_australiensis_YP_010789708.1	YP_010789708.1 capsid protein 1 [Moumouvirus australiensis]	Mimiviridae	Amoebozoa	Eukaryota; Amoebozoa; Discosea; Longamoebia; Centramoebida; Acanthamoebidae; Acanthamoeba	Freshwater	Freshwater
Moumouvirus_Monve_AEX62848.1	AEX62848.1 putative capsid protein 3 [Moumouvirus Monve]	Mimiviridae	Amoebozoa	Eukaryota; Amoebozoa; Discosea; Longamoebia; Centramoebida; Acanthamoebidae; Acanthamoeba	Freshwater
Moumouvirus_Monve_AEX62851.1	AEX62851.1 putative capsid protein 3 [Moumouvirus Monve]	Mimiviridae	Amoebozoa	Eukaryota; Amoebozoa; Discosea; Longamoebia; Centramoebida; Acanthamoebidae; Acanthamoeba	Freshwater
Powai_lake_megavirus_YP_010776313.1	YP_010776313.1 hypothetical protein QJ849_gp400 [Powai lake megavirus]	Mimiviridae	Amoebozoa	Eukaryota; Amoebozoa; Discosea; Longamoebia; Centramoebida; Acanthamoebidae; Acanthamoeba	Freshwater
Powai_lake_megavirus_YP_010776314.1	YP_010776314.1 hypothetical protein QJ849_gp401 [Powai lake megavirus]	Mimiviridae	Amoebozoa	Eukaryota; Amoebozoa; Discosea; Longamoebia; Centramoebida; Acanthamoebidae; Acanthamoeba	Freshwater
Powai_lake_megavirus_YP_010776315.1	YP_010776315.1 putative capsid protein 2 [Powai lake megavirus]	Mimiviridae	Amoebozoa	Eukaryota; Amoebozoa; Discosea; Longamoebia; Centramoebida; Acanthamoebidae; Acanthamoeba	Freshwater
Brazilian_cedratvirus_IHUMI_SPN79358.1	SPN79358.1 Divergent Major Capsid Protein [Brazilian cedratvirus IHUMI]	Pithoviridae	Amoebozoa	Eukaryota; Amoebozoa; Discosea; Longamoebia; Centramoebida; Acanthamoebidae; Acanthamoeba	Freshwater
Cedratvirus_lausannensis_SOB74375.1	SOB74375.1 divergent major capsid protein [Cedratvirus lausannensis]	Pithoviridae	Amoebozoa	Eukaryota; Amoebozoa; Discosea; Longamoebia; Centramoebida; Acanthamoebidae; Acanthamoeba	Freshwater
Moumouvirus_goulette_YP_010779595.1	YP_010779595.1 capsid protein [Moumouvirus goulette]	Mimiviridae	Amoebozoa	Eukaryota; Amoebozoa; Tubulinea; Elardia; Euamoebida; Amoebidae	Freshwater
Moumouvirus_goulette_YP_010779612.1	YP_010779612.1 hypothetical protein QJ854_gp405 [Moumouvirus goulette]	Mimiviridae	Amoebozoa	Eukaryota; Amoebozoa; Tubulinea; Elardia; Euamoebida; Amoebidae	Freshwater
Moumouvirus_goulette_YP_010779613.1	YP_010779613.1 hypothetical protein QJ854_gp404 [Moumouvirus goulette]	Mimiviridae	Amoebozoa	Eukaryota; Amoebozoa; Tubulinea; Elardia; Euamoebida; Amoebidae	Freshwater
Moumouvirus_goulette_YP_010779614.1	YP_010779614.1 hypothetical protein QJ854_gp403 [Moumouvirus goulette]	Mimiviridae	Amoebozoa	Eukaryota; Amoebozoa; Tubulinea; Elardia; Euamoebida; Amoebidae	Freshwater
Prymnesium_parvum_DNA_virus_BW1_AQV04380.1	AQV04380.1 major capsid protein [Prymnesium parvum DNA virus BW1]	Schizomimiviridae	Haptophyta	Eukaryota; Haptista; Haptophyta; Prymnesiophyceae; Prymnesiales; Prymnesiaceae; Prymnesium	Freshwater
Short-finned_eel_ranavirus_YP_009259466.1	YP_009259466.1 major capsid protein [Short-finned eel ranavirus]	Iridoviridae	Metazoa	Eukaryota; Opisthokonta; Metazoa; Eumetazoa; Bilateria; Deuterostomia; Chordata; Craniata; Vertebrata; Gnathostomata; Teleostomi; Euteleostomi; Actinopterygii; Actinopteri; Neopterygii; Teleostei; Elopocephalai; Elopocephala; Elopomorpha; Anguilliformes; Anguillidae; Anguilla	Freshwater
Decapod_iridescent_virus_1_QUI88197.1	QUI88197.1 major capsid protein, partial [Decapod iridescent virus 1]	Iridoviridae	Metazoa	Eukaryota; Opisthokonta; Metazoa; Eumetazoa; Bilateria; Protostomia; Ecdysozoa; Panarthropoda; Arthropoda; Mandibulata; Pancrustacea; Crustacea; Multicrustacea; Malacostraca; Eumalacostraca; Eucarida; Decapoda; Pleocyemata; Caridea; Palaemonoidea; Palaemonidae; Macrobrachium	Freshwater
Costelytra_zealandica_iridescent_virus_O39164.1	O39164.1 RecName: Full=Major capsid protein; Short=MCP; AltName: Full=P50 [Costelytra zealandica iridescent virus]	Iridoviridae	Metazoa	Eukaryota; Opisthokonta; Metazoa; Eumetazoa; Bilateria; Protostomia; Ecdysozoa; Panarthropoda; Arthropoda; Mandibulata; Pancrustacea; Hexapoda; Insecta; Dicondylia; Pterygota; Neoptera; Endopterygota; Coleoptera; Polyphaga; Scarabaeiformia; Scarabaeoidea; Scarabaeidae; Melolonthinae; Costelytra	Freshwater
Cherax_quadricarinatus_iridovirus_YP_009552282.1	YP_009552282.1 001R, partial [Cherax quadricarinatus iridovirus]	Iridoviridae	Metazoa	Eukaryota; Opisthokonta; Metazoa; Eumetazoa; Bilateria; Protostomia; Ecdysozoa; Panarthropoda;Arthropoda; Mandibulata; Pancrustacea; Crustacea;Multicrustacea; Malacostraca; Eumalacostraca;Eucarida; Decapoda; Pleocyemata; Astacidea;Parastacoidea; Parastacidae;Cherax	Freshwater
Diadromus_pulchellus_ascovirus_4a_CAC84483.1	CAC84483.1 major capsid protein [Diadromus pulchellus ascovirus 4a]	Ascoviridae	Metazoa	Eukaryota; Opisthokonta; Metazoa; Eumetazoa; Bilateria; Protostomia; Ecdysozoa; Panarthropoda;Arthropoda; Mandibulata; Pancrustacea; Hexapoda;Insecta; Dicondylia; Pterygota; Neoptera;Endopterygota; Hymenoptera; Apocrita;Ichneumonoidea; Ichneumonidae; Ichneumoninae;Phaeogenini; Diadromus	Freshwater
Diadromus_pulchellus_ascovirus_4a_YP_009640007.1	YP_009640007.1 hypothetical protein AV955_gp019 [Diadromus pulchellus ascovirus 4a]	Ascoviridae	Metazoa	Eukaryota; Opisthokonta; Metazoa; Eumetazoa; Bilateria; Protostomia; Ecdysozoa; Panarthropoda;Arthropoda; Mandibulata; Pancrustacea; Hexapoda;Insecta; Dicondylia; Pterygota; Neoptera;Endopterygota; Hymenoptera; Apocrita;Ichneumonoidea; Ichneumonidae; Ichneumoninae;Phaeogenini; Diadromus	Freshwater
Hirudovirus_strain_Sangsue_AHA45437.1	AHA45437.1 capsid protein D13L [Hirudovirus strain Sangsue]	Mimiviridae	Metazoa	Eukaryota; Opisthokonta; Metazoa; Eumetazoa; Bilateria; Protostomia; Spiralia; Lophotrochozoa; Annelida; Clitellata; Hirudinea; Hirudinida; Hirudiniformes; Hirudinidae; Hirudo	Freshwater
Ectocarpus_siliculosus_virus_1_gi_13242587_ref_NP_077601.1	gi|13242587|ref|NP_077601.1| EsV-1-116 [Ectocarpus siliculosus virus 1]	incertae sedis	Stramenopiles	Eukaryota; Sar; Stramenopiles; Ochrophyta; PX clade; Phaeophyceae; Ectocarpales; Ectocarpaceae; Ectocarpus	Freshwater
Tetraselmis_virus_1_YP_010783039.1	YP_010783039.1 major capsid protein [Tetraselmis virus 1]	Allomimiviridae	Chlorophyta	Eukaryota; Viridiplantae; Chlorophyta; core chlorophytes; Chlorodendrophyceae; Chlorodendrales; Chlorodendraceae	Freshwater
Only_Syngen_Nebraska_virus_5_YP_009325844.1	YP_009325844.1 Major capsid protein Vp54 [Only Syngen Nebraska virus 5]	Phycodnaviridae	Chlorophyta	Eukaryota; Viridiplantae; Chlorophyta; core chlorophytes; Trebouxiophyceae; Chlorellales; Chlorellaceae	Freshwater
Paramecium_bursaria_Chlorella_virus_AN69C_AGE48629.1	AGE48629.1 major capsid protein VP54 [Paramecium bursaria Chlorella virus AN69C]	Phycodnaviridae	Chlorophyta	Eukaryota; Viridiplantae; Chlorophyta; core chlorophytes; Trebouxiophyceae; Chlorellales; Chlorellaceae	Freshwater
Paramecium_bursaria_Chlorella_virus_CvsA1_AGE52675.1	AGE52675.1 major capsid protein VP54 [Paramecium bursaria Chlorella virus CvsA1]	Phycodnaviridae	Chlorophyta	Eukaryota; Viridiplantae; Chlorophyta; core chlorophytes; Trebouxiophyceae; Chlorellales; Chlorellaceae	Freshwater
Paramecium_bursaria_Chlorella_virus_FR483_YP_001426102.1	YP_001426102.1 hypothetical protein FR483_N470L [Paramecium bursaria Chlorella virus FR483]	Phycodnaviridae	Chlorophyta	Eukaryota; Viridiplantae; Chlorophyta; core chlorophytes; Trebouxiophyceae; Chlorellales; Chlorellaceae	Freshwater
Paramecium_bursaria_Chlorella_virus_Fr5L_AGE53228.1	AGE53228.1 major capsid protein VP54 [Paramecium bursaria Chlorella virus Fr5L]	Phycodnaviridae	Chlorophyta	Eukaryota; Viridiplantae; Chlorophyta; core chlorophytes; Trebouxiophyceae; Chlorellales; Chlorellaceae	Freshwater
Paramecium_bursaria_Chlorella_virus_KS1B_AGE54724.1	AGE54724.1 major capsid protein VP54 [Paramecium bursaria Chlorella virus KS1B]	Phycodnaviridae	Chlorophyta	Eukaryota; Viridiplantae; Chlorophyta; core chlorophytes; Trebouxiophyceae; Chlorellales; Chlorellaceae	Freshwater
Paramecium_bursaria_chlorella_virus_MT325_ABT14017.1	ABT14017.1 hypothetical protein MT325_M463L [Paramecium bursaria chlorella virus MT325]	Phycodnaviridae	Chlorophyta	Eukaryota; Viridiplantae; Chlorophyta; core chlorophytes; Trebouxiophyceae; Chlorellales; Chlorellaceae	Freshwater
Paramecium_bursaria_Chlorella_virus_NYs1_gi_448935030_gb_AGE58581.1	gi|448935030|gb|AGE58581.1| major capsid protein VP54 [Paramecium bursaria Chlorella virus NYs1]	Phycodnaviridae	Chlorophyta	Eukaryota; Viridiplantae; Chlorophyta; core chlorophytes; Trebouxiophyceae; Chlorellales; Chlorellaceae	Freshwater
Paramecium_bursaria_Chlorella_virus_NYs1_gi_448935224_gb_AGE58775.1	gi|448935224|gb|AGE58775.1| major capsid protein VP54 [Paramecium bursaria Chlorella virus NYs1]	Phycodnaviridae	Chlorophyta	Eukaryota; Viridiplantae; Chlorophyta; core chlorophytes; Trebouxiophyceae; Chlorellales; Chlorellaceae	Freshwater
Paramecium_bursaria_Chlorella_virus_NYs1_gi_448935256_gb_AGE58807.1	gi|448935256|gb|AGE58807.1| major capsid protein VP54 [Paramecium bursaria Chlorella virus NYs1]	Phycodnaviridae	Chlorophyta	Eukaryota; Viridiplantae; Chlorophyta; core chlorophytes; Trebouxiophyceae; Chlorellales; Chlorellaceae	Freshwater
Paramecium_bursaria_Chlorella_virus_NYs1_gi_448935269_gb_AGE58820.1	gi|448935269|gb|AGE58820.1| major capsid protein VP54 [Paramecium bursaria Chlorella virus NYs1]	Phycodnaviridae	Chlorophyta	Eukaryota; Viridiplantae; Chlorophyta; core chlorophytes; Trebouxiophyceae; Chlorellales; Chlorellaceae	Freshwater
Paramecium_bursaria_Chlorella_virus_NYs1_gi_448935327_gb_AGE58878.1	gi|448935327|gb|AGE58878.1| major capsid protein VP54 [Paramecium bursaria Chlorella virus NYs1]	Phycodnaviridae	Chlorophyta	Eukaryota; Viridiplantae; Chlorophyta; core chlorophytes; Trebouxiophyceae; Chlorellales; Chlorellaceae	Freshwater
Paramecium_bursaria_Chlorella_virus_NYs1_gi_448935361_gb_AGE58912.1	gi|448935361|gb|AGE58912.1| major capsid protein VP54 [Paramecium bursaria Chlorella virus NYs1]	Phycodnaviridae	Chlorophyta	Eukaryota; Viridiplantae; Chlorophyta; core chlorophytes; Trebouxiophyceae; Chlorellales; Chlorellaceae	Freshwater
Acanthocystis_turfacea_Chlorella_virus_1_gi_155371098_ref_YP_001426632.1	gi|155371098|ref|YP_001426632.1| hypothetical protein ATCV1_Z151L [Acanthocystis turfacea Chlorella virus 1]	Phycodnaviridae	Chlorophyta	Eukaryota; Viridiplantae; Chlorophyta; core chlorophytes; Trebouxiophyceae; Chlorellales; Chlorellaceae; Chlorella clade; Chlorella	Freshwater
Acanthocystis_turfacea_Chlorella_virus_1_gi_155371227_ref_YP_001426761.1	gi|155371227|ref|YP_001426761.1| hypothetical protein ATCV1_Z280L [Acanthocystis turfacea Chlorella virus 1]	Phycodnaviridae	Chlorophyta	Eukaryota; Viridiplantae; Chlorophyta; core chlorophytes; Trebouxiophyceae; Chlorellales; Chlorellaceae; Chlorella clade; Chlorella	Freshwater
Acanthocystis_turfacea_Chlorella_virus_1_gi_155371453_ref_YP_001426987.1	gi|155371453|ref|YP_001426987.1| hypothetical protein ATCV1_Z506L [Acanthocystis turfacea Chlorella virus 1]	Phycodnaviridae	Chlorophyta	Eukaryota; Viridiplantae; Chlorophyta; core chlorophytes; Trebouxiophyceae; Chlorellales; Chlorellaceae; Chlorella clade; Chlorella	Freshwater
Acanthocystis_turfacea_Chlorella_virus_1_gi_155371505_ref_YP_001427039.1	gi|155371505|ref|YP_001427039.1| hypothetical protein ATCV1_Z558L [Acanthocystis turfacea Chlorella virus 1]	Phycodnaviridae	Chlorophyta	Eukaryota; Viridiplantae; Chlorophyta; core chlorophytes; Trebouxiophyceae; Chlorellales; Chlorellaceae; Chlorella clade; Chlorella	Freshwater
Acanthocystis_turfacea_Chlorella_virus_1_gi_155371611_ref_YP_001427145.1	gi|155371611|ref|YP_001427145.1| hypothetical protein ATCV1_Z664R [Acanthocystis turfacea Chlorella virus 1]	Phycodnaviridae	Chlorophyta	Eukaryota; Viridiplantae; Chlorophyta; core chlorophytes; Trebouxiophyceae; Chlorellales; Chlorellaceae; Chlorella clade; Chlorella	Freshwater
Acanthocystis_turfacea_Chlorella_virus_Br0604L_AGE49073.1	AGE49073.1 major capsid protein VP54 [Acanthocystis turfacea Chlorella virus Br0604L]	Phycodnaviridae	Chlorophyta	Eukaryota; Viridiplantae; Chlorophyta; core chlorophytes; Trebouxiophyceae; Chlorellales; Chlorellaceae; Chlorella clade; Chlorella	Freshwater
Acanthocystis_turfacea_Chlorella_virus_MN0810.1_AGE55620.1	AGE55620.1 major capsid protein VP54 [Acanthocystis turfacea Chlorella virus MN0810.1]	Phycodnaviridae	Chlorophyta	Eukaryota; Viridiplantae; Chlorophyta; core chlorophytes; Trebouxiophyceae; Chlorellales; Chlorellaceae; Chlorella clade; Chlorella	Freshwater
Acanthocystis_turfacea_Chlorella_virus_OR0704.3_AGE59385.1	AGE59385.1 major capsid protein VP54 [Acanthocystis turfacea Chlorella virus OR0704.3]	Phycodnaviridae	Chlorophyta	Eukaryota; Viridiplantae; Chlorophyta; core chlorophytes; Trebouxiophyceae; Chlorellales; Chlorellaceae; Chlorella clade; Chlorella	Freshwater
Rock_bream_iridovirus_AAS44548.1	AAS44548.1 MCP [Rock bream iridovirus]	Iridoviridae	Metazoa	Metazoa	Freshwater
Rock_bream_iridovirus_AAS44549.1	AAS44549.1 MCP [Rock bream iridovirus]	Iridoviridae	Metazoa	Metazoa	Freshwater
Rock_bream_iridovirus_AAS59849.1	AAS59849.1 major capsid protein [Rock bream iridovirus]	Iridoviridae	Metazoa	Metazoa	Freshwater
Scenedesmus_sp._NREL_46B-D3_KAF6252659.1	KAF6252659.1 large eukaryotic DNA virus major capsid protein-domain-containing protein [Scenedesmus sp. NREL 46B-D3]	Chlorophyta	NA	NA	Freshwater
Tetrabaena_socialis_PNH01290.1	PNH01290.1 Major capsid protein [Tetrabaena socialis]	Chlorophyta	NA	NA	Freshwater
Tetrabaena_socialis_PNH01478.1	PNH01478.1 Major capsid protein [Tetrabaena socialis]	Chlorophyta	NA	NA	Freshwater
Tetrabaena_socialis_PNH12582.1	PNH12582.1 Major capsid protein [Tetrabaena socialis]	Chlorophyta	NA	NA	Freshwater
Threespine_stickleback_iridovirus_AEW67936.1	AEW67936.1 major capsid protein, partial [Threespine stickleback iridovirus]	Iridoviridae	Metazoa	NA	Freshwater
Pleodorina_starrii_GLC54540.1	GLC54540.1 hypothetical protein PLESTB_000877500 [Pleodorina starrii]	Chlorophyta	NA	NA	Freshwater
Klebsormidium_nitens_GAQ92462.1	GAQ92462.1 hypothetical [Klebsormidium nitens]	Streptophyta	NA	NA	Freshwater
Dishui_Lake_large_algae_virus_1_QIG60166.1	QIG60166.1 putative capsid protein [Dishui Lake large algae virus 1]	Allomimiviridae	Unknown	Unknown	Freshwater
Megaviridae_environmental_sample_ALJ51219.1	ALJ51219.1 major capsid protein, partial [Megaviridae environmental sample]	Mimiviridae	Unknown	Unknown	Freshwater
Megaviridae_environmental_sample_ALJ51433.1	ALJ51433.1 major capsid protein, partial [Megaviridae environmental sample]	Mimiviridae	Unknown	Unknown	Freshwater
Megaviridae_environmental_sample_QFG73610.1	QFG73610.1 major capsid protein [Megaviridae environmental sample]	Mimiviridae	Unknown	Unknown	Freshwater
Megaviridae_environmental_sample_QFG73728.1	QFG73728.1 major capsid protein [Megaviridae environmental sample]	Mimiviridae	Unknown	Unknown	Freshwater
Megaviridae_environmental_sample_QFG74524.1	QFG74524.1 major capsid protein [Megaviridae environmental sample]	Mimiviridae	Unknown	Unknown	Freshwater
Megaviridae_environmental_sample_QFG74526.1	QFG74526.1 major capsid protein [Megaviridae environmental sample]	Mimiviridae	Unknown	Unknown	Freshwater
Megaviridae_environmental_sample_QFG74603.1	QFG74603.1 major capsid protein [Megaviridae environmental sample]	Mimiviridae	Unknown	Unknown	Freshwater
Megaviridae_environmental_sample_QFG75112.1	QFG75112.1 major capsid protein [Megaviridae environmental sample]	Mimiviridae	Unknown	Unknown	Freshwater
IMGVR_UViG_3300011264_000038_3300011264_Ga0151623_101735631	IMGVR_UViG_3300011264_000038|3300011264|Ga0151623_101735631	Unclassified	Unknown	Unknown	Freshwater	Environmental; Aquatic; Freshwater; Groundwater
IMGVR_UViG_3300013130_000631_3300013130_Ga0172363_1000178810	IMGVR_UViG_3300013130_000631|3300013130|Ga0172363_1000178810	Unclassified	Unknown	Unknown	Freshwater	Environmental; Aquatic; Freshwater; Lake
IMGVR_UViG_3300020057_000402_3300020057_Ga0163151_1000001841	IMGVR_UViG_3300020057_000402|3300020057|Ga0163151_1000001841	Unclassified	Unknown	Unknown	Freshwater	Environmental; Aquatic; Freshwater; Lake
IMGVR_UViG_3300031772_001431_3300031772_Ga0315288_100244012	IMGVR_UViG_3300031772_001431|3300031772|Ga0315288_100244012	Unclassified	Unknown	Unknown	Freshwater	Environmental; Aquatic; Freshwater; Lake
IMGVR_UViG_3300032053_000161_3300032053_Ga0315284_1000080416	IMGVR_UViG_3300032053_000161|3300032053|Ga0315284_1000080416	Unclassified	Unknown	Unknown	Freshwater	Environmental; Aquatic; Freshwater; Lake
IMGVR_UViG_3300032053_003337_3300032053_Ga0315284_100830991	IMGVR_UViG_3300032053_003337|3300032053|Ga0315284_100830991	Unclassified	Unknown	Unknown	Freshwater	Environmental; Aquatic; Freshwater; Lake
IMGVR_UViG_3300032327_000379_3300032327_Ga0335316_114878425	IMGVR_UViG_3300032327_000379|3300032327|Ga0335316_114878425	Unclassified	Unknown	Unknown	Freshwater	Environmental; Aquatic; Freshwater; Lake
IMGVR_UViG_3300034019_002279_3300034019_Ga0334998_0000013_127535_129595	IMGVR_UViG_3300034019_002279|3300034019|Ga0334998_0000013_127535_129595	Unclassified	Unknown	Unknown	Freshwater	Environmental; Aquatic; Freshwater; Lake
IMGVR_UViG_3300036715_000850_3300036715_Ga0373634_0006292_12301_14121	IMGVR_UViG_3300036715_000850|3300036715|Ga0373634_0006292_12301_14121	Unclassified	Unknown	Unknown	Freshwater	Environmental; Aquatic; Freshwater; Lake
IMGVR_UViG_3300043411_001177_3300043411_Ga0451708_0011366_2374_4104	IMGVR_UViG_3300043411_001177|3300043411|Ga0451708_0011366_2374_4104	Unclassified	Unknown	Unknown	Freshwater	Environmental; Aquatic; Freshwater; River
IMGVR_UViG_GVMAG-S-1092944-30_000001_3300027972_Ga0209079_100002221	IMGVR_UViG_GVMAG-S-1092944-30_000001|3300027972|Ga0209079_100002221	Unclassified	Unknown	Unknown	Freshwater	Environmental; Aquatic; Freshwater; Lake
IMGVR_UViG_GVMAG-M-3300023184-186_000001_3300023184_Ga0214919_1000143714	IMGVR_UViG_GVMAG-M-3300023184-186_000001|3300023184|Ga0214919_1000143714	Asfarviridae	Unknown	Unknown	Freshwater	Environmental; Aquatic; Freshwater; Lake
IMGVR_UViG_3300035662_002550_3300035662_Ga0335018_0001821_9638_11194	IMGVR_UViG_3300035662_002550|3300035662|Ga0335018_0001821_9638_11194	Iridoviridae	Unknown	Unknown	Freshwater	Environmental; Aquatic; Freshwater; Lake
IMGVR_UViG_3300020057_000404_3300020057_Ga0163151_1000000610	IMGVR_UViG_3300020057_000404|3300020057|Ga0163151_1000000610	Mimiviridae	Unknown	Unknown	Freshwater	Environmental; Aquatic; Freshwater; Lake
IMGVR_UViG_3300020057_000404_3300020057_Ga0163151_10000006278	IMGVR_UViG_3300020057_000404|3300020057|Ga0163151_10000006278	Mimiviridae	Unknown	Unknown	Freshwater	Environmental; Aquatic; Freshwater; Lake
IMGVR_UViG_3300020057_000404_3300020057_Ga0163151_10000006291	IMGVR_UViG_3300020057_000404|3300020057|Ga0163151_10000006291	Mimiviridae	Unknown	Unknown	Freshwater	Environmental; Aquatic; Freshwater; Lake
IMGVR_UViG_3300020057_000404_3300020057_Ga0163151_100000063	IMGVR_UViG_3300020057_000404|3300020057|Ga0163151_100000063	Mimiviridae	Unknown	Unknown	Freshwater	Environmental; Aquatic; Freshwater; Lake
IMGVR_UViG_3300036768_000110_3300036768_Ga0373638_0023248_2315_4084	IMGVR_UViG_3300036768_000110|3300036768|Ga0373638_0023248_2315_4084	Mimiviridae	Unknown	Unknown	Freshwater	Environmental; Aquatic; Freshwater; Lake
IMGVR_UViG_3300036768_000485_3300036768_Ga0373638_0002083_24266_25768	IMGVR_UViG_3300036768_000485|3300036768|Ga0373638_0002083_24266_25768	Mimiviridae	Unknown	Unknown	Freshwater	Environmental; Aquatic; Freshwater; Lake
IMGVR_UViG_3300036768_000485_3300036768_Ga0373638_0002083_26051_32431	IMGVR_UViG_3300036768_000485|3300036768|Ga0373638_0002083_26051_32431	Mimiviridae	Unknown	Unknown	Freshwater	Environmental; Aquatic; Freshwater; Lake
IMGVR_UViG_3300036768_000485_3300036768_Ga0373638_0002083_33307_35094	IMGVR_UViG_3300036768_000485|3300036768|Ga0373638_0002083_33307_35094	Mimiviridae	Unknown	Unknown	Freshwater	Environmental; Aquatic; Freshwater; Lake
IMGVR_UViG_GVMAG-M-3300027712-35_000001_3300027712_Ga0209499_10023487	IMGVR_UViG_GVMAG-M-3300027712-35_000001|3300027712|Ga0209499_10023487	Mimiviridae	Unknown	Unknown	Freshwater	Environmental; Aquatic; Freshwater; Lake
IMGVR_UViG_GVMAG-S-3300009084-161_000001_3300009084_Ga0105046_1000050436	IMGVR_UViG_GVMAG-S-3300009084-161_000001|3300009084|Ga0105046_1000050436	Mimiviridae	Unknown	Unknown	Freshwater	Environmental; Aquatic; Freshwater; Ice
IMGVR_UViG_GVMAG-S-3300009084-161_000001_3300009084_Ga0105046_1000050438	IMGVR_UViG_GVMAG-S-3300009084-161_000001|3300009084|Ga0105046_1000050438	Mimiviridae	Unknown	Unknown	Freshwater	Environmental; Aquatic; Freshwater; Ice
IMGVR_UViG_3300037418_004068_3300037418_Ga0395900_0000080_83198_83851	IMGVR_UViG_3300037418_004068|3300037418|Ga0395900_0000080_83198_83851	Unclassified	Unknown	Unknown	Host-associated (plant)	Host-associated; Plants; Roots; Rhizosphere
IMGVR_UViG_3300037312_000532_3300037312_Ga0395899_0000099_13833_15554	IMGVR_UViG_3300037312_000532|3300037312|Ga0395899_0000099_13833_15554	Mimiviridae	Unknown	Unknown	Host-associated (plant)	Host-associated; Plants; Roots; Rhizosphere
IMGVR_UViG_3300037312_000532_3300037312_Ga0395899_0000099_7041_13583	IMGVR_UViG_3300037312_000532|3300037312|Ga0395899_0000099_7041_13583	Mimiviridae	Unknown	Unknown	Host-associated (plant)	Host-associated; Plants; Roots; Rhizosphere
Lausannevirus_gi_327409896_ref_YP_004347316.1	gi|327409896|ref|YP_004347316.1| major capsid protein [Lausannevirus]	Marseilleviridae	Amoebozoa	Eukaryota; Amoebozoa; Discosea; Longamoebia; Centramoebida; Acanthamoebidae; Acanthamoeba	Host-associated (protist)
Marseillevirus_gi_284504356_ref_YP_003407071.1	gi|284504356|ref|YP_003407071.1| major capsid protein [Marseillevirus]	Marseilleviridae	Amoebozoa	Eukaryota; Amoebozoa; Discosea; Longamoebia; Centramoebida; Acanthamoebidae; Acanthamoeba	Host-associated (protist)
Acanthamoeba_polyphaga_mimivirus_AAV50694.1	AAV50694.1 capsid protein D13L [Acanthamoeba polyphaga mimivirus]	Mimiviridae	Amoebozoa	Eukaryota; Amoebozoa; Discosea; Longamoebia; Centramoebida; Acanthamoebidae; Acanthamoeba	Host-associated (protist)
Acanthamoeba_polyphaga_mimivirus_AEJ34665.1	AEJ34665.1 capsid protein D13L [Acanthamoeba polyphaga mimivirus]	Mimiviridae	Amoebozoa	Eukaryota; Amoebozoa; Discosea; Longamoebia; Centramoebida; Acanthamoebidae; Acanthamoeba	Host-associated (protist)
Acanthamoeba_polyphaga_mimivirus_AEJ34678.1	AEJ34678.1 capsid protein [Acanthamoeba polyphaga mimivirus]	Mimiviridae	Amoebozoa	Eukaryota; Amoebozoa; Discosea; Longamoebia; Centramoebida; Acanthamoebidae; Acanthamoeba	Host-associated (protist)
Acanthamoeba_polyphaga_mimivirus_AEJ34679.1	AEJ34679.1 capsid protein [Acanthamoeba polyphaga mimivirus]	Mimiviridae	Amoebozoa	Eukaryota; Amoebozoa; Discosea; Longamoebia; Centramoebida; Acanthamoebidae; Acanthamoeba	Host-associated (protist)
Acanthamoeba_polyphaga_mimivirus_AEJ34682.1	AEJ34682.1 capsid protein [Acanthamoeba polyphaga mimivirus]	Mimiviridae	Amoebozoa	Eukaryota; Amoebozoa; Discosea; Longamoebia; Centramoebida; Acanthamoebidae; Acanthamoeba	Host-associated (protist)
Acanthamoeba_polyphaga_mimivirus_AKI79193.1	AKI79193.1 capsid protein D13l [Acanthamoeba polyphaga mimivirus]	Mimiviridae	Amoebozoa	Eukaryota; Amoebozoa; Discosea; Longamoebia; Centramoebida; Acanthamoebidae; Acanthamoeba	Host-associated (protist)
Acanthamoeba_polyphaga_mimivirus_AKI79210.1	AKI79210.1 capsid protein [Acanthamoeba polyphaga mimivirus]	Mimiviridae	Amoebozoa	Eukaryota; Amoebozoa; Discosea; Longamoebia; Centramoebida; Acanthamoebidae; Acanthamoeba	Host-associated (protist)
Acanthamoeba_polyphaga_mimivirus_AVG46180.1	AVG46180.1 capsid 3 [Acanthamoeba polyphaga mimivirus]	Mimiviridae	Amoebozoa	Eukaryota; Amoebozoa; Discosea; Longamoebia; Centramoebida; Acanthamoebidae; Acanthamoeba	Host-associated (protist)
Acanthamoeba_polyphaga_mimivirus_AVG46195.1	AVG46195.1 capsid 1 [Acanthamoeba polyphaga mimivirus]	Mimiviridae	Amoebozoa	Eukaryota; Amoebozoa; Discosea; Longamoebia; Centramoebida; Acanthamoebidae; Acanthamoeba	Host-associated (protist)
Acanthamoeba_polyphaga_mimivirus_gi_311977809_ref_YP_003986929.1	gi|311977809|ref|YP_003986929.1| capsid protein 1 [Acanthamoeba polyphaga mimivirus]	Mimiviridae	Amoebozoa	Eukaryota; Amoebozoa; Discosea; Longamoebia; Centramoebida; Acanthamoebidae; Acanthamoeba	Host-associated (protist)
Acanthamoeba_polyphaga_mimivirus_gi_311977826_ref_YP_003986946.1	gi|311977826|ref|YP_003986946.1| probable capsid protein 2 [Acanthamoeba polyphaga mimivirus]	Mimiviridae	Amoebozoa	Eukaryota; Amoebozoa; Discosea; Longamoebia; Centramoebida; Acanthamoebidae; Acanthamoeba	Host-associated (protist)
Acanthamoeba_polyphaga_mimivirus_gi_311977827_ref_YP_003986947.1	gi|311977827|ref|YP_003986947.1| probable capsid protein 3 [Acanthamoeba polyphaga mimivirus]	Mimiviridae	Amoebozoa	Eukaryota; Amoebozoa; Discosea; Longamoebia; Centramoebida; Acanthamoebidae; Acanthamoeba	Host-associated (protist)
Acanthamoeba_polyphaga_mimivirus_gi_311977828_ref_YP_003986948.1	gi|311977828|ref|YP_003986948.1| probable capsid protein 4 [Acanthamoeba polyphaga mimivirus]	Mimiviridae	Amoebozoa	Eukaryota; Amoebozoa; Discosea; Longamoebia; Centramoebida; Acanthamoebidae; Acanthamoeba	Host-associated (protist)
Acanthamoeba_polyphaga_mimivirus_YP_010777338.1	YP_010777338.1 capsid protein D13l [Acanthamoeba polyphaga mimivirus]	Mimiviridae	Amoebozoa	Eukaryota; Amoebozoa; Discosea; Longamoebia; Centramoebida; Acanthamoebidae; Acanthamoeba	Host-associated (protist)
Acanthamoeba_polyphaga_mimivirus_YP_010777353.1	YP_010777353.1 capsid protein [Acanthamoeba polyphaga mimivirus]	Mimiviridae	Amoebozoa	Eukaryota; Amoebozoa; Discosea; Longamoebia; Centramoebida; Acanthamoebidae; Acanthamoeba	Host-associated (protist)
Acanthamoeba_polyphaga_mimivirus_YP_010777354.1	YP_010777354.1 putative capsid protein 3 [Acanthamoeba polyphaga mimivirus]	Mimiviridae	Amoebozoa	Eukaryota; Amoebozoa; Discosea; Longamoebia; Centramoebida; Acanthamoebidae; Acanthamoeba	Host-associated (protist)
Acanthamoeba_polyphaga_mimivirus_YP_010777355.1	YP_010777355.1 putative capsid protein 4 [Acanthamoeba polyphaga mimivirus]	Mimiviridae	Amoebozoa	Eukaryota; Amoebozoa; Discosea; Longamoebia; Centramoebida; Acanthamoebidae; Acanthamoeba	Host-associated (protist)
Acanthamoeba_polyphaga_moumouvirus_gi_441432304_ref_YP_007354346.1	gi|441432304|ref|YP_007354346.1| capsid protein [Acanthamoeba polyphaga moumouvirus]	Mimiviridae	Amoebozoa	Eukaryota; Amoebozoa; Discosea; Longamoebia; Centramoebida; Acanthamoebidae; Acanthamoeba	Host-associated (protist)
Acanthamoeba_polyphaga_moumouvirus_gi_441432305_ref_YP_007354347.1	gi|441432305|ref|YP_007354347.1| capsid protein [Acanthamoeba polyphaga moumouvirus]	Mimiviridae	Amoebozoa	Eukaryota; Amoebozoa; Discosea; Longamoebia; Centramoebida; Acanthamoebidae; Acanthamoeba	Host-associated (protist)
Acanthamoeba_polyphaga_moumouvirus_gi_441432306_ref_YP_007354348.1	gi|441432306|ref|YP_007354348.1| capsid protein [Acanthamoeba polyphaga moumouvirus]	Mimiviridae	Amoebozoa	Eukaryota; Amoebozoa; Discosea; Longamoebia; Centramoebida; Acanthamoebidae; Acanthamoeba	Host-associated (protist)
Acanthamoeba_polyphaga_moumouvirus_gi_441432307_ref_YP_007354349.1	gi|441432307|ref|YP_007354349.1| capsid protein [Acanthamoeba polyphaga moumouvirus]	Mimiviridae	Amoebozoa	Eukaryota; Amoebozoa; Discosea; Longamoebia; Centramoebida; Acanthamoebidae; Acanthamoeba	Host-associated (protist)
Megavirus_chiliensis_gi_350611425_gb_AEQ32869.1	gi|350611425|gb|AEQ32869.1| capsid protein 1 [Megavirus chiliensis]	Mimiviridae	Amoebozoa	Eukaryota; Amoebozoa; Discosea; Longamoebia; Centramoebida; Acanthamoebidae; Acanthamoeba	Host-associated (protist)
Megavirus_chiliensis_gi_350611428_gb_AEQ32872.1	gi|350611428|gb|AEQ32872.1| putative capsid protein 3 [Megavirus chiliensis]	Mimiviridae	Amoebozoa	Eukaryota; Amoebozoa; Discosea; Longamoebia; Centramoebida; Acanthamoebidae; Acanthamoeba	Host-associated (protist)
Megavirus_chiliensis_gi_350611940_gb_AEQ33384.1	gi|350611940|gb|AEQ33384.1| putative capsid protein 2 [Megavirus chiliensis]	Mimiviridae	Amoebozoa	Eukaryota; Amoebozoa; Discosea; Longamoebia; Centramoebida; Acanthamoebidae; Acanthamoeba	Host-associated (protist)
Megavirus_chiliensis_gi_350611975_gb_AEQ33419.1	gi|350611975|gb|AEQ33419.1| putative capsid protein 4 [Megavirus chiliensis]	Mimiviridae	Amoebozoa	Eukaryota; Amoebozoa; Discosea; Longamoebia; Centramoebida; Acanthamoebidae; Acanthamoeba	Host-associated (protist)
Moumouvirus_maliensis_QGR53904.1	QGR53904.1 major capsid-like protein [Moumouvirus maliensis]	Mimiviridae	Amoebozoa	Eukaryota; Amoebozoa; Discosea; Longamoebia; Centramoebida; Acanthamoebidae; Acanthamoeba	Host-associated (protist)
Moumouvirus_maliensis_QGR53905.1	QGR53905.1 major capsid-like protein [Moumouvirus maliensis]	Mimiviridae	Amoebozoa	Eukaryota; Amoebozoa; Discosea; Longamoebia; Centramoebida; Acanthamoebidae; Acanthamoeba	Host-associated (protist)
Moumouvirus_maliensis_QGR53906.1	QGR53906.1 major capsid-like protein [Moumouvirus maliensis]	Mimiviridae	Amoebozoa	Eukaryota; Amoebozoa; Discosea; Longamoebia; Centramoebida; Acanthamoebidae; Acanthamoeba	Host-associated (protist)
Mimiviridae_sp._ChoanoV1_QDY51680.1	QDY51680.1 hypothetical protein 1_65 [Mimiviridae sp. ChoanoV1]	Mimiviridae	Choanoflagellatea	Eukaryota; Opisthokonta; Choanoflagellatea	Host-associated (protist)
Mimiviridae_sp._ChoanoV1_QDY51723.1	QDY51723.1 hypothetical protein 1_108 [Mimiviridae sp. ChoanoV1]	Mimiviridae	Choanoflagellatea	Eukaryota; Opisthokonta; Choanoflagellatea	Host-associated (protist)
Mimiviridae_sp._ChoanoV1_QDY51918.1	QDY51918.1 hypothetical protein 1_303 [Mimiviridae sp. ChoanoV1]	Mimiviridae	Choanoflagellatea	Eukaryota; Opisthokonta; Choanoflagellatea	Host-associated (protist)
Mimiviridae_sp._ChoanoV1_QDY52072.1	QDY52072.1 hypothetical protein 3_51 [Mimiviridae sp. ChoanoV1]	Mimiviridae	Choanoflagellatea	Eukaryota; Opisthokonta; Choanoflagellatea	Host-associated (protist)
Mimiviridae_sp._ChoanoV1_QDY52222.1	QDY52222.1 large eukaryotic DNA virus major capsid protein [Mimiviridae sp. ChoanoV1]	Mimiviridae	Choanoflagellatea	Eukaryota; Opisthokonta; Choanoflagellatea	Host-associated (protist)
Mimiviridae_sp._ChoanoV1_QDY52246.1	QDY52246.1 hypothetical protein 5_43 [Mimiviridae sp. ChoanoV1]	Mimiviridae	Choanoflagellatea	Eukaryota; Opisthokonta; Choanoflagellatea	Host-associated (protist)
Aureococcus_anophagefferens_virus_YP_009052173.1	YP_009052173.1 putative capsid protein [Aureococcus anophagefferens virus]	Schizomimiviridae	Stramenopiles	Eukaryota; Sar; Stramenopiles; Ochrophyta; Pelagophyceae; Pelagomonadales; Aureococcus	Host-associated (protist)
Megavirus_caiporensis_WBF70802.1	WBF70802.1 capsid protein 1 [Megavirus caiporensis]	Unknown	Unknown	Unknown	Host-associated (protist)
Megavirus_caiporensis_WBF70817.1	WBF70817.1 putative capsid protein 2 [Megavirus caiporensis]	Unknown	Unknown	Unknown	Host-associated (protist)
Megavirus_caiporensis_WBF70818.1	WBF70818.1 hypothetical protein [Megavirus caiporensis]	Unknown	Unknown	Unknown	Host-associated (protist)
Megavirus_caiporensis_WBF70819.1	WBF70819.1 hypothetical protein [Megavirus caiporensis]	Unknown	Unknown	Unknown	Host-associated (protist)
Bodo_saltans_virus_YP_010778328.1	YP_010778328.1 capsid protein [Bodo saltans virus]	Mimiviridae	Euglenozoa	Eukaryota; Discoba; Euglenozoa; Kinetoplastea; Metakinetoplastina; Eubodonida; Bodonidae; Bodo	Marine
Bodo_saltans_virus_YP_010778347.1	YP_010778347.1 capsid protein [Bodo saltans virus]	Mimiviridae	Euglenozoa	Eukaryota; Discoba; Euglenozoa; Kinetoplastea; Metakinetoplastina; Eubodonida; Bodonidae; Bodo	Marine
Emiliania_huxleyi_virus_86_gi_146393741_ref_YP_293839.2	gi|146393741|ref|YP_293839.2| putative major capsid protein [Emiliania huxleyi virus 86]	Coccolithoviridae	Haptophyta	Eukaryota; Haptista; Haptophyta; Prymnesiophyceae; Isochrysidales; Noelaerhabdaceae; Emiliania	Marine
Phaeocystis_globosa_virus_12T_gi_357289612_gb_AET72925.1	gi|357289612|gb|AET72925.1| hypothetical protein PGAG_00035 [Phaeocystis globosa virus 12T]	Mesomimiviridae	Haptophyta	Eukaryota; Haptista; Haptophyta; Prymnesiophyceae; Phaeocystales; Phaeocystaceae; Phaeocystis	Marine
Phaeocystis_globosa_virus_12T_gi_357289692_gb_AET73005.1	gi|357289692|gb|AET73005.1| major capsid protein [Phaeocystis globosa virus 12T]	Mesomimiviridae	Haptophyta	Eukaryota; Haptista; Haptophyta; Prymnesiophyceae; Phaeocystales; Phaeocystaceae; Phaeocystis	Marine
Phaeocystis_pouchetii_virus_A7U6F0.1	A7U6F0.1 RecName: Full=Major capsid protein; Short=MCP [Phaeocystis pouchetii virus]	Mesomimiviridae	Haptophyta	Eukaryota; Haptista; Haptophyta; Prymnesiophyceae; Phaeocystales; Phaeocystaceae; Phaeocystis	Marine
Chrysochromulina_ericina_virus_A7U6E7.1	A7U6E7.1 RecName: Full=Major capsid protein; Short=MCP [Chrysochromulina ericina virus]	Mesomimiviridae	Haptophyta	Eukaryota; Haptista; Haptophyta; Prymnesiophyceae; Prymnesiales; Prymnesiaceae; Haptolina	Marine
Chrysochromulina_ericina_virus_YP_009173446.1	YP_009173446.1 major capsid protein 1 [Chrysochromulina ericina virus]	Mesomimiviridae	Haptophyta	Eukaryota; Haptista; Haptophyta; Prymnesiophyceae; Prymnesiales; Prymnesiaceae; Haptolina	Marine
Singapore_grouper_iridovirus_gi_56692709_ref_YP_164167.1	gi|56692709|ref|YP_164167.1| major capsid protein [Singapore grouper iridovirus]	Iridoviridae	Metazoa	Eukaryota; Opisthokonta; Metazoa; Eumetazoa; Bilateria; Deuterostomia; Chordata; Craniata; Vertebrata; Gnathostomata; Teleostomi; Euteleostomi; Actinopterygii; Actinopteri; Neopterygii; Teleostei	Marine
Turbot_reddish_body_iridovirus_QAU20889.1	QAU20889.1 major capsid protein, partial [Turbot reddish body iridovirus]	Iridoviridae	Metazoa	Eukaryota; Opisthokonta; Metazoa; Eumetazoa; Bilateria; Deuterostomia; Chordata; Craniata; Vertebrata; Gnathostomata; Teleostomi; Euteleostomi; Actinopterygii; Actinopteri; Neopterygii; Teleostei; Osteoglossocephalai; Clupeocephala; Euteleosteomorpha; Neoteleostei; Eurypterygia; Ctenosquamata; Acanthomorphata; Euacanthomorphacea; Percomorphaceae; Carangaria; Carangaria incertae sedis; Centropomid…	Marine
Turbot_reddish_body_iridovirus_QAU20890.1	QAU20890.1 major capsid protein, partial [Turbot reddish body iridovirus]	Iridoviridae	Metazoa	Eukaryota; Opisthokonta; Metazoa; Eumetazoa; Bilateria; Deuterostomia; Chordata; Craniata; Vertebrata; Gnathostomata; Teleostomi; Euteleostomi; Actinopterygii; Actinopteri; Neopterygii; Teleostei; Osteoglossocephalai; Clupeocephala; Euteleosteomorpha; Neoteleostei; Eurypterygia; Ctenosquamata; Acanthomorphata; Euacanthomorphacea; Percomorphaceae; Carangaria; Carangaria incertae sedis; Centropomid…	Marine
Korean_flounder_iridovirus_AAT48719.1	AAT48719.1 MCP [Korean flounder iridovirus]	Iridoviridae	Metazoa	Eukaryota; Opisthokonta; Metazoa; Eumetazoa; Bilateria; Deuterostomia; Chordata; Craniata; Vertebrata; Gnathostomata; Teleostomi; Euteleostomi; Actinopterygii; Actinopteri; Neopterygii; Teleostei; Osteoglossocephalai; Clupeocephala; Euteleosteomorpha; Neoteleostei; Eurypterygia; Ctenosquamata; Acanthomorphata; Euacanthomorphacea; Percomorphaceae; Carangaria; Pleuronectiformes; Pleuronectoidei; Pa…	Marine
Korean_flounder_iridovirus_AAT48720.1	AAT48720.1 MCP [Korean flounder iridovirus]	Iridoviridae	Metazoa	Eukaryota; Opisthokonta; Metazoa; Eumetazoa; Bilateria; Deuterostomia; Chordata; Craniata; Vertebrata; Gnathostomata; Teleostomi; Euteleostomi; Actinopterygii; Actinopteri; Neopterygii; Teleostei; Osteoglossocephalai; Clupeocephala; Euteleosteomorpha; Neoteleostei; Eurypterygia; Ctenosquamata; Acanthomorphata; Euacanthomorphacea; Percomorphaceae; Carangaria; Pleuronectiformes; Pleuronectoidei; Pa…	Marine
Erythrocytic_necrosis_virus_ALP86597.1	ALP86597.1 major capsid protein, partial [Erythrocytic necrosis virus]	Iridoviridae	Metazoa	Eukaryota; Opisthokonta; Metazoa; Eumetazoa; Bilateria; Deuterostomia; Chordata; Craniata; Vertebrata; Gnathostomata; Teleostomi; Euteleostomi; Actinopterygii; Actinopteri; Neopterygii; Teleostei; Osteoglossocephalai; Clupeocephala; Otomorpha; Clupei; Clupeiformes; Clupeoidei; Clupeidae; Clupeinae; Clupea	Marine
Erythrocytic_necrosis_virus_ALP86598.1	ALP86598.1 major capsid protein, partial [Erythrocytic necrosis virus]	Iridoviridae	Metazoa	Eukaryota; Opisthokonta; Metazoa; Eumetazoa; Bilateria; Deuterostomia; Chordata; Craniata; Vertebrata; Gnathostomata; Teleostomi; Euteleostomi; Actinopterygii; Actinopteri; Neopterygii; Teleostei; Osteoglossocephalai; Clupeocephala; Otomorpha; Clupei; Clupeiformes; Clupeoidei; Clupeidae; Clupeinae; Clupea	Marine
Erythrocytic_necrosis_virus_QCF47443.1	QCF47443.1 major capsid protein, partial [Erythrocytic necrosis virus]	Iridoviridae	Metazoa	Eukaryota; Opisthokonta; Metazoa; Eumetazoa; Bilateria; Deuterostomia; Chordata; Craniata; Vertebrata; Gnathostomata; Teleostomi; Euteleostomi; Actinopterygii; Actinopteri; Neopterygii; Teleostei; Osteoglossocephalai; Clupeocephala; Otomorpha; Clupei; Clupeiformes; Clupeoidei; Clupeidae; Clupeinae; Clupea	Marine
Abalone_asfa-like_virus_BBO54023.1	BBO54023.1 major capsid protein p72 homolog protein [Abalone asfa-like virus]	Asfarviridae	Opisthokonta	Eukaryota; Opisthokonta; Metazoa; Eumetazoa; Bilateria; Protostomia; Spiralia; Lophotrochozoa; Mollusca; Gastropoda; Vetigastropoda; Lepetellida; Haliotoidea; Haliotidae; Haliotis; Haliotis discus	Marine	Host-associated metagenome (animal)
Cafeteria_roenbergensis_virus_BV-PW1_gi_310831165_ref_YP_003969808.1	gi|310831165|ref|YP_003969808.1| putative capsid protein 4 [Cafeteria roenbergensis virus BV-PW1]	Mimiviridae	Stramenopiles	Eukaryota; Sar; Stramenopiles; Bigyra; Opalozoa; Bicosoecida; Cafeteriaceae; Cafeteria	Marine
Cafeteria_roenbergensis_virus_BV-PW1_gi_310831311_ref_YP_003969954.1	gi|310831311|ref|YP_003969954.1| putative capsid protein 3 [Cafeteria roenbergensis virus BV-PW1]	Mimiviridae	Stramenopiles	Eukaryota; Sar; Stramenopiles; Bigyra; Opalozoa; Bicosoecida; Cafeteriaceae; Cafeteria	Marine
Cafeteria_roenbergensis_virus_BV-PW1_gi_310831332_ref_YP_003969975.1	gi|310831332|ref|YP_003969975.1| major capsid protein [Cafeteria roenbergensis virus BV-PW1]	Mimiviridae	Stramenopiles	Eukaryota; Sar; Stramenopiles; Bigyra; Opalozoa; Bicosoecida; Cafeteriaceae; Cafeteria	Marine
Cafeteria_roenbergensis_virus_BV-PW1_gi_310831388_ref_YP_003970031.1	gi|310831388|ref|YP_003970031.1| putative capsid protein 2 [Cafeteria roenbergensis virus BV-PW1]	Mimiviridae	Stramenopiles	Eukaryota; Sar; Stramenopiles; Bigyra; Opalozoa; Bicosoecida; Cafeteriaceae; Cafeteria	Marine
Feldmannia_species_virus_gi_197322408_ref_YP_002154681.1	gi|197322408|ref|YP_002154681.1| putative major capsid protein [Feldmannia species virus]	incertae sedis	Stramenopiles	Eukaryota; Sar; Stramenopiles; Ochrophyta; PX clade; Phaeophyceae; Ectocarpales; Acinetosporaceae	Marine
Heterosigma_akashiwo_virus_01_YP_009507580.1	YP_009507580.1 major capsid protein [Heterosigma akashiwo virus 01]	Phycodnaviridae	Stramenopiles	Eukaryota; Sar; Stramenopiles; Ochrophyta; Raphidophyceae; Chattonellales; Chattonellaceae; Heterosigma	Marine
Bathycoccus_sp._RCC1105_virus_BpV1_gi_313768056_ref_YP_004061487.1	gi|313768056|ref|YP_004061487.1| hypothetical protein BpV1_057 [Bathycoccus sp. RCC1105 virus BpV1]	Prasinoviridae	Chlorophyta	Eukaryota; Viridiplantae; Chlorophyta; Mamiellophyceae; Mamiellales; Bathycoccaceae; Bathycoccus; Bathycoccus prasinos	Marine	Host-associated metagenome (green algae)
Bathycoccus_sp._RCC1105_virus_BpV1_gi_313768058_ref_YP_004061489.1	gi|313768058|ref|YP_004061489.1| hypothetical protein BpV1_059 [Bathycoccus sp. RCC1105 virus BpV1]	Prasinoviridae	Chlorophyta	Eukaryota; Viridiplantae; Chlorophyta; Mamiellophyceae; Mamiellales; Bathycoccaceae; Bathycoccus; Bathycoccus prasinos	Marine	Host-associated metagenome (green algae)
Bathycoccus_sp._RCC1105_virus_BpV1_gi_313768079_ref_YP_004061510.1	gi|313768079|ref|YP_004061510.1| hypothetical protein BpV1_080 [Bathycoccus sp. RCC1105 virus BpV1]	Prasinoviridae	Chlorophyta	Eukaryota; Viridiplantae; Chlorophyta; Mamiellophyceae; Mamiellales; Bathycoccaceae; Bathycoccus; Bathycoccus prasinos	Marine	Host-associated metagenome (green algae)
Bathycoccus_sp._RCC1105_virus_BpV1_gi_313768080_ref_YP_004061511.1	gi|313768080|ref|YP_004061511.1| hypothetical protein BpV1_081 [Bathycoccus sp. RCC1105 virus BpV1]	Prasinoviridae	Chlorophyta	Eukaryota; Viridiplantae; Chlorophyta; Mamiellophyceae; Mamiellales; Bathycoccaceae; Bathycoccus; Bathycoccus prasinos	Marine	Host-associated metagenome (green algae)
Bathycoccus_sp._RCC1105_virus_BpV1_gi_313768156_ref_YP_004061587.1	gi|313768156|ref|YP_004061587.1| hypothetical protein BpV1_157 [Bathycoccus sp. RCC1105 virus BpV1]	Prasinoviridae	Chlorophyta	Eukaryota; Viridiplantae; Chlorophyta; Mamiellophyceae; Mamiellales; Bathycoccaceae; Bathycoccus; Bathycoccus prasinos	Marine	Host-associated metagenome (green algae)
Bathycoccus_sp._RCC1105_virus_BpV1_gi_313768182_ref_YP_004061613.1	gi|313768182|ref|YP_004061613.1| hypothetical protein BpV1_183c [Bathycoccus sp. RCC1105 virus BpV1]	Prasinoviridae	Chlorophyta	Eukaryota; Viridiplantae; Chlorophyta; Mamiellophyceae; Mamiellales; Bathycoccaceae; Bathycoccus; Bathycoccus prasinos	Marine	Host-associated metagenome (green algae)
Bathycoccus_sp._RCC1105_virus_BpV1_gi_313768186_ref_YP_004061617.1	gi|313768186|ref|YP_004061617.1| hypothetical protein BpV1_187c [Bathycoccus sp. RCC1105 virus BpV1]	Prasinoviridae	Chlorophyta	Eukaryota; Viridiplantae; Chlorophyta; Mamiellophyceae; Mamiellales; Bathycoccaceae; Bathycoccus; Bathycoccus prasinos	Marine	Host-associated metagenome (green algae)
Bathycoccus_sp._RCC716_virus_1_QOR60208.1	QOR60208.1 hypothetical protein [Bathycoccus sp. RCC716 virus 1]	Prasinoviridae	Chlorophyta	Eukaryota; Viridiplantae; Chlorophyta; Mamiellophyceae; Mamiellales; Bathycoccaceae; Bathycoccus; Bathycoccus prasinos	Marine	Host-associated metagenome (green algae)
Ostreococcus_lucimarinus_virus_OlV1_gi_313844038_ref_YP_004061701.1	gi|313844038|ref|YP_004061701.1| hypothetical protein OlV1_068 [Ostreococcus lucimarinus virus OlV1]	Prasinoviridae	Chlorophyta	Eukaryota; Viridiplantae; Chlorophyta; Mamiellophyceae; Mamiellales; Bathycoccaceae; Ostreococcus	Marine
Ostreococcus_lucimarinus_virus_OlV1_gi_313844043_ref_YP_004061706.1	gi|313844043|ref|YP_004061706.1| hypothetical protein OlV1_073 [Ostreococcus lucimarinus virus OlV1]	Prasinoviridae	Chlorophyta	Eukaryota; Viridiplantae; Chlorophyta; Mamiellophyceae; Mamiellales; Bathycoccaceae; Ostreococcus	Marine
Ostreococcus_lucimarinus_virus_OlV1_gi_313844046_ref_YP_004061709.1	gi|313844046|ref|YP_004061709.1| hypothetical protein OlV1_076 [Ostreococcus lucimarinus virus OlV1]	Prasinoviridae	Chlorophyta	Eukaryota; Viridiplantae; Chlorophyta; Mamiellophyceae; Mamiellales; Bathycoccaceae; Ostreococcus	Marine
Ostreococcus_lucimarinus_virus_OlV1_gi_313844066_ref_YP_004061729.1	gi|313844066|ref|YP_004061729.1| hypothetical protein OlV1_096 [Ostreococcus lucimarinus virus OlV1]	Prasinoviridae	Chlorophyta	Eukaryota; Viridiplantae; Chlorophyta; Mamiellophyceae; Mamiellales; Bathycoccaceae; Ostreococcus	Marine
Ostreococcus_lucimarinus_virus_OlV1_gi_313844067_ref_YP_004061730.1	gi|313844067|ref|YP_004061730.1| hypothetical protein OlV1_097 [Ostreococcus lucimarinus virus OlV1]	Prasinoviridae	Chlorophyta	Eukaryota; Viridiplantae; Chlorophyta; Mamiellophyceae; Mamiellales; Bathycoccaceae; Ostreococcus	Marine
Ostreococcus_lucimarinus_virus_OlV1_gi_313844136_ref_YP_004061799.1	gi|313844136|ref|YP_004061799.1| hypothetical protein OlV1_167 [Ostreococcus lucimarinus virus OlV1]	Prasinoviridae	Chlorophyta	Eukaryota; Viridiplantae; Chlorophyta; Mamiellophyceae; Mamiellales; Bathycoccaceae; Ostreococcus	Marine
Ostreococcus_lucimarinus_virus_OlV1_gi_313844187_ref_YP_004061850.1	gi|313844187|ref|YP_004061850.1| hypothetical protein OlV1_218c [Ostreococcus lucimarinus virus OlV1]	Prasinoviridae	Chlorophyta	Eukaryota; Viridiplantae; Chlorophyta; Mamiellophyceae; Mamiellales; Bathycoccaceae; Ostreococcus	Marine
Ostreococcus_lucimarinus_virus_OlV1_gi_313844191_ref_YP_004061854.1	gi|313844191|ref|YP_004061854.1| hypothetical protein OlV1_222c [Ostreococcus lucimarinus virus OlV1]	Prasinoviridae	Chlorophyta	Eukaryota; Viridiplantae; Chlorophyta; Mamiellophyceae; Mamiellales; Bathycoccaceae; Ostreococcus	Marine
Ostreococcus_tauri_virus_1_gi_260665940_ref_YP_003212894.1	gi|260665940|ref|YP_003212894.1| hypothetical protein H665_p071 [Ostreococcus tauri virus 1]	Prasinoviridae	Chlorophyta	Eukaryota; Viridiplantae; Chlorophyta; Mamiellophyceae; Mamiellales; Bathycoccaceae; Ostreococcus	Marine
Ostreococcus_tauri_virus_1_gi_260665944_ref_YP_003212898.1	gi|260665944|ref|YP_003212898.1| hypothetical protein H665_p075 [Ostreococcus tauri virus 1]	Prasinoviridae	Chlorophyta	Eukaryota; Viridiplantae; Chlorophyta; Mamiellophyceae; Mamiellales; Bathycoccaceae; Ostreococcus	Marine
Ostreococcus_tauri_virus_1_gi_260665962_ref_YP_003212916.1	gi|260665962|ref|YP_003212916.1| hypothetical protein H665_p093 [Ostreococcus tauri virus 1]	Prasinoviridae	Chlorophyta	Eukaryota; Viridiplantae; Chlorophyta; Mamiellophyceae; Mamiellales; Bathycoccaceae; Ostreococcus	Marine
Ostreococcus_tauri_virus_1_gi_260665963_ref_YP_003212917.1	gi|260665963|ref|YP_003212917.1| hypothetical protein H665_p094 [Ostreococcus tauri virus 1]	Prasinoviridae	Chlorophyta	Eukaryota; Viridiplantae; Chlorophyta; Mamiellophyceae; Mamiellales; Bathycoccaceae; Ostreococcus	Marine
Ostreococcus_tauri_virus_1_gi_260666034_ref_YP_003212988.1	gi|260666034|ref|YP_003212988.1| hypothetical protein H665_p165 [Ostreococcus tauri virus 1]	Prasinoviridae	Chlorophyta	Eukaryota; Viridiplantae; Chlorophyta; Mamiellophyceae; Mamiellales; Bathycoccaceae; Ostreococcus	Marine
Ostreococcus_virus_OsV5_gi_163955041_ref_YP_001648145.1	gi|163955041|ref|YP_001648145.1| hypothetical protein OsV5_068f [Ostreococcus virus OsV5]	Prasinoviridae	Chlorophyta	Eukaryota; Viridiplantae; Chlorophyta; Mamiellophyceae; Mamiellales; Bathycoccaceae; Ostreococcus	Marine
Ostreococcus_virus_OsV5_gi_163955049_ref_YP_001648153.1	gi|163955049|ref|YP_001648153.1| hypothetical protein OsV5_076f [Ostreococcus virus OsV5]	Prasinoviridae	Chlorophyta	Eukaryota; Viridiplantae; Chlorophyta; Mamiellophyceae; Mamiellales; Bathycoccaceae; Ostreococcus	Marine
Ostreococcus_virus_OsV5_gi_163955054_ref_YP_001648158.1	gi|163955054|ref|YP_001648158.1| hypothetical protein OsV5_081f [Ostreococcus virus OsV5]	Prasinoviridae	Chlorophyta	Eukaryota; Viridiplantae; Chlorophyta; Mamiellophyceae; Mamiellales; Bathycoccaceae; Ostreococcus	Marine
Ostreococcus_virus_OsV5_gi_163955072_ref_YP_001648176.1	gi|163955072|ref|YP_001648176.1| hypothetical protein OsV5_099f [Ostreococcus virus OsV5]	Prasinoviridae	Chlorophyta	Eukaryota; Viridiplantae; Chlorophyta; Mamiellophyceae; Mamiellales; Bathycoccaceae; Ostreococcus	Marine
Ostreococcus_virus_OsV5_gi_163955073_ref_YP_001648177.1	gi|163955073|ref|YP_001648177.1| hypothetical protein OsV5_100f [Ostreococcus virus OsV5]	Prasinoviridae	Chlorophyta	Eukaryota; Viridiplantae; Chlorophyta; Mamiellophyceae; Mamiellales; Bathycoccaceae; Ostreococcus	Marine
Ostreococcus_virus_OsV5_gi_163955162_ref_YP_001648266.1	gi|163955162|ref|YP_001648266.1| hypothetical protein OsV5_190f [Ostreococcus virus OsV5]	Prasinoviridae	Chlorophyta	Eukaryota; Viridiplantae; Chlorophyta; Mamiellophyceae; Mamiellales; Bathycoccaceae; Ostreococcus	Marine
Ostreococcus_virus_OsV5_gi_163955211_ref_YP_001648315.1	gi|163955211|ref|YP_001648315.1| hypothetical protein OsV5_239r [Ostreococcus virus OsV5]	Prasinoviridae	Chlorophyta	Eukaryota; Viridiplantae; Chlorophyta; Mamiellophyceae; Mamiellales; Bathycoccaceae; Ostreococcus	Marine
Ostreococcus_virus_OsV5_gi_163955215_ref_YP_001648319.1	gi|163955215|ref|YP_001648319.1| hypothetical protein OsV5_243r [Ostreococcus virus OsV5]	Prasinoviridae	Chlorophyta	Eukaryota; Viridiplantae; Chlorophyta; Mamiellophyceae; Mamiellales; Bathycoccaceae; Ostreococcus	Marine
Micromonas_pusilla_virus_SP1_gi_357542045_gb_AET84805.1	gi|357542045|gb|AET84805.1| hypothetical protein MPXG_00007 [Micromonas pusilla virus SP1]	Prasinoviridae	Chlorophyta	Eukaryota; Viridiplantae; Chlorophyta; Mamiellophyceae; Mamiellales; Mamiellaceae; Micromonas	Marine	Host-associated metagenome (green algae)
Micromonas_pusilla_virus_SP1_gi_357542060_gb_AET84820.1	gi|357542060|gb|AET84820.1| major capsid protein [Micromonas pusilla virus SP1]	Prasinoviridae	Chlorophyta	Eukaryota; Viridiplantae; Chlorophyta; Mamiellophyceae; Mamiellales; Mamiellaceae; Micromonas	Marine	Host-associated metagenome (green algae)
Micromonas_pusilla_virus_SP1_gi_357542061_gb_AET84821.1	gi|357542061|gb|AET84821.1| hypothetical protein MPXG_00023 [Micromonas pusilla virus SP1]	Prasinoviridae	Chlorophyta	Eukaryota; Viridiplantae; Chlorophyta; Mamiellophyceae; Mamiellales; Mamiellaceae; Micromonas	Marine	Host-associated metagenome (green algae)
Micromonas_pusilla_virus_SP1_gi_357542129_gb_AET84889.1	gi|357542129|gb|AET84889.1| hypothetical protein MPXG_00091 [Micromonas pusilla virus SP1]	Prasinoviridae	Chlorophyta	Eukaryota; Viridiplantae; Chlorophyta; Mamiellophyceae; Mamiellales; Mamiellaceae; Micromonas	Marine	Host-associated metagenome (green algae)
Micromonas_pusilla_virus_SP1_gi_357542186_gb_AET84946.1	gi|357542186|gb|AET84946.1| hypothetical protein MPXG_00148 [Micromonas pusilla virus SP1]	Prasinoviridae	Chlorophyta	Eukaryota; Viridiplantae; Chlorophyta; Mamiellophyceae; Mamiellales; Mamiellaceae; Micromonas	Marine	Host-associated metagenome (green algae)
Micromonas_pusilla_virus_SP1_gi_357542190_gb_AET84950.1	gi|357542190|gb|AET84950.1| hypothetical protein MPXG_00152 [Micromonas pusilla virus SP1]	Prasinoviridae	Chlorophyta	Eukaryota; Viridiplantae; Chlorophyta; Mamiellophyceae; Mamiellales; Mamiellaceae; Micromonas	Marine	Host-associated metagenome (green algae)
Micromonas_pusilla_virus_SP1_gi_357542273_gb_AET85033.1	gi|357542273|gb|AET85033.1| hypothetical protein MPXG_00235 [Micromonas pusilla virus SP1]	Prasinoviridae	Chlorophyta	Eukaryota; Viridiplantae; Chlorophyta; Mamiellophyceae; Mamiellales; Mamiellaceae; Micromonas	Marine	Host-associated metagenome (green algae)
Micromonas_pusilla_virus_SP1_gi_357542278_gb_AET85038.1	gi|357542278|gb|AET85038.1| hypothetical protein MPXG_00240 [Micromonas pusilla virus SP1]	Prasinoviridae	Chlorophyta	Eukaryota; Viridiplantae; Chlorophyta; Mamiellophyceae; Mamiellales; Mamiellaceae; Micromonas	Marine	Host-associated metagenome (green algae)
Micromonas_sp._RCC1109_virus_MpV1_gi_313768268_ref_YP_004061948.1	gi|313768268|ref|YP_004061948.1| hypothetical protein MpV1_065 [Micromonas sp. RCC1109 virus MpV1]	Prasinoviridae	Chlorophyta	Eukaryota; Viridiplantae; Chlorophyta; Mamiellophyceae; Mamiellales; Mamiellaceae; Micromonas	Marine	Host-associated metagenome (green algae)
Micromonas_sp._RCC1109_virus_MpV1_gi_313768273_ref_YP_004061953.1	gi|313768273|ref|YP_004061953.1| hypothetical protein MpV1_070 [Micromonas sp. RCC1109 virus MpV1]	Prasinoviridae	Chlorophyta	Eukaryota; Viridiplantae; Chlorophyta; Mamiellophyceae; Mamiellales; Mamiellaceae; Micromonas	Marine	Host-associated metagenome (green algae)
Micromonas_sp._RCC1109_virus_MpV1_gi_313768281_ref_YP_004061961.1	gi|313768281|ref|YP_004061961.1| hypothetical protein MpV1_078 [Micromonas sp. RCC1109 virus MpV1]	Prasinoviridae	Chlorophyta	Eukaryota; Viridiplantae; Chlorophyta; Mamiellophyceae; Mamiellales; Mamiellaceae; Micromonas	Marine	Host-associated metagenome (green algae)
Micromonas_sp._RCC1109_virus_MpV1_gi_313768296_ref_YP_004061976.1	gi|313768296|ref|YP_004061976.1| hypothetical protein MpV1_093 [Micromonas sp. RCC1109 virus MpV1]	Prasinoviridae	Chlorophyta	Eukaryota; Viridiplantae; Chlorophyta; Mamiellophyceae; Mamiellales; Mamiellaceae; Micromonas	Marine	Host-associated metagenome (green algae)
Micromonas_sp._RCC1109_virus_MpV1_gi_313768297_ref_YP_004061977.1	gi|313768297|ref|YP_004061977.1| hypothetical protein MpV1_094 [Micromonas sp. RCC1109 virus MpV1]	Prasinoviridae	Chlorophyta	Eukaryota; Viridiplantae; Chlorophyta; Mamiellophyceae; Mamiellales; Mamiellaceae; Micromonas	Marine	Host-associated metagenome (green algae)
Micromonas_sp._RCC1109_virus_MpV1_gi_313768372_ref_YP_004062052.1	gi|313768372|ref|YP_004062052.1| hypothetical protein MpV1_169 [Micromonas sp. RCC1109 virus MpV1]	Prasinoviridae	Chlorophyta	Eukaryota; Viridiplantae; Chlorophyta; Mamiellophyceae; Mamiellales; Mamiellaceae; Micromonas	Marine	Host-associated metagenome (green algae)
Micromonas_sp._RCC1109_virus_MpV1_gi_313768422_ref_YP_004062102.1	gi|313768422|ref|YP_004062102.1| hypothetical protein MpV1_219c [Micromonas sp. RCC1109 virus MpV1]	Prasinoviridae	Chlorophyta	Eukaryota; Viridiplantae; Chlorophyta; Mamiellophyceae; Mamiellales; Mamiellaceae; Micromonas	Marine	Host-associated metagenome (green algae)
Micromonas_sp._RCC1109_virus_MpV1_gi_313768426_ref_YP_004062106.1	gi|313768426|ref|YP_004062106.1| hypothetical protein MpV1_223c [Micromonas sp. RCC1109 virus MpV1]	Prasinoviridae	Chlorophyta	Eukaryota; Viridiplantae; Chlorophyta; Mamiellophyceae; Mamiellales; Mamiellaceae; Micromonas	Marine	Host-associated metagenome (green algae)
Pyramimonas_orientalis_virus_YP_010804361.1	YP_010804361.1 major capsid protein [Pyramimonas orientalis virus]	Allomimiviridae	Chlorophyta	Eukaryota; Viridiplantae; Chlorophyta; Pyramimonadophyceae; Pyramimonadales;Pyramimonadaceae; Pyramimonas	Marine
Pyramimonas_orientalis_virus_YP_010804363.1	YP_010804363.1 major capsid protein [Pyramimonas orientalis virus]	Allomimiviridae	Chlorophyta	Eukaryota; Viridiplantae; Chlorophyta; Pyramimonadophyceae; Pyramimonadales;Pyramimonadaceae; Pyramimonas	Marine
Pyramimonas_orientalis_virus_YP_010804402.1	YP_010804402.1 major capsid protein [Pyramimonas orientalis virus]	Allomimiviridae	Chlorophyta	Eukaryota; Viridiplantae; Chlorophyta; Pyramimonadophyceae; Pyramimonadales;Pyramimonadaceae; Pyramimonas	Marine
Methylomonas_sp._MCK9609195.1	MCK9609195.1 hypothetical protein [Methylomonas sp.]	Gammaproteobacteria	NA	NA	Marine
Organic_Lake_phycodnavirus_1_gi_322510569_gb_ADX05883.1	gi|322510569|gb|ADX05883.1| putative major capsid protein MCP2 [Organic Lake phycodnavirus 1]	Mesomimiviridae	Unknown	Unknown	Marine
Organic_Lake_phycodnavirus_1_gi_322510624_gb_ADX05938.1	gi|322510624|gb|ADX05938.1| major capsid protein MCP1 [Organic Lake phycodnavirus 1]	Mesomimiviridae	Unknown	Unknown	Marine
Organic_Lake_phycodnavirus_2_gi_322510987_gb_ADX06300.1	gi|322510987|gb|ADX06300.1| major capsid protein MCP2 [Organic Lake phycodnavirus 2]	Mesomimiviridae	Unknown	Unknown	Marine
Organic_Lake_phycodnavirus_2_gi_322511045_gb_ADX06358.1	gi|322511045|gb|ADX06358.1| major capsid protein MCP1 [Organic Lake phycodnavirus 2]	Mesomimiviridae	Unknown	Unknown	Marine
Mimivirus_reunion_QTF49353.1	QTF49353.1 capsid protein [Mimivirus reunion]	Mimiviridae	Unknown	Unknown	Marine	Marine
uncultured_phycodnavirus_ABU23699.1	ABU23699.1 putative major capsid protein, partial [uncultured phycodnavirus]	Phycodnaviridae	Unknown	Unknown	Marine
IMGVR_UViG_3300009528_000243_3300009528_Ga0114920_100020332	IMGVR_UViG_3300009528_000243|3300009528|Ga0114920_100020332	Unclassified	Unknown	Unknown	Marine	Environmental; Aquatic; Marine; Oceanic
IMGVR_UViG_3300024299_000008_3300024299_Ga0233448_100015364	IMGVR_UViG_3300024299_000008|3300024299|Ga0233448_100015364	Unclassified	Unknown	Unknown	Marine	Environmental; Aquatic; Marine; Inlet
IMGVR_UViG_3300046534_001516_3300046534_Ga0491194_0000027_94114_96270	IMGVR_UViG_3300046534_001516|3300046534|Ga0491194_0000027_94114_96270	Unclassified	Unknown	Unknown	Marine	Environmental; Aquatic; Marine; Oceanic
IMGVR_UViG_3300049783_001540_3300049783_Ga0491198_0000153_19133_19753	IMGVR_UViG_3300049783_001540|3300049783|Ga0491198_0000153_19133_19753	Unclassified	Unknown	Unknown	Marine	Environmental; Aquatic; Marine; Oceanic
IMGVR_UViG_GVMAG-M-3300012936-38_000001_3300012936_Ga0163109_100012937	IMGVR_UViG_GVMAG-M-3300012936-38_000001|3300012936|Ga0163109_100012937	Unclassified	Unknown	Unknown	Marine	Environmental; Aquatic; Marine; Oceanic
IMGVR_UViG_GVMAG-M-3300018416-36_000001_3300018416_Ga0181553_100144745	IMGVR_UViG_GVMAG-M-3300018416-36_000001|3300018416|Ga0181553_100144745	Unclassified	Unknown	Unknown	Marine	Environmental; Aquatic; Marine; Intertidal zone
IMGVR_UViG_GVMAG-S-ERX555926-38_000001_3300020406_Ga0211668_100008075	IMGVR_UViG_GVMAG-S-ERX555926-38_000001|3300020406|Ga0211668_100008075	Unclassified	Unknown	Unknown	Marine	Environmental; Aquatic; Marine;
Virus_NIOZ-UU159_QPI16737.1	QPI16737.1 MAG: major capsid protein [Virus NIOZ-UU159]	Unclassified	Unknown	Unknown	Marine
Virus_NIOZ-UU159_QPI16738.1	QPI16738.1 MAG: major capsid protein [Virus NIOZ-UU159]	Unclassified	Unknown	Unknown	Marine
IMGVR_UViG_GVMAG-S-3300010316-51_000001_3300010316_Ga0136655_10035917	IMGVR_UViG_GVMAG-S-3300010316-51_000001|3300010316|Ga0136655_10035917	Asfarviridae	Unknown	Unknown	Marine	Environmental; Aquatic; Marine; Coastal
IMGVR_UViG_3300009034_001257_3300009034_Ga0115863_100120228	IMGVR_UViG_3300009034_001257|3300009034|Ga0115863_100120228	Iridoviridae	Unknown	Unknown	Marine	Environmental; Aquatic; Marine; Intertidal zone
IMGVR_UViG_3300009488_002122_3300009488_Ga0114925_100002662	IMGVR_UViG_3300009488_002122|3300009488|Ga0114925_100002662	Iridoviridae	Unknown	Unknown	Marine	Environmental; Aquatic; Marine; Oceanic
IMGVR_UViG_3300009788_001587_3300009788_Ga0114923_100009768	IMGVR_UViG_3300009788_001587|3300009788|Ga0114923_100009768	Iridoviridae	Unknown	Unknown	Marine	Environmental; Aquatic; Marine; Oceanic
IMGVR_UViG_3300028610_000556_3300028610_Ga0309788_1004829	IMGVR_UViG_3300028610_000556|3300028610|Ga0309788_1004829	Iridoviridae	Unknown	Unknown	Marine	Environmental; Aquatic; Marine; Ocean trench
IMGVR_UViG_3300035158_001148_3300035158_Ga0374083_0208869_9603_11015	IMGVR_UViG_3300035158_001148|3300035158|Ga0374083_0208869_9603_11015	Iridoviridae	Unknown	Unknown	Marine	Environmental; Aquatic; Non-marine Saline and Alkaline; Hypersaline
IMGVR_UViG_3300001354_000114_3300001354_JGI20155J14468_100019514	IMGVR_UViG_3300001354_000114|3300001354|JGI20155J14468_100019514	Mimiviridae	Unknown	Unknown	Marine	Environmental; Aquatic; Marine; Neritic zone/Coastal water
IMGVR_UViG_3300002186_000242_3300002186_JGI24539J26755_100076485	IMGVR_UViG_3300002186_000242|3300002186|JGI24539J26755_100076485	Mimiviridae	Unknown	Unknown	Marine	Environmental; Aquatic; Marine; Oceanic
IMGVR_UViG_3300009076_001598_3300009076_Ga0115550_10110508	IMGVR_UViG_3300009076_001598|3300009076|Ga0115550_10110508	Mimiviridae	Unknown	Unknown	Marine	Environmental; Aquatic; Marine; Epipelagic
IMGVR_UViG_3300024433_000798_3300024433_Ga0209986_100002882	IMGVR_UViG_3300024433_000798|3300024433|Ga0209986_100002882	Mimiviridae	Unknown	Unknown	Marine	Environmental; Aquatic; Marine; Oceanic
IMGVR_UViG_3300037862_000236_3300037862_Ga0400253_001015_7892_9451	IMGVR_UViG_3300037862_000236|3300037862|Ga0400253_001015_7892_9451	Mimiviridae	Unknown	Unknown	Marine	Environmental; Aquatic; Non-marine Saline and Alkaline; Saline
IMGVR_UViG_3300047157_000182_3300047157_Ga0494219_01017_30155_31171	IMGVR_UViG_3300047157_000182|3300047157|Ga0494219_01017_30155_31171	Mimiviridae	Unknown	Unknown	Marine	Environmental; Aquatic; Marine; Coastal
IMGVR_UViG_GVMAG-S-1096103-95_000001_3300024433_Ga0209986_1000166720	IMGVR_UViG_GVMAG-S-1096103-95_000001|3300024433|Ga0209986_1000166720	Pithoviridae	Unknown	Unknown	Marine	Environmental; Aquatic; Marine; Oceanic
Tupanvirus_deep_ocean_YP_010780726.1	YP_010780726.1 capsid protein [Tupanvirus deep ocean]	Mimiviridae	Amoebozoa	Eukaryota; Amoebozoa; Discosea; Longamoebia; Centramoebida; Acanthamoebidae; Acanthamoeba	Marine (deep sea)
Tupanvirus_deep_ocean_YP_010780731.1	YP_010780731.1 hypothetical protein QJ856_gp0634 [Tupanvirus deep ocean]	Mimiviridae	Amoebozoa	Eukaryota; Amoebozoa; Discosea; Longamoebia; Centramoebida; Acanthamoebidae; Acanthamoeba	Marine (deep sea)
Tupanvirus_deep_ocean_YP_010780735.1	YP_010780735.1 mg448 protein [Tupanvirus deep ocean]	Mimiviridae	Amoebozoa	Eukaryota; Amoebozoa; Discosea; Longamoebia; Centramoebida; Acanthamoebidae; Acanthamoeba	Marine (deep sea)
Tupanvirus_deep_ocean_YP_010780951.1	YP_010780951.1 putative major capsid protein [Tupanvirus deep ocean]	Mimiviridae	Amoebozoa	Eukaryota; Amoebozoa; Discosea; Longamoebia; Centramoebida; Acanthamoebidae; Acanthamoeba	Marine (deep sea)
Colwellia_sp._MBL4898258.1	MBL4898258.1 hypothetical protein [Colwellia sp.]	Gammaproteobacteria	NA	NA	Marine (deep sea)
Marseillevirus_LCMAC201_QBK87658.1	QBK87658.1 MAG: major capsid protein [Marseillevirus LCMAC201]	Marseilleviridae	Unknown	Unknown	Marine (hydrothermal vent)
Marseillevirus_LCMAC202_QBK88323.1	QBK88323.1 MAG: major capsid protein [Marseillevirus LCMAC202]	Marseilleviridae	Unknown	Unknown	Marine (hydrothermal vent)
Mimivirus_LCMiAC01_QBK88340.1	QBK88340.1 MAG: major capsid protein [Mimivirus LCMiAC01]	Mimiviridae	Unknown	Unknown	Marine (hydrothermal vent)	Hydrothermal vent
Mimivirus_LCMiAC01_QBK88346.1	QBK88346.1 MAG: major capsid protein [Mimivirus LCMiAC01]	Mimiviridae	Unknown	Unknown	Marine (hydrothermal vent)	Hydrothermal vent
Mimivirus_LCMiAC01_QBK88347.1	QBK88347.1 MAG: major capsid protein [Mimivirus LCMiAC01]	Mimiviridae	Unknown	Unknown	Marine (hydrothermal vent)	Hydrothermal vent
Mimivirus_LCMiAC01_QBK88348.1	QBK88348.1 MAG: major capsid protein [Mimivirus LCMiAC01]	Mimiviridae	Unknown	Unknown	Marine (hydrothermal vent)	Hydrothermal vent
Mimivirus_LCMiAC01_QBK88877.1	QBK88877.1 MAG: major capsid protein [Mimivirus LCMiAC01]	Mimiviridae	Unknown	Unknown	Marine (hydrothermal vent)	Hydrothermal vent
Mimivirus_LCMiAC01_QBK88893.1	QBK88893.1 MAG: major capsid protein [Mimivirus LCMiAC01]	Mimiviridae	Unknown	Unknown	Marine (hydrothermal vent)	Hydrothermal vent
Mimivirus_LCMiAC02_QBK88962.1	QBK88962.1 MAG: major capsid protein [Mimivirus LCMiAC02]	Mimiviridae	Unknown	Unknown	Marine (hydrothermal vent)	Hydrothermal vent
Mimivirus_LCMiAC02_QBK88973.1	QBK88973.1 MAG: major capsid protein [Mimivirus LCMiAC02]	Mimiviridae	Unknown	Unknown	Marine (hydrothermal vent)	Hydrothermal vent
Mimivirus_LCMiAC02_QBK88984.1	QBK88984.1 MAG: major capsid protein [Mimivirus LCMiAC02]	Mimiviridae	Unknown	Unknown	Marine (hydrothermal vent)	Hydrothermal vent
Mimivirus_LCMiAC02_QBK88991.1	QBK88991.1 MAG: major capsid protein [Mimivirus LCMiAC02]	Mimiviridae	Unknown	Unknown	Marine (hydrothermal vent)	Hydrothermal vent
Mimivirus_LCMiAC02_QBK88992.1	QBK88992.1 MAG: major capsid protein [Mimivirus LCMiAC02]	Mimiviridae	Unknown	Unknown	Marine (hydrothermal vent)	Hydrothermal vent
Mimivirus_LCMiAC02_QBK89001.1	QBK89001.1 MAG: major capsid protein [Mimivirus LCMiAC02]	Mimiviridae	Unknown	Unknown	Marine (hydrothermal vent)	Hydrothermal vent
Pithovirus_LCDPAC01_QBK84748.1	QBK84748.1 MAG: major capsid protein [Pithovirus LCDPAC01]	Pithoviridae	Unknown	Unknown	Marine (hydrothermal vent)
Pithovirus_LCPAC001_QBK89498.1	QBK89498.1 MAG: major capsid protein [Pithovirus LCPAC001]	Pithoviridae	Unknown	Unknown	Marine (hydrothermal vent)
Pithovirus_LCPAC101_QBK89966.1	QBK89966.1 MAG: major capsid protein [Pithovirus LCPAC101]	Pithoviridae	Unknown	Unknown	Marine (hydrothermal vent)
Pithovirus_LCPAC102_QBK90279.1	QBK90279.1 MAG: major capsid protein [Pithovirus LCPAC102]	Pithoviridae	Unknown	Unknown	Marine (hydrothermal vent)
Pithovirus_LCPAC103_QBK90418.1	QBK90418.1 MAG: major capsid protein [Pithovirus LCPAC103]	Pithoviridae	Unknown	Unknown	Marine (hydrothermal vent)
Pithovirus_LCPAC104_QBK90653.1	QBK90653.1 MAG: major capsid protein [Pithovirus LCPAC104]	Pithoviridae	Unknown	Unknown	Marine (hydrothermal vent)
Pithovirus_LCPAC201_QBK90766.1	QBK90766.1 MAG: major capsid protein [Pithovirus LCPAC201]	Pithoviridae	Unknown	Unknown	Marine (hydrothermal vent)
Pithovirus_LCPAC202_QBK91129.1	QBK91129.1 MAG: major capsid protein [Pithovirus LCPAC202]	Pithoviridae	Unknown	Unknown	Marine (hydrothermal vent)
Pithovirus_LCPAC304_QBK91899.1	QBK91899.1 MAG: major capsid protein [Pithovirus LCPAC304]	Pithoviridae	Unknown	Unknown	Marine (hydrothermal vent)
Pithovirus_LCPAC401_QBK92680.1	QBK92680.1 MAG: major capsid protein [Pithovirus LCPAC401]	Pithoviridae	Unknown	Unknown	Marine (hydrothermal vent)
Pithovirus_LCPAC403_QBK93042.1	QBK93042.1 MAG: major capsid protein [Pithovirus LCPAC403]	Pithoviridae	Unknown	Unknown	Marine (hydrothermal vent)
Pithovirus_LCPAC404_QBK93571.1	QBK93571.1 MAG: major capsid protein [Pithovirus LCPAC404]	Pithoviridae	Unknown	Unknown	Marine (hydrothermal vent)
Pithovirus_LCPAC406_QBK93777.1	QBK93777.1 MAG: major capsid protein [Pithovirus LCPAC406]	Pithoviridae	Unknown	Unknown	Marine (hydrothermal vent)
Saudi_moumouvirus_AQN68271.1	AQN68271.1 capsid protein [Saudi moumouvirus]	Mimiviridae	Amoebozoa	Eukaryota; Amoebozoa; Discosea; Longamoebia; Centramoebida; Acanthamoebidae; Acanthamoeba	Sewage
Saudi_moumouvirus_AQN68288.1	AQN68288.1 capsid protein [Saudi moumouvirus]	Mimiviridae	Amoebozoa	Eukaryota; Amoebozoa; Discosea; Longamoebia; Centramoebida; Acanthamoebidae; Acanthamoeba	Sewage
Pacmanvirus_S19_QYB17572.1	QYB17572.1 major capsid protein [Pacmanvirus S19]	Asfarviridae	Amoebozoa	Eukaryota; Amoebozoa; Discosea; Longamoebia; Centramoebida; Acanthamoebidae; Acanthamoeba	Sewage
Fadolivirus_1_YP_010803330.1	YP_010803330.1 major capsid protein [Fadolivirus 1]	Mimiviridae	Amoebozoa	Eukaryota; Amoebozoa; Tubulinea; Echinamoebida; Vermamoeba	Sewage
Fadolivirus_1_YP_010803335.1	YP_010803335.1 major capsid protein [Fadolivirus 1]	Mimiviridae	Amoebozoa	Eukaryota; Amoebozoa; Tubulinea; Echinamoebida; Vermamoeba	Sewage
Fadolivirus_1_YP_010803346.1	YP_010803346.1 major capsid protein [Fadolivirus 1]	Mimiviridae	Amoebozoa	Eukaryota; Amoebozoa; Tubulinea; Echinamoebida; Vermamoeba	Sewage
Fadolivirus_1_YP_010803357.1	YP_010803357.1 major capsid protein [Fadolivirus 1]	Mimiviridae	Amoebozoa	Eukaryota; Amoebozoa; Tubulinea; Echinamoebida; Vermamoeba	Sewage
Fadolivirus_1_YP_010803358.1	YP_010803358.1 major capsid protein [Fadolivirus 1]	Mimiviridae	Amoebozoa	Eukaryota; Amoebozoa; Tubulinea; Echinamoebida; Vermamoeba	Sewage
Fadolivirus_1_YP_010803359.1	YP_010803359.1 major capsid protein [Fadolivirus 1]	Mimiviridae	Amoebozoa	Eukaryota; Amoebozoa; Tubulinea; Echinamoebida; Vermamoeba	Sewage
Clandestinovirus_QYA18424.1	QYA18424.1 major capsid protein double jelly-roll [Clandestinovirus]	Unclassified	Amoebozoa	Eukaryota; Amoebozoa; Tubulinea; Echinamoebida; Vermamoeba	Sewage
Yasminevirus_sp._GU-2018_VBB18115.1	VBB18115.1 capsid protein [Yasminevirus sp. GU-2018]	Unclassified	Amoebozoa	Eukaryota; Amoebozoa; Tubulinea; Echinamoebida; Vermamoeba	Sewage
Yasminevirus_sp._GU-2018_VBB18237.1	VBB18237.1 capsid protein [Yasminevirus sp. GU-2018]	Unclassified	Amoebozoa	Eukaryota; Amoebozoa; Tubulinea; Echinamoebida; Vermamoeba	Sewage
Barrevirus_sp._AYV77157.1	AYV77157.1 MAG: NCLDV major capsid protein [Barrevirus sp.]	Mimiviridae	Unknown	Unknown	Soil
Barrevirus_sp._AYV77159.1	AYV77159.1 MAG: NCLDV major capsid protein [Barrevirus sp.]	Mimiviridae	Unknown	Unknown	Soil
Barrevirus_sp._AYV77160.1	AYV77160.1 MAG: NCLDV major capsid protein [Barrevirus sp.]	Mimiviridae	Unknown	Unknown	Soil
Barrevirus_sp._AYV77235.1	AYV77235.1 MAG: NCLDV major capsid protein [Barrevirus sp.]	Mimiviridae	Unknown	Unknown	Soil
Barrevirus_sp._AYV77329.1	AYV77329.1 MAG: NCLDV major capsid protein [Barrevirus sp.]	Mimiviridae	Unknown	Unknown	Soil
Barrevirus_sp._AYV77332.1	AYV77332.1 MAG: NCLDV major capsid protein [Barrevirus sp.]	Mimiviridae	Unknown	Unknown	Soil
Edafosvirus_sp._AYV78610.1	AYV78610.1 MAG: NCLDV major capsid protein [Edafosvirus sp.]	Mimiviridae	Unknown	Unknown	Soil
Faunusvirus_sp._AYV79601.1	AYV79601.1 MAG: NCLDV major capsid protein [Faunusvirus sp.]	Mimiviridae	Unknown	Unknown	Soil
Harvfovirus_sp._AYV80906.1	AYV80906.1 MAG: NCLDV major capsid protein [Harvfovirus sp.]	Mimiviridae	Unknown	Unknown	Soil
Homavirus_sp._AYV81998.1	AYV81998.1 MAG: NCLDV major capsid protein [Homavirus sp.]	Mimiviridae	Unknown	Unknown	Soil
Homavirus_sp._AYV81999.1	AYV81999.1 MAG: NCLDV major capsid protein [Homavirus sp.]	Mimiviridae	Unknown	Unknown	Soil
Hyperionvirus_sp._AYV84197.1	AYV84197.1 MAG: NCLDV major capsid protein [Hyperionvirus sp.]	Mimiviridae	Unknown	Unknown	Soil
Hyperionvirus_sp._AYV84664.1	AYV84664.1 MAG: NCLDV major capsid protein [Hyperionvirus sp.]	Mimiviridae	Unknown	Unknown	Soil
Hyperionvirus_sp._AYV84667.1	AYV84667.1 MAG: NCLDV major capsid protein [Hyperionvirus sp.]	Mimiviridae	Unknown	Unknown	Soil
Satyrvirus_sp._AYV84997.1	AYV84997.1 MAG: capsid protein 1 [Satyrvirus sp.]	Mimiviridae	Unknown	Unknown	Soil
Satyrvirus_sp._AYV85379.1	AYV85379.1 MAG: hypothetical protein Satyrvirus13_12 [Satyrvirus sp.]	Mimiviridae	Unknown	Unknown	Soil
Satyrvirus_sp._AYV85381.1	AYV85381.1 MAG: capsid protein [Satyrvirus sp.]	Mimiviridae	Unknown	Unknown	Soil
Satyrvirus_sp._AYV85383.1	AYV85383.1 MAG: capsid protein [Satyrvirus sp.]	Mimiviridae	Unknown	Unknown	Soil
Terrestrivirus_sp._AYV75774.1	AYV75774.1 MAG: NCLDV major capsid protein [Terrestrivirus sp.]	Mimiviridae	Unknown	Unknown	Soil
Terrestrivirus_sp._AYV75777.1	AYV75777.1 MAG: NCLDV major capsid protein [Terrestrivirus sp.]	Mimiviridae	Unknown	Unknown	Soil
Terrestrivirus_sp._AYV75818.1	AYV75818.1 MAG: NCLDV major capsid protein [Terrestrivirus sp.]	Mimiviridae	Unknown	Unknown	Soil
Solumvirus_sp._AYV86267.1	AYV86267.1 MAG: divergent major capsid protein [Solumvirus sp.]	Pithoviridae	Unknown	Unknown	Soil
IMGVR_UViG_3300031029_000028_3300031029_Ga0074012_100170781	IMGVR_UViG_3300031029_000028|3300031029|Ga0074012_100170781	Unclassified	Unknown	Unknown	Soil	Environmental; Terrestrial; Soil; Temperate forest
IMGVR_UViG_3300031521_000123_3300031521_Ga0311364_1000069738	IMGVR_UViG_3300031521_000123|3300031521|Ga0311364_1000069738	Unclassified	Unknown	Unknown	Soil	Environmental; Terrestrial; Soil; Wetlands
IMGVR_UViG_3300036402_000077_3300036402_Ga0372949_0035656_1276_2871	IMGVR_UViG_3300036402_000077|3300036402|Ga0372949_0035656_1276_2871	Unclassified	Unknown	Unknown	Soil	Environmental; Terrestrial; Soil; Temperate forest
IMGVR_UViG_3300042904_000554_3300042904_Ga0456370_0000033_208401_210038	IMGVR_UViG_3300042904_000554|3300042904|Ga0456370_0000033_208401_210038	Unclassified	Unknown	Unknown	Soil	Environmental; Terrestrial; Soil; Agricultural land
IMGVR_UViG_3300042923_001788_3300042923_Ga0456365_0000114_90005_91516	IMGVR_UViG_3300042923_001788|3300042923|Ga0456365_0000114_90005_91516	Unclassified	Unknown	Unknown	Soil	Environmental; Terrestrial; Soil; Agricultural land
IMGVR_UViG_3300042934_000814_3300042934_Ga0456364_0002950_10967_11572	IMGVR_UViG_3300042934_000814|3300042934|Ga0456364_0002950_10967_11572	Unclassified	Unknown	Unknown	Soil	Environmental; Terrestrial; Soil; Agricultural land
IMGVR_UViG_3300050821_018586_3300050821_Ga0505706_00000609_40540_42513	IMGVR_UViG_3300050821_018586|3300050821|Ga0505706_00000609_40540_42513	Unclassified	Unknown	Unknown	Soil	Environmental; Terrestrial; Soil; Temperate forest
IMGVR_UViG_GVMAG-M-3300010397-1_000001_3300010397_Ga0134124_100005006	IMGVR_UViG_GVMAG-M-3300010397-1_000001|3300010397|Ga0134124_100005006	Unclassified	Unknown	Unknown	Soil	Environmental; Terrestrial; Soil;
IMGVR_UViG_3300041416_000287_3300041416_Ga0439241_0000035_238864_240303	IMGVR_UViG_3300041416_000287|3300041416|Ga0439241_0000035_238864_240303	Unclassified (Caudoviricetes)	Unknown	Unknown	Soil	Environmental; Terrestrial; Soil; Wetlands
IMGVR_UViG_3300001546_000003_3300001546_JGI12659J15293_1000000198	IMGVR_UViG_3300001546_000003|3300001546|JGI12659J15293_1000000198	Mimiviridae	Unknown	Unknown	Soil	Environmental; Terrestrial; Soil; Boreal forest/Taiga
IMGVR_UViG_3300042922_000226_3300042922_Ga0456363_0000027_455840_457198	IMGVR_UViG_3300042922_000226|3300042922|Ga0456363_0000027_455840_457198	Mimiviridae	Unknown	Unknown	Soil	Environmental; Terrestrial; Soil; Agricultural land
IMGVR_UViG_3300050821_020557_3300050821_Ga0505706_00214192_5331_6836	IMGVR_UViG_3300050821_020557|3300050821|Ga0505706_00214192_5331_6836	Mimiviridae	Unknown	Unknown	Soil	Environmental; Terrestrial; Soil; Temperate forest
Pithovirus_sibericum_gi_585299788_ref_YP_009001361.1	gi|585299788|ref|YP_009001361.1| divergent major capsid protein [Pithovirus sibericum]	Pithoviridae	Amoebozoa	Eukaryota; Amoebozoa; Discosea; Longamoebia; Centramoebida; Acanthamoebidae; Acanthamoeba	Soil (permafrost)
uncultured_virus_CAH6418682.1	CAH6418682.1 Divergent major capsid protein [uncultured virus]	Unclassified	Unknown	Unknown	Soil (permafrost)
uncultured_virus_CAH6420242.1	CAH6420242.1 Capsid protein 1 [uncultured virus]	Unclassified	Unknown	Unknown	Soil (permafrost)
uncultured_virus_CAH6420278.1	CAH6420278.1 Large eukaryotic DNA virus major capsid protein [uncultured virus]	Unclassified	Unknown	Unknown	Soil (permafrost)
uncultured_virus_CAH6420284.1	CAH6420284.1 Large eukaryotic DNA virus major capsid protein [uncultured virus]	Unclassified	Unknown	Unknown	Soil (permafrost)
uncultured_virus_CAH6420287.1	CAH6420287.1 Large eukaryotic DNA virus major capsid protein [uncultured virus]	Unclassified	Unknown	Unknown	Soil (permafrost)
uncultured_virus_CAH6421631.1	CAH6421631.1 Large eukaryotic DNA virus major capsid protein [uncultured virus]	Unclassified	Unknown	Unknown	Soil (permafrost)
uncultured_virus_CAH6421665.1	CAH6421665.1 Large eukaryotic DNA virus major capsid protein [uncultured virus]	Unclassified	Unknown	Unknown	Soil (permafrost)
uncultured_virus_CAH6421675.1	CAH6421675.1 Large eukaryotic DNA virus major capsid protein [uncultured virus]	Unclassified	Unknown	Unknown	Soil (permafrost)
uncultured_virus_CAH6421676.1	CAH6421676.1 Large eukaryotic DNA virus major capsid protein [uncultured virus]	Unclassified	Unknown	Unknown	Soil (permafrost)
uncultured_virus_CAH6421677.1	CAH6421677.1 Large eukaryotic DNA virus major capsid protein [uncultured virus]	Unclassified	Unknown	Unknown	Soil (permafrost)
uncultured_virus_CAH6421702.1	CAH6421702.1 Divergent major capsid protein [uncultured virus]	Unclassified	Unknown	Unknown	Soil (permafrost)
uncultured_virus_CAI2358520.1	CAI2358520.1 Capsid protein 1 [uncultured virus]	Unclassified	Unknown	Unknown	Soil (permafrost)
Cedratvirus_kamchatka_QIN54264.1	QIN54264.1 divergent major capsid protein [Cedratvirus kamchatka]	Pithoviridae	Amoebozoa	Eukaryota; Amoebozoa; Discosea; Longamoebia; Centramoebida; Acanthamoebidae; Acanthamoeba	Soil (volcanic)
Infectious_spleen_and_kidney_necrosis_virus_ADU25251.1	ADU25251.1 major capsid protein [Infectious spleen and kidney necrosis virus]	Iridoviridae	Metazoa	Eukaryota; Opisthokonta; Metazoa; Eumetazoa; Bilateria; Deuterostomia; Chordata; Craniata;Vertebrata; Gnathostomata; Teleostomi;Euteleostomi; Actinopterygii; Actinopteri;Neopterygii; Teleostei; Osteoglossocephalai;Euteleosteomorpha; Neoteleostei; Eurypterygia;Ctenosquamata; Acanthomorphata; Euacanthomorphacea;Percomorphaceae; Eupercaria; Centrarchiformes;Centrarchoidei; Sinipercidae;Siniperca a	Terrestrial	Host-associated (animal)
Infectious_spleen_and_kidney_necrosis_virus_ADU25254.1	ADU25254.1 major capsid protein [Infectious spleen and kidney necrosis virus]	Iridoviridae	Metazoa	Eukaryota; Opisthokonta; Metazoa; Eumetazoa; Bilateria; Deuterostomia; Chordata; Craniata;Vertebrata; Gnathostomata; Teleostomi;Euteleostomi; Actinopterygii; Actinopteri;Neopterygii; Teleostei; Osteoglossocephalai;Euteleosteomorpha; Neoteleostei; Eurypterygia;Ctenosquamata; Acanthomorphata; Euacanthomorphacea;Percomorphaceae; Eupercaria; Centrarchiformes;Centrarchoidei; Sinipercidae;Siniperca a	Terrestrial	Host-associated (animal)
Infectious_spleen_and_kidney_necrosis_virus_gi_19881411_ref_NP_612228.1	gi|19881411|ref|NP_612228.1| putative major capsid protein [Infectious spleen and kidney necrosis virus]	Iridoviridae	Metazoa	Eukaryota; Opisthokonta; Metazoa; Eumetazoa; Bilateria; Deuterostomia; Chordata; Craniata;Vertebrata; Gnathostomata; Teleostomi;Euteleostomi; Actinopterygii; Actinopteri;Neopterygii; Teleostei; Osteoglossocephalai;Euteleosteomorpha; Neoteleostei; Eurypterygia;Ctenosquamata; Acanthomorphata; Euacanthomorphacea;Percomorphaceae; Eupercaria; Centrarchiformes;Centrarchoidei; Sinipercidae;Siniperca a	Terrestrial	Host-associated (animal)
Infectious_spleen_and_kidney_necrosis_virus_UEP86767.1	UEP86767.1 major capsid protein, partial [Infectious spleen and kidney necrosis virus]	Iridoviridae	Metazoa	Eukaryota; Opisthokonta; Metazoa; Eumetazoa; Bilateria; Deuterostomia; Chordata; Craniata;Vertebrata; Gnathostomata; Teleostomi;Euteleostomi; Actinopterygii; Actinopteri;Neopterygii; Teleostei; Osteoglossocephalai;Euteleosteomorpha; Neoteleostei; Eurypterygia;Ctenosquamata; Acanthomorphata; Euacanthomorphacea;Percomorphaceae; Eupercaria; Centrarchiformes;Centrarchoidei; Sinipercidae;Siniperca a	Terrestrial	Host-associated (animal)
Infectious_spleen_and_kidney_necrosis_virus_WGF22775.1	WGF22775.1 major capsid protein, partial [Infectious spleen and kidney necrosis virus]	Iridoviridae	Metazoa	Eukaryota; Opisthokonta; Metazoa; Eumetazoa; Bilateria; Deuterostomia; Chordata; Craniata;Vertebrata; Gnathostomata; Teleostomi;Euteleostomi; Actinopterygii; Actinopteri;Neopterygii; Teleostei; Osteoglossocephalai;Euteleosteomorpha; Neoteleostei; Eurypterygia;Ctenosquamata; Acanthomorphata; Euacanthomorphacea;Percomorphaceae; Eupercaria; Centrarchiformes;Centrarchoidei; Sinipercidae;Siniperca a	Terrestrial	Host-associated (animal)
African_swine_fever_virus_6KU9_A	6KU9_A Structure of the African swine fever virus major capsid protein p72 [African swine fever virus]	Asfarviridae	Metazoa	Eukaryota; Opisthokonta; Metazoa; Eumetazoa; Bilateria; Deuterostomia; Chordata; Craniata; Vertebrata; Gnathostomata; Teleostomi; Euteleostomi; Sarcopterygii; Dipnotetrapodomorpha; Tetrapoda; Amniota; Mammalia; Theria; Eutheria; Boreoeutheria; Laurasiatheria; Artiodactyla; Suina; Suidae; Sus	Terrestrial
African_swine_fever_virus_6L2T_A	6L2T_A African swine fever virus major capsid protein p72 [African swine fever virus]	Asfarviridae	Metazoa	Eukaryota; Opisthokonta; Metazoa; Eumetazoa; Bilateria; Deuterostomia; Chordata; Craniata; Vertebrata; Gnathostomata; Teleostomi; Euteleostomi; Sarcopterygii; Dipnotetrapodomorpha; Tetrapoda; Amniota; Mammalia; Theria; Eutheria; Boreoeutheria; Laurasiatheria; Artiodactyla; Suina; Suidae; Sus	Terrestrial
African_swine_fever_virus_AAD49226.1	AAD49226.1 major capsid protein VP72, partial [African swine fever virus]	Asfarviridae	Metazoa	Eukaryota; Opisthokonta; Metazoa; Eumetazoa; Bilateria; Deuterostomia; Chordata; Craniata; Vertebrata; Gnathostomata; Teleostomi; Euteleostomi; Sarcopterygii; Dipnotetrapodomorpha; Tetrapoda; Amniota; Mammalia; Theria; Eutheria; Boreoeutheria; Laurasiatheria; Artiodactyla; Suina; Suidae; Sus	Terrestrial
African_swine_fever_virus_AAN86724.1	AAN86724.1 VP73, partial [African swine fever virus]	Asfarviridae	Metazoa	Eukaryota; Opisthokonta; Metazoa; Eumetazoa; Bilateria; Deuterostomia; Chordata; Craniata; Vertebrata; Gnathostomata; Teleostomi; Euteleostomi; Sarcopterygii; Dipnotetrapodomorpha; Tetrapoda; Amniota; Mammalia; Theria; Eutheria; Boreoeutheria; Laurasiatheria; Artiodactyla; Suina; Suidae; Sus	Terrestrial
African_swine_fever_virus_AAY46092.1	AAY46092.1 structural protein p72, partial [African swine fever virus]	Asfarviridae	Metazoa	Eukaryota; Opisthokonta; Metazoa; Eumetazoa; Bilateria; Deuterostomia; Chordata; Craniata; Vertebrata; Gnathostomata; Teleostomi; Euteleostomi; Sarcopterygii; Dipnotetrapodomorpha; Tetrapoda; Amniota; Mammalia; Theria; Eutheria; Boreoeutheria; Laurasiatheria; Artiodactyla; Suina; Suidae; Sus	Terrestrial
African_swine_fever_virus_AAY46094.1	AAY46094.1 structural protein p72, partial [African swine fever virus]	Asfarviridae	Metazoa	Eukaryota; Opisthokonta; Metazoa; Eumetazoa; Bilateria; Deuterostomia; Chordata; Craniata; Vertebrata; Gnathostomata; Teleostomi; Euteleostomi; Sarcopterygii; Dipnotetrapodomorpha; Tetrapoda; Amniota; Mammalia; Theria; Eutheria; Boreoeutheria; Laurasiatheria; Artiodactyla; Suina; Suidae; Sus	Terrestrial
African_swine_fever_virus_ABL67020.1	ABL67020.1 major capsid protein, partial [African swine fever virus]	Asfarviridae	Metazoa	Eukaryota; Opisthokonta; Metazoa; Eumetazoa; Bilateria; Deuterostomia; Chordata; Craniata; Vertebrata; Gnathostomata; Teleostomi; Euteleostomi; Sarcopterygii; Dipnotetrapodomorpha; Tetrapoda; Amniota; Mammalia; Theria; Eutheria; Boreoeutheria; Laurasiatheria; Artiodactyla; Suina; Suidae; Sus	Terrestrial
African_swine_fever_virus_AHW85122.1	AHW85122.1 structural protein p72, partial [African swine fever virus]	Asfarviridae	Metazoa	Eukaryota; Opisthokonta; Metazoa; Eumetazoa; Bilateria; Deuterostomia; Chordata; Craniata; Vertebrata; Gnathostomata; Teleostomi; Euteleostomi; Sarcopterygii; Dipnotetrapodomorpha; Tetrapoda; Amniota; Mammalia; Theria; Eutheria; Boreoeutheria; Laurasiatheria; Artiodactyla; Suina; Suidae; Sus	Terrestrial
African_swine_fever_virus_AMQ11004.1	AMQ11004.1 structural protein p72 [African swine fever virus]	Asfarviridae	Metazoa	Eukaryota; Opisthokonta; Metazoa; Eumetazoa; Bilateria; Deuterostomia; Chordata; Craniata; Vertebrata; Gnathostomata; Teleostomi; Euteleostomi; Sarcopterygii; Dipnotetrapodomorpha; Tetrapoda; Amniota; Mammalia; Theria; Eutheria; Boreoeutheria; Laurasiatheria; Artiodactyla; Suina; Suidae; Sus	Terrestrial
African_swine_fever_virus_AMQ11007.1	AMQ11007.1 structural protein p72, partial [African swine fever virus]	Asfarviridae	Metazoa	Eukaryota; Opisthokonta; Metazoa; Eumetazoa; Bilateria; Deuterostomia; Chordata; Craniata; Vertebrata; Gnathostomata; Teleostomi; Euteleostomi; Sarcopterygii; Dipnotetrapodomorpha; Tetrapoda; Amniota; Mammalia; Theria; Eutheria; Boreoeutheria; Laurasiatheria; Artiodactyla; Suina; Suidae; Sus	Terrestrial
African_swine_fever_virus_AMQ11008.1	AMQ11008.1 structural protein p72, partial [African swine fever virus]	Asfarviridae	Metazoa	Eukaryota; Opisthokonta; Metazoa; Eumetazoa; Bilateria; Deuterostomia; Chordata; Craniata; Vertebrata; Gnathostomata; Teleostomi; Euteleostomi; Sarcopterygii; Dipnotetrapodomorpha; Tetrapoda; Amniota; Mammalia; Theria; Eutheria; Boreoeutheria; Laurasiatheria; Artiodactyla; Suina; Suidae; Sus	Terrestrial
African_swine_fever_virus_AUB45119.1	AUB45119.1 major capsid protein P72, partial [African swine fever virus]	Asfarviridae	Metazoa	Eukaryota; Opisthokonta; Metazoa; Eumetazoa; Bilateria; Deuterostomia; Chordata; Craniata; Vertebrata; Gnathostomata; Teleostomi; Euteleostomi; Sarcopterygii; Dipnotetrapodomorpha; Tetrapoda; Amniota; Mammalia; Theria; Eutheria; Boreoeutheria; Laurasiatheria; Artiodactyla; Suina; Suidae; Sus	Terrestrial
African_swine_fever_virus_BAW94552.1	BAW94552.1 major capsid protein p72, partial [African swine fever virus]	Asfarviridae	Metazoa	Eukaryota; Opisthokonta; Metazoa; Eumetazoa; Bilateria; Deuterostomia; Chordata; Craniata; Vertebrata; Gnathostomata; Teleostomi; Euteleostomi; Sarcopterygii; Dipnotetrapodomorpha; Tetrapoda; Amniota; Mammalia; Theria; Eutheria; Boreoeutheria; Laurasiatheria; Artiodactyla; Suina; Suidae; Sus	Terrestrial
African_swine_fever_virus_gi_9628189_ref_NP_042775.1	gi|9628189|ref|NP_042775.1| structural protein p72 [African swine fever virus]	Asfarviridae	Metazoa	Eukaryota; Opisthokonta; Metazoa; Eumetazoa; Bilateria; Deuterostomia; Chordata; Craniata; Vertebrata; Gnathostomata; Teleostomi; Euteleostomi; Sarcopterygii; Dipnotetrapodomorpha; Tetrapoda; Amniota; Mammalia; Theria; Eutheria; Boreoeutheria; Laurasiatheria; Artiodactyla; Suina; Suidae; Sus	Terrestrial
African_swine_fever_virus_QED21668.1	QED21668.1 B646L [African swine fever virus]	Asfarviridae	Metazoa	Eukaryota; Opisthokonta; Metazoa; Eumetazoa; Bilateria; Deuterostomia; Chordata; Craniata; Vertebrata; Gnathostomata; Teleostomi; Euteleostomi; Sarcopterygii; Dipnotetrapodomorpha; Tetrapoda; Amniota; Mammalia; Theria; Eutheria; Boreoeutheria; Laurasiatheria; Artiodactyla; Suina; Suidae; Sus	Terrestrial
African_swine_fever_virus_QGZ06738.1	QGZ06738.1 structural protein p72, partial [African swine fever virus]	Asfarviridae	Metazoa	Eukaryota; Opisthokonta; Metazoa; Eumetazoa; Bilateria; Deuterostomia; Chordata; Craniata; Vertebrata; Gnathostomata; Teleostomi; Euteleostomi; Sarcopterygii; Dipnotetrapodomorpha; Tetrapoda; Amniota; Mammalia; Theria; Eutheria; Boreoeutheria; Laurasiatheria; Artiodactyla; Suina; Suidae; Sus	Terrestrial
African_swine_fever_virus_QOE88839.1	QOE88839.1 major capsid protein p72, partial [African swine fever virus]	Asfarviridae	Metazoa	Eukaryota; Opisthokonta; Metazoa; Eumetazoa; Bilateria; Deuterostomia; Chordata; Craniata; Vertebrata; Gnathostomata; Teleostomi; Euteleostomi; Sarcopterygii; Dipnotetrapodomorpha; Tetrapoda; Amniota; Mammalia; Theria; Eutheria; Boreoeutheria; Laurasiatheria; Artiodactyla; Suina; Suidae; Sus	Terrestrial
African_swine_fever_virus_QST04435.1	QST04435.1 structural protein p72, partial [African swine fever virus]	Asfarviridae	Metazoa	Eukaryota; Opisthokonta; Metazoa; Eumetazoa; Bilateria; Deuterostomia; Chordata; Craniata; Vertebrata; Gnathostomata; Teleostomi; Euteleostomi; Sarcopterygii; Dipnotetrapodomorpha; Tetrapoda; Amniota; Mammalia; Theria; Eutheria; Boreoeutheria; Laurasiatheria; Artiodactyla; Suina; Suidae; Sus	Terrestrial
African_swine_fever_virus_QTU90423.1	QTU90423.1 structural protein p72, partial [African swine fever virus]	Asfarviridae	Metazoa	Eukaryota; Opisthokonta; Metazoa; Eumetazoa; Bilateria; Deuterostomia; Chordata; Craniata; Vertebrata; Gnathostomata; Teleostomi; Euteleostomi; Sarcopterygii; Dipnotetrapodomorpha; Tetrapoda; Amniota; Mammalia; Theria; Eutheria; Boreoeutheria; Laurasiatheria; Artiodactyla; Suina; Suidae; Sus	Terrestrial
African_swine_fever_virus_QTU90425.1	QTU90425.1 structural protein p72, partial [African swine fever virus]	Asfarviridae	Metazoa	Eukaryota; Opisthokonta; Metazoa; Eumetazoa; Bilateria; Deuterostomia; Chordata; Craniata; Vertebrata; Gnathostomata; Teleostomi; Euteleostomi; Sarcopterygii; Dipnotetrapodomorpha; Tetrapoda; Amniota; Mammalia; Theria; Eutheria; Boreoeutheria; Laurasiatheria; Artiodactyla; Suina; Suidae; Sus	Terrestrial
African_swine_fever_virus_UCZ55443.1	UCZ55443.1 p72, partial [African swine fever virus]	Asfarviridae	Metazoa	Eukaryota; Opisthokonta; Metazoa; Eumetazoa; Bilateria; Deuterostomia; Chordata; Craniata; Vertebrata; Gnathostomata; Teleostomi; Euteleostomi; Sarcopterygii; Dipnotetrapodomorpha; Tetrapoda; Amniota; Mammalia; Theria; Eutheria; Boreoeutheria; Laurasiatheria; Artiodactyla; Suina; Suidae; Sus	Terrestrial
African_swine_fever_virus_UCZ55444.1	UCZ55444.1 p72, partial [African swine fever virus]	Asfarviridae	Metazoa	Eukaryota; Opisthokonta; Metazoa; Eumetazoa; Bilateria; Deuterostomia; Chordata; Craniata; Vertebrata; Gnathostomata; Teleostomi; Euteleostomi; Sarcopterygii; Dipnotetrapodomorpha; Tetrapoda; Amniota; Mammalia; Theria; Eutheria; Boreoeutheria; Laurasiatheria; Artiodactyla; Suina; Suidae; Sus	Terrestrial
African_swine_fever_virus_UEE94548.1	UEE94548.1 major caspid protein p72, partial [African swine fever virus]	Asfarviridae	Metazoa	Eukaryota; Opisthokonta; Metazoa; Eumetazoa; Bilateria; Deuterostomia; Chordata; Craniata; Vertebrata; Gnathostomata; Teleostomi; Euteleostomi; Sarcopterygii; Dipnotetrapodomorpha; Tetrapoda; Amniota; Mammalia; Theria; Eutheria; Boreoeutheria; Laurasiatheria; Artiodactyla; Suina; Suidae; Sus	Terrestrial
African_swine_fever_virus_UFI07316.1	UFI07316.1 major capsid protein p72, partial [African swine fever virus]	Asfarviridae	Metazoa	Eukaryota; Opisthokonta; Metazoa; Eumetazoa; Bilateria; Deuterostomia; Chordata; Craniata; Vertebrata; Gnathostomata; Teleostomi; Euteleostomi; Sarcopterygii; Dipnotetrapodomorpha; Tetrapoda; Amniota; Mammalia; Theria; Eutheria; Boreoeutheria; Laurasiatheria; Artiodactyla; Suina; Suidae; Sus	Terrestrial
African_swine_fever_virus_UIB20909.1	UIB20909.1 p72, partial [African swine fever virus]	Asfarviridae	Metazoa	Eukaryota; Opisthokonta; Metazoa; Eumetazoa; Bilateria; Deuterostomia; Chordata; Craniata; Vertebrata; Gnathostomata; Teleostomi; Euteleostomi; Sarcopterygii; Dipnotetrapodomorpha; Tetrapoda; Amniota; Mammalia; Theria; Eutheria; Boreoeutheria; Laurasiatheria; Artiodactyla; Suina; Suidae; Sus	Terrestrial
African_swine_fever_virus_UIB20913.1	UIB20913.1 p72, partial [African swine fever virus]	Asfarviridae	Metazoa	Eukaryota; Opisthokonta; Metazoa; Eumetazoa; Bilateria; Deuterostomia; Chordata; Craniata; Vertebrata; Gnathostomata; Teleostomi; Euteleostomi; Sarcopterygii; Dipnotetrapodomorpha; Tetrapoda; Amniota; Mammalia; Theria; Eutheria; Boreoeutheria; Laurasiatheria; Artiodactyla; Suina; Suidae; Sus	Terrestrial
African_swine_fever_virus_UJQ96159.1	UJQ96159.1 P72, partial [African swine fever virus]	Asfarviridae	Metazoa	Eukaryota; Opisthokonta; Metazoa; Eumetazoa; Bilateria; Deuterostomia; Chordata; Craniata; Vertebrata; Gnathostomata; Teleostomi; Euteleostomi; Sarcopterygii; Dipnotetrapodomorpha; Tetrapoda; Amniota; Mammalia; Theria; Eutheria; Boreoeutheria; Laurasiatheria; Artiodactyla; Suina; Suidae; Sus	Terrestrial
African_swine_fever_virus_UJQ96162.1	UJQ96162.1 P72, partial [African swine fever virus]	Asfarviridae	Metazoa	Eukaryota; Opisthokonta; Metazoa; Eumetazoa; Bilateria; Deuterostomia; Chordata; Craniata; Vertebrata; Gnathostomata; Teleostomi; Euteleostomi; Sarcopterygii; Dipnotetrapodomorpha; Tetrapoda; Amniota; Mammalia; Theria; Eutheria; Boreoeutheria; Laurasiatheria; Artiodactyla; Suina; Suidae; Sus	Terrestrial
African_swine_fever_virus_UNG40668.1	UNG40668.1 attachment protein, partial [African swine fever virus]	Asfarviridae	Metazoa	Eukaryota; Opisthokonta; Metazoa; Eumetazoa; Bilateria; Deuterostomia; Chordata; Craniata; Vertebrata; Gnathostomata; Teleostomi; Euteleostomi; Sarcopterygii; Dipnotetrapodomorpha; Tetrapoda; Amniota; Mammalia; Theria; Eutheria; Boreoeutheria; Laurasiatheria; Artiodactyla; Suina; Suidae; Sus	Terrestrial
African_swine_fever_virus_UTS69337.1	UTS69337.1 major capsid protein p72, partial [African swine fever virus]	Asfarviridae	Metazoa	Eukaryota; Opisthokonta; Metazoa; Eumetazoa; Bilateria; Deuterostomia; Chordata; Craniata; Vertebrata; Gnathostomata; Teleostomi; Euteleostomi; Sarcopterygii; Dipnotetrapodomorpha; Tetrapoda; Amniota; Mammalia; Theria; Eutheria; Boreoeutheria; Laurasiatheria; Artiodactyla; Suina; Suidae; Sus	Terrestrial
African_swine_fever_virus_UTS69340.1	UTS69340.1 major capsid protein p72, partial [African swine fever virus]	Asfarviridae	Metazoa	Eukaryota; Opisthokonta; Metazoa; Eumetazoa; Bilateria; Deuterostomia; Chordata; Craniata; Vertebrata; Gnathostomata; Teleostomi; Euteleostomi; Sarcopterygii; Dipnotetrapodomorpha; Tetrapoda; Amniota; Mammalia; Theria; Eutheria; Boreoeutheria; Laurasiatheria; Artiodactyla; Suina; Suidae; Sus	Terrestrial
African_swine_fever_virus_UTS69353.1	UTS69353.1 major capsid protein p72, partial [African swine fever virus]	Asfarviridae	Metazoa	Eukaryota; Opisthokonta; Metazoa; Eumetazoa; Bilateria; Deuterostomia; Chordata; Craniata; Vertebrata; Gnathostomata; Teleostomi; Euteleostomi; Sarcopterygii; Dipnotetrapodomorpha; Tetrapoda; Amniota; Mammalia; Theria; Eutheria; Boreoeutheria; Laurasiatheria; Artiodactyla; Suina; Suidae; Sus	Terrestrial
African_swine_fever_virus_UTS69367.1	UTS69367.1 major capsid protein p72, partial [African swine fever virus]	Asfarviridae	Metazoa	Eukaryota; Opisthokonta; Metazoa; Eumetazoa; Bilateria; Deuterostomia; Chordata; Craniata; Vertebrata; Gnathostomata; Teleostomi; Euteleostomi; Sarcopterygii; Dipnotetrapodomorpha; Tetrapoda; Amniota; Mammalia; Theria; Eutheria; Boreoeutheria; Laurasiatheria; Artiodactyla; Suina; Suidae; Sus	Terrestrial
African_swine_fever_virus_UTS69375.1	UTS69375.1 major capsid protein p72, partial [African swine fever virus]	Asfarviridae	Metazoa	Eukaryota; Opisthokonta; Metazoa; Eumetazoa; Bilateria; Deuterostomia; Chordata; Craniata; Vertebrata; Gnathostomata; Teleostomi; Euteleostomi; Sarcopterygii; Dipnotetrapodomorpha; Tetrapoda; Amniota; Mammalia; Theria; Eutheria; Boreoeutheria; Laurasiatheria; Artiodactyla; Suina; Suidae; Sus	Terrestrial
African_swine_fever_virus_UTS69390.1	UTS69390.1 major capsid protein p72, partial [African swine fever virus]	Asfarviridae	Metazoa	Eukaryota; Opisthokonta; Metazoa; Eumetazoa; Bilateria; Deuterostomia; Chordata; Craniata; Vertebrata; Gnathostomata; Teleostomi; Euteleostomi; Sarcopterygii; Dipnotetrapodomorpha; Tetrapoda; Amniota; Mammalia; Theria; Eutheria; Boreoeutheria; Laurasiatheria; Artiodactyla; Suina; Suidae; Sus	Terrestrial
African_swine_fever_virus_UZM07850.1	UZM07850.1 p72 protein [African swine fever virus]	Asfarviridae	Metazoa	Eukaryota; Opisthokonta; Metazoa; Eumetazoa; Bilateria; Deuterostomia; Chordata; Craniata; Vertebrata; Gnathostomata; Teleostomi; Euteleostomi; Sarcopterygii; Dipnotetrapodomorpha; Tetrapoda; Amniota; Mammalia; Theria; Eutheria; Boreoeutheria; Laurasiatheria; Artiodactyla; Suina; Suidae; Sus	Terrestrial
African_swine_fever_virus_WGH47249.1	WGH47249.1 major capsid, partial [African swine fever virus]	Asfarviridae	Metazoa	Eukaryota; Opisthokonta; Metazoa; Eumetazoa; Bilateria; Deuterostomia; Chordata; Craniata; Vertebrata; Gnathostomata; Teleostomi; Euteleostomi; Sarcopterygii; Dipnotetrapodomorpha; Tetrapoda; Amniota; Mammalia; Theria; Eutheria; Boreoeutheria; Laurasiatheria; Artiodactyla; Suina; Suidae; Sus	Terrestrial
African_swine_fever_virus_WGH47250.1	WGH47250.1 major capsid, partial [African swine fever virus]	Asfarviridae	Metazoa	Eukaryota; Opisthokonta; Metazoa; Eumetazoa; Bilateria; Deuterostomia; Chordata; Craniata; Vertebrata; Gnathostomata; Teleostomi; Euteleostomi; Sarcopterygii; Dipnotetrapodomorpha; Tetrapoda; Amniota; Mammalia; Theria; Eutheria; Boreoeutheria; Laurasiatheria; Artiodactyla; Suina; Suidae; Sus	Terrestrial
African_swine_fever_virus_WGH47251.1	WGH47251.1 major capsid, partial [African swine fever virus]	Asfarviridae	Metazoa	Eukaryota; Opisthokonta; Metazoa; Eumetazoa; Bilateria; Deuterostomia; Chordata; Craniata; Vertebrata; Gnathostomata; Teleostomi; Euteleostomi; Sarcopterygii; Dipnotetrapodomorpha; Tetrapoda; Amniota; Mammalia; Theria; Eutheria; Boreoeutheria; Laurasiatheria; Artiodactyla; Suina; Suidae; Sus	Terrestrial
African_swine_fever_virus_WGH47253.1	WGH47253.1 major capsid, partial [African swine fever virus]	Asfarviridae	Metazoa	Eukaryota; Opisthokonta; Metazoa; Eumetazoa; Bilateria; Deuterostomia; Chordata; Craniata; Vertebrata; Gnathostomata; Teleostomi; Euteleostomi; Sarcopterygii; Dipnotetrapodomorpha; Tetrapoda; Amniota; Mammalia; Theria; Eutheria; Boreoeutheria; Laurasiatheria; Artiodactyla; Suina; Suidae; Sus	Terrestrial
African_swine_fever_virus_WGH47254.1	WGH47254.1 major capsid, partial [African swine fever virus]	Asfarviridae	Metazoa	Eukaryota; Opisthokonta; Metazoa; Eumetazoa; Bilateria; Deuterostomia; Chordata; Craniata; Vertebrata; Gnathostomata; Teleostomi; Euteleostomi; Sarcopterygii; Dipnotetrapodomorpha; Tetrapoda; Amniota; Mammalia; Theria; Eutheria; Boreoeutheria; Laurasiatheria; Artiodactyla; Suina; Suidae; Sus	Terrestrial
African_swine_fever_virus_WGH47255.1	WGH47255.1 major capsid, partial [African swine fever virus]	Asfarviridae	Metazoa	Eukaryota; Opisthokonta; Metazoa; Eumetazoa; Bilateria; Deuterostomia; Chordata; Craniata; Vertebrata; Gnathostomata; Teleostomi; Euteleostomi; Sarcopterygii; Dipnotetrapodomorpha; Tetrapoda; Amniota; Mammalia; Theria; Eutheria; Boreoeutheria; Laurasiatheria; Artiodactyla; Suina; Suidae; Sus	Terrestrial
African_swine_fever_virus_WGH47256.1	WGH47256.1 major capsid, partial [African swine fever virus]	Asfarviridae	Metazoa	Eukaryota; Opisthokonta; Metazoa; Eumetazoa; Bilateria; Deuterostomia; Chordata; Craniata; Vertebrata; Gnathostomata; Teleostomi; Euteleostomi; Sarcopterygii; Dipnotetrapodomorpha; Tetrapoda; Amniota; Mammalia; Theria; Eutheria; Boreoeutheria; Laurasiatheria; Artiodactyla; Suina; Suidae; Sus	Terrestrial
African_swine_fever_virus_WGH47257.1	WGH47257.1 major capsid, partial [African swine fever virus]	Asfarviridae	Metazoa	Eukaryota; Opisthokonta; Metazoa; Eumetazoa; Bilateria; Deuterostomia; Chordata; Craniata; Vertebrata; Gnathostomata; Teleostomi; Euteleostomi; Sarcopterygii; Dipnotetrapodomorpha; Tetrapoda; Amniota; Mammalia; Theria; Eutheria; Boreoeutheria; Laurasiatheria; Artiodactyla; Suina; Suidae; Sus	Terrestrial
African_swine_fever_virus_Malawi_LIL_20/1_Q8V9S6.1	Q8V9S6.1 RecName: Full=Hexon protein p72; AltName: Full=Major capsid protein; Short=MCP; AltName: Full=p72; AltName: Full=p73 [African swine fever virus Malawi LIL 20/1]	Asfarviridae	Metazoa	Eukaryota; Opisthokonta; Metazoa; Eumetazoa; Bilateria; Deuterostomia; Chordata; Craniata; Vertebrata; Gnathostomata; Teleostomi; Euteleostomi; Sarcopterygii; Dipnotetrapodomorpha; Tetrapoda; Amniota; Mammalia; Theria; Eutheria; Boreoeutheria; Laurasiatheria; Artiodactyla; Suina; Suidae; Sus	Terrestrial
African_swine_fever_virus_pig/Kenya/KEN-50/1950_Q5IZJ5.1	Q5IZJ5.1 RecName: Full=Major capsid protein; Short=MCP; AltName: Full=p72; AltName: Full=p73 [African swine fever virus pig/Kenya/KEN-50/1950]	Asfarviridae	Metazoa	Eukaryota; Opisthokonta; Metazoa; Eumetazoa; Bilateria; Deuterostomia; Chordata; Craniata; Vertebrata; Gnathostomata; Teleostomi; Euteleostomi; Sarcopterygii; Dipnotetrapodomorpha; Tetrapoda; Amniota; Mammalia; Theria; Eutheria; Boreoeutheria; Laurasiatheria; Artiodactyla; Suina; Suidae; Sus	Terrestrial
Rhinella_marina_erythrocytic-like_virus_QXT57809.1	QXT57809.1 major capsid protein [Rhinella marina erythrocytic-like virus]	Iridoviridae	Metazoa	Eukaryota; Opisthokonta; Metazoa; Eumetazoa; Bilateria; Deuterostomia; Chordata; Craniata; Vertebrata; Gnathostomata; Teleostomi; Euteleostomi; Sarcopterygii; Dipnotetrapodomorpha; Tetrapoda; Amphibia; Batrachia; Anura; Neobatrachia; Hyloidea; Bufonidae; Rhinella	Terrestrial
Lymphocystis_disease_virus_-_isolate_China_gi_48843722_ref_YP_025102.1	gi|48843722|ref|YP_025102.1| major capsid protein [Lymphocystis disease virus - isolate China]	Iridoviridae	Metazoa	Eukaryota; Opisthokonta; Metazoa; Eumetazoa; Bilateria; Deuterostomia; Chordata; Craniata;Vertebrata; Gnathostomata; Teleostomi;Euteleostomi; Actinopterygii; Actinopteri;Neopterygii; Teleostei; Osteoglossocephalai;Euteleosteomorpha; Neoteleostei; Eurypterygia;Ctenosquamata; Acanthomorphata; Euacanthomorphacea;Percomorphaceae; Carangaria; Pleuronectiformes;Pleuronectoidei; Paralichthyidae;Paralich…	Terrestrial	Host-associated metagenome (animal)
Orf_virus_gi_41057138_ref_NP_957852.1	gi|41057138|ref|NP_957852.1| ORF075 putative rifampicin resistance protein [Orf virus]	Poxviridae	Metazoa	Eukaryota; Opisthokonta; Metazoa; Eumetazoa; Bilateria; Deuterostomia; Chordata; Craniata;Vertebrata; Gnathostomata; Teleostomi;Euteleostomi; Sarcopterygii; Dipnotetrapodomorpha;Tetrapoda; Amniota; Mammalia; Theria; Eutheria;Boreoeutheria	Terrestrial
Vaccinia_virus_gi_66275915_ref_YP_233000.1	gi|66275915|ref|YP_233000.1| rifampicin target [Vaccinia virus]	Poxviridae	Metazoa	Eukaryota; Opisthokonta; Metazoa; Eumetazoa; Bilateria; Deuterostomia; Chordata; Craniata;Vertebrata; Gnathostomata; Teleostomi;Euteleostomi; Sarcopterygii; Dipnotetrapodomorpha;Tetrapoda; Amniota; Mammalia; Theria; Eutheria;Boreoeutheria	Terrestrial
Squirrelpox_virus_gi_549059696_emb_CCD83270.1	gi|549059696|emb|CCD83270.1| rifampicin resisitance protein [Squirrelpox virus]	Poxviridae	Metazoa	Eukaryota; Opisthokonta; Metazoa; Eumetazoa; Bilateria; Deuterostomia; Chordata; Craniata;Vertebrata; Gnathostomata; Teleostomi;Euteleostomi; Sarcopterygii; Dipnotetrapodomorpha;Tetrapoda; Amniota; Mammalia; Theria; Eutheria;Boreoeutheria; Euarchontoglires; Glires; Rodentia;Sciuromorpha; Sciuridae; Sciurinae;Sciurini	Terrestrial
Myxoma_virus_gi_9633724_ref_NP_051802.1	gi|9633724|ref|NP_051802.1| m88L [Myxoma virus]	Poxviridae	Metazoa	Eukaryota; Opisthokonta; Metazoa; Eumetazoa; Bilateria; Deuterostomia; Chordata; Craniata;Vertebrata; Gnathostomata; Teleostomi;Euteleostomi; Sarcopterygii; Dipnotetrapodomorpha;Tetrapoda; Amniota; Mammalia; Theria; Eutheria;Boreoeutheria; Euarchontoglires; Glires;Lagomorpha; Leporidae	Terrestrial
Yaba-like_disease_virus_gi_12085073_ref_NP_073475.1	gi|12085073|ref|NP_073475.1| 90L protein [Yaba-like disease virus]	Poxviridae	Metazoa	Eukaryota; Opisthokonta; Metazoa; Eumetazoa; Bilateria; Deuterostomia; Chordata; Craniata;Vertebrata; Gnathostomata; Teleostomi;Euteleostomi; Sarcopterygii; Dipnotetrapodomorpha;Tetrapoda; Amniota; Mammalia; Theria; Eutheria;Boreoeutheria; Euarchontoglires; Primates;Haplorrhini	Terrestrial
Nile_crocodilepox_virus_gi_115531784_ref_YP_784310.1	gi|115531784|ref|YP_784310.1| rifampin resistance protein [Nile crocodilepox virus]	Poxviridae	Metazoa	Eukaryota; Opisthokonta; Metazoa; Eumetazoa; Bilateria; Deuterostomia; Chordata; Craniata;Vertebrata; Gnathostomata; Teleostomi;Euteleostomi; Sarcopterygii; Dipnotetrapodomorpha;Tetrapoda; Amniota; Sauropsida; Sauria;Archelosauria; Archosauria; Crocodylia;Longirostres; Crocodylidae;Crocodylus	Terrestrial
Wiseana_iridescent_virus_gi_339905996_ref_YP_004732793.1	gi|339905996|ref|YP_004732793.1| hypothetical protein WIV_gp010 [Wiseana iridescent virus]	Iridoviridae	Metazoa	Eukaryota; Opisthokonta; Metazoa; Eumetazoa; Bilateria; Protostomia; Ecdysozoa; Panarthropoda; Arthropoda; Mandibulata; Pancrustacea; Hexapoda; Insecta; Dicondylia; Pterygota; Neoptera; Endopterygota; Amphiesmenoptera; Lepidoptera; Glossata; Neolepidoptera; Exoporia; Hepialoidea; Hepialidae; Wiseana	Terrestrial
Trichoplusia_ni_ascovirus_2c_gi_116326831_ref_YP_803375.1	gi|116326831|ref|YP_803375.1| major capsid protein [Trichoplusia ni ascovirus 2c]	Ascoviridae	Metazoa	Eukaryota; Opisthokonta; Metazoa; Eumetazoa; Bilateria; Protostomia; Ecdysozoa; Panarthropoda; Arthropoda; Mandibulata; Pancrustacea; Hexapoda; Insecta; Dicondylia; Pterygota; Neoptera; Endopterygota; Amphiesmenoptera; Lepidoptera; Glossata; Neolepidoptera; Heteroneura; Ditrysia; Obtectomera; Noctuoidea	Terrestrial
Amsacta_moorei_entomopoxvirus_gi_9964436_ref_NP_064904.1	gi|9964436|ref|NP_064904.1| rifampicin resistance protein [Amsacta moorei entomopoxvirus 'L']	Poxviridae	Metazoa	Eukaryota; Opisthokonta; Metazoa; Eumetazoa; Bilateria; Protostomia; Ecdysozoa; Panarthropoda; Arthropoda; Mandibulata; Pancrustacea; Hexapoda; Insecta; Dicondylia; Pterygota; Neoptera; Endopterygota; Amphiesmenoptera; Lepidoptera; Glossata; Neolepidoptera; Heteroneura; Ditrysia; Obtectomera; Noctuoidea; Erebidae	Terrestrial
Anomala_cuprea_entomopoxvirus_gi_578887679_dbj_BAO49553.1	gi|578887679|dbj|BAO49553.1| rifampicin resistance protein [Anomala cuprea entomopoxvirus]	Poxviridae	Metazoa	Eukaryota; Opisthokonta; Metazoa; Eumetazoa; Bilateria; Protostomia; Ecdysozoa; Panarthropoda; Arthropoda; Mandibulata; Pancrustacea; Hexapoda; Insecta; Dicondylia; Pterygota; Neoptera; Endopterygota; Amphiesmenoptera; Lepidoptera; Glossata; Neolepidoptera; Heteroneura; Ditrysia; Obtectomera; Noctuoidea; Erebidae	Terrestrial
Heliothis_virescens_ascovirus_3e_gi_134287212_ref_YP_001110908.1	gi|134287212|ref|YP_001110908.1| major capsid protein [Heliothis virescens ascovirus 3e]	Ascoviridae	Metazoa	Eukaryota; Opisthokonta; Metazoa; Eumetazoa; Bilateria; Protostomia; Ecdysozoa; Panarthropoda; Arthropoda; Mandibulata; Pancrustacea; Hexapoda; Insecta; Dicondylia; Pterygota; Neoptera; Endopterygota; Amphiesmenoptera; Lepidoptera; Glossata; Neolepidoptera; Heteroneura; Ditrysia; Obtectomera; Noctuoidea; Noctuidae	Terrestrial
Spodoptera_frugiperda_ascovirus_1a_gi_115298543_ref_YP_762396.1	gi|115298543|ref|YP_762396.1| 50.9 kDa Major capsid protein [Spodoptera frugiperda ascovirus 1a]	Ascoviridae	Metazoa	Eukaryota; Opisthokonta; Metazoa; Eumetazoa; Bilateria; Protostomia; Ecdysozoa; Panarthropoda; Arthropoda; Mandibulata; Pancrustacea; Hexapoda; Insecta; Dicondylia; Pterygota; Neoptera; Endopterygota; Amphiesmenoptera; Lepidoptera; Glossata; Neolepidoptera; Heteroneura; Ditrysia; Obtectomera; Noctuoidea; Noctuidae; Amphipyrinae; Spodoptera	Terrestrial
Simulium_sp._iridescent_virus_P22166.1	P22166.1 RecName: Full=Major capsid protein; Short=MCP; AltName: Full=P50 [Simulium sp. iridescent virus]	Iridoviridae	Metazoa	Eukaryota; Opisthokonta; Metazoa; Eumetazoa; Bilateria; Protostomia; Ecdysozoa; Panarthropoda; Arthropoda; Mandibulata; Pancrustacea; Hexapoda; Insecta; Dicondylia; Pterygota; Neoptera; Endopterygota; Diptera; Nematocera; Culicomorpha; Chironomoidea; Simuliidae; Simuliinae; Simuliini	Terrestrial
Tipula_iridescent_virus_P18162.1	P18162.1 RecName: Full=Major capsid protein; Short=MCP; AltName: Full=P50 [Tipula iridescent virus]	Iridoviridae	Metazoa	Eukaryota; Opisthokonta; Metazoa; Eumetazoa; Bilateria; Protostomia; Ecdysozoa; Panarthropoda; Arthropoda; Mandibulata; Pancrustacea; Hexapoda; Insecta; Dicondylia; Pterygota; Neoptera; Endopterygota; Diptera; Nematocera; Tipulomorpha; Tipuloidea; Tipulidae; Tipulinae	Terrestrial
Armadillidium_vulgare_iridescent_virus_YP_009046748.1	YP_009046748.1 Major capsid protein [Armadillidium vulgare iridescent virus]	Iridoviridae	Metazoa	Eukaryota; Opisthokonta; Metazoa; Eumetazoa; Bilateria; Protostomia; Ecdysozoa; Panarthropoda;Arthropoda; Mandibulata; Pancrustacea; Crustacea;Multicrustacea; Malacostraca; Eumalacostraca;Peracarida; Isopoda; Oniscidea; Armadillidiidae;Armadillidium	Terrestrial
Mythimna_separata_entomopoxvirus_gi_506497894_ref_YP_008003693.1	gi|506497894|ref|YP_008003693.1| trimeric virion coat protein rifampicin res [Mythimna separata entomopoxvirus 'L']	Poxviridae	Metazoa	Eukaryota; Opisthokonta; Metazoa; Eumetazoa; Bilateria; Protostomia; Ecdysozoa; Panarthropoda;Arthropoda; Mandibulata; Pancrustacea; Hexapoda;Insecta; Dicondylia; Pterygota; Neoptera;Endopterygota; Amphiesmenoptera; Lepidoptera;Glossata; Neolepidoptera; Heteroneura; Ditrysia;Obtectomera; Noctuoidea; Noctuidae; Hadeninae;Mythimna	Terrestrial
Invertebrate_iridescent_virus_3_gi_109287892_ref_YP_654586.1	gi|109287892|ref|YP_654586.1| hypothetical protein MIV014L [Invertebrate iridescent virus 3]	Iridoviridae	Metazoa	Eukaryota; Opisthokonta; Metazoa; Eumetazoa; Bilateria; Protostomia; Ecdysozoa; Panarthropoda;Arthropoda; Mandibulata; Pancrustacea; Hexapoda;Insecta; Dicondylia; Pterygota; Neoptera;Endopterygota; Diptera; Nematocera; Culicomorpha;Culicoidea; Culicidae	Terrestrial	Host-associated (animal)
Invertebrate_iridescent_virus_31_BAL49809.1	BAL49809.1 major capsid protein, partial [Invertebrate iridescent virus 31]	Iridoviridae	Metazoa	Eukaryota; Opisthokonta; Metazoa; Eumetazoa; Bilateria; Protostomia; Ecdysozoa; Panarthropoda;Arthropoda; Mandibulata; Pancrustacea; Hexapoda;Insecta; Dicondylia; Pterygota; Neoptera;Endopterygota; Diptera; Nematocera; Culicomorpha;Culicoidea; Culicidae	Terrestrial	Host-associated (animal)
Invertebrate_iridescent_virus_6_gi_15078986_ref_NP_149737.1	gi|15078986|ref|NP_149737.1| 274L [Invertebrate iridescent virus 6]	Iridoviridae	Metazoa	Eukaryota; Opisthokonta; Metazoa; Eumetazoa; Bilateria; Protostomia; Ecdysozoa; Panarthropoda;Arthropoda; Mandibulata; Pancrustacea; Hexapoda;Insecta; Dicondylia; Pterygota; Neoptera;Endopterygota; Diptera; Nematocera; Culicomorpha;Culicoidea; Culicidae	Terrestrial	Host-associated (animal)
Invertebrate_iridovirus_22_YP_008357369.1	YP_008357369.1 Major Capsid Protein [Invertebrate iridovirus 22]	Iridoviridae	Metazoa	Eukaryota; Opisthokonta; Metazoa; Eumetazoa; Bilateria; Protostomia; Ecdysozoa; Panarthropoda;Arthropoda; Mandibulata; Pancrustacea; Hexapoda;Insecta; Dicondylia; Pterygota; Neoptera;Endopterygota; Diptera; Nematocera; Culicomorpha;Culicoidea; Culicidae	Terrestrial	Host-associated (animal)
Invertebrate_iridovirus_25_YP_009010611.1	YP_009010611.1 Major Capsid Protein [Invertebrate iridovirus 25]	Iridoviridae	Metazoa	Eukaryota; Opisthokonta; Metazoa; Eumetazoa; Bilateria; Protostomia; Ecdysozoa; Panarthropoda;Arthropoda; Mandibulata; Pancrustacea; Hexapoda;Insecta; Dicondylia; Pterygota; Neoptera;Endopterygota; Diptera; Nematocera; Culicomorpha;Culicoidea; Culicidae	Terrestrial	Host-associated (animal)
Iridovirus_Liz-CrIV_QEA08295.1	QEA08295.1 major capsid protein [Iridovirus Liz-CrIV]	Iridoviridae	Metazoa	Eukaryota; Opisthokonta; Metazoa; Eumetazoa; Bilateria; Protostomia; Ecdysozoa; Panarthropoda;Arthropoda; Mandibulata; Pancrustacea; Hexapoda;Insecta; Dicondylia; Pterygota; Neoptera;Endopterygota; Diptera; Nematocera; Culicomorpha;Culicoidea; Culicidae	Terrestrial	Host-associated (animal)
Melanoplus_sanguinipes_entomopoxvirus_gi_9631501_ref_NP_048140.1	gi|9631501|ref|NP_048140.1| ORF MSV069 putative rifampicin resistance (RIF) protein, Heliothis armigera entomopoxvirus RIF homolog (vaccinia D13L) similar to GB:U44841 [Melanoplus sanguinipes entomopoxvirus]	Poxviridae	Metazoa	Eukaryota; Opisthokonta; Metazoa; Eumetazoa; Bilateria; Protostomia; Ecdysozoa; Panarthropoda;Arthropoda; Mandibulata; Pancrustacea; Hexapoda;Insecta; Dicondylia; Pterygota; Neoptera;Polyneoptera; Orthoptera; Caelifera; Acrididea;Acridoidea; Acrididae	Terrestrial
Canarypox_virus_gi_40556008_ref_NP_955093.1	gi|40556008|ref|NP_955093.1| CNPV070 putative rifampicin resistance protein, IMV assembly [Canarypox virus]	Poxviridae	Metazoa	Eukaryota; Opisthokonta; Metazoa; Eumetazoa;Bilateria; Deuterostomia; Chordata; Craniata;Vertebrata; Gnathostomata; Teleostomi;Euteleostomi; Sarcopterygii; Dipnotetrapodomorpha;Tetrapoda; Amniota; Sauropsida; Sauria;Archelosauria; Archosauria; Dinosauria; Saurischia;Theropoda; Coelurosauria; Aves; Neognathae;Passeriformes; Passeroidea; Fringillidae;Carduelinae	Terrestrial
Frog_virus_3_AYP19535.1	AYP19535.1 major capsid protein [Frog virus 3]	Iridoviridae	Metazoa	Eukaryota; Opisthokonta; Metazoa; Eumetazoa;Bilateria; Deuterostomia; Chordata; Craniata;Vertebrata; Gnathostomata; Teleostomi;Euteleostomi; Sarcopterygii; Dipnotetrapodomorpha;Tetrapoda; Amphibia; Batrachia	Terrestrial
Frog_virus_3_gi_49237388_ref_YP_031669.1	gi|49237388|ref|YP_031669.1| major capsid protein [Frog virus 3]	Iridoviridae	Metazoa	Eukaryota; Opisthokonta; Metazoa; Eumetazoa;Bilateria; Deuterostomia; Chordata; Craniata;Vertebrata; Gnathostomata; Teleostomi;Euteleostomi; Sarcopterygii; Dipnotetrapodomorpha;Tetrapoda; Amphibia; Batrachia	Terrestrial
Allomyces_arbusculus_KAJ3371243.1	KAJ3371243.1 hypothetical protein GGF31_003420 [Allomyces arbusculus]	Fungi	NA	NA	Terrestrial
Allomyces_javanicus_KAJ3347855.1	KAJ3347855.1 hypothetical protein GGF32_006498 [Allomyces javanicus]	Fungi	NA	NA	Terrestrial
Allomyces_javanicus_KAJ3354648.1	KAJ3354648.1 hypothetical protein GGF32_002408 [Allomyces javanicus]	Fungi	NA	NA	Terrestrial
Allomyces_javanicus_KAJ3360332.1	KAJ3360332.1 hypothetical protein GGF32_008493 [Allomyces javanicus]	Fungi	NA	NA	Terrestrial
Blyttiomyces_helicus_RKO90550.1	RKO90550.1 group II dsDNA virus coat/capsid protein [Blyttiomyces helicus]	Fungi	NA	NA	Terrestrial
Blyttiomyces_helicus_RKO93306.1	RKO93306.1 large eukaryotic DNA virus major capsid protein-domain-containing protein [Blyttiomyces helicus]	Fungi	NA	NA	Terrestrial
Catenaria_anguillulae_PL171_ORZ29943.1	ORZ29943.1 large eukaryotic DNA virus major capsid protein-domain-containing protein [Catenaria anguillulae PL171]	Fungi	NA	NA	Terrestrial
Chytriomyces_hyalinus_KAJ3224378.1	KAJ3224378.1 hypothetical protein HDU81_008576 [Chytriomyces hyalinus]	Fungi	NA	NA	Terrestrial
Gonapodya_prolifera_JEL478_KXS08972.1	KXS08972.1 hypothetical protein M427DRAFT_50137 [Gonapodya prolifera JEL478]	Fungi	NA	NA	Terrestrial
Polychytrium_aggregatum_XP_052961924.1	XP_052961924.1 major capsid protein [Polychytrium aggregatum]	Fungi	NA	NA	Terrestrial
Quaeritorhiza_haematococci_KAJ3073852.1	KAJ3073852.1 hypothetical protein HK102_005924 [Quaeritorhiza haematococci]	Fungi	NA	NA	Terrestrial
Quaeritorhiza_haematococci_KAJ3085258.1	KAJ3085258.1 hypothetical protein HK102_000164, partial [Quaeritorhiza haematococci]	Fungi	NA	NA	Terrestrial
Oomycota_cactorum_KAF1784059.1	KAF1784059.1 African swine fever virus, p72, major capsid [Oomycota cactorum]	Oomycota	NA	NA	Terrestrial
Oomycota_cactorum_KAG2811492.1	KAG2811492.1 hypothetical protein PC111_g15214 [Oomycota cactorum]	Oomycota	NA	NA	Terrestrial
Oomycota_parasitica_CJ01A1_ETP09547.1	ETP09547.1 hypothetical protein F441_14586, partial [Oomycota parasitica CJ01A1]	Oomycota	NA	NA	Terrestrial
Oomycota_parasitica_P1569_ETI39689.1	ETI39689.1 hypothetical protein F443_14731 [Oomycota parasitica P1569]	Oomycota	NA	NA	Terrestrial
Oomycota_parasitica_P1976_ETO68404.1	ETO68404.1 hypothetical protein F444_14743 [Oomycota parasitica P1976]	Oomycota	NA	NA	Terrestrial
Rhodopirellula_sp._MAT10002.1	MAT10002.1 hypothetical protein [Rhodopirellula sp.]	Planctomycetota	NA	NA	Terrestrial
IMGVR_UViG_3300025323_000128_3300025323_Ga0209542_1000093727	IMGVR_UViG_3300025323_000128|3300025323|Ga0209542_1000093727	Unclassified	Unknown	Unknown	Terrestrial	Environmental; Terrestrial; Deep subsurface; Rock core/Sediment
IMGVR_UViG_3300050371_000054_3300050371_Ga0506605_013322_354_2108	IMGVR_UViG_3300050371_000054|3300050371|Ga0506605_013322_354_2108	Unclassified	Unknown	Unknown	Thermal springs	Environmental; Aquatic; Thermal springs; Runoff channel
IMGVR_UViG_3300050376_000035_3300050376_Ga0506611_002316_1561_2913	IMGVR_UViG_3300050376_000035|3300050376|Ga0506611_002316_1561_2913	Unclassified	Unknown	Unknown	Thermal springs	Environmental; Aquatic; Thermal springs; Runoff channel
IMGVR_UViG_3300050376_000035_3300050376_Ga0506611_002316_2918_4087	IMGVR_UViG_3300050376_000035|3300050376|Ga0506611_002316_2918_4087	Unclassified	Unknown	Unknown	Thermal springs	Environmental; Aquatic; Thermal springs; Runoff channel
IMGVR_UViG_3300050379_000042_3300050379_Ga0506617_03862_1557_2486	IMGVR_UViG_3300050379_000042|3300050379|Ga0506617_03862_1557_2486	Unclassified	Unknown	Unknown	Thermal springs	Environmental; Aquatic; Thermal springs; Runoff channel
IMGVR_UViG_GVMAG-M-3300007072-7_000001_3300007072_Ga0073932_10096181	IMGVR_UViG_GVMAG-M-3300007072-7_000001|3300007072|Ga0073932_10096181	Unclassified	Unknown	Unknown	Thermal springs	Environmental; Aquatic; Thermal springs; Hot (42-90C)
bin403_MCP_Endo_3_scaffold_5626_c1_8	bin403_MCP_Endo_3_scaffold_5626_c1_8	YLC	Unknown	Unknown	Thermal springs	Host-associated metagenome (red algae)
bin750_MCP_Soil_1_scaffold_1136_c1_10	bin750_MCP_Soil_1_scaffold_1136_c1_10	YLC	Unknown	Unknown	Thermal springs	Host-associated metagenome (red algae)
bin750_MCP_Soil_1_scaffold_1136_c1_3	bin750_MCP_Soil_1_scaffold_1136_c1_3	YLC	Unknown	Unknown	Thermal springs	Host-associated metagenome (red algae)
bin750_MCP_Soil_1_scaffold_1136_c1_4	bin750_MCP_Soil_1_scaffold_1136_c1_4	YLC	Unknown	Unknown	Thermal springs	Host-associated metagenome (red algae)
bin750_MCP_Soil_1_scaffold_1136_c1_5	bin750_MCP_Soil_1_scaffold_1136_c1_5	YLC	Unknown	Unknown	Thermal springs	Host-associated metagenome (red algae)
bin750_MCP_Soil_1_scaffold_1795_c1_7	bin750_MCP_Soil_1_scaffold_1795_c1_7	YLC	Unknown	Unknown	Thermal springs	Host-associated metagenome (red algae)
bin750_MCP_Soil_2_scaffold_1717_c1_10	bin750_MCP_Soil_2_scaffold_1717_c1_10	YLC	Unknown	Unknown	Thermal springs	Host-associated metagenome (red algae)
bin750_MCP_Soil_2_scaffold_1717_c1_11	bin750_MCP_Soil_2_scaffold_1717_c1_11	YLC	Unknown	Unknown	Thermal springs	Host-associated metagenome (red algae)
bin750_MCP_Soil_2_scaffold_916_c1_16	bin750_MCP_Soil_2_scaffold_916_c1_16	YLC	Unknown	Unknown	Thermal springs	Host-associated metagenome (red algae)
bin750_MCP_Soil_2_scaffold_916_c1_21	bin750_MCP_Soil_2_scaffold_916_c1_21	YLC	Unknown	Unknown	Thermal springs	Host-associated metagenome (red algae)
bin757_MCP_Soil_3_scaffold_2664_c1_5	bin757_MCP_Soil_3_scaffold_2664_c1_5	YLC	Unknown	Unknown	Thermal springs	Host-associated metagenome (red algae)
bin787_MCP_Endo_1_scaffold_531_c1_31	bin787_MCP_Endo_1_scaffold_531_c1_31	YLC	Unknown	Unknown	Thermal springs	Host-associated metagenome (red algae)
bin787_MCP_Endo_3_scaffold_13155_c1_2	bin787_MCP_Endo_3_scaffold_13155_c1_2	YLC	Unknown	Unknown	Thermal springs	Host-associated metagenome (red algae)
bin795_MCP_Endo_1_scaffold_5445_c1_6	bin795_MCP_Endo_1_scaffold_5445_c1_6	YLC	Unknown	Unknown	Thermal springs	Host-associated metagenome (red algae)
bin795_MCP_Soil_1_scaffold_8395_c1_2	bin795_MCP_Soil_1_scaffold_8395_c1_2	YLC	Unknown	Unknown	Thermal springs	Host-associated metagenome (red algae)
bin795_MCP_Soil_3_scaffold_95_c1_1	bin795_MCP_Soil_3_scaffold_95_c1_1	YLC	Unknown	Unknown	Thermal springs	Host-associated metagenome (red algae)
bin795_MCP_Soil_4_scaffold_15784_c1_6	bin795_MCP_Soil_4_scaffold_15784_c1_6	YLC	Unknown	Unknown	Thermal springs	Host-associated metagenome (red algae)
bin932_MCP_Creek_2_scaffold_1275_c1_6	bin932_MCP_Creek_2_scaffold_1275_c1_6	YLC	Unknown	Unknown	Thermal springs	Host-associated metagenome (red algae)
bin932_MCP_Creek_2_scaffold_1275_c1_7	bin932_MCP_Creek_2_scaffold_1275_c1_7	YLC	Unknown	Unknown	Thermal springs	Host-associated metagenome (red algae)
bin932_MCP_Creek_2_scaffold_1275_c1_8	bin932_MCP_Creek_2_scaffold_1275_c1_8	YLC	Unknown	Unknown	Thermal springs	Host-associated metagenome (red algae)
bin932_MCP_Creek_2_scaffold_3590_c1_6	bin932_MCP_Creek_2_scaffold_3590_c1_6	YLC	Unknown	Unknown	Thermal springs	Host-associated metagenome (red algae)
bin932_MCP_Creek_3_scaffold_4461_c1_5	bin932_MCP_Creek_3_scaffold_4461_c1_5	YLC	Unknown	Unknown	Thermal springs	Host-associated metagenome (red algae)
bin932_MCP_Creek_3_scaffold_6454_c1_1	bin932_MCP_Creek_3_scaffold_6454_c1_1	YLC	Unknown	Unknown	Thermal springs	Host-associated metagenome (red algae)
IMGVR_UViG_3300003890_000051_3300003890_Ga0063162_101634615	IMGVR_UViG_3300003890_000051|3300003890|Ga0063162_101634615	Iridoviridae	Unknown	Unknown	Thermal springs	Environmental; Aquatic; Thermal springs; Hot (42-90C)
IMGVR_UViG_3300005859_000001_3300005859_Ga0080003_100015715	IMGVR_UViG_3300005859_000001|3300005859|Ga0080003_100015715	Mimiviridae	Unknown	Unknown	Thermal springs	Environmental; Aquatic; Thermal springs; Hot (42-90C)
IMGVR_UViG_3300005859_000001_3300005859_Ga0080003_10001574	IMGVR_UViG_3300005859_000001|3300005859|Ga0080003_10001574	Mimiviridae	Unknown	Unknown	Thermal springs	Environmental; Aquatic; Thermal springs; Hot (42-90C)
IMGVR_UViG_3300005859_000001_3300005859_Ga0080003_10001575	IMGVR_UViG_3300005859_000001|3300005859|Ga0080003_10001575	Mimiviridae	Unknown	Unknown	Thermal springs	Environmental; Aquatic; Thermal springs; Hot (42-90C)
IMGVR_UViG_3300005859_000001_3300005859_Ga0080003_10001576	IMGVR_UViG_3300005859_000001|3300005859|Ga0080003_10001576	Mimiviridae	Unknown	Unknown	Thermal springs	Environmental; Aquatic; Thermal springs; Hot (42-90C)
IMGVR_UViG_3300050377_000009_3300050377_Ga0506613_00141_2969_5824	IMGVR_UViG_3300050377_000009|3300050377|Ga0506613_00141_2969_5824	Mimiviridae	Unknown	Unknown	Thermal springs	Environmental; Aquatic; Thermal springs; Runoff channel
IMGVR_UViG_3300050377_000009_3300050377_Ga0506613_00141_5809_7185	IMGVR_UViG_3300050377_000009|3300050377|Ga0506613_00141_5809_7185	Mimiviridae	Unknown	Unknown	Thermal springs	Environmental; Aquatic; Thermal springs; Runoff channel
IMGVR_UViG_GVMAG-S-1017766-37_000001_3300025462_Ga0209120_10016006	IMGVR_UViG_GVMAG-S-1017766-37_000001|3300025462|Ga0209120_10016006	Mimiviridae	Unknown	Unknown	Thermal springs	Environmental; Aquatic; Thermal springs; Hot (42-90C)
IMGVR_UViG_GVMAG-S-1017766-37_000001_3300025462_Ga0209120_10016007	IMGVR_UViG_GVMAG-S-1017766-37_000001|3300025462|Ga0209120_10016007	Mimiviridae	Unknown	Unknown	Thermal springs	Environmental; Aquatic; Thermal springs; Hot (42-90C)
Megavirus_courdo7_AEX61583.1	AEX61583.1 putative capsid protein 3 [Megavirus courdo7]	Mimiviridae	Amoebozoa	Eukaryota; Amoebozoa; Discosea; Longamoebia; Centramoebida; Acanthamoebidae; Acanthamoeba	Unknown
Megavirus_courdo7_AEX61584.1	AEX61584.1 putative capsid protein 3 [Megavirus courdo7]	Mimiviridae	Amoebozoa	Eukaryota; Amoebozoa; Discosea; Longamoebia; Centramoebida; Acanthamoebidae; Acanthamoeba	Unknown
Megavirus_courdo7_AEX61606.1	AEX61606.1 capsid protein 1 [Megavirus courdo7]	Mimiviridae	Amoebozoa	Eukaryota; Amoebozoa; Discosea; Longamoebia; Centramoebida; Acanthamoebidae; Acanthamoeba	Unknown
Megavirus_lba_AGD92362.1	AGD92362.1 putative capsid protein 3 [Megavirus lba]	Mimiviridae	Amoebozoa	Eukaryota; Amoebozoa; Discosea; Longamoebia; Centramoebida; Acanthamoebidae; Acanthamoeba	Unknown
Megavirus_lba_AGD92363.1	AGD92363.1 putative capsid protein 3 [Megavirus lba]	Mimiviridae	Amoebozoa	Eukaryota; Amoebozoa; Discosea; Longamoebia; Centramoebida; Acanthamoebidae; Acanthamoeba	Unknown
Megavirus_vitis_AVL93778.1	AVL93778.1 putative capsid protein 3 [Megavirus vitis]	Mimiviridae	Amoebozoa	Eukaryota; Amoebozoa; Discosea; Longamoebia; Centramoebida; Acanthamoebidae; Acanthamoeba	Unknown
Cedratvirus_A11_YP_009329068.1	YP_009329068.1 Divergent Major Capsid Protein [Cedratvirus A11]	Pithoviridae	Amoebozoa	Eukaryota; Amoebozoa; Discosea; Longamoebia; Centramoebida; Acanthamoebidae; Acanthamoeba	Unknown
Pacmanvirus_A23_YP_009361566.1	YP_009361566.1 Major capsid protein [Pacmanvirus A23]	Asfarviridae	Amoebozoa	Eukaryota; Amoebozoa; Discosea; Longamoebia; Centramoebida; Acanthamoebidae; Acanthamoeba	Unknown
Faustovirus_5J7O_A	5J7O_A Chain A, major capsid protein [Faustovirus]	Asfarviridae	Amoebozoa	Eukaryota; Amoebozoa; Tubulinea; Echinamoebida; Vermamoeba	Unknown
Faustovirus_AIB51907.1	AIB51907.1 putative major capsid protein p72 [Faustovirus]	Asfarviridae	Amoebozoa	Eukaryota; Amoebozoa; Tubulinea; Echinamoebida; Vermamoeba	Unknown
Faustovirus_AMN83718.1	AMN83718.1 major capsid protein [Faustovirus]	Asfarviridae	Amoebozoa	Eukaryota; Amoebozoa; Tubulinea; Echinamoebida; Vermamoeba	Unknown
Faustovirus_AMP44241.1	AMP44241.1 major capsid protein [Faustovirus]	Asfarviridae	Amoebozoa	Eukaryota; Amoebozoa; Tubulinea; Echinamoebida; Vermamoeba	Unknown
Faustovirus_QJX71249.1	QJX71249.1 major capsid protein [Faustovirus]	Asfarviridae	Amoebozoa	Eukaryota; Amoebozoa; Tubulinea; Echinamoebida; Vermamoeba	Unknown
Faustovirus_QJX71467.1	QJX71467.1 major capsid protein [Faustovirus]	Asfarviridae	Amoebozoa	Eukaryota; Amoebozoa; Tubulinea; Echinamoebida; Vermamoeba	Unknown
Faustovirus_QJX71968.1	QJX71968.1 major capsid protein [Faustovirus]	Asfarviridae	Amoebozoa	Eukaryota; Amoebozoa; Tubulinea; Echinamoebida; Vermamoeba	Unknown
Faustovirus_QJX72456.1	QJX72456.1 major capsid protein [Faustovirus]	Asfarviridae	Amoebozoa	Eukaryota; Amoebozoa; Tubulinea; Echinamoebida; Vermamoeba	Unknown
Faustovirus_QJX72965.1	QJX72965.1 major capsid protein [Faustovirus]	Asfarviridae	Amoebozoa	Eukaryota; Amoebozoa; Tubulinea; Echinamoebida; Vermamoeba	Unknown
Faustovirus_QJX73489.1	QJX73489.1 hypothetical protein F-VV63_0223 [Faustovirus]	Asfarviridae	Amoebozoa	Eukaryota; Amoebozoa; Tubulinea; Echinamoebida; Vermamoeba	Unknown
Faustovirus_QJX73982.1	QJX73982.1 major capsid protein [Faustovirus]	Asfarviridae	Amoebozoa	Eukaryota; Amoebozoa; Tubulinea; Echinamoebida; Vermamoeba	Unknown
Faustovirus_QKE50301.1	QKE50301.1 major capsid protein [Faustovirus]	Asfarviridae	Amoebozoa	Eukaryota; Amoebozoa; Tubulinea; Echinamoebida; Vermamoeba	Unknown
Faustovirus_SMH63237.1	SMH63237.1 Major capsid protein, partial [Faustovirus]	Asfarviridae	Amoebozoa	Eukaryota; Amoebozoa; Tubulinea; Echinamoebida; Vermamoeba	Unknown
Orpheovirus_IHUMI-LCC2_YP_009449240.1	YP_009449240.1 Divergent Major Capsid Protein [Orpheovirus IHUMI-LCC2]	Pithoviridae	Amoebozoa	Eukaryota; Amoebozoa; Tubulinea; Echinamoebida; Vermamoeba	Unknown
Molluscum_contagiosum_virus_subtype_1_gi_9629034_ref_NP_044053.1	gi|9629034|ref|NP_044053.1| MC102L [Molluscum contagiosum virus subtype 1]	Poxviridae	Metazoa	Eukaryota; Opisthokonta; Metazoa; Eumetazoa; Bilateria; Deuterostomia; Chordata; Craniata;Vertebrata; Gnathostomata; Teleostomi;Euteleostomi; Sarcopterygii; Dipnotetrapodomorpha;Tetrapoda; Amniota; Mammalia; Theria; Eutheria;Boreoeutheria; Euarchontoglires; Primates;Haplorrhini; Simiiformes; Catarrhini; Hominoidea;Hominidae; Homininae; Homo	Unknown
IMGVR_UViG_3300045391_006872_3300045391_Ga0438458_00173228_26_1126	IMGVR_UViG_3300045391_006872|3300045391|Ga0438458_00173228_26_1126	Iridoviridae	Unknown	Unknown	Unknown	Mixed;
Acanthamoeba_polyphaga_lentillevirus_EJN40875.1	EJN40875.1 capsid protein [Acanthamoeba polyphaga lentillevirus]	Mimiviridae	Unknown	Unknown	Unknown	NA
Acanthamoeba_polyphaga_lentillevirus_EJN40876.1	EJN40876.1 capsid protein [Acanthamoeba polyphaga lentillevirus]	Mimiviridae	Unknown	Unknown	Unknown	NA
Dasosvirus_sp._AYV77439.1	AYV77439.1 MAG: NCLDV major capsid protein [Dasosvirus sp.]	Mimiviridae	Unknown	Unknown	Unknown
Mimivirus_reunion_QTF49354.1	QTF49354.1 capsid protein [Mimivirus reunion]	Mimiviridae	Unknown	Unknown	Unknown	Marine
Mimivirus_sp._QZX43189.2_capsid_	QZX43189.2 capsid [Mimivirus sp.]	Mimiviridae	Unknown	Unknown	Unknown
Mimivirus_sp._URM62263.1	URM62263.1 capsid [Mimivirus sp.]	Mimiviridae	Unknown	Unknown	Unknown
Mimivirus_sp._URM62267.1	URM62267.1 capsid [Mimivirus sp.]	Mimiviridae	Unknown	Unknown	Unknown
Mimivirus_sp._URM62269.1	URM62269.1 capsid [Mimivirus sp.]	Mimiviridae	Unknown	Unknown	Unknown
Kaumoebavirus_QQV29486.1	QQV29486.1 major capsid protein [Kaumoebavirus]	Asfarviridae	Amoebozoa	Eukaryota; Amoebozoa; Tubulinea; Echinamoebida; Vermamoeba	Waste	sewage water
Kaumoebavirus_YP_009352646.1	YP_009352646.1 hypothetical protein BNJ_00237 [Kaumoebavirus]	Asfarviridae	Amoebozoa	Eukaryota; Amoebozoa; Tubulinea; Echinamoebida; Vermamoeba	Waste	sewage water
Olive_flounder_iridovirus_ABY16712.1	ABY16712.1 major capsid protein [Olive flounder iridovirus]	Iridoviridae	Metazoa	Eukaryota; Opisthokonta; Metazoa; Eumetazoa; Bilateria; Deuterostomia; Chordata; Craniata; Vertebrata; Gnathostomata; Teleostomi; Euteleostomi; Actinopterygii; Actinopteri; Neopterygii; Teleostei; Osteoglossocephalai; Clupeocephala; Euteleosteomorpha; Neoteleostei; Eurypterygia; Ctenosquamata; Acanthomorphata; Euacanthomorphacea; Percomorphaceae; Carangaria; Pleuronectiformes; Pleuronectoidei; Pa…	Waste
IMGVR_UViG_GVMAG-M-3300014204-43_000001_3300014204_Ga0172381_1000157313	IMGVR_UViG_GVMAG-M-3300014204-43_000001|3300014204|Ga0172381_1000157313	Unclassified	Unknown	Unknown	Waste	Engineered; Solid waste; Landfill;
IMGVR_UViG_GVMAG-M-3300014204-45_000001_3300014204_Ga0172381_1000130923	IMGVR_UViG_GVMAG-M-3300014204-45_000001|3300014204|Ga0172381_1000130923	Asfarviridae	Unknown	Unknown	Waste	Engineered; Solid waste; Landfill;
Bandra_megavirus_AUV58396.1	AUV58396.1 capsid 3 [Bandra megavirus]	Mimiviridae	Unknown	Unknown	Wastewater
Bandra_megavirus_AUV58413.1	AUV58413.1 capsid 1 [Bandra megavirus]	Mimiviridae	Unknown	Unknown	Wastewater
Catovirus_CTV1_ARF09335.1	ARF09335.1 major capsid protein [Catovirus CTV1]	Mimiviridae	Unknown	Unknown	Wastewater	wastewater treatment plant (WWTP)
Catovirus_CTV1_ARF09353.1	ARF09353.1 NCLDV major capsid protein [Catovirus CTV1]	Mimiviridae	Unknown	Unknown	Wastewater	wastewater treatment plant (WWTP)
Catovirus_CTV1_ARF09354.1	ARF09354.1 NCLDV major capsid protein [Catovirus CTV1]	Mimiviridae	Unknown	Unknown	Wastewater	wastewater treatment plant (WWTP)
Catovirus_CTV1_ARF09355.1	ARF09355.1 NCLDV major capsid protein [Catovirus CTV1]	Mimiviridae	Unknown	Unknown	Wastewater	wastewater treatment plant (WWTP)
Hokovirus_HKV1_ARF10617.1	ARF10617.1 NCLDV major capsid protein [Hokovirus HKV1]	Mimiviridae	Unknown	Unknown	Wastewater
Hokovirus_HKV1_ARF10625.1	ARF10625.1 NCLDV major capsid protein [Hokovirus HKV1]	Mimiviridae	Unknown	Unknown	Wastewater
Indivirus_ILV1_ARF09379.1	ARF09379.1 NCLDV major capsid protein [Indivirus ILV1]	Mimiviridae	Unknown	Unknown	Wastewater	wastewater treatment plant (WWTP)
Indivirus_ILV1_ARF09380.1	ARF09380.1 NCLDV major capsid protein [Indivirus ILV1]	Mimiviridae	Unknown	Unknown	Wastewater	wastewater treatment plant (WWTP)
Indivirus_ILV1_ARF09830.1	ARF09830.1 NCLDV major capsid protein [Indivirus ILV1]	Mimiviridae	Unknown	Unknown	Wastewater	wastewater treatment plant (WWTP)
Indivirus_ILV1_ARF09838.1	ARF09838.1 NCLDV major capsid protein [Indivirus ILV1]	Mimiviridae	Unknown	Unknown	Wastewater	wastewater treatment plant (WWTP)
Indivirus_ILV1_ARF09845.1	ARF09845.1 NCLDV major capsid protein [Indivirus ILV1]	Mimiviridae	Unknown	Unknown	Wastewater	wastewater treatment plant (WWTP)
Indivirus_ILV1_ARF09846.1	ARF09846.1 NCLDV major capsid protein [Indivirus ILV1]	Mimiviridae	Unknown	Unknown	Wastewater	wastewater treatment plant (WWTP)
Klosneuvirus_KNV1_ARF11179.1	ARF11179.1 NCLDV major capsid protein [Klosneuvirus KNV1]	Mimiviridae	Unknown	Unknown	Wastewater	wastewater treatment plant (WWTP)
Klosneuvirus_KNV1_ARF11198.1	ARF11198.1 NCLDV major capsid protein [Klosneuvirus KNV1]	Mimiviridae	Unknown	Unknown	Wastewater	wastewater treatment plant (WWTP)
Klosneuvirus_KNV1_ARF11206.1	ARF11206.1 NCLDV major capsid protein [Klosneuvirus KNV1]	Mimiviridae	Unknown	Unknown	Wastewater	wastewater treatment plant (WWTP)
Klosneuvirus_KNV1_ARF11207.1	ARF11207.1 NCLDV major capsid protein [Klosneuvirus KNV1]	Mimiviridae	Unknown	Unknown	Wastewater	wastewater treatment plant (WWTP)
Klosneuvirus_KNV1_ARF11208.1	ARF11208.1 NCLDV major capsid protein [Klosneuvirus KNV1]	Mimiviridae	Unknown	Unknown	Wastewater	wastewater treatment plant (WWTP)

## Sheet: PolB
acession_tiplabel_newick	accession	Taxa_updated	Host	Host_lineage	Ecosystem	Ecosystem_full
Tupanvirus_soda_lake_YP_010781734.1	YP_010781734.1 B-family DNA polymerase [Tupanvirus soda lake]	Mimiviridae	Amoebozoa	Eukaryota; Amoebozoa; Discosea; Longamoebia; Centramoebida; Acanthamoebidae; Acanthamoeba	Alkaline lake
IMGVR_UViG_GVMAG-M-3300017971-41_000001_3300017971_Ga0180438_100019804	IMGVR_UViG_GVMAG-M-3300017971-41_000001|3300017971|Ga0180438_100019804	Unclassified	Unknown	Unknown	Alkaline lake	Environmental; Aquatic; Non-marine Saline and Alkaline; Hypersaline
IMGVR_UViG_GVMAG-M-3300025572-1_000001_3300025572_Ga0207864_1000038224	IMGVR_UViG_GVMAG-M-3300025572-1_000001|3300025572|Ga0207864_1000038224	Pithoviridae	Unknown	Unknown	Engineered	Engineered; Bioreactor; SSF (Solid state fermentation); Aerobic
IMGVR_UViG_3300002531_000011_3300002531_JGI25327J35509_10005515	IMGVR_UViG_3300002531_000011|3300002531|JGI25327J35509_10005515	Unclassified	Unknown	Unknown	Engineered	Engineered; Bioreactor; SSF (Solid state fermentation); Aerobic
IMGVR_UViG_3300010219_000001_3300010219_Ga0136220_100002832	IMGVR_UViG_3300010219_000001|3300010219|Ga0136220_100002832	Unclassified	Unknown	Unknown	Engineered	Engineered; Lab enrichment;
IMGVR_UViG_3300024978_000003_3300024978_Ga0209941_1000113116	IMGVR_UViG_3300024978_000003|3300024978|Ga0209941_1000113116	Unclassified	Unknown	Unknown	Engineered	Engineered; Bioremediation; Thiocyanate;
IMGVR_UViG_3300031825_000001_3300031825_Ga0255338_1000010306	IMGVR_UViG_3300031825_000001|3300031825|Ga0255338_1000010306	Unclassified	Unknown	Unknown	Engineered	Engineered; Artificial ecosystem; Sand microcosm;
IMGVR_UViG_3300048574_000478_3300048574_Ga0498941_000024_209880_213803	IMGVR_UViG_3300048574_000478|3300048574|Ga0498941_000024_209880_213803	Unclassified	Unknown	Unknown	Engineered	Engineered; Bioreactor; Denitrification; Woodchip Bioreactor (WBR)
IMGVR_UViG_3300048574_000478_3300048574_Ga0498941_000024_90999_93164	IMGVR_UViG_3300048574_000478|3300048574|Ga0498941_000024_90999_93164	Unclassified	Unknown	Unknown	Engineered	Engineered; Bioreactor; Denitrification; Woodchip Bioreactor (WBR)
IMGVR_UViG_3300048852_000066_3300048852_Ga0496061_000023_339844_342621	IMGVR_UViG_3300048852_000066|3300048852|Ga0496061_000023_339844_342621	Unclassified	Unknown	Unknown	Engineered	Engineered; Artificial ecosystem; Soil microcosm;
IMGVR_UViG_3300048852_000066_3300048852_Ga0496061_000023_342676_345261	IMGVR_UViG_3300048852_000066|3300048852|Ga0496061_000023_342676_345261	Unclassified	Unknown	Unknown	Engineered	Engineered; Artificial ecosystem; Soil microcosm;
Brazilian_marseillevirus_YP_009238893.1	YP_009238893.1 DNA polymerase delta catalytic subunit [Brazilian marseillevirus]	Marseilleviridae	Amoebozoa	Eukaryota; Amoebozoa; Discosea; Longamoebia; Centramoebida; Acanthamoebidae; Acanthamoeba	Freshwater
Chlorella_virus_XW01_ULY68467.1	ULY68467.1 putative DNA-dependent DNA polymerase family B [Chlorella virus XW01]	Mimiviridae	Chlorophyta	Eukaryota; Viridiplantae; Chlorophyta; core chlorophytes; Trebouxiophyceae; Chlorellales; Chlorellaceae	Freshwater	Freshwater (Lake)
Tunisvirus_fontaine2_YP_009507014.1	YP_009507014.1 DNA polymerase family B [Tunisvirus fontaine2]	Marseilleviridae	Amoebozoa	Eukaryota; Amoebozoa; Discosea; Longamoebia; Centramoebida; Acanthamoebidae; Acanthamoeba	Freshwater
Cotonvirus_japonicus_YP_010841871.1	YP_010841871.1 DNA polymerase family B [Cotonvirus japonicus]	Mimiviridae	Amoebozoa	Eukaryota; Amoebozoa; Discosea; Longamoebia; Centramoebida; Acanthamoebidae; Acanthamoeba	Freshwater
Megavirus_baoshan_YP_010788776.1	YP_010788776.1 B-family DNA polymerase [Megavirus baoshan]	Mimiviridae	Amoebozoa	Eukaryota; Amoebozoa; Discosea; Longamoebia; Centramoebida; Acanthamoebidae; Acanthamoeba	Freshwater	Freshwater
Megavirus_courdo11_AFX92653.1	AFX92653.1 intein-containing DNA polymerase [Megavirus courdo11]	Mimiviridae	Amoebozoa	Eukaryota; Amoebozoa; Discosea; Longamoebia; Centramoebida; Acanthamoebidae; Acanthamoeba	Freshwater
Megavirus_courdo11_AFX92654.1	AFX92654.1 intein-containing DNA polymerase [Megavirus courdo11]	Mimiviridae	Amoebozoa	Eukaryota; Amoebozoa; Discosea; Longamoebia; Centramoebida; Acanthamoebidae; Acanthamoeba	Freshwater
Moumouvirus_australiensis_YP_010789826.1	YP_010789826.1 B-family DNA polymerase [Moumouvirus australiensis]	Mimiviridae	Amoebozoa	Eukaryota; Amoebozoa; Discosea; Longamoebia; Centramoebida; Acanthamoebidae; Acanthamoeba	Freshwater	Freshwater
Moumouvirus_Monve_AEX62677.1	AEX62677.1 DNA polymerase [Moumouvirus Monve]	Mimiviridae	Amoebozoa	Eukaryota; Amoebozoa; Discosea; Longamoebia; Centramoebida; Acanthamoebidae; Acanthamoeba	Freshwater
Powai_lake_megavirus_YP_010776439.1	YP_010776439.1 B-family DNA polymerase [Powai lake megavirus]	Mimiviridae	Amoebozoa	Eukaryota; Amoebozoa; Discosea; Longamoebia; Centramoebida; Acanthamoebidae; Acanthamoeba	Freshwater
Niemeyer_virus_ALR83823.1	ALR83823.1 DNA polymerase type B [Niemeyer virus]	Mimiviridae	Amoebozoa	Eukaryota; Amoebozoa; Discosea; Longamoebia; Centramoebida; Acanthamoebidae; Acanthamoeba	Freshwater
Pandoravirus_aubagnensis_UMO79509.1	UMO79509.1 DNA polymerase type-B [Pandoravirus aubagnensis]	Pandoraviridae	Amoebozoa	Eukaryota; Amoebozoa; Discosea; Longamoebia; Centramoebida; Acanthamoebidae; Acanthamoeba	Freshwater
Pandoravirus_dulcis_gi_526119093_ref_YP_008318996.1	gi|526119093|ref|YP_008318996.1| b-family DNA polymerase [Pandoravirus dulcis]	Pandoraviridae	Amoebozoa	Eukaryota; Amoebozoa; Discosea; Longamoebia; Centramoebida; Acanthamoebidae; Acanthamoeba	Freshwater
Pandoravirus_dulcis_YP_008318996.2_DNA_polymerase_type-B_	YP_008318996.2 DNA polymerase type-B [Pandoravirus dulcis]	Pandoraviridae	Amoebozoa	Eukaryota; Amoebozoa; Discosea; Longamoebia; Centramoebida; Acanthamoebidae; Acanthamoeba	Freshwater
Pandoravirus_hades_BBP94556.1	BBP94556.1 B-family DNA polymerase, partial [Pandoravirus hades]	Pandoraviridae	Amoebozoa	Eukaryota; Amoebozoa; Discosea; Longamoebia; Centramoebida; Acanthamoebidae; Acanthamoeba	Freshwater
Pandoravirus_japonicus_BCU03564.1	BCU03564.1 B-family DNA polymerase [Pandoravirus japonicus]	Pandoraviridae	Amoebozoa	Eukaryota; Amoebozoa; Discosea; Longamoebia; Centramoebida; Acanthamoebidae; Acanthamoeba	Freshwater
Pandoravirus_macleodensis_YP_009480895.1	YP_009480895.1 DNA polymerase type-B [Pandoravirus macleodensis]	Pandoraviridae	Amoebozoa	Eukaryota; Amoebozoa; Discosea; Longamoebia; Centramoebida; Acanthamoebidae; Acanthamoeba	Freshwater
Pandoravirus_neocaledonia_YP_009481838.1	YP_009481838.1 DNA polymerase type-B [Pandoravirus neocaledonia]	Pandoraviridae	Amoebozoa	Eukaryota; Amoebozoa; Discosea; Longamoebia; Centramoebida; Acanthamoebidae; Acanthamoeba	Freshwater
Pandoravirus_kadiweu_AZG04327.1	AZG04327.1 DNA polymerase subunit B, partial [Pandoravirus kadiweu]	Pandoraviridae	Amoebozoa	Eukaryota; Amoebozoa; Discosea; Longamoebia; Centramoebida; Acanthamoebidae; Acanthamoeba	Freshwater
Pandoravirus_pampulha_AZG04328.1	AZG04328.1 DNA polymerase subunit B, partial [Pandoravirus pampulha]	Pandoraviridae	Amoebozoa	Eukaryota; Amoebozoa; Discosea; Longamoebia; Centramoebida; Acanthamoebidae; Acanthamoeba	Freshwater
Pandoravirus_persephone_BBP94557.1	BBP94557.1 B-family DNA polymerase, partial [Pandoravirus persephone]	Pandoraviridae	Amoebozoa	Eukaryota; Amoebozoa; Discosea; Longamoebia; Centramoebida; Acanthamoebidae; Acanthamoeba	Freshwater
Pandoravirus_tropicalis_AZG04329.1	AZG04329.1 DNA polymerase subunit B, partial [Pandoravirus tropicalis]	Pandoraviridae	Amoebozoa	Eukaryota; Amoebozoa; Discosea; Longamoebia; Centramoebida; Acanthamoebidae; Acanthamoeba	Freshwater
Brazilian_cedratvirus_IHUMI_SPN78973.1	SPN78973.1 DNA polymerase delta catalytic subunit [Brazilian cedratvirus IHUMI]	Pithoviridae	Amoebozoa	Eukaryota; Amoebozoa; Discosea; Longamoebia; Centramoebida; Acanthamoebidae; Acanthamoeba	Freshwater
Cedratvirus_Zaza_IHUMI_SPN79874.1	SPN79874.1 DNA polymerase delta catalytic subunit [Cedratvirus Zaza IHUMI]	Pithoviridae	Amoebozoa	Eukaryota; Amoebozoa; Discosea; Longamoebia; Centramoebida; Acanthamoebidae; Acanthamoeba	Freshwater
Mollivirus_kamchatka_QHN71282.1	QHN71282.1 DNA pol B superfamily domain protein [Mollivirus kamchatka]	Unclassified	Amoebozoa	Eukaryota; Amoebozoa; Discosea; Longamoebia; Centramoebida; Acanthamoebidae; Acanthamoeba	Freshwater
Moumouvirus_goulette_YP_010779465.1	YP_010779465.1 polymerase type B [Moumouvirus goulette]	Mimiviridae	Amoebozoa	Eukaryota; Amoebozoa; Tubulinea; Elardia; Euamoebida; Amoebidae	Freshwater
Moumouvirus_goulette_YP_010779466.1	YP_010779466.1 polymerase type B [Moumouvirus goulette]	Mimiviridae	Amoebozoa	Eukaryota; Amoebozoa; Tubulinea; Elardia; Euamoebida; Amoebidae	Freshwater
Namao_virus_AXN91119.1	AXN91119.1 putative family B DNA-dependent DNA polymerase [Namao virus]	Mimiviridae	Metazoa	Eukaryota; Opisthokonta; Metazoa; Eumetazoa; Bilateria; Deuterostomia; Chordata; Craniata; Vertebrata; Gnathostomata; Teleostomi; Euteleostomi; Actinopterygii; Actinopteri; Chondrostei; Acipenseriformes; Acipenseroidei; Acipenseridae; Acipenserinae; Acipenserini; Acipenser	Freshwater
Cherax_quadricarinatus_iridovirus_YP_009552323.1	YP_009552323.1 042L [Cherax quadricarinatus iridovirus]	Iridoviridae	Metazoa	Eukaryota; Opisthokonta; Metazoa; Eumetazoa; Bilateria; Protostomia; Ecdysozoa; Panarthropoda;Arthropoda; Mandibulata; Pancrustacea; Crustacea;Multicrustacea; Malacostraca; Eumalacostraca;Eucarida; Decapoda; Pleocyemata; Astacidea;Parastacoidea; Parastacidae;Cherax	Freshwater
Ectocarpus_siliculosus_virus_1_gi_13242564_ref_NP_077578.1	gi|13242564|ref|NP_077578.1| EsV-1-93 [Ectocarpus siliculosus virus 1]	incertae sedis	Stramenopiles	Eukaryota; Sar; Stramenopiles; Ochrophyta; PX clade; Phaeophyceae; Ectocarpales; Ectocarpaceae; Ectocarpus	Freshwater
Paramecium_bursaria_Chlorella_virus_NYs1_gi_9213_448935108_448935109_gi_448935108_gb_AGE58659.1	gi|9213 448935108_448935109 gi|448935108|gb|AGE58659.1| DNA polymerase [Paramecium bursaria Chlorella virus NYs1] gi|448935109|gb|AGE58660.1| DNA polymerase [Paramecium bursaria Chlorella virus NYs1]	Phycodnaviridae	Chlorophyta	Eukaryota; Viridiplantae; Chlorophyta; core chlorophytes; Trebouxiophyceae; Chlorellales; Chlorellaceae	Freshwater
Acanthocystis_turfacea_Chlorella_virus_1_gi_155371745_ref_YP_001427279.1	gi|155371745|ref|YP_001427279.1| hypothetical protein ATCV1_Z798L [Acanthocystis turfacea Chlorella virus 1]	Phycodnaviridae	Chlorophyta	Eukaryota; Viridiplantae; Chlorophyta; core chlorophytes; Trebouxiophyceae; Chlorellales; Chlorellaceae; Chlorella clade; Chlorella	Freshwater
Scenedesmus_sp._NREL_46B-D3_KAF6252665.1	KAF6252665.1 hypothetical protein COO60DRAFT_1643784 [Scenedesmus sp. NREL 46B-D3]	Chlorophyta	NA	NA	Freshwater
Klebsormidium_nitens_GAQ89723.1	GAQ89723.1 DNA polymerase [Klebsormidium nitens]	Streptophyta	NA	NA	Freshwater
Dishui_Lake_phycodnavirus_4_QIG59861.1	QIG59861.1 hypothetical protein [Dishui Lake phycodnavirus 4]	Allomimiviridae	Unknown	Unknown	Freshwater
IMGVR_UViG_3300037041_000856_3300037041_Ga0393262_0000117_19704_23150	IMGVR_UViG_3300037041_000856|3300037041|Ga0393262_0000117_19704_23150	Iridoviridae	Unknown	Unknown	Freshwater	Environmental; Aquatic; Freshwater; Lake
Tokyovirus_A1_YP_009255117.1	YP_009255117.1 family B DNA polymerase delta catalytic subunit [Tokyovirus A1]	Marseilleviridae	Unknown	Unknown	Freshwater
Megaviridae_environmental_sample_QFG74744.1	QFG74744.1 DNA polymerase family B [Megaviridae environmental sample]	Mimiviridae	Unknown	Unknown	Freshwater
Megaviridae_environmental_sample_QFG74837.1	QFG74837.1 DNA polymerase family B [Megaviridae environmental sample]	Mimiviridae	Unknown	Unknown	Freshwater
IMGVR_UViG_GVMAG-S-3300009084-161_000001_3300009084_Ga0105046_1000179816	IMGVR_UViG_GVMAG-S-3300009084-161_000001|3300009084|Ga0105046_1000179816	Mimiviridae	Unknown	Unknown	Freshwater	Environmental; Aquatic; Freshwater; Ice
Yellowstone_lake_phycodnavirus_2_YP_009174598.1	YP_009174598.1 putative DNA polymerase [Yellowstone lake phycodnavirus 2]	Phycodnaviridae	Unknown	Unknown	Freshwater
IMGVR_UViG_GVMAG-S-3300007519-189_000001_3300007519_Ga0105055_100055492	IMGVR_UViG_GVMAG-S-3300007519-189_000001|3300007519|Ga0105055_100055492	Pithoviridae	Unknown	Unknown	Freshwater	Environmental; Aquatic; Freshwater; Ice
IMGVR_UViG_GVMAG-S-3300007519-189_000001_3300007519_Ga0105055_100188445	IMGVR_UViG_GVMAG-S-3300007519-189_000001|3300007519|Ga0105055_100188445	Pithoviridae	Unknown	Unknown	Freshwater	Environmental; Aquatic; Freshwater; Ice
IMGVR_UViG_3300020186_000252_3300020186_Ga0163153_1000000415	IMGVR_UViG_3300020186_000252|3300020186|Ga0163153_1000000415	Unclassified	Unknown	Unknown	Freshwater	Environmental; Aquatic; Freshwater; Lake
IMGVR_UViG_3300035158_001172_3300035158_Ga0374083_0906325_3214_6339	IMGVR_UViG_3300035158_001172|3300035158|Ga0374083_0906325_3214_6339	Unclassified	Unknown	Unknown	Freshwater	Environmental; Aquatic; Non-marine Saline and Alkaline; Hypersaline
IMGVR_UViG_3300035180_000601_3300035180_Ga0373631_0000266_66396_70550	IMGVR_UViG_3300035180_000601|3300035180|Ga0373631_0000266_66396_70550	Unclassified	Unknown	Unknown	Freshwater	Environmental; Aquatic; Freshwater; Lake
IMGVR_UViG_3300037041_000960_3300037041_Ga0393262_0000761_12769_16611	IMGVR_UViG_3300037041_000960|3300037041|Ga0393262_0000761_12769_16611	Unclassified	Unknown	Unknown	Freshwater	Environmental; Aquatic; Freshwater; Lake
IMGVR_UViG_3300043411_001602_3300043411_Ga0451708_0000032_121847_126196	IMGVR_UViG_3300043411_001602|3300043411|Ga0451708_0000032_121847_126196	Unclassified	Unknown	Unknown	Freshwater	Environmental; Aquatic; Freshwater; River
IMGVR_UViG_3300043411_001634_3300043411_Ga0451708_0000007_145729_150186	IMGVR_UViG_3300043411_001634|3300043411|Ga0451708_0000007_145729_150186	Unclassified	Unknown	Unknown	Freshwater	Environmental; Aquatic; Freshwater; River
IMGVR_UViG_3300043772_003137_3300043772_Ga0453090_0000768_22690_26079	IMGVR_UViG_3300043772_003137|3300043772|Ga0453090_0000768_22690_26079	Unclassified	Unknown	Unknown	Freshwater	Environmental; Aquatic; Freshwater; Lake
IMGVR_UViG_GVMAG-M-3300007345-7_000001_3300007345_Ga0070752_100327611	IMGVR_UViG_GVMAG-M-3300007345-7_000001|3300007345|Ga0070752_100327611	Unclassified	Unknown	Unknown	Freshwater	Environmental; Aquatic; Marine; Coastal
IMGVR_UViG_GVMAG-M-3300007519-48_000001_3300007519_Ga0105055_100085022	IMGVR_UViG_GVMAG-M-3300007519-48_000001|3300007519|Ga0105055_100085022	Unclassified	Unknown	Unknown	Freshwater	Environmental; Aquatic; Freshwater; Ice
IMGVR_UViG_GVMAG-M-3300023174-163_000001_3300023174_Ga0214921_100039042	IMGVR_UViG_GVMAG-M-3300023174-163_000001|3300023174|Ga0214921_100039042	Unclassified	Unknown	Unknown	Freshwater	Environmental; Aquatic; Freshwater; Lake
IMGVR_UViG_GVMAG-S-1056828-40_000001_3300027841_Ga0209262_1000027918	IMGVR_UViG_GVMAG-S-1056828-40_000001|3300027841|Ga0209262_1000027918	Unclassified	Unknown	Unknown	Freshwater	Environmental; Aquatic; Freshwater; Pond
IMGVR_UViG_3300021519_000274_3300021519_Ga0194048_1000216012	IMGVR_UViG_3300021519_000274|3300021519|Ga0194048_1000216012	Unclassified (Caudoviricetes)	Unknown	Unknown	Freshwater	Environmental; Aquatic; Freshwater; Lake
IMGVR_UViG_3300043409_001074_3300043409_Ga0451705_0000028_89506_92121	IMGVR_UViG_3300043409_001074|3300043409|Ga0451705_0000028_89506_92121	Unclassified (Caudoviricetes)	Unknown	Unknown	Freshwater	Environmental; Aquatic; Freshwater; River
Insectomime_virus_AHA45970.1	AHA45970.1 DNA polymerase delta catalytic subunit [Insectomime virus]	Marseilleviridae	Metazoa	Eukaryota; Opisthokonta; Metazoa; Eumetazoa; Bilateria; Protostomia; Ecdysozoa; Panarthropoda; Arthropoda; Mandibulata; Pancrustacea; Hexapoda; Insecta; Dicondylia; Pterygota; Neoptera; Endopterygota; Diptera; Brachycera; Muscomorpha; Eremoneura; Cyclorrhapha; Aschiza; Syrphoidea; Syrphidae; Eristalinae; Eristalini; Eristalis	Host-associated (animal)
IMGVR_UViG_3300037312_001874_3300037312_Ga0395899_0000053_106321_111168	IMGVR_UViG_3300037312_001874|3300037312|Ga0395899_0000053_106321_111168	Mimiviridae	Unknown	Unknown	Host-associated (plant)	Host-associated; Plants; Roots; Rhizosphere
IMGVR_UViG_3300037418_004068_3300037418_Ga0395900_0000080_50314_55101	IMGVR_UViG_3300037418_004068|3300037418|Ga0395900_0000080_50314_55101	Unclassified	Unknown	Unknown	Host-associated (plant)	Host-associated; Plants; Roots; Rhizosphere
IMGVR_UViG_3300037466_001790_3300037466_Ga0395898_0000112_205582_210810	IMGVR_UViG_3300037466_001790|3300037466|Ga0395898_0000112_205582_210810	Unclassified	Unknown	Unknown	Host-associated (plant)	Host-associated; Plants; Roots; Rhizosphere
IMGVR_UViG_3300040806_003562_3300040806_Ga0436636_0013152_80_2275	IMGVR_UViG_3300040806_003562|3300040806|Ga0436636_0013152_80_2275	Unclassified	Unknown	Unknown	Host-associated (plant)	Environmental; Aquatic; Marine; Intertidal zone
Lausannevirus_gi_327409888_ref_YP_004347308.1	gi|327409888|ref|YP_004347308.1| DNA polymerase delta catalytic subunit [Lausannevirus]	Marseilleviridae	Amoebozoa	Eukaryota; Amoebozoa; Discosea; Longamoebia; Centramoebida; Acanthamoebidae; Acanthamoeba	Host-associated (protist)
Marseilevirus_gi_9216_284504040	gi|9216 284504040 strand[272892..276245]1117_aa | DNA polymerase elongation subunit (family B) [Marseilevirus]	Marseilleviridae	Amoebozoa	Eukaryota; Amoebozoa; Discosea; Longamoebia; Centramoebida; Acanthamoebidae; Acanthamoeba	Host-associated (protist)
Acanthamoeba_polyphaga_mimivirus_gi_311977705_ref_YP_003986825.1	gi|311977705|ref|YP_003986825.1| DNA polymerase [Acanthamoeba polyphaga mimivirus]	Mimiviridae	Amoebozoa	Eukaryota; Amoebozoa; Discosea; Longamoebia; Centramoebida; Acanthamoebidae; Acanthamoeba	Host-associated (protist)
Acanthamoeba_polyphaga_mimivirus_YP_010777236.1	YP_010777236.1 B-family DNA polymerase [Acanthamoeba polyphaga mimivirus]	Mimiviridae	Amoebozoa	Eukaryota; Amoebozoa; Discosea; Longamoebia; Centramoebida; Acanthamoebidae; Acanthamoeba	Host-associated (protist)
Acanthamoeba_polyphaga_moumouvirus_YP_007354476.1	YP_007354476.1 DNA polymerase type B with an intein Hint (Hedgehog/Intein) domain [Acanthamoeba polyphaga moumouvirus]	Mimiviridae	Amoebozoa	Eukaryota; Amoebozoa; Discosea; Longamoebia; Centramoebida; Acanthamoebidae; Acanthamoeba	Host-associated (protist)
Acanthamoeba_polyphaga_moumouvirus_YP_007354477.1	YP_007354477.1 DNA polymerase type B [Acanthamoeba polyphaga moumouvirus]	Mimiviridae	Amoebozoa	Eukaryota; Amoebozoa; Discosea; Longamoebia; Centramoebida; Acanthamoebidae; Acanthamoeba	Host-associated (protist)
Megavirus_chiliensis_gi_350611686_gb_AEQ33130.1	gi|350611686|gb|AEQ33130.1| intein-containing DNA polymerase [Megavirus chiliensis]	Mimiviridae	Amoebozoa	Eukaryota; Amoebozoa; Discosea; Longamoebia; Centramoebida; Acanthamoebidae; Acanthamoeba	Host-associated (protist)
Moumouvirus_maliensis_QGR54030.1	QGR54030.1 DNA polymerase family b [Moumouvirus maliensis]	Mimiviridae	Amoebozoa	Eukaryota; Amoebozoa; Discosea; Longamoebia; Centramoebida; Acanthamoebidae; Acanthamoeba	Host-associated (protist)
Acanthamoeba_polyphaga_moumouvirus_gi_9212_441432435_441432434_gi_441432435_ref_YP_007354477.1	gi|9212 441432435_441432434 gi|441432435|ref|YP_007354477.1| DNA polymerase type B [Acanthamoeba polyphaga moumouvirus] gi|441432434|ref|YP_007354476.1| DNA polymerase type B with an intein Hint (Hedgehog/Intein) domain [Acanthamoeba polyphaga moumouvirus]	Mimiviridae	Amoebozoa	Eukaryota; Amoebozoa; Discosea; Longamoebia; Centramoebida; Acanthamoebidae; Acanthamoeba	Host-associated (protist)
Aureococcus_anophagefferens_virus_YP_009052217.1	YP_009052217.1 putative B family DNA polymerase [Aureococcus anophagefferens virus]	Schizomimiviridae	Stramenopiles	Eukaryota; Sar; Stramenopiles; Ochrophyta; Pelagophyceae; Pelagomonadales; Aureococcus	Host-associated (protist)
Megavirus_caiporensis_WBF70687.1	WBF70687.1 B-family DNA polymerase [Megavirus caiporensis]	Unknown	Unknown	Unknown	Host-associated (protist)
IMGVR_UViG_3300022538_000767_3300022538_Ga0247413_15200729	IMGVR_UViG_3300022538_000767|3300022538|Ga0247413_15200729	Iridoviridae	Unknown	Unknown	Marine	Environmental; Aquatic; Marine; Sediment
Bodo_saltans_virus_YP_010778528.1	YP_010778528.1 intein-containing DNA-dependent DNA polymerase family B precursor [Bodo saltans virus]	Mimiviridae	Euglenozoa	Eukaryota; Discoba; Euglenozoa; Kinetoplastea; Metakinetoplastina; Eubodonida; Bodonidae; Bodo	Marine
Bodo_saltans_virus_YP_010806472.1	YP_010806472.1 DNA-dependent DNA polymerase family B [Bodo saltans virus]	Mimiviridae	Euglenozoa	Eukaryota; Discoba; Euglenozoa; Kinetoplastea; Metakinetoplastina; Eubodonida; Bodonidae; Bodo	Marine
Emiliania_huxleyi_virus_86_gi_73852500_ref_YP_293784.1	gi|73852500|ref|YP_293784.1| putative DNA polymerase delta catalytic subunit [Emiliania huxleyi virus 86]	Coccolithoviridae	Haptophyta	Eukaryota; Haptista; Haptophyta; Prymnesiophyceae; Isochrysidales; Noelaerhabdaceae; Emiliania	Marine
Phaeocystis_globosa_virus_12T_gi_357289784_gb_AET73097.1	gi|357289784|gb|AET73097.1| DNA polymerase [Phaeocystis globosa virus 12T]	Mesomimiviridae	Haptophyta	Eukaryota; Haptista; Haptophyta; Prymnesiophyceae; Phaeocystales; Phaeocystaceae; Phaeocystis	Marine
Chrysochromulina_ericina_virus_YP_009173620.1	YP_009173620.1 DNA polymerase B [Chrysochromulina ericina virus]	Mesomimiviridae	Haptophyta	Eukaryota; Haptista; Haptophyta; Prymnesiophyceae; Prymnesiales; Prymnesiaceae; Haptolina	Marine
Singapore_grouper_iridovirus_gi_56692765_ref_YP_164223.1	gi|56692765|ref|YP_164223.1| DNA polymerase [Singapore grouper iridovirus]	Iridoviridae	Metazoa	Eukaryota; Opisthokonta; Metazoa; Eumetazoa; Bilateria; Deuterostomia; Chordata; Craniata; Vertebrata; Gnathostomata; Teleostomi; Euteleostomi; Actinopterygii; Actinopteri; Neopterygii; Teleostei	Marine
Cafeteria_roenbergensis_virus_BV-PW1_gi_310831487_ref_YP_003970130.1	gi|310831487|ref|YP_003970130.1| putative DNA-dependent DNA polymerase family B precursor [Cafeteria roenbergensis virus BV-PW1]	Mimiviridae	Stramenopiles	Eukaryota; Sar; Stramenopiles; Bigyra; Opalozoa; Bicosoecida; Cafeteriaceae; Cafeteria	Marine
Cafeteria_roenbergensis_virus_BV-PW1_YP_003970183.1	YP_003970183.1 putative DNA-dependent DNA polymerase family B [Cafeteria roenbergensis virus BV-PW1]	Mimiviridae	Stramenopiles	Eukaryota; Sar; Stramenopiles; Bigyra; Opalozoa; Bicosoecida; Cafeteriaceae; Cafeteria	Marine
Feldmannia_species_virus_gi_197322442_ref_YP_002154715.1	gi|197322442|ref|YP_002154715.1| putative DNA-dependent DNA polymerase [Feldmannia species virus]	incertae sedis	Stramenopiles	Eukaryota; Sar; Stramenopiles; Ochrophyta; PX clade; Phaeophyceae; Ectocarpales; Acinetosporaceae	Marine
Heterosigma_akashiwo_virus_01_BAE06251.1	BAE06251.1 B-family DNA polymerase [Heterosigma akashiwo virus 01]	Phycodnaviridae	Stramenopiles	Eukaryota; Sar; Stramenopiles; Ochrophyta; Raphidophyceae; Chattonellales; Chattonellaceae; Heterosigma	Marine
Bathycoccus_sp._RCC1105_virus_BpV1_gi_313768183_ref_YP_004061614.1	gi|313768183|ref|YP_004061614.1| hypothetical protein BpV1_184 [Bathycoccus sp. RCC1105 virus BpV1]	Prasinoviridae	Chlorophyta	Eukaryota; Viridiplantae; Chlorophyta; Mamiellophyceae; Mamiellales; Bathycoccaceae; Bathycoccus; Bathycoccus prasinos	Marine	Host-associated metagenome (green algae)
Bathycoccus_sp._RCC716_virus_3_QOR60731.1	QOR60731.1 hypothetical protein [Bathycoccus sp. RCC716 virus 3]	Prasinoviridae	Chlorophyta	Eukaryota; Viridiplantae; Chlorophyta; Mamiellophyceae; Mamiellales; Bathycoccaceae; Bathycoccus; Bathycoccus prasinos	Marine	Host-associated metagenome (green algae)
Ostreococcus_lucimarinus_virus_OlV1_gi_313844188_ref_YP_004061851.1	gi|313844188|ref|YP_004061851.1| hypothetical protein OlV1_219 [Ostreococcus lucimarinus virus OlV1]	Prasinoviridae	Chlorophyta	Eukaryota; Viridiplantae; Chlorophyta; Mamiellophyceae; Mamiellales; Bathycoccaceae; Ostreococcus	Marine
Ostreococcus_tauri_virus_1_gi_260666077_ref_YP_003213031.1	gi|260666077|ref|YP_003213031.1| hypothetical protein H665_p208 [Ostreococcus tauri virus 1]	Prasinoviridae	Chlorophyta	Eukaryota; Viridiplantae; Chlorophyta; Mamiellophyceae; Mamiellales; Bathycoccaceae; Ostreococcus	Marine	Marine
Ostreococcus_tauri_virus_RT-2011_AFC35136.1	AFC35136.1 hypothetical protein OtV6_228 [Ostreococcus tauri virus RT-2011]	Prasinoviridae	Chlorophyta	Eukaryota; Viridiplantae; Chlorophyta; Mamiellophyceae; Mamiellales; Bathycoccaceae; Ostreococcus	Marine	Marine
Ostreococcus_virus_OsV5_gi_163955212_ref_YP_001648316.1	gi|163955212|ref|YP_001648316.1| hypothetical protein OsV5_240f [Ostreococcus virus OsV5]	Prasinoviridae	Chlorophyta	Eukaryota; Viridiplantae; Chlorophyta; Mamiellophyceae; Mamiellales; Bathycoccaceae; Ostreococcus	Marine
Micromonas_pusilla_virus_SP1_gi_357542187_gb_AET84947.1	gi|357542187|gb|AET84947.1| DNA polymerase [Micromonas pusilla virus SP1]	Prasinoviridae	Chlorophyta	Eukaryota; Viridiplantae; Chlorophyta; Mamiellophyceae; Mamiellales; Mamiellaceae; Micromonas	Marine	Host-associated metagenome (green algae)
Micromonas_sp._RCC1109_virus_MpV1_gi_313768423_ref_YP_004062103.1	gi|313768423|ref|YP_004062103.1| hypothetical protein MpV1_220 [Micromonas sp. RCC1109 virus MpV1]	Prasinoviridae	Chlorophyta	Eukaryota; Viridiplantae; Chlorophyta; Mamiellophyceae; Mamiellales; Mamiellaceae; Micromonas	Marine	Host-associated metagenome (green algae)
Pyramimonas_orientalis_virus_YP_010804498.1	YP_010804498.1 hypothetical protein QKU58_gp036 [Pyramimonas orientalis virus]	Allomimiviridae	Chlorophyta	Eukaryota; Viridiplantae; Chlorophyta; Pyramimonadophyceae; Pyramimonadales;Pyramimonadaceae; Pyramimonas	Marine
Chloropicon_primus_UPQ97335.1	UPQ97335.1 catalytic subunit of DNA polymerase delta [Chloropicon primus]	Chlorophyta	NA	NA	Marine
Organic_Lake_phycodnavirus_1_gi_322510829_gb_ADX06143.1	gi|322510829|gb|ADX06143.1| putative B family DNA polymerase [Organic Lake phycodnavirus 1]	Mesomimiviridae	Unknown	Unknown	Marine
Organic_Lake_phycodnavirus_2_gi_322511170_gb_ADX06483.1	gi|322511170|gb|ADX06483.1| putative B family DNA polymerase [Organic Lake phycodnavirus 2]	Mesomimiviridae	Unknown	Unknown	Marine
IMGVR_UViG_3300024433_000798_3300024433_Ga0209986_1000028826	IMGVR_UViG_3300024433_000798|3300024433|Ga0209986_1000028826	Mimiviridae	Unknown	Unknown	Marine	Environmental; Aquatic; Marine; Oceanic
IMGVR_UViG_3300018416_003617_3300018416_Ga0181553_100218921	IMGVR_UViG_3300018416_003617|3300018416|Ga0181553_100218921	Phycodnaviridae	Unknown	Unknown	Marine	Environmental; Aquatic; Marine; Intertidal zone
IMGVR_UViG_3300020379_000411_3300020379_Ga0211652_100017581	IMGVR_UViG_3300020379_000411|3300020379|Ga0211652_100017581	Phycodnaviridae	Unknown	Unknown	Marine	Environmental; Aquatic; Marine;
IMGVR_UViG_GVMAG-S-1074330-49_000001_3300025818_Ga0208542_100098419	IMGVR_UViG_GVMAG-S-1074330-49_000001|3300025818|Ga0208542_100098419	Phycodnaviridae	Unknown	Unknown	Marine	Environmental; Aquatic; Marine; Coastal
IMGVR_UViG_GVMAG-S-1096103-95_000001_3300024433_Ga0209986_1000082320	IMGVR_UViG_GVMAG-S-1096103-95_000001|3300024433|Ga0209986_1000082320	Pithoviridae	Unknown	Unknown	Marine	Environmental; Aquatic; Marine; Oceanic
IMGVR_UViG_3300009071_003020_3300009071_Ga0115566_1000152111	IMGVR_UViG_3300009071_003020|3300009071|Ga0115566_1000152111	Unclassified	Unknown	Unknown	Marine	Environmental; Aquatic; Marine; Epipelagic
IMGVR_UViG_3300011254_000586_3300011254_Ga0151675_10006018	IMGVR_UViG_3300011254_000586|3300011254|Ga0151675_10006018	Unclassified	Unknown	Unknown	Marine	Environmental; Aquatic; Marine; Coastal
IMGVR_UViG_3300022538_000218_3300022538_Ga0247413_13923216	IMGVR_UViG_3300022538_000218|3300022538|Ga0247413_13923216	Unclassified	Unknown	Unknown	Marine	Environmental; Aquatic; Marine; Sediment
IMGVR_UViG_GVMAG-M-3300006802-11_000001_3300006802_Ga0070749_1000452112	IMGVR_UViG_GVMAG-M-3300006802-11_000001|3300006802|Ga0070749_1000452112	Unclassified	Unknown	Unknown	Marine	Environmental; Aquatic; Marine; Coastal
IMGVR_UViG_GVMAG-M-3300006810-1_000001_3300006810_Ga0070754_100046617	IMGVR_UViG_GVMAG-M-3300006810-1_000001|3300006810|Ga0070754_100046617	Unclassified	Unknown	Unknown	Marine	Environmental; Aquatic; Marine; Coastal
IMGVR_UViG_GVMAG-M-3300008224-9_000001_3300008224_Ga0105350_1000029338	IMGVR_UViG_GVMAG-M-3300008224-9_000001|3300008224|Ga0105350_1000029338	Unclassified	Unknown	Unknown	Marine	Environmental; Aquatic; Marine; Cold seeps
IMGVR_UViG_GVMAG-M-3300021389-12_000001_3300021389_Ga0213868_100004355	IMGVR_UViG_GVMAG-M-3300021389-12_000001|3300021389|Ga0213868_100004355	Unclassified	Unknown	Unknown	Marine	Environmental; Aquatic; Marine; Coastal
IMGVR_UViG_GVMAG-M-3300025138-2_000001_3300025138_Ga0209634_10002108	IMGVR_UViG_GVMAG-M-3300025138-2_000001|3300025138|Ga0209634_10002108	Unclassified	Unknown	Unknown	Marine	Environmental; Aquatic; Marine; Oceanic
IMGVR_UViG_GVMAG-S-1030629-55_000001_3300025151_Ga0209645_100147214	IMGVR_UViG_GVMAG-S-1030629-55_000001|3300025151|Ga0209645_100147214	Unclassified	Unknown	Unknown	Marine	Environmental; Aquatic; Marine; Oceanic
IMGVR_UViG_GVMAG-S-1030629-55_000001_3300025151_Ga0209645_10037775	IMGVR_UViG_GVMAG-S-1030629-55_000001|3300025151|Ga0209645_10037775	Unclassified	Unknown	Unknown	Marine	Environmental; Aquatic; Marine; Oceanic
IMGVR_UViG_GVMAG-S-1096104-89_000001_3300024429_Ga0209991_100024991	IMGVR_UViG_GVMAG-S-1096104-89_000001|3300024429|Ga0209991_100024991	Unclassified	Unknown	Unknown	Marine	Environmental; Aquatic; Marine; Oceanic
IMGVR_UViG_GVMAG-S-1096104-89_000001_3300024429_Ga0209991_100065281	IMGVR_UViG_GVMAG-S-1096104-89_000001|3300024429|Ga0209991_100065281	Unclassified	Unknown	Unknown	Marine	Environmental; Aquatic; Marine; Oceanic
Tupanvirus_deep_ocean_YP_010780441.1	YP_010780441.1 B-family DNA polymerase [Tupanvirus deep ocean]	Mimiviridae	Amoebozoa	Eukaryota; Amoebozoa; Discosea; Longamoebia; Centramoebida; Acanthamoebidae; Acanthamoeba	Marine (deep sea)
Marseillevirus_LCMAC101_QBK85517.1	QBK85517.1 MAG: DNA polymerase elongation subunit family B [Marseillevirus LCMAC101]	Marseilleviridae	Unknown	Unknown	Marine (hydrothermal vent)
Marseillevirus_LCMAC103_QBK86934.1	QBK86934.1 MAG: DNA polymerase elongation subunit family B [Marseillevirus LCMAC103]	Marseilleviridae	Unknown	Unknown	Marine (hydrothermal vent)
Marseillevirus_LCMAC201_QBK87527.1	QBK87527.1 MAG: DNA polymerase elongation subunit family B [Marseillevirus LCMAC201]	Marseilleviridae	Unknown	Unknown	Marine (hydrothermal vent)
Marseillevirus_LCMAC202_QBK88203.1	QBK88203.1 MAG: DNA polymerase elongation subunit family B [Marseillevirus LCMAC202]	Marseilleviridae	Unknown	Unknown	Marine (hydrothermal vent)
Mimivirus_LCMiAC01_QBK88617.1	QBK88617.1 MAG: DNA polymerase family B elongation subunit [Mimivirus LCMiAC01]	Mimiviridae	Unknown	Unknown	Marine (hydrothermal vent)	Hydrothermal vent
Mimivirus_LCMiAC02_QBK88920.1	QBK88920.1 MAG: DNA polymerase family B elongation subunit [Mimivirus LCMiAC02]	Mimiviridae	Unknown	Unknown	Marine (hydrothermal vent)	Hydrothermal vent
Pithovirus_LCDPAC01_QBK84636.1	QBK84636.1 MAG: DNA polymerase elongation subunit family B [Pithovirus LCDPAC01]	Pithoviridae	Unknown	Unknown	Marine (hydrothermal vent)
Pithovirus_LCPAC001_QBK89571.1	QBK89571.1 MAG: DNA polymerase elongation subunit family B [Pithovirus LCPAC001]	Pithoviridae	Unknown	Unknown	Marine (hydrothermal vent)
Pithovirus_LCPAC104_QBK90645.1	QBK90645.1 MAG: DNA polymerase elongation subunit family B [Pithovirus LCPAC104]	Pithoviridae	Unknown	Unknown	Marine (hydrothermal vent)
Pithovirus_LCPAC201_QBK90814.1	QBK90814.1 MAG: DNA polymerase elongation subunit family B [Pithovirus LCPAC201]	Pithoviridae	Unknown	Unknown	Marine (hydrothermal vent)
Pithovirus_LCPAC403_QBK93112.1	QBK93112.1 MAG: DNA polymerase elongation subunit family B [Pithovirus LCPAC403]	Pithoviridae	Unknown	Unknown	Marine (hydrothermal vent)
Pithovirus_LCPAC404_QBK93341.1	QBK93341.1 MAG: DNA polymerase elongation subunit family B [Pithovirus LCPAC404]	Pithoviridae	Unknown	Unknown	Marine (hydrothermal vent)
Pandoravirus_salinus_gi_516306302_gb_AGO85881.1	gi|516306302|gb|AGO85881.1| B-family DNA polymerase [Pandoravirus salinus]	Pandoraviridae	Amoebozoa	Eukaryota; Amoebozoa; Discosea; Longamoebia; Centramoebida; Acanthamoebidae; Acanthamoeba	Marine (sediment)
Pandoravirus_salinus_YP_009429988.1	YP_009429988.1 DNA polymerase type-B [Pandoravirus salinus]	Pandoraviridae	Amoebozoa	Eukaryota; Amoebozoa; Discosea; Longamoebia; Centramoebida; Acanthamoebidae; Acanthamoeba	Marine (sediment)
IMGVR_UViG_3300009702_001276_3300009702_Ga0114931_1000001437	IMGVR_UViG_3300009702_001276|3300009702|Ga0114931_1000001437	Unclassified	Unknown	Unknown	Marine (volcanic)	Environmental; Aquatic; Marine; Volcanic
IMGVR_UViG_GVMAG-S-3300009702-216_000001_3300009702_Ga0114931_100062037	IMGVR_UViG_GVMAG-S-3300009702-216_000001|3300009702|Ga0114931_100062037	Unclassified	Unknown	Unknown	Marine (volcanic)	Environmental; Aquatic; Marine; Volcanic
IMGVR_UViG_3300023196_000915_3300023196_Ga0255982_10259410	IMGVR_UViG_3300023196_000915|3300023196|Ga0255982_10259410	Phycodnaviridae	Unknown	Unknown	Sediment	Environmental; Aquatic; Sediment;
Pacmanvirus_S19_QYB17598.1	QYB17598.1 DNA polymerase [Pacmanvirus S19]	Asfarviridae	Amoebozoa	Eukaryota; Amoebozoa; Discosea; Longamoebia; Centramoebida; Acanthamoebidae; Acanthamoeba	Sewage
Fadolivirus_1_YP_010803248.1	YP_010803248.1 DNA-directed DNA polymerase family B [Fadolivirus 1]	Mimiviridae	Amoebozoa	Eukaryota; Amoebozoa; Tubulinea; Echinamoebida; Vermamoeba	Sewage
Megavirus_balcon_CRK54677.1	CRK54677.1 DNA polymerase B-family, partial [Megavirus balcon]	Mimiviridae	Amoebozoa	Eukaryota; Amoebozoa; Discosea; Longamoebia; Centramoebida; Acanthamoebidae; Acanthamoeba	Soil
Pandoravirus_belohorizontensis_UMO78902.1	UMO78902.1 B-family DNA polymerase [Pandoravirus belohorizontensis]	Pandoraviridae	Amoebozoa	Eukaryota; Amoebozoa; Discosea; Longamoebia; Centramoebida; Acanthamoebidae; Acanthamoeba	Soil
Pandoravirus_inopinatum_YP_009120443.1	YP_009120443.1 B-family DNA polymerase [Pandoravirus inopinatum]	Pandoraviridae	Amoebozoa	Eukaryota; Amoebozoa; Discosea; Longamoebia; Centramoebida; Acanthamoebidae; Acanthamoeba	Soil
Pandoravirus_kuranda_WBR14380.1	WBR14380.1 B-family DNA polymerase [Pandoravirus kuranda]	Pandoraviridae	Amoebozoa	Eukaryota; Amoebozoa; Discosea; Longamoebia; Centramoebida; Acanthamoebidae; Acanthamoeba	Soil
Pandoravirus_massiliensis_UDO47795.1	UDO47795.1 B-family DNA polymerase [Pandoravirus massiliensis]	Pandoraviridae	Amoebozoa	Eukaryota; Amoebozoa; Discosea; Longamoebia; Centramoebida; Acanthamoebidae; Acanthamoeba	Soil
Pandoravirus_quercus_YP_009482957.1	YP_009482957.1 DNA polymerase type-B [Pandoravirus quercus]	Pandoraviridae	Amoebozoa	Eukaryota; Amoebozoa; Discosea; Longamoebia; Centramoebida; Acanthamoebidae; Acanthamoeba	Soil
Coemansia_erecta_KAJ2860239.1	KAJ2860239.1 DNA-directed DNA polymerase delta, partial [Coemansia erecta]	Fungi	NA	NA	Soil
Coemansia_sp._RSA_2559_KAJ2396033.1	KAJ2396033.1 DNA-directed DNA polymerase delta, partial [Coemansia sp. RSA 2559]	Fungi	NA	NA	Soil
Coemansia_umbellata_KAJ1990082.1	KAJ1990082.1 DNA-directed DNA polymerase delta [Coemansia umbellata]	Fungi	NA	NA	Soil
Gigaspora_rosea_RIB03266.1	RIB03266.1 hypothetical protein C2G38_2225656 [Gigaspora rosea]	Fungi	NA	NA	Soil
Barrevirus_sp._AYV76861.1	AYV76861.1 MAG: DNA polymerase family B elongation subunit [Barrevirus sp.]	Mimiviridae	Unknown	Unknown	Soil
Edafosvirus_sp._AYV78446.1	AYV78446.1 MAG: DNA polymerase family B elongation subunit [Edafosvirus sp.]	Mimiviridae	Unknown	Unknown	Soil
Faunusvirus_sp._AYV79324.1	AYV79324.1 MAG: DNA polymerase family B elongation subunit [Faunusvirus sp.]	Mimiviridae	Unknown	Unknown	Soil
Harvfovirus_sp._AYV81261.1	AYV81261.1 MAG: DNA polymerase family B elongation subunit [Harvfovirus sp.]	Mimiviridae	Unknown	Unknown	Soil
Hyperionvirus_sp._AYV84229.1	AYV84229.1 MAG: DNA polymerase family B elongation subunit [Hyperionvirus sp.]	Mimiviridae	Unknown	Unknown	Soil
Satyrvirus_sp._AYV85114.1	AYV85114.1 MAG: B-family DNA polymerase [Satyrvirus sp.]	Mimiviridae	Unknown	Unknown	Soil
Terrestrivirus_sp._AYV75920.1	AYV75920.1 MAG: DNA polymerase family B elongation subunit [Terrestrivirus sp.]	Mimiviridae	Unknown	Unknown	Soil
Mimivirus_montadette2_CRK54683.1	CRK54683.1 B-family DNA polymerase, partial [Mimivirus montadette2]	Mimiviridae	Unknown	Unknown	Soil
Mimivirus_univirus_CRK54684.1	CRK54684.1 B-family DNA polymerase, partial [Mimivirus univirus]	Mimiviridae	Unknown	Unknown	Soil
Moumouvirus_battle49_CRI62820.1	CRI62820.1 B-family DNA polymerase [Moumouvirus battle49]	Mimiviridae	Unknown	Unknown	Soil
Moumouvirus_istres_CRK54686.1	CRK54686.1 B-family DNA polymerase, partial [Moumouvirus istres]	Mimiviridae	Unknown	Unknown	Soil
Moumouvirus_ochan_AEY99267.1	AEY99267.1 DNA polymerase B [Moumouvirus ochan]	Mimiviridae	Unknown	Unknown	Soil
IMGVR_UViG_3300001546_000003_3300001546_JGI12659J15293_1000000165	IMGVR_UViG_3300001546_000003|3300001546|JGI12659J15293_1000000165	Mimiviridae	Unknown	Unknown	Soil	Environmental; Terrestrial; Soil; Boreal forest/Taiga
IMGVR_UViG_GVMAG-S-3300005286-75_000001_3300005286_Ga0065721_100538926	IMGVR_UViG_GVMAG-S-3300005286-75_000001|3300005286|Ga0065721_100538926	Mimiviridae	Unknown	Unknown	Soil	Engineered; Solid waste; Grass; Composting
Solivirus_sp._AYV86052.1	AYV86052.1 MAG: DNA polymerase delta catalytic subunit [Solivirus sp.]	Pithoviridae	Unknown	Unknown	Soil
IMGVR_UViG_3300022673_000037_3300022673_Ga0248650_10001440	IMGVR_UViG_3300022673_000037|3300022673|Ga0248650_10001440	Unclassified	Unknown	Unknown	Soil	Environmental; Terrestrial; Soil; Wetlands
IMGVR_UViG_3300042904_000554_3300042904_Ga0456370_0000033_111713_116143	IMGVR_UViG_3300042904_000554|3300042904|Ga0456370_0000033_111713_116143	Unclassified	Unknown	Unknown	Soil	Environmental; Terrestrial; Soil; Agricultural land
IMGVR_UViG_3300045996_003529_3300045996_Ga0456371_00000076_112712_116926	IMGVR_UViG_3300045996_003529|3300045996|Ga0456371_00000076_112712_116926	Unclassified	Unknown	Unknown	Soil	Environmental; Terrestrial; Soil; Agricultural land
IMGVR_UViG_3300041416_000287_3300041416_Ga0439241_0000035_234880_238806	IMGVR_UViG_3300041416_000287|3300041416|Ga0439241_0000035_234880_238806	Unclassified (Caudoviricetes)	Unknown	Unknown	Soil	Environmental; Terrestrial; Soil; Wetlands
IMGVR_UViG_3300042923_001787_3300042923_Ga0456365_0000114_49778_54349	IMGVR_UViG_3300042923_001787|3300042923|Ga0456365_0000114_49778_54349	Unclassified (Caudoviricetes)	Unknown	Unknown	Soil	Environmental; Terrestrial; Soil; Agricultural land
IMGVR_UViG_3300050122_000261_3300050122_Ga0500011_000001_275113_278964	IMGVR_UViG_3300050122_000261|3300050122|Ga0500011_000001_275113_278964	Unclassified (Caudoviricetes)	Unknown	Unknown	Soil	Environmental; Terrestrial; Soil; Peat
Pithovirus_sibericum_gi_585299378_ref_YP_009000951.1	gi|585299378|ref|YP_009000951.1| DNA polymerase delta catalytic subunit [Pithovirus sibericum]	Pithoviridae	Amoebozoa	Eukaryota; Amoebozoa; Discosea; Longamoebia; Centramoebida; Acanthamoebidae; Acanthamoeba	Soil (permafrost)
Mollivirus_sibericum_YP_009165284.1	YP_009165284.1 B-family DNA polymerase [Mollivirus sibericum]	Unclassified	Amoebozoa	Eukaryota; Amoebozoa; Discosea; Longamoebia; Centramoebida; Acanthamoebidae; Acanthamoeba	Soil (permafrost)
uncultured_virus_CAH6421511.1	CAH6421511.1 DNA polymerase family B [uncultured virus]	Unclassified	Unknown	Unknown	Soil (permafrost)
uncultured_virus_CAH6421703.1	CAH6421703.1 DNA polymerase delta catalytic subunit [uncultured virus]	Unclassified	Unknown	Unknown	Soil (permafrost)
uncultured_virus_CAI2358464.1	CAI2358464.1 DNA polymerase [uncultured virus]	Unclassified	Unknown	Unknown	Soil (permafrost)
Cedratvirus_kamchatka_QIN54588.1	QIN54588.1 DNA polymerase delta catalytic subunit [Cedratvirus kamchatka]	Pithoviridae	Amoebozoa	Eukaryota; Amoebozoa; Discosea; Longamoebia; Centramoebida; Acanthamoebidae; Acanthamoeba	Soil (volcanic)
Infectious_spleen_and_kidney_necrosis_virus_gi_19881424_ref_NP_612241.1	gi|19881424|ref|NP_612241.1| putative DNA polymerase [Infectious spleen and kidney necrosis virus]	Iridoviridae	Metazoa	Eukaryota; Opisthokonta; Metazoa; Eumetazoa; Bilateria; Deuterostomia; Chordata; Craniata;Vertebrata; Gnathostomata; Teleostomi;Euteleostomi; Actinopterygii; Actinopteri;Neopterygii; Teleostei; Osteoglossocephalai;Euteleosteomorpha; Neoteleostei; Eurypterygia;Ctenosquamata; Acanthomorphata; Euacanthomorphacea;Percomorphaceae; Eupercaria; Centrarchiformes;Centrarchoidei; Sinipercidae;Siniperca a	Terrestrial	Host-associated (animal)
African_swine_fever_virus_gi_9628197_ref_NP_042783.1	gi|9628197|ref|NP_042783.1| DNA polymerase [African swine fever virus]	Asfarviridae	Metazoa	Eukaryota; Opisthokonta; Metazoa; Eumetazoa; Bilateria; Deuterostomia; Chordata; Craniata; Vertebrata; Gnathostomata; Teleostomi; Euteleostomi; Sarcopterygii; Dipnotetrapodomorpha; Tetrapoda; Amniota; Mammalia; Theria; Eutheria; Boreoeutheria; Laurasiatheria; Artiodactyla; Suina; Suidae; Sus	Terrestrial
Lymphocystis_disease_virus_-_isolate_China_gi_51870153_ref_YP_073706.1	gi|51870153|ref|YP_073706.1| DNA polymerase elongation subunit family B [Lymphocystis disease virus - isolate China]	Iridoviridae	Metazoa	Eukaryota; Opisthokonta; Metazoa; Eumetazoa; Bilateria; Deuterostomia; Chordata; Craniata;Vertebrata; Gnathostomata; Teleostomi;Euteleostomi; Actinopterygii; Actinopteri;Neopterygii; Teleostei; Osteoglossocephalai;Euteleosteomorpha; Neoteleostei; Eurypterygia;Ctenosquamata; Acanthomorphata; Euacanthomorphacea;Percomorphaceae; Carangaria; Pleuronectiformes;Pleuronectoidei; Paralichthyidae;Paralich…	Terrestrial	Host-associated metagenome (animal)
Orf_virus_gi_41057088_ref_NP_957802.1	gi|41057088|ref|NP_957802.1| ORF025 DNA polymerase [Orf virus]	Poxviridae	Metazoa	Eukaryota; Opisthokonta; Metazoa; Eumetazoa; Bilateria; Deuterostomia; Chordata; Craniata;Vertebrata; Gnathostomata; Teleostomi;Euteleostomi; Sarcopterygii; Dipnotetrapodomorpha;Tetrapoda; Amniota; Mammalia; Theria; Eutheria;Boreoeutheria	Terrestrial
Vaccinia_virus_gi_66275862_ref_YP_232947.1	gi|66275862|ref|YP_232947.1| DNA polymerase [Vaccinia virus]	Poxviridae	Metazoa	Eukaryota; Opisthokonta; Metazoa; Eumetazoa; Bilateria; Deuterostomia; Chordata; Craniata;Vertebrata; Gnathostomata; Teleostomi;Euteleostomi; Sarcopterygii; Dipnotetrapodomorpha;Tetrapoda; Amniota; Mammalia; Theria; Eutheria;Boreoeutheria	Terrestrial
Squirrelpox_virus_gi_549059641_emb_CCD83215.1	gi|549059641|emb|CCD83215.1| DNA polymerase [Squirrelpox virus]	Poxviridae	Metazoa	Eukaryota; Opisthokonta; Metazoa; Eumetazoa; Bilateria; Deuterostomia; Chordata; Craniata;Vertebrata; Gnathostomata; Teleostomi;Euteleostomi; Sarcopterygii; Dipnotetrapodomorpha;Tetrapoda; Amniota; Mammalia; Theria; Eutheria;Boreoeutheria; Euarchontoglires; Glires; Rodentia;Sciuromorpha; Sciuridae; Sciurinae;Sciurini	Terrestrial
Myxoma_virus_gi_9633670_ref_NP_051748.1	gi|9633670|ref|NP_051748.1| m34L [Myxoma virus]	Poxviridae	Metazoa	Eukaryota; Opisthokonta; Metazoa; Eumetazoa; Bilateria; Deuterostomia; Chordata; Craniata;Vertebrata; Gnathostomata; Teleostomi;Euteleostomi; Sarcopterygii; Dipnotetrapodomorpha;Tetrapoda; Amniota; Mammalia; Theria; Eutheria;Boreoeutheria; Euarchontoglires; Glires;Lagomorpha; Leporidae	Terrestrial
Yaba-like_disease_virus_gi_12085022_ref_NP_073424.1	gi|12085022|ref|NP_073424.1| 39L protein [Yaba-like disease virus]	Poxviridae	Metazoa	Eukaryota; Opisthokonta; Metazoa; Eumetazoa; Bilateria; Deuterostomia; Chordata; Craniata;Vertebrata; Gnathostomata; Teleostomi;Euteleostomi; Sarcopterygii; Dipnotetrapodomorpha;Tetrapoda; Amniota; Mammalia; Theria; Eutheria;Boreoeutheria; Euarchontoglires; Primates;Haplorrhini	Terrestrial
Nile_crocodilepox_virus_gi_115531723_ref_YP_784249.1	gi|115531723|ref|YP_784249.1| DNA polymerase [Nile crocodilepox virus]	Poxviridae	Metazoa	Eukaryota; Opisthokonta; Metazoa; Eumetazoa; Bilateria; Deuterostomia; Chordata; Craniata;Vertebrata; Gnathostomata; Teleostomi;Euteleostomi; Sarcopterygii; Dipnotetrapodomorpha;Tetrapoda; Amniota; Sauropsida; Sauria;Archelosauria; Archosauria; Crocodylia;Longirostres; Crocodylidae;Crocodylus	Terrestrial
Wiseana_iridescent_virus_gi_339906103_ref_YP_004732900.1	gi|339906103|ref|YP_004732900.1| hypothetical protein WIV_gp117 [Wiseana iridescent virus]	Iridoviridae	Metazoa	Eukaryota; Opisthokonta; Metazoa; Eumetazoa; Bilateria; Protostomia; Ecdysozoa; Panarthropoda; Arthropoda; Mandibulata; Pancrustacea; Hexapoda; Insecta; Dicondylia; Pterygota; Neoptera; Endopterygota; Amphiesmenoptera; Lepidoptera; Glossata; Neolepidoptera; Exoporia; Hepialoidea; Hepialidae; Wiseana	Terrestrial
Trichoplusia_ni_ascovirus_2c_gi_116326850_ref_YP_803224.1	gi|116326850|ref|YP_803224.1| DNA polymerase [Trichoplusia ni ascovirus 2c]	Ascoviridae	Metazoa	Eukaryota; Opisthokonta; Metazoa; Eumetazoa; Bilateria; Protostomia; Ecdysozoa; Panarthropoda; Arthropoda; Mandibulata; Pancrustacea; Hexapoda; Insecta; Dicondylia; Pterygota; Neoptera; Endopterygota; Amphiesmenoptera; Lepidoptera; Glossata; Neolepidoptera; Heteroneura; Ditrysia; Obtectomera; Noctuoidea	Terrestrial
Amsacta_moorei_entomopoxvirus_gi_9964364_ref_NP_064832.1	gi|9964364|ref|NP_064832.1| DNA polymerase [Amsacta moorei entomopoxvirus 'L']	Poxviridae	Metazoa	Eukaryota; Opisthokonta; Metazoa; Eumetazoa; Bilateria; Protostomia; Ecdysozoa; Panarthropoda; Arthropoda; Mandibulata; Pancrustacea; Hexapoda; Insecta; Dicondylia; Pterygota; Neoptera; Endopterygota; Amphiesmenoptera; Lepidoptera; Glossata; Neolepidoptera; Heteroneura; Ditrysia; Obtectomera; Noctuoidea; Erebidae	Terrestrial
Anomala_cuprea_entomopoxvirus_gi_578887712_dbj_BAO49586.1	gi|578887712|dbj|BAO49586.1| DNA polymerase [Anomala cuprea entomopoxvirus]	Poxviridae	Metazoa	Eukaryota; Opisthokonta; Metazoa; Eumetazoa; Bilateria; Protostomia; Ecdysozoa; Panarthropoda; Arthropoda; Mandibulata; Pancrustacea; Hexapoda; Insecta; Dicondylia; Pterygota; Neoptera; Endopterygota; Amphiesmenoptera; Lepidoptera; Glossata; Neolepidoptera; Heteroneura; Ditrysia; Obtectomera; Noctuoidea; Erebidae	Terrestrial
Heliothis_virescens_ascovirus_3e_gi_134287157_ref_YP_001110854.1	gi|134287157|ref|YP_001110854.1| DNA polymerase [Heliothis virescens ascovirus 3e]	Ascoviridae	Metazoa	Eukaryota; Opisthokonta; Metazoa; Eumetazoa; Bilateria; Protostomia; Ecdysozoa; Panarthropoda; Arthropoda; Mandibulata; Pancrustacea; Hexapoda; Insecta; Dicondylia; Pterygota; Neoptera; Endopterygota; Amphiesmenoptera; Lepidoptera; Glossata; Neolepidoptera; Heteroneura; Ditrysia; Obtectomera; Noctuoidea; Noctuidae	Terrestrial
Spodoptera_frugiperda_ascovirus_1a_gi_115298503_ref_YP_762356.1	gi|115298503|ref|YP_762356.1| 125.8 kDa Delta DNA Polymerase [Spodoptera frugiperda ascovirus 1a]	Ascoviridae	Metazoa	Eukaryota; Opisthokonta; Metazoa; Eumetazoa; Bilateria; Protostomia; Ecdysozoa; Panarthropoda; Arthropoda; Mandibulata; Pancrustacea; Hexapoda; Insecta; Dicondylia; Pterygota; Neoptera; Endopterygota; Amphiesmenoptera; Lepidoptera; Glossata; Neolepidoptera; Heteroneura; Ditrysia; Obtectomera; Noctuoidea; Noctuidae; Amphipyrinae; Spodoptera	Terrestrial
Armadillidium_vulgare_iridescent_virus_YP_009046615.1	YP_009046615.1 delta DNA polymerase (B family) [Armadillidium vulgare iridescent virus]	Iridoviridae	Metazoa	Eukaryota; Opisthokonta; Metazoa; Eumetazoa; Bilateria; Protostomia; Ecdysozoa; Panarthropoda;Arthropoda; Mandibulata; Pancrustacea; Crustacea;Multicrustacea; Malacostraca; Eumalacostraca;Peracarida; Isopoda; Oniscidea; Armadillidiidae;Armadillidium	Terrestrial
Mythimna_separata_entomopoxvirus_gi_506497793_ref_YP_008003592.1	gi|506497793|ref|YP_008003592.1| DNA polymerase [Mythimna separata entomopoxvirus 'L']	Poxviridae	Metazoa	Eukaryota; Opisthokonta; Metazoa; Eumetazoa; Bilateria; Protostomia; Ecdysozoa; Panarthropoda;Arthropoda; Mandibulata; Pancrustacea; Hexapoda;Insecta; Dicondylia; Pterygota; Neoptera;Endopterygota; Amphiesmenoptera; Lepidoptera;Glossata; Neolepidoptera; Heteroneura; Ditrysia;Obtectomera; Noctuoidea; Noctuidae; Hadeninae;Mythimna	Terrestrial
Invertebrate_iridescent_virus_3_gi_109287998_ref_YP_654692.1	gi|109287998|ref|YP_654692.1| hypothetical protein MIV120R [Invertebrate iridescent virus 3]	Iridoviridae	Metazoa	Eukaryota; Opisthokonta; Metazoa; Eumetazoa; Bilateria; Protostomia; Ecdysozoa; Panarthropoda;Arthropoda; Mandibulata; Pancrustacea; Hexapoda;Insecta; Dicondylia; Pterygota; Neoptera;Endopterygota; Diptera; Nematocera; Culicomorpha;Culicoidea; Culicidae	Terrestrial	Host-associated (animal)
Invertebrate_iridescent_virus_6_gi_15078750_ref_NP_149500.1	gi|15078750|ref|NP_149500.1| 037L [Invertebrate iridescent virus 6]	Iridoviridae	Metazoa	Eukaryota; Opisthokonta; Metazoa; Eumetazoa; Bilateria; Protostomia; Ecdysozoa; Panarthropoda;Arthropoda; Mandibulata; Pancrustacea; Hexapoda;Insecta; Dicondylia; Pterygota; Neoptera;Endopterygota; Diptera; Nematocera; Culicomorpha;Culicoidea; Culicidae	Terrestrial	Host-associated (animal)
Melanoplus_sanguinipes_entomopoxvirus_gi_9631524_ref_NP_048107.1	gi|9631524|ref|NP_048107.1| ORF MSV036 putative DNA polymerase, Choristoneura biennis entomopox virus DPOL homolog (vaccinia E9L), similar to SW:P30319 [Melanoplus sanguinipes entomopoxvirus]	Poxviridae	Metazoa	Eukaryota; Opisthokonta; Metazoa; Eumetazoa; Bilateria; Protostomia; Ecdysozoa; Panarthropoda;Arthropoda; Mandibulata; Pancrustacea; Hexapoda;Insecta; Dicondylia; Pterygota; Neoptera;Polyneoptera; Orthoptera; Caelifera; Acrididea;Acridoidea; Acrididae	Terrestrial
Canarypox_virus_gi_40556059_ref_NP_955144.1	gi|40556059|ref|NP_955144.1| CNPV121 DNA polymerase [Canarypox virus]	Poxviridae	Metazoa	Eukaryota; Opisthokonta; Metazoa; Eumetazoa;Bilateria; Deuterostomia; Chordata; Craniata;Vertebrata; Gnathostomata; Teleostomi;Euteleostomi; Sarcopterygii; Dipnotetrapodomorpha;Tetrapoda; Amniota; Sauropsida; Sauria;Archelosauria; Archosauria; Dinosauria; Saurischia;Theropoda; Coelurosauria; Aves; Neognathae;Passeriformes; Passeroidea; Fringillidae;Carduelinae	Terrestrial
Frog_virus_3_gi_49237358_ref_YP_031639.1	gi|49237358|ref|YP_031639.1| DNA polymerase-like protein [Frog virus 3]	Iridoviridae	Metazoa	Eukaryota; Opisthokonta; Metazoa; Eumetazoa;Bilateria; Deuterostomia; Chordata; Craniata;Vertebrata; Gnathostomata; Teleostomi;Euteleostomi; Sarcopterygii; Dipnotetrapodomorpha;Tetrapoda; Amphibia; Batrachia	Terrestrial
Plasmodium_chabaudi_chabaudi_SCL98912.1	SCL98912.1 DNA polymerase delta catalytic subunit, putative [Plasmodium chabaudi chabaudi]	Apicomplexa	NA	NA	Terrestrial
Plasmodium_ovale_SCP03801.1	SCP03801.1 DNA polymerase delta catalytic subunit, putative [Plasmodium ovale]	Apicomplexa	NA	NA	Terrestrial
Plasmodium_reichenowi_SOV79759.1	SOV79759.1 DNA polymerase delta catalytic subunit [Plasmodium reichenowi]	Apicomplexa	NA	NA	Terrestrial
Plasmodium_sp._gorilla_clade_G2_XP_028538515.1	XP_028538515.1 DNA polymerase delta catalytic subunit [Plasmodium sp. gorilla clade G2]	Apicomplexa	NA	NA	Terrestrial
Plasmodium_vinckei_petteri_EUD69832.1	EUD69832.1 DNA polymerase delta catalytic subunit [Plasmodium vinckei petteri]	Apicomplexa	NA	NA	Terrestrial
Paraphysoderma_sedebokerense_KAI9138914.1	KAI9138914.1 DNA polymerase family B-domain-containing protein [Paraphysoderma sedebokerense]	Fungi	NA	NA	Terrestrial
Rhizophagus_clarus_GBB96059.1	GBB96059.1 hypothetical protein RclHR1_26760001 [Rhizophagus clarus]	Fungi	NA	NA	Terrestrial
Rhizophagus_clarus_GES80997.1	GES80997.1 DNA polymerase family B-domain-containing protein [Rhizophagus clarus]	Fungi	NA	NA	Terrestrial
Rhizophagus_irregularis_CAB5186435.1	CAB5186435.1 unnamed protein product [Rhizophagus irregularis]	Fungi	NA	NA	Terrestrial
Rhizophagus_irregularis_PKB96922.1	PKB96922.1 DNA/RNA polymerase [Rhizophagus irregularis]	Fungi	NA	NA	Terrestrial
Physcomitrium_patens_PNR27376.1	PNR27376.1 hypothetical protein PHYPA_029528 [Physcomitrium patens]	Streptophyta	NA	NA	Terrestrial
Physcomitrium_patens_PNR37427.1	PNR37427.1 hypothetical protein PHYPA_020536 [Physcomitrium patens]	Streptophyta	NA	NA	Terrestrial
Physcomitrium_patens_PNR39442.1	PNR39442.1 hypothetical protein PHYPA_019720 [Physcomitrium patens]	Streptophyta	NA	NA	Terrestrial
IMGVR_UViG_3300025634_000072_3300025634_Ga0208589_10005624	IMGVR_UViG_3300025634_000072|3300025634|Ga0208589_10005624	Unclassified	Unknown	Unknown	Terrestrial	Environmental; Terrestrial; Soil; Wetlands
IMGVR_UViG_3300003890_000051_3300003890_Ga0063162_101634610	IMGVR_UViG_3300003890_000051|3300003890|Ga0063162_101634610	Iridoviridae	Unknown	Unknown	Thermal springs	Environmental; Aquatic; Thermal springs; Hot (42-90C)
IMGVR_UViG_GVMAG-S-1017766-37_000001_3300025462_Ga0209120_10004791	IMGVR_UViG_GVMAG-S-1017766-37_000001|3300025462|Ga0209120_10004791	Mimiviridae	Unknown	Unknown	Thermal springs	Environmental; Aquatic; Thermal springs; Hot (42-90C)
IMGVR_UViG_3300005573_000082_3300005573_Ga0078972_100181424	IMGVR_UViG_3300005573_000082|3300005573|Ga0078972_100181424	Unclassified	Unknown	Unknown	Thermal springs	Environmental; Aquatic; Thermal springs; Hot (42-90C)
IMGVR_UViG_GVMAG-M-3300007072-7_000001_3300007072_Ga0073932_10079863	IMGVR_UViG_GVMAG-M-3300007072-7_000001|3300007072|Ga0073932_10079863	Unclassified	Unknown	Unknown	Thermal springs	Environmental; Aquatic; Thermal springs; Hot (42-90C)
bin376_PolB_Endo_4_scaffold_1101_c1_8	bin376_PolB_Endo_4_scaffold_1101_c1_8	YLC	Unknown	Unknown	Thermal springs	Host-associated metagenome (red algae)
bin403_PolB_Endo_2_scaffold_11002_c1_1	bin403_PolB_Endo_2_scaffold_11002_c1_1	YLC	Unknown	Unknown	Thermal springs	Host-associated metagenome (red algae)
bin403_PolB_Endo_3_scaffold_29250_c1_4	bin403_PolB_Endo_3_scaffold_29250_c1_4	YLC	Unknown	Unknown	Thermal springs	Host-associated metagenome (red algae)
bin421_PolB_Soil_4_scaffold_19765_c1_1	bin421_PolB_Soil_4_scaffold_19765_c1_1	YLC	Unknown	Unknown	Thermal springs	Host-associated metagenome (red algae)
bin750_PolB_Soil_1_scaffold_10943_c1_3	bin750_PolB_Soil_1_scaffold_10943_c1_3	YLC	Unknown	Unknown	Thermal springs	Host-associated metagenome (red algae)
bin750_PolB_Soil_2_scaffold_991_c1_16	bin750_PolB_Soil_2_scaffold_991_c1_16	YLC	Unknown	Unknown	Thermal springs	Host-associated metagenome (red algae)
bin757_PolB_Soil_3_scaffold_9723_c1_4	bin757_PolB_Soil_3_scaffold_9723_c1_4	YLC	Unknown	Unknown	Thermal springs	Host-associated metagenome (red algae)
bin763_PolB_Endo_1_scaffold_19452_c1_2	bin763_PolB_Endo_1_scaffold_19452_c1_2	YLC	Unknown	Unknown	Thermal springs	Host-associated metagenome (red algae)
bin763_PolB_Endo_2_scaffold_24663_c1_1	bin763_PolB_Endo_2_scaffold_24663_c1_1	YLC	Unknown	Unknown	Thermal springs	Host-associated metagenome (red algae)
bin763_PolB_Soil_2_scaffold_74067_c1_1	bin763_PolB_Soil_2_scaffold_74067_c1_1	YLC	Unknown	Unknown	Thermal springs	Host-associated metagenome (red algae)
bin787_PolB_Endo_1_scaffold_5509_c1_5	bin787_PolB_Endo_1_scaffold_5509_c1_5	YLC	Unknown	Unknown	Thermal springs	Host-associated metagenome (red algae)
bin787_PolB_Endo_1_scaffold_941_c1_3	bin787_PolB_Endo_1_scaffold_941_c1_3	YLC	Unknown	Unknown	Thermal springs	Host-associated metagenome (red algae)
bin795_PolB_Soil_3_scaffold_1803_c1_3	bin795_PolB_Soil_3_scaffold_1803_c1_3	YLC	Unknown	Unknown	Thermal springs	Host-associated metagenome (red algae)
bin800_PolB_Soil_3_scaffold_2537_c1_2	bin800_PolB_Soil_3_scaffold_2537_c1_2	YLC	Unknown	Unknown	Thermal springs	Host-associated metagenome (red algae)
bin800_PolB_Soil_3_scaffold_2537_c1_3	bin800_PolB_Soil_3_scaffold_2537_c1_3	YLC	Unknown	Unknown	Thermal springs	Host-associated metagenome (red algae)
bin800_PolB_Soil_4_scaffold_3146_c1_1	bin800_PolB_Soil_4_scaffold_3146_c1_1	YLC	Unknown	Unknown	Thermal springs	Host-associated metagenome (red algae)
bin800_PolB_Soil_4_scaffold_3146_c1_2	bin800_PolB_Soil_4_scaffold_3146_c1_2	YLC	Unknown	Unknown	Thermal springs	Host-associated metagenome (red algae)
bin932_PolB_Creek_2_scaffold_883_c1_8	bin932_PolB_Creek_2_scaffold_883_c1_8	YLC	Unknown	Unknown	Thermal springs	Host-associated metagenome (red algae)
bin932_PolB_Creek_3_scaffold_4859_c1_1	bin932_PolB_Creek_3_scaffold_4859_c1_1	YLC	Unknown	Unknown	Thermal springs	Host-associated metagenome (red algae)
bin979_PolB_Soil_1_scaffold_8778_c1_3	bin979_PolB_Soil_1_scaffold_8778_c1_3	YLC	Unknown	Unknown	Thermal springs	Host-associated metagenome (red algae)
bin979_PolB_Soil_2_scaffold_3495_c1_3	bin979_PolB_Soil_2_scaffold_3495_c1_3	YLC	Unknown	Unknown	Thermal springs	Host-associated metagenome (red algae)
Melbournevirus_YP_009094792.1	YP_009094792.1 conserved DNA polymerase delta catalytic subunit [Melbournevirus]	Marseilleviridae	Amoebozoa	Eukaryota; Amoebozoa; Discosea; Longamoebia; Centramoebida; Acanthamoebidae; Acanthamoeba	Unknown
Megavirus_avenue9_AFW16110.1	AFW16110.1 B-family DNA polymerase, partial [Megavirus avenue9]	Mimiviridae	Amoebozoa	Eukaryota; Amoebozoa; Discosea; Longamoebia; Centramoebida; Acanthamoebidae; Acanthamoeba	Unknown
Megavirus_feuillage_CRK54678.1	CRK54678.1 B-family DNA polymerase, partial [Megavirus feuillage]	Mimiviridae	Amoebozoa	Eukaryota; Amoebozoa; Discosea; Longamoebia; Centramoebida; Acanthamoebidae; Acanthamoeba	Unknown
Megavirus_montadette1_CRK54679.1	CRK54679.1 B-family DNA polymerase, partial [Megavirus montadette1]	Mimiviridae	Amoebozoa	Eukaryota; Amoebozoa; Discosea; Longamoebia; Centramoebida; Acanthamoebidae; Acanthamoeba	Unknown
Megavirus_potager_CRK54680.1	CRK54680.1 B-family DNA polymerase, partial [Megavirus potager]	Mimiviridae	Amoebozoa	Eukaryota; Amoebozoa; Discosea; Longamoebia; Centramoebida; Acanthamoebidae; Acanthamoeba	Unknown
Megavirus_T1_CRI62804.1	CRI62804.1 B-family DNA polymerase [Megavirus T1]	Mimiviridae	Amoebozoa	Eukaryota; Amoebozoa; Discosea; Longamoebia; Centramoebida; Acanthamoebidae; Acanthamoeba	Unknown
Megavirus_terrain_en_construction_CRK54682.1	CRK54682.1 B-family DNA polymerase, partial [Megavirus terrain_en_construction]	Mimiviridae	Amoebozoa	Eukaryota; Amoebozoa; Discosea; Longamoebia; Centramoebida; Acanthamoebidae; Acanthamoeba	Unknown
Megavirus_ursino_CRI62807.1	CRI62807.1 B-family DNA polymerase [Megavirus ursino]	Mimiviridae	Amoebozoa	Eukaryota; Amoebozoa; Discosea; Longamoebia; Centramoebida; Acanthamoebidae; Acanthamoeba	Unknown
Mimivirus_Bus_AFM52363.1	AFM52363.1 B-family DNA polymerase, partial [Mimivirus Bus]	Mimiviridae	Amoebozoa	Eukaryota; Amoebozoa; Discosea; Longamoebia; Centramoebida; Acanthamoebidae; Acanthamoeba	Unknown
Mimivirus_Cher_AFM52352.1	AFM52352.1 B-family DNA polymerase, partial [Mimivirus Cher]	Mimiviridae	Amoebozoa	Eukaryota; Amoebozoa; Discosea; Longamoebia; Centramoebida; Acanthamoebidae; Acanthamoeba	Unknown
Mimivirus_lactour_AFM52359.1	AFM52359.1 B-family DNA polymerase, partial [Mimivirus lactour]	Mimiviridae	Amoebozoa	Eukaryota; Amoebozoa; Discosea; Longamoebia; Centramoebida; Acanthamoebidae; Acanthamoeba	Unknown
Mimivirus_pointerouge1_AFM52353.1	AFM52353.1 B-family DNA polymerase [Mimivirus pointerouge1]	Mimiviridae	Amoebozoa	Eukaryota; Amoebozoa; Discosea; Longamoebia; Centramoebida; Acanthamoebidae; Acanthamoeba	Unknown
Cedratvirus_A11_YP_009329456.1	YP_009329456.1 DNA polymerase delta catalytic subunit [Cedratvirus A11]	Pithoviridae	Amoebozoa	Eukaryota; Amoebozoa; Discosea; Longamoebia; Centramoebida; Acanthamoebidae; Acanthamoeba	Unknown
Pacmanvirus_A23_YP_009361596.1	YP_009361596.1 DNA-directed DNA polymerase, family B [Pacmanvirus A23]	Asfarviridae	Amoebozoa	Eukaryota; Amoebozoa; Discosea; Longamoebia; Centramoebida; Acanthamoebidae; Acanthamoeba	Unknown
Faustovirus_QJX72591.1	QJX72591.1 DNA polymerase beta [Faustovirus]	Asfarviridae	Amoebozoa	Eukaryota; Amoebozoa; Tubulinea; Echinamoebida; Vermamoeba	Unknown
Faustovirus_QJX74102.1	QJX74102.1 hypothetical protein F-E9_348 [Faustovirus]	Asfarviridae	Amoebozoa	Eukaryota; Amoebozoa; Tubulinea; Echinamoebida; Vermamoeba	Unknown
Faustovirus_QKE50423.1	QKE50423.1 DNA polymerase beta [Faustovirus]	Asfarviridae	Amoebozoa	Eukaryota; Amoebozoa; Tubulinea; Echinamoebida; Vermamoeba	Unknown
Faustovirus_ST1_SME64977.1	SME64977.1 DNA polymerase type-B family [Faustovirus ST1]	Asfarviridae	Amoebozoa	Eukaryota; Amoebozoa; Tubulinea; Echinamoebida; Vermamoeba	Unknown
Orpheovirus_IHUMI-LCC2_YP_009448764.1	YP_009448764.1 DNA polymerase delta catalytic subunit [Orpheovirus IHUMI-LCC2]	Pithoviridae	Amoebozoa	Eukaryota; Amoebozoa; Tubulinea; Echinamoebida; Vermamoeba	Unknown
Molluscum_contagiosum_virus_subtype_1_gi_9628971_ref_NP_043990.1	gi|9628971|ref|NP_043990.1| MC039L [Molluscum contagiosum virus subtype 1]	Poxviridae	Metazoa	Eukaryota; Opisthokonta; Metazoa; Eumetazoa; Bilateria; Deuterostomia; Chordata; Craniata;Vertebrata; Gnathostomata; Teleostomi;Euteleostomi; Sarcopterygii; Dipnotetrapodomorpha;Tetrapoda; Amniota; Mammalia; Theria; Eutheria;Boreoeutheria; Euarchontoglires; Primates;Haplorrhini; Simiiformes; Catarrhini; Hominoidea;Hominidae; Homininae; Homo	Unknown
Hamiltosporidium_magnivora_TBU01234.1	TBU01234.1 DNA polymerase [Hamiltosporidium magnivora]	Fungi	NA	NA	Unknown
Hamiltosporidium_tvaerminnensis_TBU08811.1	TBU08811.1 DNA polymerase [Hamiltosporidium tvaerminnensis]	Fungi	NA	NA	Unknown
Dasosvirus_sp._AYV77594.1	AYV77594.1 MAG: DNA polymerase family B elongation subunit [Dasosvirus sp.]	Mimiviridae	Unknown	Unknown	Unknown
Mimivirus_reunion_QTF49234.1	QTF49234.1 B-family DNA polymerase [Mimivirus reunion]	Mimiviridae	Unknown	Unknown	Unknown	Marine
Mimivirus_sp._UAM96219.1	UAM96219.1 B-DNA polymerase [Mimivirus sp.]	Mimiviridae	Unknown	Unknown	Unknown
Mimivirus_sp._UAM96221.1	UAM96221.1 B-DNA polymerase [Mimivirus sp.]	Mimiviridae	Unknown	Unknown	Unknown
Mimivirus_sp._URM62152.1	URM62152.1 B family DNA polymerase [Mimivirus sp.]	Mimiviridae	Unknown	Unknown	Unknown
Mimivirus_sp._URM62153.1	URM62153.1 B family DNA polymerase [Mimivirus sp.]	Mimiviridae	Unknown	Unknown	Unknown
Mimivirus_sp._URM62154.1	URM62154.1 B family DNA polymerase [Mimivirus sp.]	Mimiviridae	Unknown	Unknown	Unknown
Courdo11_virus_AFM52349.1	AFM52349.1 B-family DNA polymerase, partial [Courdo11 virus]	Mimiviridae	Unknown	Unknown	Unknown
IMGVR_UViG_2716885049_000001_2716885049_2718201244	IMGVR_UViG_2716885049_000001|2716885049|2718201244	Unclassified	Unknown	Unknown	Unknown
IMGVR_UViG_GVMAG-M-3300017651-5_000001_3300017651_Ga0182742_100079510	IMGVR_UViG_GVMAG-M-3300017651-5_000001|3300017651|Ga0182742_100079510	Unclassified	Unknown	Unknown	Waste	Engineered; Solid waste; Mixed feedstock; Composting
Catovirus_CTV1_ARF09278.1	ARF09278.1 DNA polymerase family B elongation subunit [Catovirus CTV1]	Mimiviridae	Unknown	Unknown	Wastewater	wastewater treatment plant (WWTP)
Hokovirus_HKV1_ARF11096.1	ARF11096.1 DNA polymerase family B elongation subunit [Hokovirus HKV1]	Mimiviridae	Unknown	Unknown	Wastewater
Indivirus_ILV1_ARF09771.1	ARF09771.1 DNA polymerase family B elongation subunit [Indivirus ILV1]	Mimiviridae	Unknown	Unknown	Wastewater	wastewater treatment plant (WWTP)
Klosneuvirus_KNV1_ARF11832.1	ARF11832.1 DNA polymerase family B elongation subunit [Klosneuvirus KNV1]	Mimiviridae	Unknown	Unknown	Wastewater	wastewater treatment plant (WWTP)
IMGVR_UViG_GVMAG-M-3300005987-10_000001_3300005987_Ga0075158_100006923	IMGVR_UViG_GVMAG-M-3300005987-10_000001|3300005987|Ga0075158_100006923	Pithoviridae	Unknown	Unknown	Wastewater	Engineered; WWTP; Effluent; Algae cultivation tank

## Sheet: RNAPL
acession_tiplabel_newick	accession	Taxa_updated	Host	Host_lineage	Ecosystem	Ecosystem_full
Trichoplusia_ni_ascovirus_2c_gi_9204_116326728_796_gi_116326728_ref_YP_803265.1	gi|9204 116326728_796 gi|116326728|ref|YP_803265.1| DNA-dependent RNA polymerase [Trichoplusia ni ascovirus 2c] gi|116326796|ref|YP_803333.1| RNA polymerase II [Trichoplusia ni ascovirus 2c]	Ascoviridae	Metazoa	Eukaryota; Opisthokonta; Metazoa; Eumetazoa; Bilateria; Protostomia; Ecdysozoa; Panarthropoda; Arthropoda; Mandibulata; Pancrustacea; Hexapoda; Insecta; Dicondylia; Pterygota; Neoptera; Endopterygota; Amphiesmenoptera; Lepidoptera; Glossata; Neolepidoptera; Heteroneura; Ditrysia; Obtectomera; Noctuoidea	Terrestrial	Host-associated metagenome (animal)
Heliothis_virescens_ascovirus_3e_gi_9205_134287167_238_gi_134287167_ref_YP_001110864.1	gi|9205 134287167_238 gi|134287167|ref|YP_001110864.1| DNA-directed RNA polymerase [Heliothis virescens ascovirus 3e] gi|134287238|ref|YP_001110934.1| DNA-directed RNA polymerase b subunit [Heliothis virescens ascovirus 3e]	Ascoviridae	Metazoa	Eukaryota; Opisthokonta; Metazoa; Eumetazoa; Bilateria; Protostomia; Ecdysozoa; Panarthropoda; Arthropoda; Mandibulata; Pancrustacea; Hexapoda; Insecta; Dicondylia; Pterygota; Neoptera; Endopterygota; Amphiesmenoptera; Lepidoptera; Glossata; Neolepidoptera; Heteroneura; Ditrysia; Obtectomera; Noctuoidea; Noctuidae	Terrestrial	Host-associated metagenome (animal)
Spodoptera_frugiperda_ascovirus_1a_gi_9203_115298510_569_gi_115298510_ref_YP_762363.1	gi|9203 115298510_569 gi|115298510|ref|YP_762363.1| 98.4 kDA DNA-directed RNA polymerase [Spodoptera frugiperda ascovirus 1a] gi|115298569|ref|YP_762422.1| 52.2 kDa DNA-directed RNA polymerase II subunit 1 [Spodoptera frugiperda ascovirus 1a]	Ascoviridae	Metazoa	Eukaryota; Opisthokonta; Metazoa; Eumetazoa; Bilateria; Protostomia; Ecdysozoa; Panarthropoda; Arthropoda; Mandibulata; Pancrustacea; Hexapoda; Insecta; Dicondylia; Pterygota; Neoptera; Endopterygota; Amphiesmenoptera; Lepidoptera; Glossata; Neolepidoptera; Heteroneura; Ditrysia; Obtectomera; Noctuoidea; Noctuidae; Amphipyrinae; Spodoptera	Terrestrial
Pacmanvirus_S19_QYB17636.1	QYB17636.1 DNA-directed RNA polymerase subunit beta [Pacmanvirus S19]	Asfarviridae	Amoebozoa	Eukaryota; Amoebozoa; Discosea; Longamoebia; Centramoebida; Acanthamoebidae; Acanthamoeba	Sewage
Pacmanvirus_A23_YP_009361646.1	YP_009361646.1 DNA-directed RNA polymerase subunit 1 (Rpb1) [Pacmanvirus A23]	Asfarviridae	Amoebozoa	Eukaryota; Amoebozoa; Discosea; Longamoebia; Centramoebida; Acanthamoebidae; Acanthamoeba	Unknown
Faustovirus_AIB52040.1	AIB52040.1 DNA-directed RNA polymerase subunit 1 [Faustovirus]	Asfarviridae	Amoebozoa	Eukaryota; Amoebozoa; Tubulinea; Echinamoebida; Vermamoeba	Unknown
Faustovirus_QJX71068.1	QJX71068.1 hypothetical protein F-liban_320 [Faustovirus]	Asfarviridae	Amoebozoa	Eukaryota; Amoebozoa; Tubulinea; Echinamoebida; Vermamoeba	Unknown
Faustovirus_QJX74126.1	QJX74126.1 DNA-directed RNA polymerase subunit 1 [Faustovirus]	Asfarviridae	Amoebozoa	Eukaryota; Amoebozoa; Tubulinea; Echinamoebida; Vermamoeba	Unknown
Kaumoebavirus_QQV29362.1	QQV29362.1 DNA-directed RNA polymerase subunit [Kaumoebavirus]	Asfarviridae	Amoebozoa	Eukaryota; Amoebozoa; Tubulinea; Echinamoebida; Vermamoeba	Waste	sewage water
African_swine_fever_virus_gi_9628206_ref_NP_042792.1	gi|9628206|ref|NP_042792.1| RNA polymerase subunit 1 [African swine fever virus]	Asfarviridae	Metazoa	Eukaryota; Opisthokonta; Metazoa; Eumetazoa; Bilateria; Deuterostomia; Chordata; Craniata; Vertebrata; Gnathostomata; Teleostomi; Euteleostomi; Sarcopterygii; Dipnotetrapodomorpha; Tetrapoda; Amniota; Mammalia; Theria; Eutheria; Boreoeutheria; Laurasiatheria; Artiodactyla; Suina; Suidae; Sus	Terrestrial
African_swine_fever_virus_YP_009702997.1	YP_009702997.1 BA71V-NP1450L (g2L) [African swine fever virus]	Asfarviridae	Metazoa	Eukaryota; Opisthokonta; Metazoa; Eumetazoa; Bilateria; Deuterostomia; Chordata; Craniata; Vertebrata; Gnathostomata; Teleostomi; Euteleostomi; Sarcopterygii; Dipnotetrapodomorpha; Tetrapoda; Amniota; Mammalia; Theria; Eutheria; Boreoeutheria; Laurasiatheria; Artiodactyla; Suina; Suidae; Sus	Terrestrial
African_swine_fever_virus_YP_009927223.1	YP_009927223.1 hypothetical protein IM014_gp133 [African swine fever virus]	Asfarviridae	Metazoa	Eukaryota; Opisthokonta; Metazoa; Eumetazoa; Bilateria; Deuterostomia; Chordata; Craniata; Vertebrata; Gnathostomata; Teleostomi; Euteleostomi; Sarcopterygii; Dipnotetrapodomorpha; Tetrapoda; Amniota; Mammalia; Theria; Eutheria; Boreoeutheria; Laurasiatheria; Artiodactyla; Suina; Suidae; Sus	Terrestrial
IMGVR_UViG_3300042923_000934_3300042923_Ga0456365_0002546_15698_18700	IMGVR_UViG_3300042923_000934|3300042923|Ga0456365_0002546_15698_18700	Asfarviridae	Unknown	Unknown	Soil	Environmental; Terrestrial; Soil; Agricultural land
Paramecium_tetraurelia_CAI39063.1	CAI39063.1 DNA-directed RNA polymerase II largest subunit [Paramecium tetraurelia]	Ciliophora			Terrestrial
Emiliania_huxleyi_virus_86_gi_73852534_ref_YP_293818.1	gi|73852534|ref|YP_293818.1| putative DNA-dependent RNA polymerase II largest subunit [Emiliania huxleyi virus 86]	Coccolithoviridae	Haptophyta	Eukaryota; Haptista; Haptophyta; Prymnesiophyceae; Isochrysidales; Noelaerhabdaceae; Emiliania	Marine
Coemansia_sp._RSA_1285_KAJ2666266.1	KAJ2666266.1 DNA-directed RNA polymerase II core subunit rpo21, partial [Coemansia sp. RSA 1285]	Fungi			Soil
Coemansia_sp._RSA_1646_KAJ1663447.1	KAJ1663447.1 DNA-directed RNA polymerase II core subunit rpo21 [Coemansia sp. RSA 1646]	Fungi			Soil
Gaertneriomyces_sp._JEL0708_KAJ3181374.1	KAJ3181374.1 DNA-directed RNA polymerase II subunit rpb1 [Gaertneriomyces sp. JEL0708]	Fungi			Terrestrial
Singapore_grouper_iridovirus_gi_56692741_ref_YP_164199.1	gi|56692741|ref|YP_164199.1| DNA-dependent RNA polymerase II largest subunit [Singapore grouper iridovirus]	Iridoviridae	Metazoa	Eukaryota; Opisthokonta; Metazoa; Eumetazoa; Bilateria; Deuterostomia; Chordata; Craniata; Vertebrata; Gnathostomata; Teleostomi; Euteleostomi; Actinopterygii; Actinopteri; Neopterygii; Teleostei	Marine
Lymphocystis_disease_virus_-_isolate_China_gi_48843725_ref_YP_025105.1	gi|48843725|ref|YP_025105.1| DNA-dependent RNA polymerase beta subunit [Lymphocystis disease virus - isolate China]	Iridoviridae	Metazoa	Eukaryota; Opisthokonta; Metazoa; Eumetazoa; Bilateria; Deuterostomia; Chordata; Craniata;Vertebrata; Gnathostomata; Teleostomi;Euteleostomi; Actinopterygii; Actinopteri;Neopterygii; Teleostei; Osteoglossocephalai;Euteleosteomorpha; Neoteleostei; Eurypterygia;Ctenosquamata; Acanthomorphata; Euacanthomorphacea;Percomorphaceae; Carangaria; Pleuronectiformes;Pleuronectoidei; Paralichthyidae;Paralich…	Terrestrial	Host-associated metagenome (animal)
Infectious_spleen_and_kidney_necrosis_virus_gi_19881433_ref_NP_612250.1	gi|19881433|ref|NP_612250.1| ORF028L [Infectious spleen and kidney necrosis virus]	Iridoviridae	Metazoa	Eukaryota; Opisthokonta; Metazoa; Eumetazoa; Bilateria; Deuterostomia; Chordata; Craniata;Vertebrata; Gnathostomata; Teleostomi;Euteleostomi; Actinopterygii; Actinopteri;Neopterygii; Teleostei; Osteoglossocephalai;Euteleosteomorpha; Neoteleostei; Eurypterygia;Ctenosquamata; Acanthomorphata; Euacanthomorphacea;Percomorphaceae; Eupercaria; Centrarchiformes;Centrarchoidei; Sinipercidae;Siniperca a	Terrestrial	Host-associated (animal)
Wiseana_iridescent_virus_gi_339906153_ref_YP_004732950.1	gi|339906153|ref|YP_004732950.1| hypothetical protein WIV_gp167 [Wiseana iridescent virus]	Iridoviridae	Metazoa	Eukaryota; Opisthokonta; Metazoa; Eumetazoa; Bilateria; Protostomia; Ecdysozoa; Panarthropoda; Arthropoda; Mandibulata; Pancrustacea; Hexapoda; Insecta; Dicondylia; Pterygota; Neoptera; Endopterygota; Amphiesmenoptera; Lepidoptera; Glossata; Neolepidoptera; Exoporia; Hepialoidea; Hepialidae; Wiseana	Terrestrial
Invertebrate_iridescent_virus_3_gi_109287968_ref_YP_654662.1	gi|109287968|ref|YP_654662.1| hypothetical protein MIV090L [Invertebrate iridescent virus 3]	Iridoviridae	Metazoa	Eukaryota; Opisthokonta; Metazoa; Eumetazoa; Bilateria; Protostomia; Ecdysozoa; Panarthropoda;Arthropoda; Mandibulata; Pancrustacea; Hexapoda;Insecta; Dicondylia; Pterygota; Neoptera;Endopterygota; Diptera; Nematocera; Culicomorpha;Culicoidea; Culicidae	Terrestrial	Host-associated (animal)
Invertebrate_iridescent_virus_6_gi_15078888_ref_NP_149639.1	gi|15078888|ref|NP_149639.1| 176R [Invertebrate iridescent virus 6]	Iridoviridae	Metazoa	Eukaryota; Opisthokonta; Metazoa; Eumetazoa; Bilateria; Protostomia; Ecdysozoa; Panarthropoda;Arthropoda; Mandibulata; Pancrustacea; Hexapoda;Insecta; Dicondylia; Pterygota; Neoptera;Endopterygota; Diptera; Nematocera; Culicomorpha;Culicoidea; Culicidae	Terrestrial	Host-associated (animal)
Frog_virus_3_gi_49237305_ref_YP_031586.1	gi|49237305|ref|YP_031586.1| DNA-dependent RNA polymerase II largest sub-unit [Frog virus 3]	Iridoviridae	Metazoa	Eukaryota; Opisthokonta; Metazoa; Eumetazoa;Bilateria; Deuterostomia; Chordata; Craniata;Vertebrata; Gnathostomata; Teleostomi;Euteleostomi; Sarcopterygii; Dipnotetrapodomorpha;Tetrapoda; Amphibia; Batrachia	Terrestrial
carnivorous_sponge_associated_iridovirus_UUT40526.1	UUT40526.1 DNA-directed RNA polymerase II largest subunit [carnivorous sponge associated iridovirus]	Iridoviridae	Metazoa	Eukaryota; Opisthokonta; Metazoa; Porifera; Demospongiae; Heteroscleromorpha; Poecilosclerida; Cladorhizidae	Marine (deep sea)
Lausannevirus_gi_9209_327409563_562_gi_327409563_ref_YP_004346983.1	gi|9209 327409563_562 gi|327409563|ref|YP_004346983.1| DNA-directed RNA polymerase subunit alpha [Lausannevirus] gi|327409562|ref|YP_004346982.1| DNA-directed RNA polymerase subunit alpha [Lausannevirus]	Marseilleviridae	Amoebozoa	Eukaryota; Amoebozoa; Discosea; Longamoebia; Centramoebida; Acanthamoebidae; Acanthamoeba	Host-associated (protist)
Marseillevirus_gi_9206_284504088_085_gi_284504088_ref_YP_003406803.1	gi|9206 284504088_085 gi|284504088|ref|YP_003406803.1| DNA-directed RNA polymerase subunit alpha [Marseillevirus] gi|284504085|ref|YP_003406800.1| DNA-directed RNA polymerase subunit alpha [Marseillevirus]	Marseilleviridae	Amoebozoa	Eukaryota; Amoebozoa; Discosea; Longamoebia; Centramoebida; Acanthamoebidae; Acanthamoeba	Host-associated (protist)
IMGVR_UViG_3300003890_000093_3300003890_Ga0063162_100162336	IMGVR_UViG_3300003890_000093|3300003890|Ga0063162_100162336	Marseilleviridae	Unknown	Unknown	Thermal springs	Environmental; Aquatic; Thermal springs; Hot (42-90C)
Phaeocystis_globosa_virus_12T_gi_357289799_gb_AET73112.1	gi|357289799|gb|AET73112.1| RNA polymerase II largest subunit [Phaeocystis globosa virus 12T]	Mesomimiviridae	Haptophyta	Eukaryota; Haptista; Haptophyta; Prymnesiophyceae; Phaeocystales; Phaeocystaceae; Phaeocystis	Marine
Organic_Lake_phycodnavirus_1_gi_322510715_gb_ADX06029.1	gi|322510715|gb|ADX06029.1| putative DNA-directed RNA polymerase II [Organic Lake phycodnavirus 1]	Mesomimiviridae	Unknown	Unknown	Marine
Organic_Lake_phycodnavirus_2_gi_322511128_gb_ADX06441.1	gi|322511128|gb|ADX06441.1| putative DNA-dependent RNA polymerase II [Organic Lake phycodnavirus 2]	Mesomimiviridae	Unknown	Unknown	Marine
Giardia_intestinalis_ESU38511.1	ESU38511.1 DNA-directed RNA polymerase [Giardia intestinalis]	Metamonada			Host-associated (animal)
Streblomastix_strix_KAA6389256.1	KAA6389256.1 DNA-directed RNA polymerase II subunit RPB1, partial [Streblomastix strix]	Metamonada			Host-associated (animal)
Glossina_fuscipes_KAI9580973.1	KAI9580973.1 hypothetical protein GQX74_011115 [Glossina fuscipes]	Metazoa			Terrestrial
Tupanvirus_soda_lake_YP_010782156.1	YP_010782156.1 DNA-directed RNA polymerase subunit 1 [Tupanvirus soda lake]	Mimiviridae	Amoebozoa	Eukaryota; Amoebozoa; Discosea; Longamoebia; Centramoebida; Acanthamoebidae; Acanthamoeba	Alkaline lake
Cotonvirus_japonicus_YP_010841636.1	YP_010841636.1 DNA-directed RNA polymerase subunit 1 [Cotonvirus japonicus]	Mimiviridae	Amoebozoa	Eukaryota; Amoebozoa; Discosea; Longamoebia; Centramoebida; Acanthamoebidae; Acanthamoeba	Freshwater
Megavirus_baoshan_YP_010788984.1	YP_010788984.1 DNA-directed RNA polymerase subunit 1 [Megavirus baoshan]	Mimiviridae	Amoebozoa	Eukaryota; Amoebozoa; Discosea; Longamoebia; Centramoebida; Acanthamoebidae; Acanthamoeba	Freshwater	Freshwater
Powai_lake_megavirus_YP_010776243.1	YP_010776243.1 DNA-directed RNA polymerase subunit 1 [Powai lake megavirus]	Mimiviridae	Amoebozoa	Eukaryota; Amoebozoa; Discosea; Longamoebia; Centramoebida; Acanthamoebidae; Acanthamoeba	Freshwater
Acanthamoeba_castellanii_mamavirus_gi_351737659_gb_AEQ60694.1	gi|351737659|gb|AEQ60694.1| DNA directed RNA polymerase (II) subunit 1 [Acanthamoeba castellanii mamavirus]	Mimiviridae	Amoebozoa	Eukaryota; Amoebozoa; Discosea; Longamoebia; Centramoebida; Acanthamoebidae; Acanthamoeba	Host-associated (protist)	Host-associated (protist)
Acanthamoeba_polyphaga_mimivirus_gi_311977893_ref_YP_003987013.1	gi|311977893|ref|YP_003987013.1| DNA-directed RNA polymerase subunit 1 [Acanthamoeba polyphaga mimivirus]	Mimiviridae	Amoebozoa	Eukaryota; Amoebozoa; Discosea; Longamoebia; Centramoebida; Acanthamoebidae; Acanthamoeba	Host-associated (protist)
Acanthamoeba_polyphaga_moumouvirus_gi_441432235_ref_YP_007354277.1	gi|441432235|ref|YP_007354277.1| DNA directed RNA polymerase (II) subunit 1 [Acanthamoeba polyphaga moumouvirus]	Mimiviridae	Amoebozoa	Eukaryota; Amoebozoa; Discosea; Longamoebia; Centramoebida; Acanthamoebidae; Acanthamoeba	Host-associated (protist)
Megavirus_chiliensis_gi_350611173_gb_AEQ32617.1	gi|350611173|gb|AEQ32617.1| DNA-directed RNA polymerase subunit 1 [Megavirus chiliensis]	Mimiviridae	Amoebozoa	Eukaryota; Amoebozoa; Discosea; Longamoebia; Centramoebida; Acanthamoebidae; Acanthamoeba	Host-associated (protist)
Moumouvirus_maliensis_QGR53839.2_DNA-directed_RNA_polymerase_2_RPB1_	QGR53839.2 DNA-directed RNA polymerase 2 RPB1 [Moumouvirus maliensis]	Mimiviridae	Amoebozoa	Eukaryota; Amoebozoa; Discosea; Longamoebia; Centramoebida; Acanthamoebidae; Acanthamoeba	Host-associated (protist)
Tupanvirus_deep_ocean_YP_010780850.1	YP_010780850.1 dna-directed rna polymerase subunit 1 [Tupanvirus deep ocean]	Mimiviridae	Amoebozoa	Eukaryota; Amoebozoa; Discosea; Longamoebia; Centramoebida; Acanthamoebidae; Acanthamoeba	Marine (deep sea)
Saudi_moumouvirus_AQN68197.1	AQN68197.1 DNA directed RNA polymerase (II) subunit [Saudi moumouvirus]	Mimiviridae	Amoebozoa	Eukaryota; Amoebozoa; Discosea; Longamoebia; Centramoebida; Acanthamoebidae; Acanthamoeba	Sewage	Sewage
Megavirus_courdo7_AEX61495.1	AEX61495.1 DNA-directed RNA polymerase subunit 1 [Megavirus courdo7]	Mimiviridae	Amoebozoa	Eukaryota; Amoebozoa; Discosea; Longamoebia; Centramoebida; Acanthamoebidae; Acanthamoeba	Unknown
Fadolivirus_1_YP_010803459.1	YP_010803459.1 DNA-directed RNA polymerase subunit 1 [Fadolivirus 1]	Mimiviridae	Amoebozoa	Eukaryota; Amoebozoa; Tubulinea; Echinamoebida; Vermamoeba	Sewage
Moumouvirus_goulette_YP_010779683.1	YP_010779683.1 directed RNA polymerase (II) subunit 1 [Moumouvirus goulette]	Mimiviridae	Amoebozoa	Eukaryota; Amoebozoa; Tubulinea; Elardia; Euamoebida; Amoebidae	Freshwater
Mimiviridae_sp._ChoanoV1_QDY51984.1	QDY51984.1 RNA polymerase Rpb1, domain 5 [Mimiviridae sp. ChoanoV1]	Mimiviridae	Choanoflagellatea	Eukaryota; Opisthokonta; Choanoflagellatea	Host-associated (protist)
Bodo_saltans_virus_YP_010778295.1	YP_010778295.1 intein-containing DNA-dependent RNA polymerase 2 subunit Rpb1 precursor [Bodo saltans virus]	Mimiviridae	Euglenozoa	Eukaryota; Discoba; Euglenozoa; Kinetoplastea; Metakinetoplastina; Eubodonida; Bodonidae; Bodo	Marine
Bodo_saltans_virus_YP_010806469.1	YP_010806469.1 DNA-dependent RNA polymerase 2 subunit Rpb1 [Bodo saltans virus]	Mimiviridae	Euglenozoa	Eukaryota; Discoba; Euglenozoa; Kinetoplastea; Metakinetoplastina; Eubodonida; Bodonidae; Bodo	Marine
Hirudovirus_strain_Sangsue_AHA45350.1	AHA45350.1 DNA-directed RNA polymerase subunit 1 [Hirudovirus strain Sangsue]	Mimiviridae	Metazoa	Eukaryota; Opisthokonta; Metazoa; Eumetazoa; Bilateria; Protostomia; Spiralia; Lophotrochozoa; Annelida; Clitellata; Hirudinea; Hirudinida; Hirudiniformes; Hirudinidae; Hirudo	Freshwater
Cafeteria_roenbergensis_virus_BV-PW1_gi_310831358_ref_YP_003970001.1	gi|310831358|ref|YP_003970001.1| putative DNA-directed RNA polymerase subunit Rpb1 [Cafeteria roenbergensis virus BV-PW1]	Mimiviridae	Stramenopiles	Eukaryota; Sar; Stramenopiles; Bigyra; Opalozoa; Bicosoecida; Cafeteriaceae; Cafeteria	Marine
Megaviridae_environmental_sample_QFG73582.1	QFG73582.1 RNA polymerase Rpb1, domain 5 [Megaviridae environmental sample]	Mimiviridae	Unknown	Unknown	Freshwater
Megaviridae_environmental_sample_QFG74671.1	QFG74671.1 RNA polymerase Rpb1, domain 5 [Megaviridae environmental sample]	Mimiviridae	Unknown	Unknown	Freshwater
Megavirus_caiporensis_WBF70891.1	WBF70891.1 DNA-directed RNA polymerase subunit 1 [Megavirus caiporensis]	Mimiviridae	Unknown	Unknown	Host-associated (protist)
Mimivirus_reunion_QTF49422.1	QTF49422.1 DNA-directed RNA polymerase 28II29 subunit 1 [Mimivirus reunion]	Mimiviridae	Unknown	Unknown	Marine	Marine
Mimivirus_LCMiAC01_QBK88902.1	QBK88902.1 MAG: DNA-directed RNA polymerase subunit alpha, partial [Mimivirus LCMiAC01]	Mimiviridae	Unknown	Unknown	Marine (hydrothermal vent)	Hydrothermal vent
Mimivirus_LCMiAC02_QBK89339.1	QBK89339.1 MAG: RNA polymerase Rpb1, domain 5 [Mimivirus LCMiAC02]	Mimiviridae	Unknown	Unknown	Marine (hydrothermal vent)	Hydrothermal vent
Edafosvirus_sp._AYV78679.1	AYV78679.1 MAG: DNA-directed RNA polymerase subunit alpha [Edafosvirus sp.]	Mimiviridae	Unknown	Unknown	Soil
Faunusvirus_sp._AYV79578.1	AYV79578.1 MAG: DNA-directed RNA polymerase subunit alpha [Faunusvirus sp.]	Mimiviridae	Unknown	Unknown	Soil
Gaeavirus_sp._AYV80374.1	AYV80374.1 MAG: DNA-directed RNA polymerase subunit alpha, partial [Gaeavirus sp.]	Mimiviridae	Unknown	Unknown	Soil
Harvfovirus_sp._AYV80855.1	AYV80855.1 MAG: DNA-directed RNA polymerase subunit alpha [Harvfovirus sp.]	Mimiviridae	Unknown	Unknown	Soil
Satyrvirus_sp._AYV85739.1	AYV85739.1 MAG: dna-directed rna polymerase subunit 1 [Satyrvirus sp.]	Mimiviridae	Unknown	Unknown	Soil
Satyrvirus_sp._AYV85740.1	AYV85740.1 MAG: dna-directed rna polymerase subunit 1 [Satyrvirus sp.]	Mimiviridae	Unknown	Unknown	Soil
Terrestrivirus_sp._AYV76162.1	AYV76162.1 MAG: DNA-directed RNA polymerase subunit alpha [Terrestrivirus sp.]	Mimiviridae	Unknown	Unknown	Soil	Soil
Bandra_megavirus_AUV58315.1	AUV58315.1 DNA-directed RNA polymerase subunit 1 [Bandra megavirus]	Mimiviridae	Unknown	Unknown	Wastewater
Catovirus_CTV1_ARF09013.1	ARF09013.1 DNA-directed RNA polymerase subunit alpha [Catovirus CTV1]	Mimiviridae	Unknown	Unknown	Wastewater	wastewater treatment plant (WWTP)
Cedratvirus_A11_YP_009328993.1	YP_009328993.1 DNA-directed RNA polymerase RPB1 (domain 5) [Cedratvirus A11]	Mimiviridae	Unknown	Unknown	Wastewater	wastewater treatment plant (WWTP)
Cedratvirus_A11_YP_009329150.1	YP_009329150.1 DNA-directed RNA polymerase subunit RPB1 [Cedratvirus A11]	Mimiviridae	Unknown	Unknown	Wastewater	wastewater treatment plant (WWTP)
Hokovirus_HKV1_ARF10760.1	ARF10760.1 DNA-directed RNA polymerase subunit alpha [Hokovirus HKV1]	Mimiviridae	Unknown	Unknown	Wastewater
IMGVR_UViG_3300020057_000404_3300020057_Ga0163151_10000006335	IMGVR_UViG_3300020057_000404|3300020057|Ga0163151_10000006335	Mimiviridae	Unknown	Unknown	Freshwater	Environmental; Aquatic; Freshwater; Lake
IMGVR_UViG_GVMAG-S-3300009084-161_000001_3300009084_Ga0105046_1000014327	IMGVR_UViG_GVMAG-S-3300009084-161_000001|3300009084|Ga0105046_1000014327	Mimiviridae	Unknown	Unknown	Freshwater	Environmental; Aquatic; Freshwater; Ice
IMGVR_UViG_3300037312_001161_3300037312_Ga0395899_0000120_24409_26430	IMGVR_UViG_3300037312_001161|3300037312|Ga0395899_0000120_24409_26430	Mimiviridae	Unknown	Unknown	Host-associated (plant)	Host-associated; Plants; Roots; Rhizosphere
IMGVR_UViG_3300037245_003778_3300037245_Ga0392328_0000115_43917_48200	IMGVR_UViG_3300037245_003778|3300037245|Ga0392328_0000115_43917_48200	Mimiviridae	Unknown	Unknown	Marine	Environmental; Aquatic; Marine; Oceanic
IMGVR_UViG_3300001546_000004_3300001546_JGI12659J15293_1000000438	IMGVR_UViG_3300001546_000004|3300001546|JGI12659J15293_1000000438	Mimiviridae	Unknown	Unknown	Soil	Environmental; Terrestrial; Soil; Boreal forest/Taiga
IMGVR_UViG_GVMAG-S-1017766-37_000001_3300025462_Ga0209120_10015341	IMGVR_UViG_GVMAG-S-1017766-37_000001|3300025462|Ga0209120_10015341	Mimiviridae	Unknown	Unknown	Thermal springs	Environmental; Aquatic; Thermal springs; Hot (42-90C)
IMGVR_UViG_GVMAG-S-3300005286-75_000001_3300005286_Ga0065721_100505637	IMGVR_UViG_GVMAG-S-3300005286-75_000001|3300005286|Ga0065721_100505637	Mimiviridae	Unknown	Unknown	Waste	Engineered; Solid waste; Grass; Composting
Pandoravirus_aubagnensis_UMO79475.1	UMO79475.1 RNA polymerase rbp1 [Pandoravirus aubagnensis]	Pandoraviridae	Amoebozoa	Eukaryota; Amoebozoa; Discosea; Longamoebia; Centramoebida; Acanthamoebidae; Acanthamoeba	Freshwater
Pandoravirus_dulcis_gi_526119044_ref_YP_008318947.1	gi|526119044|ref|YP_008318947.1| DNA-directed RNA polymerase II subunit RPB 1 [Pandoravirus dulcis]	Pandoraviridae	Amoebozoa	Eukaryota; Amoebozoa; Discosea; Longamoebia; Centramoebida; Acanthamoebidae; Acanthamoeba	Freshwater
Pandoravirus_japonicus_BCU03527.1	BCU03527.1 RNA polymerase rbp1 [Pandoravirus japonicus]	Pandoraviridae	Amoebozoa	Eukaryota; Amoebozoa; Discosea; Longamoebia; Centramoebida; Acanthamoebidae; Acanthamoeba	Freshwater
Pandoravirus_neocaledonia_YP_009481813.1	YP_009481813.1 RNA polymerase rbp1 [Pandoravirus neocaledonia]	Pandoraviridae	Amoebozoa	Eukaryota; Amoebozoa; Discosea; Longamoebia; Centramoebida; Acanthamoebidae; Acanthamoeba	Freshwater
Pandoravirus_salinus_gi_516306301_gb_AGO85880.1	gi|516306301|gb|AGO85880.1| DNA-directed RNA polymerase II subunit RPB1 [Pandoravirus salinus]	Pandoraviridae	Amoebozoa	Eukaryota; Amoebozoa; Discosea; Longamoebia; Centramoebida; Acanthamoebidae; Acanthamoeba	Sediment
Pandoravirus_belohorizontensis_UMO78930.1	UMO78930.1 RNA polymerase rbp1 [Pandoravirus belohorizontensis]	Pandoraviridae	Amoebozoa	Eukaryota; Amoebozoa; Discosea; Longamoebia; Centramoebida; Acanthamoebidae; Acanthamoeba	Soil
Pandoravirus_celtis_QBZ80839.1	QBZ80839.1 RNA polymerase largest subunit domain containing protein [Pandoravirus celtis]	Pandoraviridae	Amoebozoa	Eukaryota; Amoebozoa; Discosea; Longamoebia; Centramoebida; Acanthamoebidae; Acanthamoeba	Soil
Pandoravirus_inopinatum_YP_009120491.1	YP_009120491.1 DNA-directed RNA polymerase II subunit RPB1 [Pandoravirus inopinatum]	Pandoraviridae	Amoebozoa	Eukaryota; Amoebozoa; Discosea; Longamoebia; Centramoebida; Acanthamoebidae; Acanthamoeba	Soil
Pandoravirus_kuranda_WBR14357.1	WBR14357.1 DNA-directed RNA polymerase ii subunit rpb 1 [Pandoravirus kuranda]	Pandoraviridae	Amoebozoa	Eukaryota; Amoebozoa; Discosea; Longamoebia; Centramoebida; Acanthamoebidae; Acanthamoeba	Soil
Pandoravirus_massiliensis_UDO47833.1_DNA-directed_RNA_polymerase_II_subunit_RPB.1	UDO47833.1 DNA-directed RNA polymerase II subunit RPB.1 [Pandoravirus massiliensis]	Pandoraviridae	Amoebozoa	Eukaryota; Amoebozoa; Discosea; Longamoebia; Centramoebida; Acanthamoebidae; Acanthamoeba	Soil
Pandoravirus_quercus_YP_009482930.1	YP_009482930.1 RNA polymerase rbp1 [Pandoravirus quercus]	Pandoraviridae	Amoebozoa	Eukaryota; Amoebozoa; Discosea; Longamoebia; Centramoebida; Acanthamoebidae; Acanthamoeba	Soil
IMGVR_UViG_3300018080_008238_3300018080_Ga0180433_100034043	IMGVR_UViG_3300018080_008238|3300018080|Ga0180433_100034043	Phycodnaviridae	Unknown	Unknown	Alkaline lake	Environmental; Aquatic; Non-marine Saline and Alkaline; Hypersaline
IMGVR_UViG_3300003892_000009_3300003892_Ga0063012_100035678	IMGVR_UViG_3300003892_000009|3300003892|Ga0063012_100035678	Phycodnaviridae	Unknown	Unknown	Thermal springs	Environmental; Aquatic; Thermal springs; Hot (42-90C)
Brazilian_cedratvirus_IHUMI_SPN79224.1	SPN79224.1 DNA-directed RNA polymerase RPB1 (domain 5) [Brazilian cedratvirus IHUMI]	Pithoviridae	Amoebozoa	Eukaryota; Amoebozoa; Discosea; Longamoebia; Centramoebida; Acanthamoebidae; Acanthamoeba	Freshwater
Brazilian_cedratvirus_IHUMI_SPN79531.1	SPN79531.1 DNA-directed RNA polymerase subunit RPB1 [Brazilian cedratvirus IHUMI]	Pithoviridae	Amoebozoa	Eukaryota; Amoebozoa; Discosea; Longamoebia; Centramoebida; Acanthamoebidae; Acanthamoeba	Freshwater
Cedratvirus_lausannensis_SOB74287.1	SOB74287.1 DNA-directed RNA polymerase subunit RPB1 [Cedratvirus lausannensis]	Pithoviridae	Amoebozoa	Eukaryota; Amoebozoa; Discosea; Longamoebia; Centramoebida; Acanthamoebidae; Acanthamoeba	Freshwater
Cedratvirus_N38_QNH72582.1	QNH72582.1 DNA-directed RNA polymerase subunit 1 [Cedratvirus N38]	Pithoviridae	Amoebozoa	Eukaryota; Amoebozoa; Discosea; Longamoebia; Centramoebida; Acanthamoebidae; Acanthamoeba	Freshwater
Cedratvirus_Zaza_IHUMI_SPN78884.1	SPN78884.1 DNA-directed RNA polymerase RPB1 (domain 5) [Cedratvirus Zaza IHUMI]	Pithoviridae	Amoebozoa	Eukaryota; Amoebozoa; Discosea; Longamoebia; Centramoebida; Acanthamoebidae; Acanthamoeba	Freshwater
Pithovirus_sibericum_gi_9215_585299695_479_gi_585299695_ref_YP_009001268.1	YP_009001052.1 DNA-directed RNA polymerase RPB1 [Pithovirus sibericum]	Pithoviridae	Amoebozoa	Eukaryota; Amoebozoa; Discosea; Longamoebia; Centramoebida; Acanthamoebidae; Acanthamoeba	Soil (permafrost)
Pithovirus_sibericum_YP_009001052.1	YP_009001268.1 DNA-directed RNA polymerase subunit RPB1 [Pithovirus sibericum]	Pithoviridae	Amoebozoa	Eukaryota; Amoebozoa; Discosea; Longamoebia; Centramoebida; Acanthamoebidae; Acanthamoeba	Soil (permafrost)
Pithovirus_sibericum_YP_009001268.1	gi|9215 585299695_479 gi|585299695|ref|YP_009001268.1| DNA-directed RNA polymerase subunit RPB1 [Pithovirus sibericum] gi|585299479|ref|YP_009001052.1| DNA-directed RNA polymerase RPB1 [Pithovirus sibericum]	Pithoviridae	Amoebozoa	Eukaryota; Amoebozoa; Discosea; Longamoebia; Centramoebida; Acanthamoebidae; Acanthamoeba	Soil (permafrost)
Cedratvirus_kamchatka_QIN54183.1	QIN54183.1 DNA-directed RNA polymerase RPB1 (domain 5) [Cedratvirus kamchatka]	Pithoviridae	Amoebozoa	Eukaryota; Amoebozoa; Discosea; Longamoebia; Centramoebida; Acanthamoebidae; Acanthamoeba	Soil (volcanic)
Cedratvirus_kamchatka_QIN54377.1	QIN54377.1 DNA-directed RNA polymerase RPB1 [Cedratvirus kamchatka]	Pithoviridae	Amoebozoa	Eukaryota; Amoebozoa; Discosea; Longamoebia; Centramoebida; Acanthamoebidae; Acanthamoeba	Soil (volcanic)
Pithovirus_LCDPAC01_QBK84745.1	QBK84745.1 MAG: DNA-directed RNA polymerase subunit alpha, partial [Pithovirus LCDPAC01]	Pithoviridae	Unknown	Unknown	Marine (hydrothermal vent)
Pithovirus_LCPAC101_QBK90049.1	QBK90049.1 MAG: DNA-directed RNA polymerase subunit alpha [Pithovirus LCPAC101]	Pithoviridae	Unknown	Unknown	Marine (hydrothermal vent)
Pithovirus_LCPAC103_QBK90436.1	QBK90436.1 MAG: DNA-directed RNA polymerase subunit alpha [Pithovirus LCPAC103]	Pithoviridae	Unknown	Unknown	Marine (hydrothermal vent)
Pithovirus_LCPAC104_QBK90558.1	QBK90558.1 MAG: DNA-directed RNA polymerase subunit alpha [Pithovirus LCPAC104]	Pithoviridae	Unknown	Unknown	Marine (hydrothermal vent)
Pithovirus_LCPAC104_QBK90642.1	QBK90642.1 MAG: DNA-directed RNA polymerase subunit alpha [Pithovirus LCPAC104]	Pithoviridae	Unknown	Unknown	Marine (hydrothermal vent)
Pithovirus_LCPAC302_QBK91524.1	QBK91524.1 MAG: DNA-directed RNA polymerase subunit alpha [Pithovirus LCPAC302]	Pithoviridae	Unknown	Unknown	Marine (hydrothermal vent)
Pithovirus_LCPAC302_QBK91525.1	QBK91525.1 MAG: DNA-directed RNA polymerase subunit alpha [Pithovirus LCPAC302]	Pithoviridae	Unknown	Unknown	Marine (hydrothermal vent)
Pithovirus_LCPAC302_QBK91665.1	QBK91665.1 MAG: DNA-directed RNA polymerase subunit alpha [Pithovirus LCPAC302]	Pithoviridae	Unknown	Unknown	Marine (hydrothermal vent)
Solivirus_sp._AYV85966.1	AYV85966.1 MAG: DNA-directed RNA polymerase subunit RPB1 [Solivirus sp.]	Pithoviridae	Unknown	Unknown	Soil
Pithovirus_sp._LC8_CZF87555.1	CZF87555.1 DNA polymerase B, partial [Pithovirus sp. LC8]	Pithoviridae	Unknown	Unknown	Unknown
Orf_virus_gi_41057119_ref_NP_957833.1	gi|41057119|ref|NP_957833.1| ORF056 RNA polymerase subunit RPO147 [Orf virus]	Poxviridae	Metazoa	Eukaryota; Opisthokonta; Metazoa; Eumetazoa; Bilateria; Deuterostomia; Chordata; Craniata;Vertebrata; Gnathostomata; Teleostomi;Euteleostomi; Sarcopterygii; Dipnotetrapodomorpha;Tetrapoda; Amniota; Mammalia; Theria; Eutheria;Boreoeutheria	Terrestrial
Vaccinia_virus_gi_66275895_ref_YP_232980.1	gi|66275895|ref|YP_232980.1| DNA-dependent RNA polymerase subunit rpo147 [Vaccinia virus]	Poxviridae	Metazoa	Eukaryota; Opisthokonta; Metazoa; Eumetazoa; Bilateria; Deuterostomia; Chordata; Craniata;Vertebrata; Gnathostomata; Teleostomi;Euteleostomi; Sarcopterygii; Dipnotetrapodomorpha;Tetrapoda; Amniota; Mammalia; Theria; Eutheria;Boreoeutheria	Terrestrial
Squirrelpox_virus_gi_549059672_emb_CCD83246.1	gi|549059672|emb|CCD83246.1| DNA-dependent RNA polymerase subunit rpo147 [Squirrelpox virus]	Poxviridae	Metazoa	Eukaryota; Opisthokonta; Metazoa; Eumetazoa; Bilateria; Deuterostomia; Chordata; Craniata;Vertebrata; Gnathostomata; Teleostomi;Euteleostomi; Sarcopterygii; Dipnotetrapodomorpha;Tetrapoda; Amniota; Mammalia; Theria; Eutheria;Boreoeutheria; Euarchontoglires; Glires; Rodentia;Sciuromorpha; Sciuridae; Sciurinae;Sciurini	Terrestrial
Myxoma_virus_gi_9633704_ref_NP_051782.1	gi|9633704|ref|NP_051782.1| m68R [Myxoma virus]	Poxviridae	Metazoa	Eukaryota; Opisthokonta; Metazoa; Eumetazoa; Bilateria; Deuterostomia; Chordata; Craniata;Vertebrata; Gnathostomata; Teleostomi;Euteleostomi; Sarcopterygii; Dipnotetrapodomorpha;Tetrapoda; Amniota; Mammalia; Theria; Eutheria;Boreoeutheria; Euarchontoglires; Glires;Lagomorpha; Leporidae	Terrestrial
Yaba-like_disease_virus_gi_12085054_ref_NP_073456.1	gi|12085054|ref|NP_073456.1| 71R protein [Yaba-like disease virus]	Poxviridae	Metazoa	Eukaryota; Opisthokonta; Metazoa; Eumetazoa; Bilateria; Deuterostomia; Chordata; Craniata;Vertebrata; Gnathostomata; Teleostomi;Euteleostomi; Sarcopterygii; Dipnotetrapodomorpha;Tetrapoda; Amniota; Mammalia; Theria; Eutheria;Boreoeutheria; Euarchontoglires; Primates;Haplorrhini	Terrestrial
Molluscum_contagiosum_virus_subtype_1_gi_9629011_ref_NP_044030.1	gi|9629011|ref|NP_044030.1| MC079R [Molluscum contagiosum virus subtype 1]	Poxviridae	Metazoa	Eukaryota; Opisthokonta; Metazoa; Eumetazoa; Bilateria; Deuterostomia; Chordata; Craniata;Vertebrata; Gnathostomata; Teleostomi;Euteleostomi; Sarcopterygii; Dipnotetrapodomorpha;Tetrapoda; Amniota; Mammalia; Theria; Eutheria;Boreoeutheria; Euarchontoglires; Primates;Haplorrhini; Simiiformes; Catarrhini; Hominoidea;Hominidae; Homininae; Homo	Unknown
Nile_crocodilepox_virus_gi_115531763_ref_YP_784289.1	gi|115531763|ref|YP_784289.1| RNA polymerase subunit RPO147 [Nile crocodilepox virus]	Poxviridae	Metazoa	Eukaryota; Opisthokonta; Metazoa; Eumetazoa; Bilateria; Deuterostomia; Chordata; Craniata;Vertebrata; Gnathostomata; Teleostomi;Euteleostomi; Sarcopterygii; Dipnotetrapodomorpha;Tetrapoda; Amniota; Sauropsida; Sauria;Archelosauria; Archosauria; Crocodylia;Longirostres; Crocodylidae;Crocodylus	Terrestrial
Amsacta_moorei_entomopoxvirus_gi_9964535_ref_NP_065003.1	gi|9964535|ref|NP_065003.1| putative RNA polymerase largest subunit [Amsacta moorei entomopoxvirus 'L']	Poxviridae	Metazoa	Eukaryota; Opisthokonta; Metazoa; Eumetazoa; Bilateria; Protostomia; Ecdysozoa; Panarthropoda; Arthropoda; Mandibulata; Pancrustacea; Hexapoda; Insecta; Dicondylia; Pterygota; Neoptera; Endopterygota; Amphiesmenoptera; Lepidoptera; Glossata; Neolepidoptera; Heteroneura; Ditrysia; Obtectomera; Noctuoidea; Erebidae	Terrestrial
Anomala_cuprea_entomopoxvirus_gi_578887716_dbj_BAO49590.1	gi|578887716|dbj|BAO49590.1| putative RNA polymerase largest subunit [Anomala cuprea entomopoxvirus]	Poxviridae	Metazoa	Eukaryota; Opisthokonta; Metazoa; Eumetazoa; Bilateria; Protostomia; Ecdysozoa; Panarthropoda; Arthropoda; Mandibulata; Pancrustacea; Hexapoda; Insecta; Dicondylia; Pterygota; Neoptera; Endopterygota; Amphiesmenoptera; Lepidoptera; Glossata; Neolepidoptera; Heteroneura; Ditrysia; Obtectomera; Noctuoidea; Erebidae	Terrestrial
Mythimna_separata_entomopoxvirus_gi_506497962_ref_YP_008003761.1	gi|506497962|ref|YP_008003761.1| RNA polymerase RPO147 [Mythimna separata entomopoxvirus 'L']	Poxviridae	Metazoa	Eukaryota; Opisthokonta; Metazoa; Eumetazoa; Bilateria; Protostomia; Ecdysozoa; Panarthropoda;Arthropoda; Mandibulata; Pancrustacea; Hexapoda;Insecta; Dicondylia; Pterygota; Neoptera;Endopterygota; Amphiesmenoptera; Lepidoptera;Glossata; Neolepidoptera; Heteroneura; Ditrysia;Obtectomera; Noctuoidea; Noctuidae; Hadeninae;Mythimna	Terrestrial
Melanoplus_sanguinipes_entomopoxvirus_gi_9631519_ref_NP_048113.1	gi|9631519|ref|NP_048113.1| ORF MSV043 putative RNA polymerase largest subunit RPO147 homolog (vaccinia J6R), similar to SW:P20504 [Melanoplus sanguinipes entomopoxvirus]	Poxviridae	Metazoa	Eukaryota; Opisthokonta; Metazoa; Eumetazoa; Bilateria; Protostomia; Ecdysozoa; Panarthropoda;Arthropoda; Mandibulata; Pancrustacea; Hexapoda;Insecta; Dicondylia; Pterygota; Neoptera;Polyneoptera; Orthoptera; Caelifera; Acrididea;Acridoidea; Acrididae	Terrestrial
Canarypox_virus_gi_40556120_ref_NP_955205.1	gi|40556120|ref|NP_955205.1| CNPV182 RNA polymerase subunit RPO147 [Canarypox virus]	Poxviridae	Metazoa	Eukaryota; Opisthokonta; Metazoa; Eumetazoa;Bilateria; Deuterostomia; Chordata; Craniata;Vertebrata; Gnathostomata; Teleostomi;Euteleostomi; Sarcopterygii; Dipnotetrapodomorpha;Tetrapoda; Amniota; Sauropsida; Sauria;Archelosauria; Archosauria; Dinosauria; Saurischia;Theropoda; Coelurosauria; Aves; Neognathae;Passeriformes; Passeroidea; Fringillidae;Carduelinae	Terrestrial
Pythium_oligandrum_TMW63060.1	TMW63060.1 hypothetical protein Poli38472_005678 [Pythium oligandrum]	Stramenopiles			Terrestrial
Yasminevirus_sp._GU-2018_VBB18353.1	VBB18353.1 DNA-directed RNA polymerase II subunit 1-like [Yasminevirus sp. GU-2018]	Unclassified	Amoebozoa	Eukaryota; Amoebozoa; Tubulinea; Echinamoebida; Vermamoeba	Sewage
uncultured_virus_CAH6418521.1	CAH6419044.1 DNA-directed RNA polymerase subunit RPB1 [uncultured virus]	Unclassified	Unknown	Unknown	Soil (permafrost)
uncultured_virus_CAH6419044.1	CAI2358560.1 DNA-directed RNA polymerase subunit RPB1 [uncultured virus]	Unclassified	Unknown	Unknown	Soil (permafrost)
uncultured_virus_CAH6420932.1	CAH6418521.1 DNA-directed RNA polymerase subunit RPB1, partial [uncultured virus]	Unclassified	Unknown	Unknown	Soil (permafrost)
uncultured_virus_CAI2358560.1	CAH6420932.1 DNA-directed RNA polymerase subunit RPB1, partial [uncultured virus]	Unclassified	Unknown	Unknown	Soil (permafrost)
IMGVR_UViG_GVMAG-M-3300017971-41_000001_3300017971_Ga0180438_1000198024	IMGVR_UViG_GVMAG-M-3300017971-41_000001|3300017971|Ga0180438_1000198024	Unclassified	Unknown	Unknown	Alkaline lake	Environmental; Aquatic; Non-marine Saline and Alkaline; Hypersaline
IMGVR_UViG_GVMAG-S-3300005613-91_000001_3300005613_Ga0074649_10059503	IMGVR_UViG_GVMAG-S-3300005613-91_000001|3300005613|Ga0074649_10059503	Unclassified	Unknown	Unknown	Alkaline lake	Environmental; Aquatic; Non-marine Saline and Alkaline; Saline
IMGVR_UViG_GVMAG-S-3300005613-91_000001_3300005613_Ga0074649_10114734	IMGVR_UViG_GVMAG-S-3300005613-91_000001|3300005613|Ga0074649_10114734	Unclassified	Unknown	Unknown	Alkaline lake	Environmental; Aquatic; Non-marine Saline and Alkaline; Saline
IMGVR_UViG_3300010219_000001_3300010219_Ga0136220_100002837	IMGVR_UViG_3300010219_000001|3300010219|Ga0136220_100002837	Unclassified	Unknown	Unknown	Engineered	Engineered; Lab enrichment;
IMGVR_UViG_3300024996_000001_3300024996_Ga0209916_1000019165	IMGVR_UViG_3300024996_000001|3300024996|Ga0209916_1000019165	Unclassified	Unknown	Unknown	Engineered	Engineered; Bioreactor; Thiocyanate-remediating; Anaerobic-Aerobic
IMGVR_UViG_3300024996_000001_3300024996_Ga0209916_1000019170	IMGVR_UViG_3300024996_000001|3300024996|Ga0209916_1000019170	Unclassified	Unknown	Unknown	Engineered	Engineered; Bioreactor; Thiocyanate-remediating; Anaerobic-Aerobic
IMGVR_UViG_3300031825_000001_3300031825_Ga0255338_1000010333	IMGVR_UViG_3300031825_000001|3300031825|Ga0255338_1000010333	Unclassified	Unknown	Unknown	Engineered	Engineered; Artificial ecosystem; Sand microcosm;
IMGVR_UViG_3300037419_002228_3300037419_Ga0395903_0000038_10663_15081	IMGVR_UViG_3300037419_002228|3300037419|Ga0395903_0000038_10663_15081	Unclassified	Unknown	Unknown	Engineered	Engineered; Artificial ecosystem; Plant growth chamber; Soil
IMGVR_UViG_3300048574_000478_3300048574_Ga0498941_000024_58035_60911	IMGVR_UViG_3300048574_000478|3300048574|Ga0498941_000024_58035_60911	Unclassified	Unknown	Unknown	Engineered	Engineered; Bioreactor; Denitrification; Woodchip Bioreactor (WBR)
IMGVR_UViG_3300048852_000066_3300048852_Ga0496061_000023_287292_293966	IMGVR_UViG_3300048852_000066|3300048852|Ga0496061_000023_287292_293966	Unclassified	Unknown	Unknown	Engineered	Engineered; Artificial ecosystem; Soil microcosm;
IMGVR_UViG_GVMAG-M-3300025572-1_000001_3300025572_Ga0207864_100003850	IMGVR_UViG_GVMAG-M-3300025572-1_000001|3300025572|Ga0207864_100003850	Unclassified	Unknown	Unknown	Engineered	Engineered; Bioreactor; SSF (Solid state fermentation); Aerobic
IMGVR_UViG_GVMAG-S-1104514-73_000001_3300025691_Ga0208826_100029311	IMGVR_UViG_GVMAG-S-1104514-73_000001|3300025691|Ga0208826_100029311	Unclassified	Unknown	Unknown	Engineered	Engineered; Bioreactor; Anaerobic; Digestate
IMGVR_UViG_3300004155_000142_3300004155_Ga0066600_100008374	IMGVR_UViG_3300004155_000142|3300004155|Ga0066600_100008374	Unclassified	Unknown	Unknown	Freshwater	Environmental; Aquatic; Freshwater; Pond
IMGVR_UViG_3300004806_001690_3300004806_Ga0007854_10000003119	IMGVR_UViG_3300004806_001690|3300004806|Ga0007854_10000003119	Unclassified	Unknown	Unknown	Freshwater	Environmental; Aquatic; Freshwater; Lake
IMGVR_UViG_3300004806_001690_3300004806_Ga0007854_100000033	IMGVR_UViG_3300004806_001690|3300004806|Ga0007854_100000033	Unclassified	Unknown	Unknown	Freshwater	Environmental; Aquatic; Freshwater; Lake
IMGVR_UViG_3300035182_002327_3300035182_Ga0373636_0001236_23783_25603	IMGVR_UViG_3300035182_002327|3300035182|Ga0373636_0001236_23783_25603	Unclassified	Unknown	Unknown	Freshwater	Environmental; Aquatic; Freshwater; Lake
IMGVR_UViG_3300035212_002783_3300035212_Ga0335008_0000037_31295_35662	IMGVR_UViG_3300035212_002783|3300035212|Ga0335008_0000037_31295_35662	Unclassified	Unknown	Unknown	Freshwater	Environmental; Aquatic; Freshwater; Lake
IMGVR_UViG_3300036979_000540_3300036979_Ga0393261_0000001_157545_161210	IMGVR_UViG_3300036979_000540|3300036979|Ga0393261_0000001_157545_161210	Unclassified	Unknown	Unknown	Freshwater	Environmental; Aquatic; Freshwater; Lake
IMGVR_UViG_GVMAG-M-3300007519-48_000001_3300007519_Ga0105055_1000586614	IMGVR_UViG_GVMAG-M-3300007519-48_000001|3300007519|Ga0105055_1000586614	Unclassified	Unknown	Unknown	Freshwater	Environmental; Aquatic; Freshwater; Ice
IMGVR_UViG_GVMAG-M-3300007523-6_000001_3300007523_Ga0105052_1000160515	IMGVR_UViG_GVMAG-M-3300007523-6_000001|3300007523|Ga0105052_1000160515	Unclassified	Unknown	Unknown	Freshwater	Environmental; Aquatic; Freshwater; Ice
IMGVR_UViG_GVMAG-S-1092944-30_000001_3300027972_Ga0209079_100003345	IMGVR_UViG_GVMAG-S-1092944-30_000001|3300027972|Ga0209079_100003345	Unclassified	Unknown	Unknown	Freshwater	Environmental; Aquatic; Freshwater; Lake
IMGVR_UViG_3300035695_000222_3300035695_Ga0373927_0000004_231905_235561	IMGVR_UViG_3300035695_000222|3300035695|Ga0373927_0000004_231905_235561	Unclassified	Unknown	Unknown	Host-associated (plant)	Host-associated; Plants; Roots; Rhizosphere
IMGVR_UViG_3300037418_004068_3300037418_Ga0395900_0000080_15684_20087	IMGVR_UViG_3300037418_004068|3300037418|Ga0395900_0000080_15684_20087	Unclassified	Unknown	Unknown	Host-associated (plant)	Host-associated; Plants; Roots; Rhizosphere
IMGVR_UViG_3300001335_000049_3300001335_ML8_1000015552	IMGVR_UViG_3300001335_000049|3300001335|ML8_1000015552	Unclassified	Unknown	Unknown	Marine	Environmental; Aquatic; Marine; Wetlands
IMGVR_UViG_3300009702_001276_3300009702_Ga0114931_1000001411	IMGVR_UViG_3300009702_001276|3300009702|Ga0114931_1000001411	Unclassified	Unknown	Unknown	Marine (volcanic)	Environmental; Aquatic; Marine; Volcanic
IMGVR_UViG_3300009702_001276_3300009702_Ga0114931_10000014122	IMGVR_UViG_3300009702_001276|3300009702|Ga0114931_10000014122	Unclassified	Unknown	Unknown	Marine (volcanic)	Environmental; Aquatic; Marine; Volcanic
IMGVR_UViG_GVMAG-M-3300006802-11_000001_3300006802_Ga0070749_100079374	IMGVR_UViG_GVMAG-M-3300006802-11_000001|3300006802|Ga0070749_100079374	Unclassified	Unknown	Unknown	Marine	Environmental; Aquatic; Marine; Coastal
IMGVR_UViG_GVMAG-M-3300006802-11_000001_3300006802_Ga0070749_100095742	IMGVR_UViG_GVMAG-M-3300006802-11_000001|3300006802|Ga0070749_100095742	Unclassified	Unknown	Unknown	Marine	Environmental; Aquatic; Marine; Coastal
IMGVR_UViG_GVMAG-M-3300006810-1_000001_3300006810_Ga0070754_100036596	IMGVR_UViG_GVMAG-M-3300006810-1_000001|3300006810|Ga0070754_100036596	Unclassified	Unknown	Unknown	Marine	Environmental; Aquatic; Marine; Coastal
IMGVR_UViG_GVMAG-M-3300006900-23_000001_3300006900_Ga0066376_100053296	IMGVR_UViG_GVMAG-M-3300006900-23_000001|3300006900|Ga0066376_100053296	Unclassified	Unknown	Unknown	Marine	Environmental; Aquatic; Marine; Oceanic
IMGVR_UViG_GVMAG-M-3300006916-6_000001_3300006916_Ga0070750_1000007534	IMGVR_UViG_GVMAG-M-3300006916-6_000001|3300006916|Ga0070750_1000007534	Unclassified	Unknown	Unknown	Marine	Environmental; Aquatic; Marine; Coastal
IMGVR_UViG_GVMAG-M-3300006916-6_000001_3300006916_Ga0070750_100007899	IMGVR_UViG_GVMAG-M-3300006916-6_000001|3300006916|Ga0070750_100007899	Unclassified	Unknown	Unknown	Marine	Environmental; Aquatic; Marine; Coastal
IMGVR_UViG_GVMAG-M-3300006916-6_000001_3300006916_Ga0070750_100015238	IMGVR_UViG_GVMAG-M-3300006916-6_000001|3300006916|Ga0070750_100015238	Unclassified	Unknown	Unknown	Marine	Environmental; Aquatic; Marine; Coastal
IMGVR_UViG_GVMAG-M-3300006916-6_000001_3300006916_Ga0070750_100076233	IMGVR_UViG_GVMAG-M-3300006916-6_000001|3300006916|Ga0070750_100076233	Unclassified	Unknown	Unknown	Marine	Environmental; Aquatic; Marine; Coastal
IMGVR_UViG_GVMAG-M-3300007345-7_000001_3300007345_Ga0070752_100092014	IMGVR_UViG_GVMAG-M-3300007345-7_000001|3300007345|Ga0070752_100092014	Unclassified	Unknown	Unknown	Marine	Environmental; Aquatic; Marine; Coastal
IMGVR_UViG_GVMAG-M-3300007345-7_000001_3300007345_Ga0070752_10020124	IMGVR_UViG_GVMAG-M-3300007345-7_000001|3300007345|Ga0070752_10020124	Unclassified	Unknown	Unknown	Marine	Environmental; Aquatic; Marine; Coastal
IMGVR_UViG_GVMAG-M-3300009529-2_000001_3300009529_Ga0114919_100000792	IMGVR_UViG_GVMAG-M-3300009529-2_000001|3300009529|Ga0114919_100000792	Unclassified	Unknown	Unknown	Marine	Environmental; Aquatic; Marine; Oceanic
IMGVR_UViG_GVMAG-M-3300009529-2_000001_3300009529_Ga0114919_1000007940	IMGVR_UViG_GVMAG-M-3300009529-2_000001|3300009529|Ga0114919_1000007940	Unclassified	Unknown	Unknown	Marine	Environmental; Aquatic; Marine; Oceanic
IMGVR_UViG_GVMAG-M-3300018416-36_000001_3300018416_Ga0181553_100023561	IMGVR_UViG_GVMAG-M-3300018416-36_000001|3300018416|Ga0181553_100023561	Unclassified	Unknown	Unknown	Marine	Environmental; Aquatic; Marine; Intertidal zone
IMGVR_UViG_GVMAG-M-3300021389-12_000001_3300021389_Ga0213868_100017434	IMGVR_UViG_GVMAG-M-3300021389-12_000001|3300021389|Ga0213868_100017434	Unclassified	Unknown	Unknown	Marine	Environmental; Aquatic; Marine; Coastal
IMGVR_UViG_GVMAG-M-3300021389-12_000001_3300021389_Ga0213868_100040475	IMGVR_UViG_GVMAG-M-3300021389-12_000001|3300021389|Ga0213868_100040475	Unclassified	Unknown	Unknown	Marine	Environmental; Aquatic; Marine; Coastal
IMGVR_UViG_GVMAG-M-3300025138-2_000001_3300025138_Ga0209634_10037537	IMGVR_UViG_GVMAG-M-3300025138-2_000001|3300025138|Ga0209634_10037537	Unclassified	Unknown	Unknown	Marine	Environmental; Aquatic; Marine; Oceanic
IMGVR_UViG_GVMAG-S-1030629-55_000001_3300025151_Ga0209645_10016951	IMGVR_UViG_GVMAG-S-1030629-55_000001|3300025151|Ga0209645_10016951	Unclassified	Unknown	Unknown	Marine	Environmental; Aquatic; Marine; Oceanic
IMGVR_UViG_GVMAG-S-1096104-89_000001_3300024429_Ga0209991_100004447	IMGVR_UViG_GVMAG-S-1096104-89_000001|3300024429|Ga0209991_100004447	Unclassified	Unknown	Unknown	Marine	Environmental; Aquatic; Marine; Oceanic
IMGVR_UViG_GVMAG-S-3300000385-45_000001_3300000385_PR_CR_10_Liq_1_inCRDRAFT_10029422	IMGVR_UViG_GVMAG-S-3300000385-45_000001|3300000385|PR_CR_10_Liq_1_inCRDRAFT_10029422	Unclassified	Unknown	Unknown	Marine	Environmental; Aquatic; Marine;
IMGVR_UViG_GVMAG-S-3300009702-216_000001_3300009702_Ga0114931_100077487	IMGVR_UViG_GVMAG-S-3300009702-216_000001|3300009702|Ga0114931_100077487	Unclassified	Unknown	Unknown	Marine (volcanic)	Environmental; Aquatic; Marine; Volcanic
IMGVR_UViG_GVMAG-S-3300009702-216_000001_3300009702_Ga0114931_100183078	IMGVR_UViG_GVMAG-S-3300009702-216_000001|3300009702|Ga0114931_100183078	Unclassified	Unknown	Unknown	Marine (volcanic)	Environmental; Aquatic; Marine; Volcanic
IMGVR_UViG_3300035703_000001_3300035703_Ga0310140_0000041_289512_291200	IMGVR_UViG_3300035703_000001|3300035703|Ga0310140_0000041_289512_291200	Unclassified	Unknown	Unknown	Marine (deep sea)	Environmental; Aquatic; Deep subsurface; Shale gas reservoir
IMGVR_UViG_3300031521_000123_3300031521_Ga0311364_100006973	IMGVR_UViG_3300031521_000123|3300031521|Ga0311364_100006973	Unclassified	Unknown	Unknown	Soil	Environmental; Terrestrial; Soil; Wetlands
IMGVR_UViG_3300042904_000554_3300042904_Ga0456370_0000033_91009_94983	IMGVR_UViG_3300042904_000554|3300042904|Ga0456370_0000033_91009_94983	Unclassified	Unknown	Unknown	Soil	Environmental; Terrestrial; Soil; Agricultural land
IMGVR_UViG_GVMAG-M-3300014493-14_000001_3300014493_Ga0182016_100163571	IMGVR_UViG_GVMAG-M-3300014493-14_000001|3300014493|Ga0182016_100163571	Unclassified	Unknown	Unknown	Soil	Environmental; Terrestrial; Soil; Wetlands
IMGVR_UViG_3300005861_000020_3300005861_Ga0080006_116310516	IMGVR_UViG_3300005861_000020|3300005861|Ga0080006_116310516	Unclassified	Unknown	Unknown	Thermal springs	Environmental; Aquatic; Thermal springs; Hot (42-90C)
IMGVR_UViG_3300005861_000020_3300005861_Ga0080006_116310524	IMGVR_UViG_3300005861_000020|3300005861|Ga0080006_116310524	Unclassified	Unknown	Unknown	Thermal springs	Environmental; Aquatic; Thermal springs; Hot (42-90C)
IMGVR_UViG_3300010938_000306_3300010938_Ga0137716_1000040072	IMGVR_UViG_3300010938_000306|3300010938|Ga0137716_1000040072	Unclassified	Unknown	Unknown	Thermal springs	Environmental; Aquatic; Thermal springs; Hot (42-90C)
IMGVR_UViG_GVMAG-M-3300007072-7_000001_3300007072_Ga0073932_100168034	IMGVR_UViG_GVMAG-M-3300007072-7_000001|3300007072|Ga0073932_100168034	Unclassified	Unknown	Unknown	Thermal springs	Environmental; Aquatic; Thermal springs; Hot (42-90C)
IMGVR_UViG_GVMAG-M-3300017651-5_000001_3300017651_Ga0182742_100029822	IMGVR_UViG_GVMAG-M-3300017651-5_000001|3300017651|Ga0182742_100029822	Unclassified	Unknown	Unknown	Waste	Engineered; Solid waste; Mixed feedstock; Composting
IMGVR_UViG_3300031825_000002_3300031825_Ga0255338_1000144122	IMGVR_UViG_3300031825_000002|3300031825|Ga0255338_1000144122	Unclassified (Caudoviricetes)	Unknown	Unknown	Engineered	Engineered; Artificial ecosystem; Sand microcosm;
IMGVR_UViG_3300011264_000061_3300011264_Ga0151623_100490412	IMGVR_UViG_3300011264_000061|3300011264|Ga0151623_100490412	Unclassified (Caudoviricetes)	Unknown	Unknown	Freshwater	Environmental; Aquatic; Freshwater; Groundwater
IMGVR_UViG_3300035680_002150_3300035680_Ga0335026_0000329_10531_13740	IMGVR_UViG_3300035680_002150|3300035680|Ga0335026_0000329_10531_13740	Unclassified (Caudoviricetes)	Unknown	Unknown	Freshwater	Environmental; Aquatic; Freshwater; Lake
IMGVR_UViG_3300035680_002150_3300035680_Ga0335026_0000329_22211_24778	IMGVR_UViG_3300035680_002150|3300035680|Ga0335026_0000329_22211_24778	Unclassified (Caudoviricetes)	Unknown	Unknown	Freshwater	Environmental; Aquatic; Freshwater; Lake
IMGVR_UViG_3300006810_000027_3300006810_Ga0070754_1000008314	IMGVR_UViG_3300006810_000027|3300006810|Ga0070754_1000008314	Unclassified (Caudoviricetes)	Unknown	Unknown	Marine	Environmental; Aquatic; Marine; Coastal
IMGVR_UViG_3300006810_000027_3300006810_Ga0070754_1000008350	IMGVR_UViG_3300006810_000027|3300006810|Ga0070754_1000008350	Unclassified (Caudoviricetes)	Unknown	Unknown	Marine	Environmental; Aquatic; Marine; Coastal
IMGVR_UViG_3300008470_002669_3300008470_Ga0115371_107770114	IMGVR_UViG_3300008470_002669|3300008470|Ga0115371_107770114	Unclassified (Caudoviricetes)	Unknown	Unknown	Marine	Environmental; Aquatic; Marine; Oceanic
IMGVR_UViG_3300041416_000287_3300041416_Ga0439241_0000035_45177_48629	IMGVR_UViG_3300041416_000287|3300041416|Ga0439241_0000035_45177_48629	Unclassified (Caudoviricetes)	Unknown	Unknown	Soil	Environmental; Terrestrial; Soil; Wetlands
IMGVR_UViG_3300042923_001787_3300042923_Ga0456365_0000114_4652_8626	IMGVR_UViG_3300042923_001787|3300042923|Ga0456365_0000114_4652_8626	Unclassified (Caudoviricetes)	Unknown	Unknown	Soil	Environmental; Terrestrial; Soil; Agricultural land
IMGVR_UViG_3300050122_000261_3300050122_Ga0500011_000001_391294_393915	IMGVR_UViG_3300050122_000261|3300050122|Ga0500011_000001_391294_393915	Unclassified (Caudoviricetes)	Unknown	Unknown	Soil	Environmental; Terrestrial; Soil; Peat
bin1304_RNAPL_Endo_1_scaffold_5687_c1_2	bin1304_RNAPL_Endo_1_scaffold_5687_c1_2	YLC	Unknown	Unknown	Thermal springs	Host-associated metagenome (red algae)
bin1304_RNAPL_Endo_4_scaffold_7237_c1_2	bin1304_RNAPL_Endo_4_scaffold_7237_c1_2	YLC	Unknown	Unknown	Thermal springs	Host-associated metagenome (red algae)
bin376_RNAPL_Endo_4_scaffold_481_c1_1	bin376_RNAPL_Endo_4_scaffold_481_c1_1	YLC	Unknown	Unknown	Thermal springs	Host-associated metagenome (red algae)
bin403_RNAPL_Endo_3_scaffold_31117_c1_1	bin403_RNAPL_Endo_3_scaffold_31117_c1_1	YLC	Unknown	Unknown	Thermal springs	Host-associated metagenome (red algae)
bin403_RNAPL_Endo_3_scaffold_34755_c1_3	bin403_RNAPL_Endo_3_scaffold_34755_c1_3	YLC	Unknown	Unknown	Thermal springs	Host-associated metagenome (red algae)
bin421_RNAPL_Soil_4_scaffold_10616_c1_1	bin421_RNAPL_Soil_4_scaffold_10616_c1_1	YLC	Unknown	Unknown	Thermal springs	Host-associated metagenome (red algae)
bin750_RNAPL_Soil_1_scaffold_1334_c1_17	bin750_RNAPL_Soil_1_scaffold_1334_c1_17	YLC	Unknown	Unknown	Thermal springs	Host-associated metagenome (red algae)
bin750_RNAPL_Soil_2_scaffold_1316_c1_8	bin750_RNAPL_Soil_2_scaffold_1316_c1_8	YLC	Unknown	Unknown	Thermal springs	Host-associated metagenome (red algae)
bin750_RNAPL_Soil_3_scaffold_2631_c1_1	bin750_RNAPL_Soil_3_scaffold_2631_c1_1	YLC	Unknown	Unknown	Thermal springs	Host-associated metagenome (red algae)
bin757_RNAPL_Endo_2_scaffold_26850_c1_1	bin757_RNAPL_Endo_2_scaffold_26850_c1_1	YLC	Unknown	Unknown	Thermal springs	Host-associated metagenome (red algae)
bin757_RNAPL_Soil_3_scaffold_24337_c1_1	bin757_RNAPL_Soil_3_scaffold_24337_c1_1	YLC	Unknown	Unknown	Thermal springs	Host-associated metagenome (red algae)
bin757_RNAPL_Soil_3_scaffold_3773_c1_6	bin757_RNAPL_Soil_3_scaffold_3773_c1_6	YLC	Unknown	Unknown	Thermal springs	Host-associated metagenome (red algae)
bin757_RNAPL_Soil_3_scaffold_51311_c1_1	bin757_RNAPL_Soil_3_scaffold_51311_c1_1	YLC	Unknown	Unknown	Thermal springs	Host-associated metagenome (red algae)
bin763_RNAPL_Endo_2_scaffold_24287_c1_1	bin763_RNAPL_Endo_2_scaffold_24287_c1_1	YLC	Unknown	Unknown	Thermal springs	Host-associated metagenome (red algae)
bin763_RNAPL_Soil_3_scaffold_67857_c1_3	bin763_RNAPL_Soil_3_scaffold_67857_c1_3	YLC	Unknown	Unknown	Thermal springs	Host-associated metagenome (red algae)
bin787_RNAPL_Endo_1_scaffold_486_c1_11	bin787_RNAPL_Endo_1_scaffold_486_c1_11	YLC	Unknown	Unknown	Thermal springs	Host-associated metagenome (red algae)
bin787_RNAPL_Endo_3_scaffold_106_c1_8	bin787_RNAPL_Endo_3_scaffold_106_c1_8	YLC	Unknown	Unknown	Thermal springs	Host-associated metagenome (red algae)
bin787_RNAPL_Endo_3_scaffold_1115_c2_4	bin787_RNAPL_Endo_3_scaffold_1115_c2_4	YLC	Unknown	Unknown	Thermal springs	Host-associated metagenome (red algae)
bin795_RNAPL_Endo_3_scaffold_4314_c1_1	bin795_RNAPL_Endo_3_scaffold_4314_c1_1	YLC	Unknown	Unknown	Thermal springs	Host-associated metagenome (red algae)
bin795_RNAPL_Soil_1_scaffold_4186_c1_5	bin795_RNAPL_Soil_1_scaffold_4186_c1_5	YLC	Unknown	Unknown	Thermal springs	Host-associated metagenome (red algae)
bin800_RNAPL_Endo_3_scaffold_3171_c1_1	bin800_RNAPL_Endo_3_scaffold_3171_c1_1	YLC	Unknown	Unknown	Thermal springs	Host-associated metagenome (red algae)
bin800_RNAPL_Soil_3_scaffold_1733_c1_14	bin800_RNAPL_Soil_3_scaffold_1733_c1_14	YLC	Unknown	Unknown	Thermal springs	Host-associated metagenome (red algae)
bin800_RNAPL_Soil_4_scaffold_1705_c1_5	bin800_RNAPL_Soil_4_scaffold_1705_c1_5	YLC	Unknown	Unknown	Thermal springs	Host-associated metagenome (red algae)
bin932_RNAPL_Creek_4_scaffold_1313_c1_7	bin932_RNAPL_Creek_4_scaffold_1313_c1_7	YLC	Unknown	Unknown	Thermal springs	Host-associated metagenome (red algae)
bin979_RNAPL_Soil_1_scaffold_6125_c1_1	bin979_RNAPL_Soil_1_scaffold_6125_c1_1	YLC	Unknown	Unknown	Thermal springs	Host-associated metagenome (red algae)
bin979_RNAPL_Soil_2_scaffold_2341_c1_13	bin979_RNAPL_Soil_2_scaffold_2341_c1_13	YLC	Unknown	Unknown	Thermal springs	Host-associated metagenome (red algae)
bin979_RNAPL_Soil_2_scaffold_2341_c1_5	bin979_RNAPL_Soil_2_scaffold_2341_c1_5	YLC	Unknown	Unknown	Thermal springs	Host-associated metagenome (red algae)

## Sheet: RNAPS
acession_tiplabel_newick	accession	Taxa_updated	Host	Host_lineage	Ecosystem	Ecosystem_full
Tupanvirus_soda_lake_YP_010782216.1	YP_010782216.1 intein-containing DNA-directed RNA polymerase subunit 2 [Tupanvirus soda lake]	Mimiviridae	Amoebozoa	Eukaryota; Amoebozoa; Discosea; Longamoebia; Centramoebida; Acanthamoebidae; Acanthamoeba	Alkaline lake
IMGVR_UViG_GVMAG-M-3300017971-41_000001_3300017971_Ga0180438_100203653	IMGVR_UViG_GVMAG-M-3300017971-41_000001|3300017971|Ga0180438_100203653	Unclassified	Unknown	Unknown	Alkaline lake	Environmental; Aquatic; Non-marine Saline and Alkaline; Hypersaline
IMGVR_UViG_GVMAG-S-3300005613-91_000001_3300005613_Ga0074649_100406611	IMGVR_UViG_GVMAG-S-3300005613-91_000001|3300005613|Ga0074649_100406611	Unclassified	Unknown	Unknown	Alkaline lake	Environmental; Aquatic; Non-marine Saline and Alkaline; Saline
IMGVR_UViG_GVMAG-M-3300025572-1_000001_3300025572_Ga0207864_100003841	IMGVR_UViG_GVMAG-M-3300025572-1_000001|3300025572|Ga0207864_100003841	Pithoviridae	Unknown	Unknown	Engineered	Engineered; Bioreactor; SSF (Solid state fermentation); Aerobic
IMGVR_UViG_GVMAG-S-1104514-73_000001_3300025691_Ga0208826_10002933	IMGVR_UViG_GVMAG-S-1104514-73_000001|3300025691|Ga0208826_10002933	Pithoviridae	Unknown	Unknown	Engineered	Engineered; Bioreactor; Anaerobic; Digestate
IMGVR_UViG_3300003406_000131_3300003406_JGI26538J50259_10023231	IMGVR_UViG_3300003406_000131|3300003406|JGI26538J50259_10023231	Unclassified (Caudoviricetes)	Unknown	Unknown	Engineered	Engineered; Bioreactor; Thiocyanate-remediating; Anaerobic-Aerobic
IMGVR_UViG_3300031825_000001_3300031825_Ga0255338_1000010621	IMGVR_UViG_3300031825_000001|3300031825|Ga0255338_1000010621	Unclassified	Unknown	Unknown	Engineered	Engineered; Artificial ecosystem; Sand microcosm;
IMGVR_UViG_3300048574_000478_3300048574_Ga0498941_000024_96789_100712	IMGVR_UViG_3300048574_000478|3300048574|Ga0498941_000024_96789_100712	Unclassified	Unknown	Unknown	Engineered	Engineered; Bioreactor; Denitrification; Woodchip Bioreactor (WBR)
IMGVR_UViG_3300048852_000059_3300048852_Ga0496061_000005_659414_663400	IMGVR_UViG_3300048852_000059|3300048852|Ga0496061_000005_659414_663400	Unclassified	Unknown	Unknown	Engineered	Engineered; Artificial ecosystem; Soil microcosm;
IMGVR_UViG_3300024978_000006_3300024978_Ga0209941_100022929	IMGVR_UViG_3300024978_000006|3300024978|Ga0209941_100022929	Unclassified (Caudoviricetes)	Unknown	Unknown	Engineered	Engineered; Bioremediation; Thiocyanate;
Cedratvirus_N38_QNH72581.1	QNH72581.1 DNA-directed RNA polymerase subunit 2, partial [Cedratvirus N38]	Pithoviridae	Amoebozoa	Eukaryota; Amoebozoa; Discosea; Longamoebia; Centramoebida; Acanthamoebidae; Acanthamoeba	Freshwater
Chlorella_virus_XW01_ULY68460.1	ULY68460.1 DNA-directed RNA polymerase subunit Rpb2 precursor [Chlorella virus XW01]	Mimiviridae	Chlorophyta	Eukaryota; Viridiplantae; Chlorophyta; core chlorophytes; Trebouxiophyceae; Chlorellales; Chlorellaceae	Freshwater	Freshwater (Lake)
Cotonvirus_japonicus_YP_010841606.1	YP_010841606.1 DNA-directed RNA polymerase subunit 2 [Cotonvirus japonicus]	Mimiviridae	Amoebozoa	Eukaryota; Amoebozoa; Discosea; Longamoebia; Centramoebida; Acanthamoebidae; Acanthamoeba	Freshwater
Megavirus_courdo11_AFX92379.1	AFX92379.1 intein-containing DNA-directed RNA polymerase subunit 2 [Megavirus courdo11]	Mimiviridae	Amoebozoa	Eukaryota; Amoebozoa; Discosea; Longamoebia; Centramoebida; Acanthamoebidae; Acanthamoeba	Freshwater
Moumouvirus_australiensis_YP_010789597.1	YP_010789597.1 DNA-directed RNA polymerase subunit 2 [Moumouvirus australiensis]	Mimiviridae	Amoebozoa	Eukaryota; Amoebozoa; Discosea; Longamoebia; Centramoebida; Acanthamoebidae; Acanthamoeba	Freshwater	Freshwater
Moumouvirus_Monve_AEX62991.1	AEX62991.1 DNA-directed RNA polymerase subunit 2 [Moumouvirus Monve]	Mimiviridae	Amoebozoa	Eukaryota; Amoebozoa; Discosea; Longamoebia; Centramoebida; Acanthamoebidae; Acanthamoeba	Freshwater
Powai_lake_megavirus_YP_010776213.1	YP_010776213.1 DNA-directed RNA polymerase subunit 2 [Powai lake megavirus]	Mimiviridae	Amoebozoa	Eukaryota; Amoebozoa; Discosea; Longamoebia; Centramoebida; Acanthamoebidae; Acanthamoeba	Freshwater
Pandoravirus_aubagnensis_UMO79618.1	UMO79618.1 RNA polymerase rbp2 [Pandoravirus aubagnensis]	Pandoraviridae	Amoebozoa	Eukaryota; Amoebozoa; Discosea; Longamoebia; Centramoebida; Acanthamoebidae; Acanthamoeba	Freshwater
Pandoravirus_dulcis_gi_526119221_ref_YP_008319124.1	gi|526119221|ref|YP_008319124.1| DNA-directed RNA polymerase II subunit RPB2 [Pandoravirus dulcis]	Pandoraviridae	Amoebozoa	Eukaryota; Amoebozoa; Discosea; Longamoebia; Centramoebida; Acanthamoebidae; Acanthamoeba	Freshwater
Pandoravirus_dulcis_YP_008319124.2_RNA_polymerase_rbp2_	YP_008319124.2 RNA polymerase rbp2 [Pandoravirus dulcis]	Pandoraviridae	Amoebozoa	Eukaryota; Amoebozoa; Discosea; Longamoebia; Centramoebida; Acanthamoebidae; Acanthamoeba	Freshwater
Pandoravirus_japonicus_BCU03681.1	BCU03681.1 RNA polymerase rbp2 [Pandoravirus japonicus]	Pandoraviridae	Amoebozoa	Eukaryota; Amoebozoa; Discosea; Longamoebia; Centramoebida; Acanthamoebidae; Acanthamoeba	Freshwater
Pandoravirus_macleodensis_YP_009480966.1	YP_009480966.1 RNA polymerase rbp2 [Pandoravirus macleodensis]	Pandoraviridae	Amoebozoa	Eukaryota; Amoebozoa; Discosea; Longamoebia; Centramoebida; Acanthamoebidae; Acanthamoeba	Freshwater
Pandoravirus_neocaledonia_YP_009481911.1	YP_009481911.1 RNA polymerase rbp2 [Pandoravirus neocaledonia]	Pandoraviridae	Amoebozoa	Eukaryota; Amoebozoa; Discosea; Longamoebia; Centramoebida; Acanthamoebidae; Acanthamoeba	Freshwater
Brazilian_cedratvirus_IHUMI_SPN79743.1	SPN79743.1 DNA-directed RNA polymerase subunit RPB2 [Brazilian cedratvirus IHUMI]	Pithoviridae	Amoebozoa	Eukaryota; Amoebozoa; Discosea; Longamoebia; Centramoebida; Acanthamoebidae; Acanthamoeba	Freshwater
Cedratvirus_lausannensis_SOB74125.1	SOB74125.1 DNA-directed RNA polymerase subunit RPB2 [Cedratvirus lausannensis]	Pithoviridae	Amoebozoa	Eukaryota; Amoebozoa; Discosea; Longamoebia; Centramoebida; Acanthamoebidae; Acanthamoeba	Freshwater
Moumouvirus_goulette_YP_010779718.1	YP_010779718.1 DNA-directed RNA polymerase subunit 2 [Moumouvirus goulette]	Mimiviridae	Amoebozoa	Eukaryota; Amoebozoa; Tubulinea; Elardia; Euamoebida; Amoebidae	Freshwater
Namao_virus_AXN91016.1	AXN91016.1 putative DNA-dependent RNA polymerase subunit Rpb2 [Namao virus]	Mimiviridae	Metazoa	Eukaryota; Opisthokonta; Metazoa; Eumetazoa; Bilateria; Deuterostomia; Chordata; Craniata; Vertebrata; Gnathostomata; Teleostomi; Euteleostomi; Actinopterygii; Actinopteri; Chondrostei; Acipenseriformes; Acipenseroidei; Acipenseridae; Acipenserinae; Acipenserini; Acipenser	Freshwater
Hirudovirus_strain_Sangsue_AHA45623.1	AHA45623.1 DNA-directed RNA polymerase subunit 2 [Hirudovirus strain Sangsue]	Mimiviridae	Metazoa	Eukaryota; Opisthokonta; Metazoa; Eumetazoa; Bilateria; Protostomia; Spiralia; Lophotrochozoa; Annelida; Clitellata; Hirudinea; Hirudinida; Hirudiniformes; Hirudinidae; Hirudo	Freshwater
Coccomyxa_subellipsoidea_C-169_XP_005643483.1	XP_005643483.1 RNA polymerase II second largest subunit [Coccomyxa subellipsoidea C-169]	Chlorophyta	NA	NA	Freshwater
Platysternon_megacephalum_TFK01494.1	TFK01494.1 DNA-directed RNA polymerase II subunit RPB2 [Platysternon megacephalum]	Metazoa	NA	NA	Freshwater
IMGVR_UViG_GVMAG-M-3300013133-40_000001_3300013133_Ga0172362_1000128415	IMGVR_UViG_GVMAG-M-3300013133-40_000001|3300013133|Ga0172362_1000128415	Asfarviridae	Unknown	Unknown	Freshwater	Environmental; Aquatic; Freshwater; Lake
Megaviridae_environmental_sample_QFG74658.1	QFG74658.1 RNA polymerase Rpb2, domain 6 [Megaviridae environmental sample]	Mimiviridae	Unknown	Unknown	Freshwater
IMGVR_UViG_3300020057_000449_3300020057_Ga0163151_1000004631	IMGVR_UViG_3300020057_000449|3300020057|Ga0163151_1000004631	Mimiviridae	Unknown	Unknown	Freshwater	Environmental; Aquatic; Freshwater; Lake
IMGVR_UViG_3300009155_003532_3300009155_Ga0114968_1000001923	IMGVR_UViG_3300009155_003532|3300009155|Ga0114968_1000001923	Phycodnaviridae	Unknown	Unknown	Freshwater	Environmental; Aquatic; Freshwater; Lake
IMGVR_UViG_3300021165_000971_3300021165_Ga0216370_12715020	IMGVR_UViG_3300021165_000971|3300021165|Ga0216370_12715020	Phycodnaviridae	Unknown	Unknown	Freshwater	Environmental; Aquatic; Freshwater; Lake
IMGVR_UViG_3300031963_000125_3300031963_Ga0315901_1000039563	IMGVR_UViG_3300031963_000125|3300031963|Ga0315901_1000039563	Unclassified	Unknown	Unknown	Freshwater	Environmental; Aquatic; Freshwater; Lake
IMGVR_UViG_3300035212_002783_3300035212_Ga0335008_0000037_123013_127680	IMGVR_UViG_3300035212_002783|3300035212|Ga0335008_0000037_123013_127680	Unclassified	Unknown	Unknown	Freshwater	Environmental; Aquatic; Freshwater; Lake
IMGVR_UViG_3300042197_001096_3300042197_Ga0451494_0000180_22479_26414	IMGVR_UViG_3300042197_001096|3300042197|Ga0451494_0000180_22479_26414	Unclassified	Unknown	Unknown	Freshwater	Environmental; Aquatic; Freshwater; River
IMGVR_UViG_3300042453_002323_3300042453_Ga0453175_0000417_32403_38636	IMGVR_UViG_3300042453_002323|3300042453|Ga0453175_0000417_32403_38636	Unclassified	Unknown	Unknown	Freshwater	Environmental; Aquatic; Freshwater; Lake
IMGVR_UViG_3300042992_001980_3300042992_Ga0453155_0008646_5034_6674	IMGVR_UViG_3300042992_001980|3300042992|Ga0453155_0008646_5034_6674	Unclassified	Unknown	Unknown	Freshwater	Environmental; Aquatic; Freshwater; Lake
IMGVR_UViG_3300043411_001634_3300043411_Ga0451708_0000007_19376_23068	IMGVR_UViG_3300043411_001634|3300043411|Ga0451708_0000007_19376_23068	Unclassified	Unknown	Unknown	Freshwater	Environmental; Aquatic; Freshwater; River
IMGVR_UViG_GVMAG-M-3300007519-48_000001_3300007519_Ga0105055_100140311	IMGVR_UViG_GVMAG-M-3300007519-48_000001|3300007519|Ga0105055_100140311	Unclassified	Unknown	Unknown	Freshwater	Environmental; Aquatic; Freshwater; Ice
IMGVR_UViG_GVMAG-M-3300023174-161_000001_3300023174_Ga0214921_100119051	IMGVR_UViG_GVMAG-M-3300023174-161_000001|3300023174|Ga0214921_100119051	Unclassified	Unknown	Unknown	Freshwater	Environmental; Aquatic; Freshwater; Lake
IMGVR_UViG_GVMAG-M-3300023184-121_000001_3300023184_Ga0214919_1000074523	IMGVR_UViG_GVMAG-M-3300023184-121_000001|3300023184|Ga0214919_1000074523	Unclassified	Unknown	Unknown	Freshwater	Environmental; Aquatic; Freshwater; Lake
IMGVR_UViG_GVMAG-S-1035420-25_000001_3300025428_Ga0208506_10009061	IMGVR_UViG_GVMAG-S-1035420-25_000001|3300025428|Ga0208506_10009061	Unclassified	Unknown	Unknown	Freshwater	Environmental; Aquatic; Freshwater; Lake
IMGVR_UViG_GVMAG-S-1056828-40_000001_3300027841_Ga0209262_1000012620	IMGVR_UViG_GVMAG-S-1056828-40_000001|3300027841|Ga0209262_1000012620	Unclassified	Unknown	Unknown	Freshwater	Environmental; Aquatic; Freshwater; Pond
IMGVR_UViG_GVMAG-S-1091233-212_000001_3300027832_Ga0209491_100220942	IMGVR_UViG_GVMAG-S-1091233-212_000001|3300027832|Ga0209491_100220942	Unclassified	Unknown	Unknown	Freshwater	Environmental; Aquatic; Freshwater; Ice
IMGVR_UViG_GVMAG-S-1101169-121_000001_3300027770_Ga0209086_100065221	IMGVR_UViG_GVMAG-S-1101169-121_000001|3300027770|Ga0209086_100065221	Unclassified	Unknown	Unknown	Freshwater	Environmental; Aquatic; Freshwater; Lake
IMGVR_UViG_GVMAG-S-1101171-111_000001_3300027963_Ga0209400_10000235	IMGVR_UViG_GVMAG-S-1101171-111_000001|3300027963|Ga0209400_10000235	Unclassified	Unknown	Unknown	Freshwater	Environmental; Aquatic; Freshwater; Lake
IMGVR_UViG_GVMAG-S-1101181-94_000001_3300027782_Ga0209500_100008798	IMGVR_UViG_GVMAG-S-1101181-94_000001|3300027782|Ga0209500_100008798	Unclassified	Unknown	Unknown	Freshwater	Environmental; Aquatic; Freshwater; Lake
IMGVR_UViG_3300032328_000590_3300032328_Ga0335317_171743945	IMGVR_UViG_3300032328_000590|3300032328|Ga0335317_171743945	Unclassified (Caudoviricetes)	Unknown	Unknown	Freshwater	Environmental; Aquatic; Freshwater; Lake
IMGVR_UViG_3300035695_000222_3300035695_Ga0373927_0000004_156610_161676	IMGVR_UViG_3300035695_000222|3300035695|Ga0373927_0000004_156610_161676	Unclassified	Unknown	Unknown	Host-associated (plant)	Host-associated; Plants; Roots; Rhizosphere
IMGVR_UViG_3300037418_004068_3300037418_Ga0395900_0000080_165158_169750	IMGVR_UViG_3300037418_004068|3300037418|Ga0395900_0000080_165158_169750	Unclassified	Unknown	Unknown	Host-associated (plant)	Host-associated; Plants; Roots; Rhizosphere
IMGVR_UViG_3300037466_002091_3300037466_Ga0395898_0000116_137299_141243	IMGVR_UViG_3300037466_002091|3300037466|Ga0395898_0000116_137299_141243	Unclassified	Unknown	Unknown	Host-associated (plant)	Host-associated; Plants; Roots; Rhizosphere
IMGVR_UViG_3300047497_000135_3300047497_Ga0495332_000711_25472_29245	IMGVR_UViG_3300047497_000135|3300047497|Ga0495332_000711_25472_29245	Unclassified	Unknown	Unknown	Host-associated (plant)	Host-associated; Plants; Peat moss;
Lausannevirus_gi_327409577_ref_YP_004346997.1	gi|327409577|ref|YP_004346997.1| DNA-directed RNA polymerase subunit 2 [Lausannevirus]	Marseilleviridae	Amoebozoa	Eukaryota; Amoebozoa; Discosea; Longamoebia; Centramoebida; Acanthamoebidae; Acanthamoeba	Host-associated (protist)
Marseillevirus_gi_284504063_ref_YP_003406778.1	gi|284504063|ref|YP_003406778.1| DNA-directed RNA polymerase subunit beta [Marseillevirus]	Marseilleviridae	Amoebozoa	Eukaryota; Amoebozoa; Discosea; Longamoebia; Centramoebida; Acanthamoebidae; Acanthamoeba	Host-associated (protist)
Acanthamoeba_polyphaga_mimivirus_AVG46070.1	AVG46070.1 intein-containing DNA-directed RNA polymerase subunit 2 [Acanthamoeba polyphaga mimivirus]	Mimiviridae	Amoebozoa	Eukaryota; Amoebozoa; Discosea; Longamoebia; Centramoebida; Acanthamoebidae; Acanthamoeba	Host-associated (protist)
Acanthamoeba_polyphaga_mimivirus_gi_311977620_ref_YP_003986740.1	gi|311977620|ref|YP_003986740.1| DNA-directed RNA polymerase subunit 2 [Acanthamoeba polyphaga mimivirus]	Mimiviridae	Amoebozoa	Eukaryota; Amoebozoa; Discosea; Longamoebia; Centramoebida; Acanthamoebidae; Acanthamoeba	Host-associated (protist)
Acanthamoeba_polyphaga_mimivirus_Q7T6X7.2	Q7T6X7.2 RecName: Full=DNA-directed RNA polymerase subunit 2 [Acanthamoeba polyphaga mimivirus]	Mimiviridae	Amoebozoa	Eukaryota; Amoebozoa; Discosea; Longamoebia; Centramoebida; Acanthamoebidae; Acanthamoeba	Host-associated (protist)
Acanthamoeba_polyphaga_mimivirus_UMZ08243.1	UMZ08243.1 DNA directed RNA polymerase subunit 2 [Acanthamoeba polyphaga mimivirus]	Mimiviridae	Amoebozoa	Eukaryota; Amoebozoa; Discosea; Longamoebia; Centramoebida; Acanthamoebidae; Acanthamoeba	Host-associated (protist)
Acanthamoeba_polyphaga_mimivirus_UTE96099.1	UTE96099.1 DNA-directed RNA polymerase subunit 2 MIMI-L244 [Acanthamoeba polyphaga mimivirus]	Mimiviridae	Amoebozoa	Eukaryota; Amoebozoa; Discosea; Longamoebia; Centramoebida; Acanthamoebidae; Acanthamoeba	Host-associated (protist)
Acanthamoeba_polyphaga_mimivirus_YP_010777159.1	YP_010777159.1 DNA directed RNA polymerase subunit 2 [Acanthamoeba polyphaga mimivirus]	Mimiviridae	Amoebozoa	Eukaryota; Amoebozoa; Discosea; Longamoebia; Centramoebida; Acanthamoebidae; Acanthamoeba	Host-associated (protist)
Acanthamoeba_polyphaga_moumouvirus_gi_441432204_ref_YP_007354245.1	gi|441432204|ref|YP_007354245.1| intein-containing DNA-directed RNA polymerase subunit 2 [Acanthamoeba polyphaga moumouvirus]	Mimiviridae	Amoebozoa	Eukaryota; Amoebozoa; Discosea; Longamoebia; Centramoebida; Acanthamoebidae; Acanthamoeba	Host-associated (protist)
Megavirus_chiliensis_gi_350611420_gb_AEQ32864.1	gi|350611420|gb|AEQ32864.1| intein-containing DNA-directed RNA polymerase subunit 2 [Megavirus chiliensis]	Mimiviridae	Amoebozoa	Eukaryota; Amoebozoa; Discosea; Longamoebia; Centramoebida; Acanthamoebidae; Acanthamoeba	Host-associated (protist)
Moumouvirus_maliensis_QGR53808.2_DNA-directed_RNA_polymerase_RPB2_	QGR53808.2 DNA-directed RNA polymerase RPB2 [Moumouvirus maliensis]	Mimiviridae	Amoebozoa	Eukaryota; Amoebozoa; Discosea; Longamoebia; Centramoebida; Acanthamoebidae; Acanthamoeba	Host-associated (protist)
Acanthamoeba_castellanii_mamavirus_gi_351737392_gb_AEQ60427.1	gi|351737392|gb|AEQ60427.1| DNA directed RNA polymerase subunit 2 [Acanthamoeba castellanii mamavirus]	Mimiviridae	Amoebozoa	Eukaryota; Amoebozoa; Discosea; Longamoebia; Centramoebida; Acanthamoebidae; Acanthamoeba	Host-associated (protist)	Host-associated (protist)
Mimiviridae_sp._ChoanoV1_QDY52415.1	QDY52415.1 RNA polymerase Rpb2, domain 6 [Mimiviridae sp. ChoanoV1]	Mimiviridae	Choanoflagellatea	Eukaryota; Opisthokonta; Choanoflagellatea	Host-associated (protist)
Megavirus_caiporensis_WBF70923.1	WBF70923.1 DNA-directed RNA polymerase subunit 2 [Megavirus caiporensis]	Unknown	Unknown	Unknown	Host-associated (protist)
Bodo_saltans_virus_YP_010806466.1	YP_010806466.1 DNA-dependent RNA polymerase 2 subunit Rpb2/subunit Rpb4 [Bodo saltans virus]	Mimiviridae	Euglenozoa	Eukaryota; Discoba; Euglenozoa; Kinetoplastea; Metakinetoplastina; Eubodonida; Bodonidae; Bodo	Marine
Emiliania_huxleyi_virus_86_gi_73852908_ref_YP_294192.1	gi|73852908|ref|YP_294192.1| putative DNA-directed RNA polymerase II subunit [Emiliania huxleyi virus 86]	Coccolithoviridae	Haptophyta	Eukaryota; Haptista; Haptophyta; Prymnesiophyceae; Isochrysidales; Noelaerhabdaceae; Emiliania	Marine
Phaeocystis_globosa_virus_12T_gi_357289743_gb_AET73056.1	gi|357289743|gb|AET73056.1| RNA polymerase II [Phaeocystis globosa virus 12T]	Mesomimiviridae	Haptophyta	Eukaryota; Haptista; Haptophyta; Prymnesiophyceae; Phaeocystales; Phaeocystaceae; Phaeocystis	Marine
Phaeocystis_globosa_virus_12T_gi_357289763_gb_AET73076.1	gi|357289763|gb|AET73076.1| RNA polymerase II 140 kDa subunit [Phaeocystis globosa virus 12T]	Mesomimiviridae	Haptophyta	Eukaryota; Haptista; Haptophyta; Prymnesiophyceae; Phaeocystales; Phaeocystaceae; Phaeocystis	Marine
Singapore_grouper_iridovirus_gi_56692710_ref_YP_164168.1	gi|56692710|ref|YP_164168.1| DNA-directed RNA polymerase II second largest subunit [Singapore grouper iridovirus]	Iridoviridae	Metazoa	Eukaryota; Opisthokonta; Metazoa; Eumetazoa; Bilateria; Deuterostomia; Chordata; Craniata; Vertebrata; Gnathostomata; Teleostomi; Euteleostomi; Actinopterygii; Actinopteri; Neopterygii; Teleostei	Marine
Abalone_asfa-like_virus_BBO53996.1	BBO53996.1 RNA polymerase subunit 2 homolog protein [Abalone asfa-like virus]	Asfarviridae	Opisthokonta	Eukaryota; Opisthokonta; Metazoa; Eumetazoa; Bilateria; Protostomia; Spiralia; Lophotrochozoa; Mollusca; Gastropoda; Vetigastropoda; Lepetellida; Haliotoidea; Haliotidae; Haliotis; Haliotis discus	Marine	Host-associated metagenome (animal)
Cafeteria_roenbergensis_virus_BV-PW1_gi_310831213_ref_YP_003969856.1	gi|310831213|ref|YP_003969856.1| putative DNA-directed RNA polymerase subunit Rpb2 precursor [Cafeteria roenbergensis virus BV-PW1]	Mimiviridae	Stramenopiles	Eukaryota; Sar; Stramenopiles; Bigyra; Opalozoa; Bicosoecida; Cafeteriaceae; Cafeteria	Marine
Cafeteria_roenbergensis_virus_BV-PW1_YP_003970177.1	YP_003970177.1 putative DNA-directed RNA polymerase subunit Rpb2 [Cafeteria roenbergensis virus BV-PW1]	Mimiviridae	Stramenopiles	Eukaryota; Sar; Stramenopiles; Bigyra; Opalozoa; Bicosoecida; Cafeteriaceae; Cafeteria	Marine
Micromonas_commoda_XP_002500540.1	XP_002500540.1 predicted protein [Micromonas commoda]	Prasinoviridae	Chlorophyta	Eukaryota; Viridiplantae; Chlorophyta; Mamiellophyceae; Mamiellales; Mamiellaceae; Micromonas	Marine	Host-associated metagenome (green algae)
Micromonas_pusilla_CCMP1545_XP_003056094.1	XP_003056094.1 predicted protein [Micromonas pusilla CCMP1545]	Prasinoviridae	Chlorophyta	Eukaryota; Viridiplantae; Chlorophyta; Mamiellophyceae; Mamiellales; Mamiellaceae; Micromonas	Marine	Host-associated metagenome (green algae)
Organic_Lake_phycodnavirus_1_gi_322510564_gb_ADX05878.1	gi|322510564|gb|ADX05878.1| putative DNA-directed RNA polymerase [Organic Lake phycodnavirus 1]	Mesomimiviridae	Unknown	Unknown	Marine
Organic_Lake_phycodnavirus_2_gi_322511118_gb_ADX06431.1	gi|322511118|gb|ADX06431.1| putative DNA-directed RNA polymerase II [Organic Lake phycodnavirus 2]	Mesomimiviridae	Unknown	Unknown	Marine
Organic_Lake_phycodnavirus_2_gi_322511148_gb_ADX06461.1	gi|322511148|gb|ADX06461.1| putative DNA directed RNA polymerase II [Organic Lake phycodnavirus 2]	Mesomimiviridae	Unknown	Unknown	Marine
Organic_Lake_phycodnavirus_1_gi_9207_322510707_706_705_704_gi_322510707_gb_ADX06021.1	gi|9207 322510707_706_705_704 gi|322510707|gb|ADX06021.1| putative DNA-directed RNA polymerase II [Organic Lake phycodnavirus 1] gi|322510706|gb|ADX06020.1| putative DNA-directed RNA polymerase II [Organic Lake phycodnavirus 1] gi|322510705|gb|ADX06019.1| putative DNA-directed RNA polymerase II [Organic Lake phycodnavirus 1] gi|322510704|gb|ADX06018.1| hypothetical protein 162313535 [Organic Lake…	Mesomimiviridae	Unknown	Unknown	Marine
IMGVR_UViG_GVMAG-S-ERX556063-31_000001_3300020471_Ga0211614_100031272	IMGVR_UViG_GVMAG-S-ERX556063-31_000001|3300020471|Ga0211614_100031272	Phycodnaviridae	Unknown	Unknown	Marine	Environmental; Aquatic; Marine;
IMGVR_UViG_GVMAG-S-ERX556106-33_000001_3300020433_Ga0211565_100002207	IMGVR_UViG_GVMAG-S-ERX556106-33_000001|3300020433|Ga0211565_100002207	Phycodnaviridae	Unknown	Unknown	Marine	Environmental; Aquatic; Marine;
IMGVR_UViG_GVMAG-M-3300021389-12_000001_3300021389_Ga0213868_100035159	IMGVR_UViG_GVMAG-M-3300021389-12_000001|3300021389|Ga0213868_100035159	Pithoviridae	Unknown	Unknown	Marine	Environmental; Aquatic; Marine; Coastal
IMGVR_UViG_3300011258_001175_3300011258_Ga0151677_100485837	IMGVR_UViG_3300011258_001175|3300011258|Ga0151677_100485837	Unclassified	Unknown	Unknown	Marine	Environmental; Aquatic; Marine; Coastal
IMGVR_UViG_GVMAG-M-3300006802-11_000001_3300006802_Ga0070749_100031841	IMGVR_UViG_GVMAG-M-3300006802-11_000001|3300006802|Ga0070749_100031841	Unclassified	Unknown	Unknown	Marine	Environmental; Aquatic; Marine; Coastal
IMGVR_UViG_GVMAG-M-3300006802-11_000001_3300006802_Ga0070749_100122826	IMGVR_UViG_GVMAG-M-3300006802-11_000001|3300006802|Ga0070749_100122826	Unclassified	Unknown	Unknown	Marine	Environmental; Aquatic; Marine; Coastal
IMGVR_UViG_GVMAG-M-3300006916-6_000001_3300006916_Ga0070750_100022575	IMGVR_UViG_GVMAG-M-3300006916-6_000001|3300006916|Ga0070750_100022575	Unclassified	Unknown	Unknown	Marine	Environmental; Aquatic; Marine; Coastal
IMGVR_UViG_GVMAG-M-3300007345-7_000001_3300007345_Ga0070752_100127111	IMGVR_UViG_GVMAG-M-3300007345-7_000001|3300007345|Ga0070752_100127111	Unclassified	Unknown	Unknown	Marine	Environmental; Aquatic; Marine; Coastal
IMGVR_UViG_GVMAG-M-3300009529-2_000001_3300009529_Ga0114919_1000009852	IMGVR_UViG_GVMAG-M-3300009529-2_000001|3300009529|Ga0114919_1000009852	Unclassified	Unknown	Unknown	Marine	Environmental; Aquatic; Marine; Oceanic
IMGVR_UViG_GVMAG-M-3300022309-7_000001_3300022309_Ga0224510_100018131	IMGVR_UViG_GVMAG-M-3300022309-7_000001|3300022309|Ga0224510_100018131	Unclassified	Unknown	Unknown	Marine	Environmental; Aquatic; Marine; Sediment
IMGVR_UViG_GVMAG-M-3300025138-2_000001_3300025138_Ga0209634_10064102	IMGVR_UViG_GVMAG-M-3300025138-2_000001|3300025138|Ga0209634_10064102	Unclassified	Unknown	Unknown	Marine	Environmental; Aquatic; Marine; Oceanic
IMGVR_UViG_GVMAG-S-1030629-55_000001_3300025151_Ga0209645_10024268	IMGVR_UViG_GVMAG-S-1030629-55_000001|3300025151|Ga0209645_10024268	Unclassified	Unknown	Unknown	Marine	Environmental; Aquatic; Marine; Oceanic
IMGVR_UViG_GVMAG-S-1096104-89_000001_3300024429_Ga0209991_100022707	IMGVR_UViG_GVMAG-S-1096104-89_000001|3300024429|Ga0209991_100022707	Unclassified	Unknown	Unknown	Marine	Environmental; Aquatic; Marine; Oceanic
IMGVR_UViG_GVMAG-S-ERX555926-48_000001_3300020406_Ga0211668_1000115212	IMGVR_UViG_GVMAG-S-ERX555926-48_000001|3300020406|Ga0211668_1000115212	Unclassified	Unknown	Unknown	Marine	Environmental; Aquatic; Marine;
IMGVR_UViG_3300006810_000027_3300006810_Ga0070754_1000008390	IMGVR_UViG_3300006810_000027|3300006810|Ga0070754_1000008390	Unclassified (Caudoviricetes)	Unknown	Unknown	Marine	Environmental; Aquatic; Marine; Coastal
Tupanvirus_deep_ocean_YP_010780909.1	YP_010780909.1 intein-containing DNA-directed RNA polymerase subunit 2 [Tupanvirus deep ocean]	Mimiviridae	Amoebozoa	Eukaryota; Amoebozoa; Discosea; Longamoebia; Centramoebida; Acanthamoebidae; Acanthamoeba	Marine (deep sea)
Marseillevirus_LCMAC101_QBK85934.1	QBK85934.1 MAG: DNA-directed RNA polymerase subunit beta [Marseillevirus LCMAC101]	Marseilleviridae	Unknown	Unknown	Marine (hydrothermal vent)
Marseillevirus_LCMAC102_QBK86388.1	QBK86388.1 MAG: DNA-directed RNA polymerase subunit beta [Marseillevirus LCMAC102]	Marseilleviridae	Unknown	Unknown	Marine (hydrothermal vent)
Marseillevirus_LCMAC201_QBK87548.1	QBK87548.1 MAG: DNA-directed RNA polymerase subunit beta [Marseillevirus LCMAC201]	Marseilleviridae	Unknown	Unknown	Marine (hydrothermal vent)
Marseillevirus_LCMAC202_QBK88139.1	QBK88139.1 MAG: DNA-directed RNA polymerase subunit beta [Marseillevirus LCMAC202]	Marseilleviridae	Unknown	Unknown	Marine (hydrothermal vent)
Mimivirus_LCMiAC01_QBK88636.1	QBK88636.1 MAG: DNA-directed RNA polymerase subunit beta [Mimivirus LCMiAC01]	Mimiviridae	Unknown	Unknown	Marine (hydrothermal vent)	Hydrothermal vent
Mimivirus_LCMiAC02_QBK89180.1	QBK89180.1 MAG: DNA-directed RNA polymerase subunit beta [Mimivirus LCMiAC02]	Mimiviridae	Unknown	Unknown	Marine (hydrothermal vent)	Hydrothermal vent
Pithovirus_LCDPAC01_QBK84692.1	QBK84692.1 MAG: DNA-directed RNA polymerase subunit beta [Pithovirus LCDPAC01]	Pithoviridae	Unknown	Unknown	Marine (hydrothermal vent)
Pithovirus_LCPAC104_QBK90672.1	QBK90672.1 MAG: DNA-directed RNA polymerase subunit beta [Pithovirus LCPAC104]	Pithoviridae	Unknown	Unknown	Marine (hydrothermal vent)
Pithovirus_LCPAC201_QBK90929.1	QBK90929.1 MAG: DNA-directed RNA polymerase subunit beta [Pithovirus LCPAC201]	Pithoviridae	Unknown	Unknown	Marine (hydrothermal vent)
Pithovirus_LCPAC201_QBK90930.1	QBK90930.1 MAG: DNA-directed RNA polymerase subunit beta [Pithovirus LCPAC201]	Pithoviridae	Unknown	Unknown	Marine (hydrothermal vent)
Pithovirus_LCPAC302_QBK91646.1	QBK91646.1 MAG: DNA-directed RNA polymerase subunit beta, partial [Pithovirus LCPAC302]	Pithoviridae	Unknown	Unknown	Marine (hydrothermal vent)
Pithovirus_LCPAC304_QBK91926.1	QBK91926.1 MAG: DNA-directed RNA polymerase subunit beta [Pithovirus LCPAC304]	Pithoviridae	Unknown	Unknown	Marine (hydrothermal vent)
Pithovirus_LCPAC401_QBK92731.1	QBK92731.1 MAG: DNA-directed RNA polymerase subunit beta [Pithovirus LCPAC401]	Pithoviridae	Unknown	Unknown	Marine (hydrothermal vent)
Pithovirus_LCPAC403_QBK93150.1	QBK93150.1 MAG: DNA-directed RNA polymerase subunit beta [Pithovirus LCPAC403]	Pithoviridae	Unknown	Unknown	Marine (hydrothermal vent)
Pithovirus_LCPAC404_QBK93397.1	QBK93397.1 MAG: DNA-directed RNA polymerase subunit beta [Pithovirus LCPAC404]	Pithoviridae	Unknown	Unknown	Marine (hydrothermal vent)
Pithovirus_LCPAC406_QBK93827.1	QBK93827.1 MAG: DNA-directed RNA polymerase subunit beta [Pithovirus LCPAC406]	Pithoviridae	Unknown	Unknown	Marine (hydrothermal vent)
Pandoravirus_salinus_gi_516306305_gb_AGO85884.1	gi|516306305|gb|AGO85884.1| DNA-directed RNA polymerase II subunit RPB2 [Pandoravirus salinus]	Pandoraviridae	Amoebozoa	Eukaryota; Amoebozoa; Discosea; Longamoebia; Centramoebida; Acanthamoebidae; Acanthamoeba	Sediment
Pandoravirus_salinus_YP_008437090.2_RNA_polymerase_rbp2_	YP_008437090.2 RNA polymerase rbp2 [Pandoravirus salinus]	Pandoraviridae	Amoebozoa	Eukaryota; Amoebozoa; Discosea; Longamoebia; Centramoebida; Acanthamoebidae; Acanthamoeba	Sediment
Saudi_moumouvirus_AQN68163.1	AQN68163.1 intein-containing DNA-directed RNA polymerase subunit 2 [Saudi moumouvirus]	Mimiviridae	Amoebozoa	Eukaryota; Amoebozoa; Discosea; Longamoebia; Centramoebida; Acanthamoebidae; Acanthamoeba	Sewage
Pacmanvirus_S19_QYB17411.1	QYB17411.1 DNA-directed RNA polymerase subunit beta [Pacmanvirus S19]	Asfarviridae	Amoebozoa	Eukaryota; Amoebozoa; Discosea; Longamoebia; Centramoebida; Acanthamoebidae; Acanthamoeba	Sewage
Fadolivirus_1_YP_010803485.1	YP_010803485.1 DNA-directed RNA polymerase subunit 2 [Fadolivirus 1]	Mimiviridae	Amoebozoa	Eukaryota; Amoebozoa; Tubulinea; Echinamoebida; Vermamoeba	Sewage
Yasminevirus_sp._GU-2018_VBB18380.1	VBB18380.1 DNA-directed RNA polymerase subunit beta [Yasminevirus sp. GU-2018]	Unclassified	Amoebozoa	Eukaryota; Amoebozoa; Tubulinea; Echinamoebida; Vermamoeba	Sewage
Pandoravirus_belohorizontensis_UMO78818.1	UMO78818.1 RNA polymerase Rpb2 domain containing protein [Pandoravirus belohorizontensis]	Pandoraviridae	Amoebozoa	Eukaryota; Amoebozoa; Discosea; Longamoebia; Centramoebida; Acanthamoebidae; Acanthamoeba	Soil
Pandoravirus_celtis_QBZ80951.1	QBZ80951.1 RNA polymerase Rpb2 domain containing protein [Pandoravirus celtis]	Pandoraviridae	Amoebozoa	Eukaryota; Amoebozoa; Discosea; Longamoebia; Centramoebida; Acanthamoebidae; Acanthamoeba	Soil
Pandoravirus_inopinatum_YP_009120308.1	YP_009120308.1 DNA-directed RNA polymerase II subunit RPB2 [Pandoravirus inopinatum]	Pandoraviridae	Amoebozoa	Eukaryota; Amoebozoa; Discosea; Longamoebia; Centramoebida; Acanthamoebidae; Acanthamoeba	Soil
Pandoravirus_kuranda_WBR14450.1	WBR14450.1 DNA-directed RNA polymerase ii subunit rpb2 [Pandoravirus kuranda]	Pandoraviridae	Amoebozoa	Eukaryota; Amoebozoa; Discosea; Longamoebia; Centramoebida; Acanthamoebidae; Acanthamoeba	Soil
Pandoravirus_massiliensis_UDO47672.1	UDO47672.1 DNA-directed RNA polymerase II subunit RPB2 [Pandoravirus massiliensis]	Pandoraviridae	Amoebozoa	Eukaryota; Amoebozoa; Discosea; Longamoebia; Centramoebida; Acanthamoebidae; Acanthamoeba	Soil
Pandoravirus_quercus_YP_009483044.1	YP_009483044.1 RNA polymerase rbp2 [Pandoravirus quercus]	Pandoraviridae	Amoebozoa	Eukaryota; Amoebozoa; Discosea; Longamoebia; Centramoebida; Acanthamoebidae; Acanthamoeba	Soil
Coemansia_sp._Cherry_401B_KAJ2738912.1	KAJ2738912.1 DNA-dependent RNA polymerase II [Coemansia sp. Cherry 401B]	Fungi	NA	NA	Soil
Coemansia_sp._RSA_1290_KAJ2629794.1	KAJ2629794.1 DNA-dependent RNA polymerase II [Coemansia sp. RSA 1290]	Fungi	NA	NA	Soil
Coemansia_sp._RSA_2336_KAJ2452067.1	KAJ2452067.1 DNA-dependent RNA polymerase II [Coemansia sp. RSA 2336]	Fungi	NA	NA	Soil
Nematocida_ausubeli_KAI5132925.1	KAI5132925.1 DNA-directed RNA polymerase II subunit RPB2 [Nematocida ausubeli]	Fungi	NA	NA	Soil
Nematocida_homosporus_XP_051345573.1	XP_051345573.1 DNA-directed RNA polymerase II subunit RPB2 [Nematocida homosporus]	Fungi	NA	NA	Soil
Nematocida_major_XP_047770153.1	XP_047770153.1 DNA-directed RNA polymerase II subunit RPB2 [Nematocida major]	Fungi	NA	NA	Soil
Nematocida_sp._LUAm3_KAI5170628.1	KAI5170628.1 DNA-directed RNA polymerase II subunit RPB2 [Nematocida sp. LUAm3]	Fungi	NA	NA	Soil
Fusarium_oxysporum_ARR28555.1	ARR28555.1 RNA polymerase II second largest subunit, partial [Fusarium oxysporum]	Fungi	NA	NA	Soil
Fusarium_oxysporum_f._sp._asparagi_QPO25473.1	QPO25473.1 RNA polymerase II second largest, partial [Fusarium oxysporum f. sp. asparagi]	Fungi	NA	NA	Soil
Barrevirus_sp._AYV77285.1	AYV77285.1 MAG: DNA-directed RNA polymerase subunit beta [Barrevirus sp.]	Mimiviridae	Unknown	Unknown	Soil
Edafosvirus_sp._AYV78699.1	AYV78699.1 MAG: DNA-directed RNA polymerase subunit beta, partial [Edafosvirus sp.]	Mimiviridae	Unknown	Unknown	Soil
Homavirus_sp._AYV82195.1	AYV82195.1 MAG: DNA-directed RNA polymerase subunit beta [Homavirus sp.]	Mimiviridae	Unknown	Unknown	Soil
Satyrvirus_sp._AYV85563.1	AYV85563.1 MAG: intein-containing DNA-directed RNA polymerase subunit 2 [Satyrvirus sp.]	Mimiviridae	Unknown	Unknown	Soil
IMGVR_UViG_3300001546_000004_3300001546_JGI12659J15293_1000000411	IMGVR_UViG_3300001546_000004|3300001546|JGI12659J15293_1000000411	Mimiviridae	Unknown	Unknown	Soil	Environmental; Terrestrial; Soil; Boreal forest/Taiga
Solivirus_sp._AYV85961.1	AYV85961.1 MAG: DNA-directed RNA polymerase subunit RPB2 [Solivirus sp.]	Pithoviridae	Unknown	Unknown	Soil
IMGVR_UViG_3300042860_004756_3300042860_Ga0453081_0006781_1979_7660	IMGVR_UViG_3300042860_004756|3300042860|Ga0453081_0006781_1979_7660	Unclassified	Unknown	Unknown	Soil	Environmental; Terrestrial; Soil; Agricultural land
IMGVR_UViG_3300042923_001788_3300042923_Ga0456365_0000114_230283_234200	IMGVR_UViG_3300042923_001788|3300042923|Ga0456365_0000114_230283_234200	Unclassified	Unknown	Unknown	Soil	Environmental; Terrestrial; Soil; Agricultural land
IMGVR_UViG_GVMAG-M-3300010397-1_000001_3300010397_Ga0134124_1000086615	IMGVR_UViG_GVMAG-M-3300010397-1_000001|3300010397|Ga0134124_1000086615	Unclassified	Unknown	Unknown	Soil	Environmental; Terrestrial; Soil;
IMGVR_UViG_GVMAG-M-3300014493-14_000001_3300014493_Ga0182016_100093461	IMGVR_UViG_GVMAG-M-3300014493-14_000001|3300014493|Ga0182016_100093461	Unclassified	Unknown	Unknown	Soil	Environmental; Terrestrial; Soil; Wetlands
IMGVR_UViG_GVMAG-M-3300014493-14_000001_3300014493_Ga0182016_100169418	IMGVR_UViG_GVMAG-M-3300014493-14_000001|3300014493|Ga0182016_100169418	Unclassified	Unknown	Unknown	Soil	Environmental; Terrestrial; Soil; Wetlands
IMGVR_UViG_3300050122_000261_3300050122_Ga0500011_000001_359493_365195	IMGVR_UViG_3300050122_000261|3300050122|Ga0500011_000001_359493_365195	Unclassified (Caudoviricetes)	Unknown	Unknown	Soil	Environmental; Terrestrial; Soil; Peat
Pithovirus_sibericum_gi_585299571_ref_YP_009001144.1	gi|585299571|ref|YP_009001144.1| DNA-directed RNA polymerase subunit RPB2 [Pithovirus sibericum]	Pithoviridae	Amoebozoa	Eukaryota; Amoebozoa; Discosea; Longamoebia; Centramoebida; Acanthamoebidae; Acanthamoeba	Soil (permafrost)
uncultured_virus_CAH6418972.1	CAH6418972.1 DNA-directed RNA polymerase subunit RPB2 [uncultured virus]	Unclassified	Unknown	Unknown	Soil (permafrost)
uncultured_virus_CAH6420496.1	CAH6420496.1 DNA-directed RNA polymerase subunit RPB2 [uncultured virus]	Unclassified	Unknown	Unknown	Soil (permafrost)
uncultured_virus_CAI2358574.1	CAI2358574.1 DNA-directed RNA polymerase subunit RPB2 [uncultured virus]	Unclassified	Unknown	Unknown	Soil (permafrost)
Cedratvirus_kamchatka_QIN54459.1	QIN54459.1 intein-containing DNA-directed RNA polymerase subunit RPB2 [Cedratvirus kamchatka]	Pithoviridae	Amoebozoa	Eukaryota; Amoebozoa; Discosea; Longamoebia; Centramoebida; Acanthamoebidae; Acanthamoeba	Soil (volcanic)
Infectious_spleen_and_kidney_necrosis_virus_gi_19881439_ref_NP_612256.1	gi|19881439|ref|NP_612256.1| putative DNA-directed RNA polymerase II [Infectious spleen and kidney necrosis virus]	Iridoviridae	Metazoa	Eukaryota; Opisthokonta; Metazoa; Eumetazoa; Bilateria; Deuterostomia; Chordata; Craniata;Vertebrata; Gnathostomata; Teleostomi;Euteleostomi; Actinopterygii; Actinopteri;Neopterygii; Teleostei; Osteoglossocephalai;Euteleosteomorpha; Neoteleostei; Eurypterygia;Ctenosquamata; Acanthomorphata; Euacanthomorphacea;Percomorphaceae; Eupercaria; Centrarchiformes;Centrarchoidei; Sinipercidae;Siniperca a	Terrestrial	Host-associated (animal)
African_swine_fever_virus_CAD7112269.1	CAD7112269.1 EP1242L CDS [African swine fever virus]	Asfarviridae	Metazoa	Eukaryota; Opisthokonta; Metazoa; Eumetazoa; Bilateria; Deuterostomia; Chordata; Craniata; Vertebrata; Gnathostomata; Teleostomi; Euteleostomi; Sarcopterygii; Dipnotetrapodomorpha; Tetrapoda; Amniota; Mammalia; Theria; Eutheria; Boreoeutheria; Laurasiatheria; Artiodactyla; Suina; Suidae; Sus	Terrestrial
African_swine_fever_virus_gi_9628161_ref_NP_042747.1	gi|9628161|ref|NP_042747.1| RNA polymerase subunit 2 [African swine fever virus]	Asfarviridae	Metazoa	Eukaryota; Opisthokonta; Metazoa; Eumetazoa; Bilateria; Deuterostomia; Chordata; Craniata; Vertebrata; Gnathostomata; Teleostomi; Euteleostomi; Sarcopterygii; Dipnotetrapodomorpha; Tetrapoda; Amniota; Mammalia; Theria; Eutheria; Boreoeutheria; Laurasiatheria; Artiodactyla; Suina; Suidae; Sus	Terrestrial
Lymphocystis_disease_virus_-_isolate_China_gi_51869981_ref_YP_073534.1	gi|51869981|ref|YP_073534.1| RNA polymerase beta subunit [Lymphocystis disease virus - isolate China]	Iridoviridae	Metazoa	Eukaryota; Opisthokonta; Metazoa; Eumetazoa; Bilateria; Deuterostomia; Chordata; Craniata;Vertebrata; Gnathostomata; Teleostomi;Euteleostomi; Actinopterygii; Actinopteri;Neopterygii; Teleostei; Osteoglossocephalai;Euteleosteomorpha; Neoteleostei; Eurypterygia;Ctenosquamata; Acanthomorphata; Euacanthomorphacea;Percomorphaceae; Carangaria; Pleuronectiformes;Pleuronectoidei; Paralichthyidae;Paralich…	Terrestrial	Host-associated metagenome (animal)
Orf_virus_gi_41057164_ref_NP_957878.1	gi|41057164|ref|NP_957878.1| ORF101 RNA polymerase subunit RPO132 [Orf virus]	Poxviridae	Metazoa	Eukaryota; Opisthokonta; Metazoa; Eumetazoa; Bilateria; Deuterostomia; Chordata; Craniata;Vertebrata; Gnathostomata; Teleostomi;Euteleostomi; Sarcopterygii; Dipnotetrapodomorpha;Tetrapoda; Amniota; Mammalia; Theria; Eutheria;Boreoeutheria	Terrestrial
Vaccinia_virus_gi_66275941_ref_YP_233026.1	gi|66275941|ref|YP_233026.1| DNA-dependent RNA polymerase subunit rpo132 [Vaccinia virus]	Poxviridae	Metazoa	Eukaryota; Opisthokonta; Metazoa; Eumetazoa; Bilateria; Deuterostomia; Chordata; Craniata;Vertebrata; Gnathostomata; Teleostomi;Euteleostomi; Sarcopterygii; Dipnotetrapodomorpha;Tetrapoda; Amniota; Mammalia; Theria; Eutheria;Boreoeutheria	Terrestrial
Squirrelpox_virus_gi_549059722_emb_CCD83296.1	gi|549059722|emb|CCD83296.1| DNA-dependent RNA polymerase subunit rpo132 [Squirrelpox virus]	Poxviridae	Metazoa	Eukaryota; Opisthokonta; Metazoa; Eumetazoa; Bilateria; Deuterostomia; Chordata; Craniata;Vertebrata; Gnathostomata; Teleostomi;Euteleostomi; Sarcopterygii; Dipnotetrapodomorpha;Tetrapoda; Amniota; Mammalia; Theria; Eutheria;Boreoeutheria; Euarchontoglires; Glires; Rodentia;Sciuromorpha; Sciuridae; Sciurinae;Sciurini	Terrestrial
Myxoma_virus_gi_9633750_ref_NP_051828.1	gi|9633750|ref|NP_051828.1| m114R [Myxoma virus]	Poxviridae	Metazoa	Eukaryota; Opisthokonta; Metazoa; Eumetazoa; Bilateria; Deuterostomia; Chordata; Craniata;Vertebrata; Gnathostomata; Teleostomi;Euteleostomi; Sarcopterygii; Dipnotetrapodomorpha;Tetrapoda; Amniota; Mammalia; Theria; Eutheria;Boreoeutheria; Euarchontoglires; Glires;Lagomorpha; Leporidae	Terrestrial
Yaba-like_disease_virus_gi_12085099_ref_NP_073501.1	gi|12085099|ref|NP_073501.1| 116R protein [Yaba-like disease virus]	Poxviridae	Metazoa	Eukaryota; Opisthokonta; Metazoa; Eumetazoa; Bilateria; Deuterostomia; Chordata; Craniata;Vertebrata; Gnathostomata; Teleostomi;Euteleostomi; Sarcopterygii; Dipnotetrapodomorpha;Tetrapoda; Amniota; Mammalia; Theria; Eutheria;Boreoeutheria; Euarchontoglires; Primates;Haplorrhini	Terrestrial
Nile_crocodilepox_virus_gi_115531811_ref_YP_784337.1	gi|115531811|ref|YP_784337.1| RNA polymerase subunit RPO132 [Nile crocodilepox virus]	Poxviridae	Metazoa	Eukaryota; Opisthokonta; Metazoa; Eumetazoa; Bilateria; Deuterostomia; Chordata; Craniata;Vertebrata; Gnathostomata; Teleostomi;Euteleostomi; Sarcopterygii; Dipnotetrapodomorpha;Tetrapoda; Amniota; Sauropsida; Sauria;Archelosauria; Archosauria; Crocodylia;Longirostres; Crocodylidae;Crocodylus	Terrestrial
Wiseana_iridescent_virus_gi_339906100_ref_YP_004732897.1	gi|339906100|ref|YP_004732897.1| hypothetical protein WIV_gp114 [Wiseana iridescent virus]	Iridoviridae	Metazoa	Eukaryota; Opisthokonta; Metazoa; Eumetazoa; Bilateria; Protostomia; Ecdysozoa; Panarthropoda; Arthropoda; Mandibulata; Pancrustacea; Hexapoda; Insecta; Dicondylia; Pterygota; Neoptera; Endopterygota; Amphiesmenoptera; Lepidoptera; Glossata; Neolepidoptera; Exoporia; Hepialoidea; Hepialidae; Wiseana	Terrestrial
Trichoplusia_ni_ascovirus_2c_gi_116326824_ref_YP_803361.1	gi|116326824|ref|YP_803361.1| RNA polymerase subunit [Trichoplusia ni ascovirus 2c]	Ascoviridae	Metazoa	Eukaryota; Opisthokonta; Metazoa; Eumetazoa; Bilateria; Protostomia; Ecdysozoa; Panarthropoda; Arthropoda; Mandibulata; Pancrustacea; Hexapoda; Insecta; Dicondylia; Pterygota; Neoptera; Endopterygota; Amphiesmenoptera; Lepidoptera; Glossata; Neolepidoptera; Heteroneura; Ditrysia; Obtectomera; Noctuoidea	Terrestrial
Amsacta_moorei_entomopoxvirus_gi_9964380_ref_NP_064848.1	gi|9964380|ref|NP_064848.1| DNA-directed RNA polymerase subunit [Amsacta moorei entomopoxvirus 'L']	Poxviridae	Metazoa	Eukaryota; Opisthokonta; Metazoa; Eumetazoa; Bilateria; Protostomia; Ecdysozoa; Panarthropoda; Arthropoda; Mandibulata; Pancrustacea; Hexapoda; Insecta; Dicondylia; Pterygota; Neoptera; Endopterygota; Amphiesmenoptera; Lepidoptera; Glossata; Neolepidoptera; Heteroneura; Ditrysia; Obtectomera; Noctuoidea; Erebidae	Terrestrial
Anomala_cuprea_entomopoxvirus_gi_578887571_dbj_BAO49445.1	gi|578887571|dbj|BAO49445.1| DNA-directed RNA polymerase subunit RPO132 [Anomala cuprea entomopoxvirus]	Poxviridae	Metazoa	Eukaryota; Opisthokonta; Metazoa; Eumetazoa; Bilateria; Protostomia; Ecdysozoa; Panarthropoda; Arthropoda; Mandibulata; Pancrustacea; Hexapoda; Insecta; Dicondylia; Pterygota; Neoptera; Endopterygota; Amphiesmenoptera; Lepidoptera; Glossata; Neolepidoptera; Heteroneura; Ditrysia; Obtectomera; Noctuoidea; Erebidae	Terrestrial
Heliothis_virescens_ascovirus_3e_gi_134287220_ref_YP_001110916.1	gi|134287220|ref|YP_001110916.1| DNA-directed RNA polymerase II [Heliothis virescens ascovirus 3e]	Ascoviridae	Metazoa	Eukaryota; Opisthokonta; Metazoa; Eumetazoa; Bilateria; Protostomia; Ecdysozoa; Panarthropoda; Arthropoda; Mandibulata; Pancrustacea; Hexapoda; Insecta; Dicondylia; Pterygota; Neoptera; Endopterygota; Amphiesmenoptera; Lepidoptera; Glossata; Neolepidoptera; Heteroneura; Ditrysia; Obtectomera; Noctuoidea; Noctuidae	Terrestrial
Spodoptera_frugiperda_ascovirus_1a_gi_115298554_ref_YP_762407.1	gi|115298554|ref|YP_762407.1| 128.1 kDa DNA-directed RNA polymerase II subunit 2 [Spodoptera frugiperda ascovirus 1a]	Ascoviridae	Metazoa	Eukaryota; Opisthokonta; Metazoa; Eumetazoa; Bilateria; Protostomia; Ecdysozoa; Panarthropoda; Arthropoda; Mandibulata; Pancrustacea; Hexapoda; Insecta; Dicondylia; Pterygota; Neoptera; Endopterygota; Amphiesmenoptera; Lepidoptera; Glossata; Neolepidoptera; Heteroneura; Ditrysia; Obtectomera; Noctuoidea; Noctuidae; Amphipyrinae; Spodoptera	Terrestrial
Mythimna_separata_entomopoxvirus_gi_506497812_ref_YP_008003611.1	gi|506497812|ref|YP_008003611.1| RNA polymerase RPO132 [Mythimna separata entomopoxvirus 'L']	Poxviridae	Metazoa	Eukaryota; Opisthokonta; Metazoa; Eumetazoa; Bilateria; Protostomia; Ecdysozoa; Panarthropoda;Arthropoda; Mandibulata; Pancrustacea; Hexapoda;Insecta; Dicondylia; Pterygota; Neoptera;Endopterygota; Amphiesmenoptera; Lepidoptera;Glossata; Neolepidoptera; Heteroneura; Ditrysia;Obtectomera; Noctuoidea; Noctuidae; Hadeninae;Mythimna	Terrestrial
Invertebrate_iridescent_virus_3_gi_109287887_ref_YP_654581.1	gi|109287887|ref|YP_654581.1| hypothetical protein MIV009R [Invertebrate iridescent virus 3]	Iridoviridae	Metazoa	Eukaryota; Opisthokonta; Metazoa; Eumetazoa; Bilateria; Protostomia; Ecdysozoa; Panarthropoda;Arthropoda; Mandibulata; Pancrustacea; Hexapoda;Insecta; Dicondylia; Pterygota; Neoptera;Endopterygota; Diptera; Nematocera; Culicomorpha;Culicoidea; Culicidae	Terrestrial	Host-associated (animal)
Invertebrate_iridescent_virus_6_gi_15079139_ref_NP_149891.1	gi|15079139|ref|NP_149891.1| 428L [Invertebrate iridescent virus 6]	Iridoviridae	Metazoa	Eukaryota; Opisthokonta; Metazoa; Eumetazoa; Bilateria; Protostomia; Ecdysozoa; Panarthropoda;Arthropoda; Mandibulata; Pancrustacea; Hexapoda;Insecta; Dicondylia; Pterygota; Neoptera;Endopterygota; Diptera; Nematocera; Culicomorpha;Culicoidea; Culicidae	Terrestrial	Host-associated (animal)
Melanoplus_sanguinipes_entomopoxvirus_gi_9631469_ref_NP_048226.1	gi|9631469|ref|NP_048226.1| ORF MSV155 putative RNA polymerase second largest subunit cowpox RPO132 homolog (vaccinia A24R), similar to SW:P17474 [Melanoplus sanguinipes entomopoxvirus]	Poxviridae	Metazoa	Eukaryota; Opisthokonta; Metazoa; Eumetazoa; Bilateria; Protostomia; Ecdysozoa; Panarthropoda;Arthropoda; Mandibulata; Pancrustacea; Hexapoda;Insecta; Dicondylia; Pterygota; Neoptera;Polyneoptera; Orthoptera; Caelifera; Acrididea;Acridoidea; Acrididae	Terrestrial
Canarypox_virus_gi_40556201_ref_NP_955286.1	gi|40556201|ref|NP_955286.1| CNPV263 RNA polymerase subunit RPO132 [Canarypox virus]	Poxviridae	Metazoa	Eukaryota; Opisthokonta; Metazoa; Eumetazoa;Bilateria; Deuterostomia; Chordata; Craniata;Vertebrata; Gnathostomata; Teleostomi;Euteleostomi; Sarcopterygii; Dipnotetrapodomorpha;Tetrapoda; Amniota; Sauropsida; Sauria;Archelosauria; Archosauria; Dinosauria; Saurischia;Theropoda; Coelurosauria; Aves; Neognathae;Passeriformes; Passeroidea; Fringillidae;Carduelinae	Terrestrial
Frog_virus_3_gi_49237360_ref_YP_031641.1	gi|49237360|ref|YP_031641.1| DNA-dependent RNA polymerase II second largest subunit domain 6,7,3,2 beta subunit [Frog virus 3]	Iridoviridae	Metazoa	Eukaryota; Opisthokonta; Metazoa; Eumetazoa;Bilateria; Deuterostomia; Chordata; Craniata;Vertebrata; Gnathostomata; Teleostomi;Euteleostomi; Sarcopterygii; Dipnotetrapodomorpha;Tetrapoda; Amphibia; Batrachia	Terrestrial
Stylonychia_lemnae_CDW78400.1	CDW78400.1 dna-directed rna polymerase ii subunit rpb2-like [Stylonychia lemnae]	Ciliophora	NA	NA	Terrestrial
Allomyces_macrogynus_ATCC_38327_KNE57461.1	KNE57461.1 hypothetical protein AMAG_03172 [Allomyces macrogynus ATCC 38327]	Fungi	NA	NA	Terrestrial
Nosema_ceranae_XP_024332393.1	XP_024332393.1 dna-directed rna polymerase ii subunit rpb2 [Nosema ceranae]	Fungi	NA	NA	Terrestrial
Nosema_granulosis_KAF9764176.1	KAF9764176.1 DNA-directed RNA polymerase II subunit RPB2 [Nosema granulosis]	Fungi	NA	NA	Terrestrial
Branchiostoma_floridae_XP_035672620.1	XP_035672620.1 DNA-directed RNA polymerase II subunit RPB2 [Branchiostoma floridae]	Metazoa	NA	NA	Terrestrial
Phytophthora_parasitica_P1976_ETO68411.1	ETO68411.1 hypothetical protein F444_14731 [Phytophthora parasitica P1976]	Stramenopiles	NA	NA	Terrestrial
Pythium_oligandrum_TMW66616.1	TMW66616.1 hypothetical protein Poli38472_014592 [Pythium oligandrum]	Stramenopiles	NA	NA	Terrestrial
Oryza_sativa_Japonica_Group_EEE59590.1	EEE59590.1 hypothetical protein OsJ_11898 [Oryza sativa Japonica Group]	Streptophyta	NA	NA	Terrestrial
Panicum_virgatum_XP_039783219.1	XP_039783219.1 DNA-directed RNA polymerase II subunit RPB2 [Panicum virgatum]	Streptophyta	NA	NA	Terrestrial
Selaginella_moellendorffii_XP_024533023.1	XP_024533023.1 DNA-directed RNA polymerase II subunit RPB2 [Selaginella moellendorffii]	Streptophyta	NA	NA	Terrestrial
Sinapis_alba_KAF8114979.1	KAF8114979.1 hypothetical protein N665_0030s0028 [Sinapis alba]	Streptophyta	NA	NA	Terrestrial
Merops_nubicus_XP_008942448.1	XP_008942448.1 PREDICTED: DNA-directed RNA polymerase II subunit RPB2 [Merops nubicus]	Metazoa	Unknown	Unknown	Terrestrial
IMGVR_UViG_GVMAG-S-1017766-37_000001_3300025462_Ga0209120_100051512	IMGVR_UViG_GVMAG-S-1017766-37_000001|3300025462|Ga0209120_100051512	Mimiviridae	Unknown	Unknown	Thermal springs	Environmental; Aquatic; Thermal springs; Hot (42-90C)
IMGVR_UViG_3300005861_000020_3300005861_Ga0080006_116310576	IMGVR_UViG_3300005861_000020|3300005861|Ga0080006_116310576	Unclassified	Unknown	Unknown	Thermal springs	Environmental; Aquatic; Thermal springs; Hot (42-90C)
IMGVR_UViG_3300028735_000009_3300028735_Ga0272446_100042850	IMGVR_UViG_3300028735_000009|3300028735|Ga0272446_100042850	Unclassified	Unknown	Unknown	Thermal springs	Environmental; Aquatic; Thermal springs; Hot (42-90C)
IMGVR_UViG_GVMAG-M-3300007072-7_000001_3300007072_Ga0073932_10015504	IMGVR_UViG_GVMAG-M-3300007072-7_000001|3300007072|Ga0073932_10015504	Unclassified	Unknown	Unknown	Thermal springs	Environmental; Aquatic; Thermal springs; Hot (42-90C)
IMGVR_UViG_3300003890_000058_3300003890_Ga0063162_100310916	IMGVR_UViG_3300003890_000058|3300003890|Ga0063162_100310916	Unclassified (Caudoviricetes)	Unknown	Unknown	Thermal springs	Environmental; Aquatic; Thermal springs; Hot (42-90C)
bin376_RNAPS_Endo_4_scaffold_1149_c1_8	bin376_RNAPS_Endo_4_scaffold_1149_c1_8	YLC	Unknown	Unknown	Thermal springs	Host-associated metagenome (red algae)
bin421_RNAPS_Soil_3_scaffold_8281_c2_6	bin421_RNAPS_Soil_3_scaffold_8281_c2_6	YLC	Unknown	Unknown	Thermal springs	Host-associated metagenome (red algae)
bin750_RNAPS_Soil_2_scaffold_1691_c1_1	bin750_RNAPS_Soil_2_scaffold_1691_c1_1	YLC	Unknown	Unknown	Thermal springs	Host-associated metagenome (red algae)
bin750_RNAPS_Soil_3_scaffold_5463_c1_4	bin750_RNAPS_Soil_3_scaffold_5463_c1_4	YLC	Unknown	Unknown	Thermal springs	Host-associated metagenome (red algae)
bin750_RNAPS_Soil_4_scaffold_2513_c2_2	bin750_RNAPS_Soil_4_scaffold_2513_c2_2	YLC	Unknown	Unknown	Thermal springs	Host-associated metagenome (red algae)
bin757_RNAPS_Endo_3_scaffold_54288_c1_1	bin757_RNAPS_Endo_3_scaffold_54288_c1_1	YLC	Unknown	Unknown	Thermal springs	Host-associated metagenome (red algae)
bin757_RNAPS_Soil_3_scaffold_26233_c1_1	bin757_RNAPS_Soil_3_scaffold_26233_c1_1	YLC	Unknown	Unknown	Thermal springs	Host-associated metagenome (red algae)
bin757_RNAPS_Soil_3_scaffold_53957_c1_1	bin757_RNAPS_Soil_3_scaffold_53957_c1_1	YLC	Unknown	Unknown	Thermal springs	Host-associated metagenome (red algae)
bin787_RNAPS_Endo_1_scaffold_875_c1_6	bin787_RNAPS_Endo_1_scaffold_875_c1_6	YLC	Unknown	Unknown	Thermal springs	Host-associated metagenome (red algae)
bin787_RNAPS_Endo_1_scaffold_875_c1_8	bin787_RNAPS_Endo_1_scaffold_875_c1_8	YLC	Unknown	Unknown	Thermal springs	Host-associated metagenome (red algae)
bin787_RNAPS_Endo_2_scaffold_1096_c1_12	bin787_RNAPS_Endo_2_scaffold_1096_c1_12	YLC	Unknown	Unknown	Thermal springs	Host-associated metagenome (red algae)
bin787_RNAPS_Endo_2_scaffold_1096_c1_14	bin787_RNAPS_Endo_2_scaffold_1096_c1_14	YLC	Unknown	Unknown	Thermal springs	Host-associated metagenome (red algae)
bin787_RNAPS_Endo_2_scaffold_6904_c1_6	bin787_RNAPS_Endo_2_scaffold_6904_c1_6	YLC	Unknown	Unknown	Thermal springs	Host-associated metagenome (red algae)
bin787_RNAPS_Endo_3_scaffold_3657_c1_1	bin787_RNAPS_Endo_3_scaffold_3657_c1_1	YLC	Unknown	Unknown	Thermal springs	Host-associated metagenome (red algae)
bin795_RNAPS_Endo_3_scaffold_4437_c1_1	bin795_RNAPS_Endo_3_scaffold_4437_c1_1	YLC	Unknown	Unknown	Thermal springs	Host-associated metagenome (red algae)
bin795_RNAPS_Soil_1_scaffold_15029_c1_7	bin795_RNAPS_Soil_1_scaffold_15029_c1_7	YLC	Unknown	Unknown	Thermal springs	Host-associated metagenome (red algae)
bin795_RNAPS_Soil_4_scaffold_5101_c1_3	bin795_RNAPS_Soil_4_scaffold_5101_c1_3	YLC	Unknown	Unknown	Thermal springs	Host-associated metagenome (red algae)
bin800_RNAPS_Soil_2_scaffold_3952_c1_7	bin800_RNAPS_Soil_2_scaffold_3952_c1_7	YLC	Unknown	Unknown	Thermal springs	Host-associated metagenome (red algae)
bin800_RNAPS_Soil_4_scaffold_1118_c1_5	bin800_RNAPS_Soil_4_scaffold_1118_c1_5	YLC	Unknown	Unknown	Thermal springs	Host-associated metagenome (red algae)
bin932_RNAPS_Creek_3_scaffold_105_c1_51	bin932_RNAPS_Creek_3_scaffold_105_c1_51	YLC	Unknown	Unknown	Thermal springs	Host-associated metagenome (red algae)
bin979_RNAPS_Soil_2_scaffold_21526_c1_1	bin979_RNAPS_Soil_2_scaffold_21526_c1_1	YLC	Unknown	Unknown	Thermal springs	Host-associated metagenome (red algae)
bin979_RNAPS_Soil_3_scaffold_12271_c1_3	bin979_RNAPS_Soil_3_scaffold_12271_c1_3	YLC	Unknown	Unknown	Thermal springs	Host-associated metagenome (red algae)
Megavirus_courdo7_AEX61449.1	AEX61449.1 DNA-directed RNA polymerase subunit 2 [Megavirus courdo7]	Mimiviridae	Amoebozoa	Eukaryota; Amoebozoa; Discosea; Longamoebia; Centramoebida; Acanthamoebidae; Acanthamoeba	Unknown
Megavirus_vitis_AVL93672.1	AVL93672.1 intein-containing DNA-directed RNA polymerase subunit 2 [Megavirus vitis]	Mimiviridae	Amoebozoa	Eukaryota; Amoebozoa; Discosea; Longamoebia; Centramoebida; Acanthamoebidae; Acanthamoeba	Unknown
Cedratvirus_A11_YP_009329295.1	YP_009329295.1 DNA-directed RNA polymerase subunit RPB2 [Cedratvirus A11]	Pithoviridae	Amoebozoa	Eukaryota; Amoebozoa; Discosea; Longamoebia; Centramoebida; Acanthamoebidae; Acanthamoeba	Unknown
Pacmanvirus_A23_YP_009361395.1	YP_009361395.1 DNA-directed RNA polymerase, subunit 2 (Rbp2) [Pacmanvirus A23]	Asfarviridae	Amoebozoa	Eukaryota; Amoebozoa; Discosea; Longamoebia; Centramoebida; Acanthamoebidae; Acanthamoeba	Unknown
Faustovirus_AMN82980.1	AMN82980.1 DNA-directed RNA polymerase beta subunit [Faustovirus]	Asfarviridae	Amoebozoa	Eukaryota; Amoebozoa; Tubulinea; Echinamoebida; Vermamoeba	Unknown
Faustovirus_AMN83870.1	AMN83870.1 DNA-directed RNA polymerase beta subunit [Faustovirus]	Asfarviridae	Amoebozoa	Eukaryota; Amoebozoa; Tubulinea; Echinamoebida; Vermamoeba	Unknown
Faustovirus_QJX73834.1	QJX73834.1 hypothetical protein F-E9_61 [Faustovirus]	Asfarviridae	Amoebozoa	Eukaryota; Amoebozoa; Tubulinea; Echinamoebida; Vermamoeba	Unknown
Faustovirus_QKE50165.1	QKE50165.1 DNA-directed RNA polymerase subunit 2 [Faustovirus]	Asfarviridae	Amoebozoa	Eukaryota; Amoebozoa; Tubulinea; Echinamoebida; Vermamoeba	Unknown
Faustovirus_ST1_SME64703.1	SME64703.1 DNA-directed RNA polymerase beta subunit [Faustovirus ST1]	Asfarviridae	Amoebozoa	Eukaryota; Amoebozoa; Tubulinea; Echinamoebida; Vermamoeba	Unknown
Orpheovirus_IHUMI-LCC2_YP_009449142.1	YP_009449142.1 DNA-directed RNA polymerase subunit 2 RPB2 [Orpheovirus IHUMI-LCC2]	Pithoviridae	Amoebozoa	Eukaryota; Amoebozoa; Tubulinea; Echinamoebida; Vermamoeba	Unknown
Molluscum_contagiosum_virus_subtype_1_gi_9629061_ref_NP_044080.1	gi|9629061|ref|NP_044080.1| MC129R [Molluscum contagiosum virus subtype 1]	Poxviridae	Metazoa	Eukaryota; Opisthokonta; Metazoa; Eumetazoa; Bilateria; Deuterostomia; Chordata; Craniata;Vertebrata; Gnathostomata; Teleostomi;Euteleostomi; Sarcopterygii; Dipnotetrapodomorpha;Tetrapoda; Amniota; Mammalia; Theria; Eutheria;Boreoeutheria; Euarchontoglires; Primates;Haplorrhini; Simiiformes; Catarrhini; Hominoidea;Hominidae; Homininae; Homo	Unknown
Acanthamoeba_polyphaga_lentillevirus_EJN40703.1	EJN40703.1 DNA directed RNA polymerase subunit 2 [Acanthamoeba polyphaga lentillevirus]	Mimiviridae	Unknown	Unknown	Unknown	NA
Mimivirus_reunion_QTF49150.1	QTF49150.1 DNA-directed RNA polymerase subunit 2 [Mimivirus reunion]	Mimiviridae	Unknown	Unknown	Unknown	Marine
IMGVR_UViG_2716885049_000001_2716885049_2718201109	IMGVR_UViG_2716885049_000001|2716885049|2718201109	Unclassified	Unknown	Unknown	Unknown
Kaumoebavirus_QQV29652.1	QQV29652.1 DNA-directed RNA polymerase subunit beta [Kaumoebavirus]	Asfarviridae	Amoebozoa	Eukaryota; Amoebozoa; Tubulinea; Echinamoebida; Vermamoeba	Waste	sewage water
Kaumoebavirus_YP_009352762.1	YP_009352762.1 DNA-directed RNA polymerase subunit B [Kaumoebavirus]	Asfarviridae	Amoebozoa	Eukaryota; Amoebozoa; Tubulinea; Echinamoebida; Vermamoeba	Waste	sewage water
IMGVR_UViG_GVMAG-M-3300017651-5_000001_3300017651_Ga0182742_100091715	IMGVR_UViG_GVMAG-M-3300017651-5_000001|3300017651|Ga0182742_100091715	Unclassified	Unknown	Unknown	Waste	Engineered; Solid waste; Mixed feedstock; Composting
Bandra_megavirus_AUV58285.1	AUV58285.1 DNA-directed RNA polymerase subunit 2 [Bandra megavirus]	Mimiviridae	Unknown	Unknown	Wastewater
Catovirus_CTV1_ARF08988.1	ARF08988.1 DNA-directed RNA polymerase subunit beta [Catovirus CTV1]	Mimiviridae	Unknown	Unknown	Wastewater	wastewater treatment plant (WWTP)
Hokovirus_HKV1_ARF10992.1	ARF10992.1 DNA-directed RNA polymerase subunit beta [Hokovirus HKV1]	Mimiviridae	Unknown	Unknown	Wastewater
Indivirus_ILV1_ARF09480.1	ARF09480.1 DNA-directed RNA polymerase subunit beta [Indivirus ILV1]	Mimiviridae	Unknown	Unknown	Wastewater	wastewater treatment plant (WWTP)
Klosneuvirus_KNV1_ARF11367.1	ARF11367.1 DNA-directed RNA polymerase subunit beta [Klosneuvirus KNV1]	Mimiviridae	Unknown	Unknown	Wastewater	wastewater treatment plant (WWTP)

## Sheet: TFIIB
acession_tiplabel_newick	accession	Taxa_updated	Host	Host_lineage	Ecosystem	Ecosystem_full
Tupanvirus_soda_lake_YP_010782207.1	YP_010782207.1 putative transcription initiation factor IIb-like protein [Tupanvirus soda lake]	Mimiviridae	Amoebozoa	Eukaryota; Amoebozoa; Discosea; Longamoebia; Centramoebida; Acanthamoebidae; Acanthamoeba	Alkaline lake
IMGVR_UViG_3300024996_000001_3300024996_Ga0209916_1000019126	IMGVR_UViG_3300024996_000001|3300024996|Ga0209916_1000019126	Unclassified	Unknown	Unknown	Engineered	Engineered; Bioreactor; Thiocyanate-remediating; Anaerobic-Aerobic
IMGVR_UViG_3300048574_000478_3300048574_Ga0498941_000024_137694_138593	IMGVR_UViG_3300048574_000478|3300048574|Ga0498941_000024_137694_138593	Unclassified	Unknown	Unknown	Engineered	Engineered; Bioreactor; Denitrification; Woodchip Bioreactor (WBR)
Cotonvirus_japonicus_YP_010841610.1	YP_010841610.1 putative transcription initiation factor IIb-like protein [Cotonvirus japonicus]	Mimiviridae	Amoebozoa	Eukaryota; Amoebozoa; Discosea; Longamoebia; Centramoebida; Acanthamoebidae; Acanthamoeba	Freshwater
Megavirus_baoshan_YP_010789013.1	YP_010789013.1 transcription initiation factor iib-like protein [Megavirus baoshan]	Mimiviridae	Amoebozoa	Eukaryota; Amoebozoa; Discosea; Longamoebia; Centramoebida; Acanthamoebidae; Acanthamoeba	Freshwater	Freshwater
Moumouvirus_australiensis_YP_010789602.1	YP_010789602.1 transcription initiation factor TFIIB [Moumouvirus australiensis]	Mimiviridae	Amoebozoa	Eukaryota; Amoebozoa; Discosea; Longamoebia; Centramoebida; Acanthamoebidae; Acanthamoeba	Freshwater	Freshwater
Moumouvirus_Monve_AEX62987.1	AEX62987.1 putative transcriptioninitiation factor IIb-like protein [Moumouvirus Monve]	Mimiviridae	Amoebozoa	Eukaryota; Amoebozoa; Discosea; Longamoebia; Centramoebida; Acanthamoebidae; Acanthamoeba	Freshwater
Powai_lake_megavirus_YP_010776216.1	YP_010776216.1 hypothetical protein QJ849_gp303 [Powai lake megavirus]	Mimiviridae	Amoebozoa	Eukaryota; Amoebozoa; Discosea; Longamoebia; Centramoebida; Acanthamoebidae; Acanthamoeba	Freshwater
Samba_virus_AMK61827.1	AMK61827.1 transcription initiation factor IIB [Samba virus]	Mimiviridae	Amoebozoa	Eukaryota; Amoebozoa; Discosea; Longamoebia; Centramoebida; Acanthamoebidae; Acanthamoeba	Freshwater
Brazilian_cedratvirus_IHUMI_SPN79148.1	SPN79148.1 TFIIB transcription initiation factor [Brazilian cedratvirus IHUMI]	Pithoviridae	Amoebozoa	Eukaryota; Amoebozoa; Discosea; Longamoebia; Centramoebida; Acanthamoebidae; Acanthamoeba	Freshwater
Cedratvirus_lausannensis_SOB73900.1	SOB73900.1 transcription initiation factor TFIIB [Cedratvirus lausannensis]	Pithoviridae	Amoebozoa	Eukaryota; Amoebozoa; Discosea; Longamoebia; Centramoebida; Acanthamoebidae; Acanthamoeba	Freshwater
Moumouvirus_goulette_YP_010779714.1	YP_010779714.1 initiation factor TFIIB [Moumouvirus goulette]	Mimiviridae	Amoebozoa	Eukaryota; Amoebozoa; Tubulinea; Elardia; Euamoebida; Amoebidae	Freshwater
Namao_virus_AXN91120.1	AXN91120.1 putative transcription initiation factor IIB-like protein [Namao virus]	Mimiviridae	Metazoa	Eukaryota; Opisthokonta; Metazoa; Eumetazoa; Bilateria; Deuterostomia; Chordata; Craniata; Vertebrata; Gnathostomata; Teleostomi; Euteleostomi; Actinopterygii; Actinopteri; Chondrostei; Acipenseriformes; Acipenseroidei; Acipenseridae; Acipenserinae; Acipenserini; Acipenser	Freshwater
Chlamydomonas_sp._UWO_241_KAG1653622.1	KAG1653622.1 hypothetical protein FOA52_007628 [Chlamydomonas sp. UWO 241]	Chlorophyta	NA	Eukaryota; Viridiplantae; Chlorophyta	Freshwater	NA
Paramecium_bursaria_Chlorella_virus_NYs1_gi_448935067_gb_AGE58618.1	gi|448935067|gb|AGE58618.1| hypothetical protein PBCVNYs1_154L [Paramecium bursaria Chlorella virus NYs1]	Phycodnaviridae	Chlorophyta	Eukaryota; Viridiplantae; Chlorophyta; core chlorophytes; Trebouxiophyceae; Chlorellales; Chlorellaceae	Freshwater
Acanthocystis_turfacea_Chlorella_virus_1_gi_155371663_ref_YP_001427197.1	gi|155371663|ref|YP_001427197.1| hypothetical protein ATCV1_Z716R [Acanthocystis turfacea Chlorella virus 1]	Phycodnaviridae	Chlorophyta	Eukaryota; Viridiplantae; Chlorophyta; core chlorophytes; Trebouxiophyceae; Chlorellales; Chlorellaceae; Chlorella clade; Chlorella	Freshwater
Chlamydomonas_incerta_KAG2424890.1	KAG2424890.1 hypothetical protein HXX76_014048 [Chlamydomonas incerta]	Chlorophyta	NA	NA	Freshwater
Tetrabaena_socialis_PNH01396.1	PNH01396.1 putative transcription initiation factor IIB-like protein [Tetrabaena socialis]	Chlorophyta	NA	NA	Freshwater
Chara_braunii_GBG85311.1	GBG85311.1 hypothetical protein CBR_g39879 [Chara braunii]	Streptophyta	NA	NA	Freshwater
Dishui_Lake_large_algae_virus_1_QIG60222.1	QIG60222.1 putative transcription initiation factor IIB-like protein [Dishui Lake large algae virus 1]	Allomimiviridae	Unknown	Unknown	Freshwater
IMGVR_UViG_GVMAG-M-3300013133-40_000001_3300013133_Ga0172362_1000471612	IMGVR_UViG_GVMAG-M-3300013133-40_000001|3300013133|Ga0172362_1000471612	Asfarviridae	Unknown	Unknown	Freshwater	Environmental; Aquatic; Freshwater; Lake
Megaviridae_environmental_sample_QFG74665.1	QFG74665.1 transcription factor TFIIB repeat [Megaviridae environmental sample]	Mimiviridae	Unknown	Unknown	Freshwater
Megaviridae_environmental_sample_QFG74822.1	QFG74822.1 transcription factor TFIIB repeat [Megaviridae environmental sample]	Mimiviridae	Unknown	Unknown	Freshwater
IMGVR_UViG_3300020057_000449_3300020057_Ga0163151_1000004627	IMGVR_UViG_3300020057_000449|3300020057|Ga0163151_1000004627	Mimiviridae	Unknown	Unknown	Freshwater	Environmental; Aquatic; Freshwater; Lake
IMGVR_UViG_3300032456_000146_3300032456_Ga0335394_1000114316	IMGVR_UViG_3300032456_000146|3300032456|Ga0335394_1000114316	Mimiviridae	Unknown	Unknown	Freshwater	Environmental; Aquatic; Freshwater; Ice
IMGVR_UViG_GVMAG-S-3300009084-161_000001_3300009084_Ga0105046_1000241912	IMGVR_UViG_GVMAG-S-3300009084-161_000001|3300009084|Ga0105046_1000241912	Mimiviridae	Unknown	Unknown	Freshwater	Environmental; Aquatic; Freshwater; Ice
IMGVR_UViG_3300035180_000601_3300035180_Ga0373631_0000266_16577_17476	IMGVR_UViG_3300035180_000601|3300035180|Ga0373631_0000266_16577_17476	Unclassified	Unknown	Unknown	Freshwater	Environmental; Aquatic; Freshwater; Lake
IMGVR_UViG_3300036979_000540_3300036979_Ga0393261_0000001_35612_36304	IMGVR_UViG_3300036979_000540|3300036979|Ga0393261_0000001_35612_36304	Unclassified	Unknown	Unknown	Freshwater	Environmental; Aquatic; Freshwater; Lake
IMGVR_UViG_3300043411_001602_3300043411_Ga0451708_0000032_34586_35560	IMGVR_UViG_3300043411_001602|3300043411|Ga0451708_0000032_34586_35560	Unclassified	Unknown	Unknown	Freshwater	Environmental; Aquatic; Freshwater; River
IMGVR_UViG_3300043411_001634_3300043411_Ga0451708_0000007_57698_58690	IMGVR_UViG_3300043411_001634|3300043411|Ga0451708_0000007_57698_58690	Unclassified	Unknown	Unknown	Freshwater	Environmental; Aquatic; Freshwater; River
IMGVR_UViG_GVMAG-S-1056828-40_000001_3300027841_Ga0209262_100014675	IMGVR_UViG_GVMAG-S-1056828-40_000001|3300027841|Ga0209262_100014675	Unclassified	Unknown	Unknown	Freshwater	Environmental; Aquatic; Freshwater; Pond
IMGVR_UViG_3300037312_001161_3300037312_Ga0395899_0000120_75105_76562	IMGVR_UViG_3300037312_001161|3300037312|Ga0395899_0000120_75105_76562	Mimiviridae	Unknown	Unknown	Host-associated (plant)	Host-associated; Plants; Roots; Rhizosphere
IMGVR_UViG_3300035695_000222_3300035695_Ga0373927_0000004_10883_11578	IMGVR_UViG_3300035695_000222|3300035695|Ga0373927_0000004_10883_11578	Unclassified	Unknown	Unknown	Host-associated (plant)	Host-associated; Plants; Roots; Rhizosphere
IMGVR_UViG_3300037418_004068_3300037418_Ga0395900_0000080_141256_142191	IMGVR_UViG_3300037418_004068|3300037418|Ga0395900_0000080_141256_142191	Unclassified	Unknown	Unknown	Host-associated (plant)	Host-associated; Plants; Roots; Rhizosphere
IMGVR_UViG_3300037466_001790_3300037466_Ga0395898_0000112_148469_149455	IMGVR_UViG_3300037466_001790|3300037466|Ga0395898_0000112_148469_149455	Unclassified	Unknown	Unknown	Host-associated (plant)	Host-associated; Plants; Roots; Rhizosphere
Lausannevirus_gi_327409752_ref_YP_004347172.1	gi|327409752|ref|YP_004347172.1| putative transcription initiation factor TFIIB [Lausannevirus]	Marseilleviridae	Amoebozoa	Eukaryota; Amoebozoa; Discosea; Longamoebia; Centramoebida; Acanthamoebidae; Acanthamoeba	Host-associated (protist)
Marseillevirus_gi_284504239_ref_YP_003406954.1	gi|284504239|ref|YP_003406954.1| transcription initiation factor TFIIB [Marseillevirus]	Marseilleviridae	Amoebozoa	Eukaryota; Amoebozoa; Discosea; Longamoebia; Centramoebida; Acanthamoebidae; Acanthamoeba	Host-associated (protist)
Acanthamoeba_polyphaga_mimivirus_gi_311977626_ref_YP_003986746.1	gi|311977626|ref|YP_003986746.1| putative transcription initiation factor IIb-like protein [Acanthamoeba polyphaga mimivirus]	Mimiviridae	Amoebozoa	Eukaryota; Amoebozoa; Discosea; Longamoebia; Centramoebida; Acanthamoebidae; Acanthamoeba	Host-associated (protist)
Acanthamoeba_polyphaga_mimivirus_YP_010777162.1	YP_010777162.1 putative transcription initiation factor IIb-like protein [Acanthamoeba polyphaga mimivirus]	Mimiviridae	Amoebozoa	Eukaryota; Amoebozoa; Discosea; Longamoebia; Centramoebida; Acanthamoebidae; Acanthamoeba	Host-associated (protist)
Acanthamoeba_polyphaga_moumouvirus_gi_441432208_ref_YP_007354250.1	gi|441432208|ref|YP_007354250.1| transcription initiation factor TFIIB [Acanthamoeba polyphaga moumouvirus]	Mimiviridae	Amoebozoa	Eukaryota; Amoebozoa; Discosea; Longamoebia; Centramoebida; Acanthamoebidae; Acanthamoeba	Host-associated (protist)
Megavirus_chiliensis_gi_350611299_gb_AEQ32743.1	gi|350611299|gb|AEQ32743.1| putative transcription initiation factor iib-like protein [Megavirus chiliensis]	Mimiviridae	Amoebozoa	Eukaryota; Amoebozoa; Discosea; Longamoebia; Centramoebida; Acanthamoebidae; Acanthamoeba	Host-associated (protist)
Moumouvirus_maliensis_QGR53813.1	QGR53813.1 transcription initiation factor tfiib [Moumouvirus maliensis]	Mimiviridae	Amoebozoa	Eukaryota; Amoebozoa; Discosea; Longamoebia; Centramoebida; Acanthamoebidae; Acanthamoeba	Host-associated (protist)
Mimiviridae_sp._ChoanoV1_QDY52257.1	QDY52257.1 transcription factor TFIIB repeat [Mimiviridae sp. ChoanoV1]	Mimiviridae	Choanoflagellatea	Eukaryota; Opisthokonta; Choanoflagellatea	Host-associated (protist)
Megavirus_caiporensis_WBF70920.1	WBF70920.1 hypothetical protein [Megavirus caiporensis]	Unknown	Unknown	Unknown	Host-associated (protist)
Bodo_saltans_virus_YP_010778184.1	YP_010778184.1 transcription initiation factor TFIIIB [Bodo saltans virus]	Mimiviridae	Euglenozoa	Eukaryota; Discoba; Euglenozoa; Kinetoplastea; Metakinetoplastina; Eubodonida; Bodonidae; Bodo	Marine
Phaeocystis_globosa_virus_12T_gi_357289650_gb_AET72963.1	gi|357289650|gb|AET72963.1| transcription initiation factor IIB [Phaeocystis globosa virus 12T]	Mesomimiviridae	Haptophyta	Eukaryota; Haptista; Haptophyta; Prymnesiophyceae; Phaeocystales; Phaeocystaceae; Phaeocystis	Marine
Chrysochromulina_ericina_virus_YP_009173464.1	YP_009173464.1 transcription initiation factor TFIIIB [Chrysochromulina ericina virus]	Mesomimiviridae	Haptophyta	Eukaryota; Haptista; Haptophyta; Prymnesiophyceae; Prymnesiales; Prymnesiaceae; Haptolina	Marine
Chrysochromulina_parva_virus_YP_010794336.1	YP_010794336.1 transcription initiation factor IIB [Chrysochromulina parva virus]	Mesomimiviridae	Haptophyta	Eukaryota; Haptista; Haptophyta; Prymnesiophyceae; Prymnesiales; Prymnesiaceae; Haptolina	Marine
Abalone_asfa-like_virus_BBO54009.1	BBO54009.1 C315R homolog protein [Abalone asfa-like virus]	Asfarviridae	Opisthokonta	Eukaryota; Opisthokonta; Metazoa; Eumetazoa; Bilateria; Protostomia; Spiralia; Lophotrochozoa; Mollusca; Gastropoda; Vetigastropoda; Lepetellida; Haliotoidea; Haliotidae; Haliotis; Haliotis discus	Marine	Host-associated metagenome (animal)
Cafeteria_roenbergensis_virus_BV-PW1_gi_310831219_ref_YP_003969862.1	gi|310831219|ref|YP_003969862.1| putative transcription initiation factor TFIIB [Cafeteria roenbergensis virus BV-PW1]	Mimiviridae	Stramenopiles	Eukaryota; Sar; Stramenopiles; Bigyra; Opalozoa; Bicosoecida; Cafeteriaceae; Cafeteria	Marine
Bathycoccus_sp._RCC1105_virus_BpV1_gi_313768145_ref_YP_004061576.1	gi|313768145|ref|YP_004061576.1| hypothetical protein BpV1_146 [Bathycoccus sp. RCC1105 virus BpV1]	Prasinoviridae	Chlorophyta	Eukaryota; Viridiplantae; Chlorophyta; Mamiellophyceae; Mamiellales; Bathycoccaceae; Bathycoccus; Bathycoccus prasinos	Marine	Host-associated metagenome (green algae)
Ostreococcus_lucimarinus_virus_OlV1_gi_313844094_ref_YP_004061757.1	gi|313844094|ref|YP_004061757.1| hypothetical protein OlV1_124c [Ostreococcus lucimarinus virus OlV1]	Prasinoviridae	Chlorophyta	Eukaryota; Viridiplantae; Chlorophyta; Mamiellophyceae; Mamiellales; Bathycoccaceae; Ostreococcus	Marine
Ostreococcus_virus_OsV5_gi_163955150_ref_YP_001648254.1	gi|163955150|ref|YP_001648254.1| hypothetical protein OsV5_177f [Ostreococcus virus OsV5]	Prasinoviridae	Chlorophyta	Eukaryota; Viridiplantae; Chlorophyta; Mamiellophyceae; Mamiellales; Bathycoccaceae; Ostreococcus	Marine
Micromonas_pusilla_virus_SP1_gi_357542117_gb_AET84877.1	gi|357542117|gb|AET84877.1| hypothetical protein MPXG_00079 [Micromonas pusilla virus SP1]	Prasinoviridae	Chlorophyta	Eukaryota; Viridiplantae; Chlorophyta; Mamiellophyceae; Mamiellales; Mamiellaceae; Micromonas	Marine	Host-associated metagenome (green algae)
Micromonas_sp._RCC1109_virus_MpV1_gi_313768360_ref_YP_004062040.1	gi|313768360|ref|YP_004062040.1| hypothetical protein MpV1_157 [Micromonas sp. RCC1109 virus MpV1]	Prasinoviridae	Chlorophyta	Eukaryota; Viridiplantae; Chlorophyta; Mamiellophyceae; Mamiellales; Mamiellaceae; Micromonas	Marine	Host-associated metagenome (green algae)
Pyramimonas_orientalis_virus_QOI90384.1	QOI90384.1 hypothetical protein HWQ62_00247 [Pyramimonas orientalis virus]	Allomimiviridae	Chlorophyta	Eukaryota; Viridiplantae; Chlorophyta; Pyramimonadophyceae; Pyramimonadales;Pyramimonadaceae; Pyramimonas	Marine
Nematostella_vectensis_XP_048581383.1	XP_048581383.1 transcription initiation factor IIB-like [Nematostella vectensis]	Metazoa	NA	NA	Marine
Nematostella_vectensis_XP_048582202.1	XP_048582202.1 transcription initiation factor IIB-like [Nematostella vectensis]	Metazoa	NA	NA	Marine
Nematostella_vectensis_XP_048588867.1	XP_048588867.1 transcription initiation factor IIB-like [Nematostella vectensis]	Metazoa	NA	NA	Marine
Organic_Lake_phycodnavirus_1_gi_322510756_gb_ADX06070.1	gi|322510756|gb|ADX06070.1| putative transcription initiation factor IIB [Organic Lake phycodnavirus 1]	Mesomimiviridae	Unknown	Unknown	Marine
Organic_Lake_phycodnavirus_2_gi_322511086_gb_ADX06399.1	gi|322511086|gb|ADX06399.1| putative transcription initiation factor IIB [Organic Lake phycodnavirus 2]	Mesomimiviridae	Unknown	Unknown	Marine
IMGVR_UViG_GVMAG-S-1096103-95_000001_3300024433_Ga0209986_100023798	IMGVR_UViG_GVMAG-S-1096103-95_000001|3300024433|Ga0209986_100023798	Pithoviridae	Unknown	Unknown	Marine	Environmental; Aquatic; Marine; Oceanic
Virus_NIOZ-UU159_QPI16700.1	QPI16700.1 MAG: transcription initiation factor IIB [Virus NIOZ-UU159]	Unclassified	Unknown	Unknown	Marine
IMGVR_UViG_3300049783_001540_3300049783_Ga0491198_0000153_84007_85113	IMGVR_UViG_3300049783_001540|3300049783|Ga0491198_0000153_84007_85113	Unclassified	Unknown	Unknown	Marine	Environmental; Aquatic; Marine; Oceanic
IMGVR_UViG_GVMAG-M-3300009529-2_000001_3300009529_Ga0114919_1000020128	IMGVR_UViG_GVMAG-M-3300009529-2_000001|3300009529|Ga0114919_1000020128	Unclassified	Unknown	Unknown	Marine	Environmental; Aquatic; Marine; Oceanic
IMGVR_UViG_GVMAG-S-1096104-89_000001_3300024429_Ga0209991_100045775	IMGVR_UViG_GVMAG-S-1096104-89_000001|3300024429|Ga0209991_100045775	Unclassified	Unknown	Unknown	Marine	Environmental; Aquatic; Marine; Oceanic
Tupanvirus_deep_ocean_YP_010780900.1	YP_010780900.1 putative transcription initiation factor IIb-like protein [Tupanvirus deep ocean]	Mimiviridae	Amoebozoa	Eukaryota; Amoebozoa; Discosea; Longamoebia; Centramoebida; Acanthamoebidae; Acanthamoeba	Marine (deep sea)
Marseillevirus_LCMAC201_QBK87187.1	QBK87187.1 MAG: transcription initiation factor IIB [Marseillevirus LCMAC201]	Marseilleviridae	Unknown	Unknown	Marine (hydrothermal vent)
Marseillevirus_LCMAC202_QBK87687.1	QBK87687.1 MAG: transcription initiation factor IIB [Marseillevirus LCMAC202]	Marseilleviridae	Unknown	Unknown	Marine (hydrothermal vent)
Mimivirus_LCMiAC02_QBK89183.1	QBK89183.1 MAG: transcription initiation factor IIB [Mimivirus LCMiAC02]	Mimiviridae	Unknown	Unknown	Marine (hydrothermal vent)	Hydrothermal vent
Pithovirus_LCPAC101_QBK89884.1	QBK89884.1 MAG: transcription initiation factor IIB [Pithovirus LCPAC101]	Pithoviridae	Unknown	Unknown	Marine (hydrothermal vent)
Pithovirus_LCPAC104_QBK90580.1	QBK90580.1 MAG: transcription initiation factor IIB [Pithovirus LCPAC104]	Pithoviridae	Unknown	Unknown	Marine (hydrothermal vent)
Pithovirus_LCPAC304_QBK92007.1	QBK92007.1 MAG: transcription initiation factor IIB [Pithovirus LCPAC304]	Pithoviridae	Unknown	Unknown	Marine (hydrothermal vent)
Pithovirus_LCPAC403_QBK93116.1	QBK93116.1 MAG: transcription initiation factor IIB [Pithovirus LCPAC403]	Pithoviridae	Unknown	Unknown	Marine (hydrothermal vent)
Pithovirus_LCPAC404_QBK93349.1	QBK93349.1 MAG: transcription initiation factor IIB [Pithovirus LCPAC404]	Pithoviridae	Unknown	Unknown	Marine (hydrothermal vent)
IMGVR_UViG_GVMAG-S-3300009702-216_000001_3300009702_Ga0114931_100127242	IMGVR_UViG_GVMAG-S-3300009702-216_000001|3300009702|Ga0114931_100127242	Unclassified	Unknown	Unknown	Marine (volcanic)	Environmental; Aquatic; Marine; Volcanic
Pacmanvirus_S19_QYB17476.1	QYB17476.1 hypothetical protein PV-S19_0112 [Pacmanvirus S19]	Asfarviridae	Amoebozoa	Eukaryota; Amoebozoa; Discosea; Longamoebia; Centramoebida; Acanthamoebidae; Acanthamoeba	Sewage
Fadolivirus_1_YP_010803482.1	YP_010803482.1 transcription factor TFIIB [Fadolivirus 1]	Mimiviridae	Amoebozoa	Eukaryota; Amoebozoa; Tubulinea; Echinamoebida; Vermamoeba	Sewage
Edafosvirus_sp._AYV78736.1	AYV78736.1 MAG: transcription initiation factor IIB [Edafosvirus sp.]	Mimiviridae	Unknown	Unknown	Soil
Faunusvirus_sp._AYV79465.1	AYV79465.1 MAG: transcription initiation factor IIB [Faunusvirus sp.]	Mimiviridae	Unknown	Unknown	Soil
Harvfovirus_sp._AYV81633.1	AYV81633.1 MAG: transcription initiation factor IIB [Harvfovirus sp.]	Mimiviridae	Unknown	Unknown	Soil
Hyperionvirus_sp._AYV84420.1	AYV84420.1 MAG: transcription initiation factor IIB [Hyperionvirus sp.]	Mimiviridae	Unknown	Unknown	Soil
Terrestrivirus_sp._AYV76042.1	AYV76042.1 MAG: transcription initiation factor IIB [Terrestrivirus sp.]	Mimiviridae	Unknown	Unknown	Soil
IMGVR_UViG_3300001546_000004_3300001546_JGI12659J15293_1000000414	IMGVR_UViG_3300001546_000004|3300001546|JGI12659J15293_1000000414	Mimiviridae	Unknown	Unknown	Soil	Environmental; Terrestrial; Soil; Boreal forest/Taiga
IMGVR_UViG_GVMAG-S-3300005286-75_000001_3300005286_Ga0065721_100529871	IMGVR_UViG_GVMAG-S-3300005286-75_000001|3300005286|Ga0065721_100529871	Mimiviridae	Unknown	Unknown	Soil	Engineered; Solid waste; Grass; Composting
Solumvirus_sp._AYV86157.1	AYV86157.1 MAG: TFIIB transcription initiation factor [Solumvirus sp.]	Pithoviridae	Unknown	Unknown	Soil
IMGVR_UViG_3300042904_000554_3300042904_Ga0456370_0000033_289890_290837	IMGVR_UViG_3300042904_000554|3300042904|Ga0456370_0000033_289890_290837	Unclassified	Unknown	Unknown	Soil	Environmental; Terrestrial; Soil; Agricultural land
IMGVR_UViG_3300042923_001788_3300042923_Ga0456365_0000114_161109_162107	IMGVR_UViG_3300042923_001788|3300042923|Ga0456365_0000114_161109_162107	Unclassified	Unknown	Unknown	Soil	Environmental; Terrestrial; Soil; Agricultural land
IMGVR_UViG_GVMAG-M-3300014493-14_000001_3300014493_Ga0182016_100095527	IMGVR_UViG_GVMAG-M-3300014493-14_000001|3300014493|Ga0182016_100095527	Unclassified	Unknown	Unknown	Soil	Environmental; Terrestrial; Soil; Wetlands
IMGVR_UViG_3300050122_000261_3300050122_Ga0500011_000001_340367_341272	IMGVR_UViG_3300050122_000261|3300050122|Ga0500011_000001_340367_341272	Unclassified (Caudoviricetes)	Unknown	Unknown	Soil	Environmental; Terrestrial; Soil; Peat
Pithovirus_sibericum_gi_585299750_ref_YP_009001323.1	gi|585299750|ref|YP_009001323.1| transcription initiation factor TFIIB [Pithovirus sibericum]	Pithoviridae	Amoebozoa	Eukaryota; Amoebozoa; Discosea; Longamoebia; Centramoebida; Acanthamoebidae; Acanthamoeba	Soil (permafrost)
uncultured_virus_CAH6418736.1	CAH6418736.1 Hypothetical protein POVN_LOCUS457 [uncultured virus]	Unclassified	Unknown	Unknown	Soil (permafrost)
uncultured_virus_CAH6420662.1	CAH6420662.1 Transcription initiation factor TFIIB [uncultured virus]	Unclassified	Unknown	Unknown	Soil (permafrost)
uncultured_virus_CAH6421808.1	CAH6421808.1 Transcription initiation factor TFIIB [uncultured virus]	Unclassified	Unknown	Unknown	Soil (permafrost)
uncultured_virus_CAI2358572.1	CAI2358572.1 Transcription initiation factor TFIIB [uncultured virus]	Unclassified	Unknown	Unknown	Soil (permafrost)
Cedratvirus_kamchatka_QIN54631.1	QIN54631.1 transcription initiation factor TFIIB protein [Cedratvirus kamchatka]	Pithoviridae	Amoebozoa	Eukaryota; Amoebozoa; Discosea; Longamoebia; Centramoebida; Acanthamoebidae; Acanthamoeba	Soil (volcanic)
African_swine_fever_virus_gi_9628176_ref_NP_042762.1	gi|9628176|ref|NP_042762.1| pC315R [African swine fever virus]	Asfarviridae	Metazoa	Eukaryota; Opisthokonta; Metazoa; Eumetazoa; Bilateria; Deuterostomia; Chordata; Craniata; Vertebrata; Gnathostomata; Teleostomi; Euteleostomi; Sarcopterygii; Dipnotetrapodomorpha; Tetrapoda; Amniota; Mammalia; Theria; Eutheria; Boreoeutheria; Laurasiatheria; Artiodactyla; Suina; Suidae; Sus	Terrestrial
African_swine_fever_virus_QED21640.1	QED21640.1 C315R [African swine fever virus]	Asfarviridae	Metazoa	Eukaryota; Opisthokonta; Metazoa; Eumetazoa; Bilateria; Deuterostomia; Chordata; Craniata; Vertebrata; Gnathostomata; Teleostomi; Euteleostomi; Sarcopterygii; Dipnotetrapodomorpha; Tetrapoda; Amniota; Mammalia; Theria; Eutheria; Boreoeutheria; Laurasiatheria; Artiodactyla; Suina; Suidae; Sus	Terrestrial
African_swine_fever_virus_QRY19095.1	QRY19095.1 BA71V-C315R [African swine fever virus]	Asfarviridae	Metazoa	Eukaryota; Opisthokonta; Metazoa; Eumetazoa; Bilateria; Deuterostomia; Chordata; Craniata; Vertebrata; Gnathostomata; Teleostomi; Euteleostomi; Sarcopterygii; Dipnotetrapodomorpha; Tetrapoda; Amniota; Mammalia; Theria; Eutheria; Boreoeutheria; Laurasiatheria; Artiodactyla; Suina; Suidae; Sus	Terrestrial
Invertebrate_iridescent_virus_6_gi_15079070_ref_NP_149822.1	gi|15079070|ref|NP_149822.1| 359L [Invertebrate iridescent virus 6]	Iridoviridae	Metazoa	Eukaryota; Opisthokonta; Metazoa; Eumetazoa; Bilateria; Protostomia; Ecdysozoa; Panarthropoda;Arthropoda; Mandibulata; Pancrustacea; Hexapoda;Insecta; Dicondylia; Pterygota; Neoptera;Endopterygota; Diptera; Nematocera; Culicomorpha;Culicoidea; Culicidae	Terrestrial	Host-associated (animal)
Nosema_bombycis_CQ1_EOB13568.1	EOB13568.1 Transcription initiation factor IIB [Nosema bombycis CQ1]	Fungi	NA	NA	Terrestrial
Talaromyces_islandicus_CRG86058.1	CRG86058.1 hypothetical protein PISL3812_03061 [Talaromyces islandicus]	Fungi	NA	NA	Terrestrial
IMGVR_UViG_GVMAG-S-1017766-37_000001_3300025462_Ga0209120_10017797	IMGVR_UViG_GVMAG-S-1017766-37_000001|3300025462|Ga0209120_10017797	Mimiviridae	Unknown	Unknown	Thermal springs	Environmental; Aquatic; Thermal springs; Hot (42-90C)
IMGVR_UViG_GVMAG-M-3300007072-7_000001_3300007072_Ga0073932_100279317	IMGVR_UViG_GVMAG-M-3300007072-7_000001|3300007072|Ga0073932_100279317	Unclassified	Unknown	Unknown	Thermal springs	Environmental; Aquatic; Thermal springs; Hot (42-90C)
bin1304_TFIIB_Endo_4_scaffold_10188_c1_3	bin1304_TFIIB_Endo_4_scaffold_10188_c1_3	YLC	Unknown	Unknown	Thermal springs	Host-associated metagenome (red algae)
bin1304_TFIIB_Soil_4_scaffold_26494_c1_2	bin1304_TFIIB_Soil_4_scaffold_26494_c1_2	YLC	Unknown	Unknown	Thermal springs	Host-associated metagenome (red algae)
bin750_TFIIB_Soil_2_scaffold_1691_c1_4	bin750_TFIIB_Soil_2_scaffold_1691_c1_4	YLC	Unknown	Unknown	Thermal springs	Host-associated metagenome (red algae)
bin750_TFIIB_Soil_3_scaffold_5463_c1_1	bin750_TFIIB_Soil_3_scaffold_5463_c1_1	YLC	Unknown	Unknown	Thermal springs	Host-associated metagenome (red algae)
bin763_TFIIB_Endo_3_scaffold_44658_c1_1	bin763_TFIIB_Endo_3_scaffold_44658_c1_1	YLC	Unknown	Unknown	Thermal springs	Host-associated metagenome (red algae)
bin787_TFIIB_Endo_2_scaffold_461_c1_6	bin787_TFIIB_Endo_2_scaffold_461_c1_6	YLC	Unknown	Unknown	Thermal springs	Host-associated metagenome (red algae)
bin787_TFIIB_Endo_3_scaffold_1006_c1_7	bin787_TFIIB_Endo_3_scaffold_1006_c1_7	YLC	Unknown	Unknown	Thermal springs	Host-associated metagenome (red algae)
bin795_TFIIB_Endo_3_scaffold_11688_c1_1	bin795_TFIIB_Endo_3_scaffold_11688_c1_1	YLC	Unknown	Unknown	Thermal springs	Host-associated metagenome (red algae)
[truncated: 14 more rows]

## Sheet: TopoII
acession_tiplabel_newick	accession	Taxa_updated	Host	Host_lineage	Ecosystem	Ecosystem_full
[truncated: 180 more rows]

[truncated: 1 more sheets: VLTF3]
