# Supplementary material for: Hot springs viruses at Yellowstone National Park have ancient origins and are adapted to thermophilic hosts
Source: Commun Biol. 2024 Apr 9;7:312. doi: 10.1038/s42003-024-05931-1 (PMC11003980; doi:10.1038/s42003-024-05931-1)
Supplement: Supplementary file 11 — Supplementary Data 9 [file 42003_2024_5931_MOESM11_ESM.xlsx]

## Sheet: stats
Bin	Family	Abalone asfa-like virus DNA	African swine fever virus strain BA71V	A. polyphaga moumouvirus	A. castellanii medusavirus	A. polyphaga mimivirus	Cafeteria roenbergensis virus BV-PW1	Cedratvirus kamchatka isolate P4	Cedratvirus lausannensis	Brazilian cedratvirus IHUMI strain IHUMI-27.7	Faustovirus strain E12	Orpheovirus IHUMI-LCC2	Pandoravirus dulcis	Pandoravirus salinus	Pandoravirus macleodensis	Pandoravirus quercus	Pacmanvirus A23	Pacmanvirus S19	Pithovirus_sibericum_isolate_P1084-T	MAG Pithovirus LCPAC104	MAG Pithovirus LCDPAC01	MAG Pithovirus LCPAC201	MAG Pithovirus LCPAC403	MAG Mimivirus LCMiAC02	Megavirus chiliensis	Mollivirus kamchatka	Mollivirus sibericum isolate P1084-T	Tupanvirus deep ocean	Tupanvirus soda lake	uncultured virus genome assembly, scaffold R_bin116	Yellowstone lake mimivirus
bin.795	Asfarviridae-like	0.2973	0.306					0.3281	0.3227	0.3232	0.3321	0.3139					0.3683	0.3681												0.3179
bin.750	Mimiviridae-like			0.4041	0.3229	0.4048	0.3315																	0.3234	0.3993			0.4052	0.4071		0.3188
bin.932	Mimiviridae-like			0.3953	0.3172	0.3959	0.3279																	0.3265	0.3987			0.4141	0.4146		0.3296
bin.800	Pandoravirus-like												0.3901	0.3857	0.3867	0.3845										0.3461	0.3423
bin.871	Unknown	0.3276	0.3565					0.3489	0.3477	0.3429		0.3269					0.3452	0.338
bin.787	Pithoviridae-like																		0.3288	0.3386	0.3743	0.3126	0.3341							0.4989
